# Supplementary material for: Proteome and Phosphoproteome of Tomato Fruit Identify REDUCED CHLOROPLAST COVERAGE 1a as A Ripening Regulator
Source: Genomics Proteomics Bioinformatics. 2025 Jun 9;23(6):qzaf050. doi: 10.1093/gpbjnl/qzaf050 (PMC13220761; doi:10.1093/gpbjnl/qzaf050)
Supplement: qzaf050_Supplementary_Data [file qzaf050_supplementary_data.zip]

Archive with 31 entries (31 files):
- Figure S1.tif
- Figure S10.tif
- Figure S11.tif
- Figure S12.tif
- Figure S13.tif
- Figure S14.tif
- Figure S15.tif
- Figure S16.tif
- Figure S17.tif
- Figure S18.tif
- Figure S19.tif
- Figure S2.tif
- Figure S20.tif
- Figure S3.tif
- Figure S4.tif
- Figure S5.tif
- Figure S6.tif
- Figure S7.tif
- Figure S8.tif
- Figure S9.tif
- supplementary material captions.docx
- Table_S1.xlsx
- Table_S10.xlsx
- Table_S2.xlsx
- Table_S3.xlsx
- Table_S4.xlsx
- Table_S5.xlsx
- Table_S6.xlsx
- Table_S7.xlsx
- Table_S8.xlsx
- Table_S9.xlsx
