# Supplementary material for: Proteome and Phosphoproteome of Tomato Fruit Identify REDUCED CHLOROPLAST COVERAGE 1a as A Ripening Regulator
Source: Genomics Proteomics Bioinformatics. 2025 Jun 9;23(6):qzaf050. doi: 10.1093/gpbjnl/qzaf050 (PMC13220761; doi:10.1093/gpbjnl/qzaf050)
Supplement: qzaf050_Supplementary_Data [file qzaf050_supplementary_data.zip › Table_S1.xlsx]

## Sheet: Proteome_identified
Table S1 Proteome and phosphoproteome data from tomato (Ailsa Craig) fruits at different ripening stages
Table S1A Global proteins identified in Ailsa Craig tomato fruits
Note: FDR, false discovery rate; PEP, posterior error probability; PSM, peptide spectrum match; AA, amino acids; MW, molecular weight.
Checked	Protein FDR confidence: combined	Master	Accession	Description	Exp. q-value: combined	Sum PEP score	Coverage [%]	# Peptides	# PSMs	# Unique peptides	# AAs	MW [kDa]	calc. pI	Score MS Amanda 2.0: MS Amanda 2.0	Score SEQUEST HT: SEQUEST HT	# Peptides (by search engine): MS Amanda 2.0	# Peptides (by search engine): SEQUEST HT	# Razor peptides	Abundances (Grouped): 126	Abundances (Grouped): 127N	Abundances (Grouped): 127C	Abundances (Grouped): 128N	Abundances (Grouped): 128C	Abundances (Grouped): 129N	Abundances (Grouped): 129C	Abundances (Grouped): 130N	Abundances (Grouped): 130C	Abundances (Grouped): 131N	Abundances (Grouped): 131C	Abundances (Grouped): 132N	Abundances (Grouped): 132C	Abundances (Grouped): 133N	Abundances (Grouped): 133C	Abundances (Grouped): 134N	Abundances (Grouped) CV [%]: 126	Abundances (Grouped) CV [%]: 127N	Abundances (Grouped) CV [%]: 127C	Abundances (Grouped) CV [%]: 128N	Abundances (Grouped) CV [%]: 128C	Abundances (Grouped) CV [%]: 129N	Abundances (Grouped) CV [%]: 129C	Abundances (Grouped) CV [%]: 130N	Abundances (Grouped) CV [%]: 130C	Abundances (Grouped) CV [%]: 131N	Abundances (Grouped) CV [%]: 131C	Abundances (Grouped) CV [%]: 132N	Abundances (Grouped) CV [%]: 132C	Abundances (Grouped) CV [%]: 133N	Abundances (Grouped) CV [%]: 133C
FALSE	High	Master Protein	Solyc02g086460.2.1	Unknown Protein	0	2587.6	79	253	2658	252	3776	425.6	4.27	463081	5419.83	209	253	1	1.95891e+08	2.05736e+08	2.17308e+08	2.85144e+08	2.68494e+08	2.53582e+08	3.10403e+08	3.55256e+08	3.18082e+08	3.39186e+08	2.9366e+08	2.64501e+08	1.92112e+08	2.17733e+08	1.82365e+08	1.35237e+06	55.99	54.65	55.54	54.14	54.55	54.59	54.06	53.11	54.5	53.62	53.68	54.18	55.45	54.11	55.69
FALSE	High	Master Protein	Solyc07g043320.2.1	Unknown Protein IPR009053 Prefoldin	0	1490.49	75	128	2367	128	1511	170.1	4.77	432086	4316.78	122	128	0	3.35883e+08	3.41905e+08	3.64615e+08	3.27416e+08	3.07255e+08	3.09768e+08	2.70975e+08	3.26796e+08	2.78925e+08	2.88735e+08	2.73622e+08	2.66787e+08	3.08592e+08	3.16066e+08	2.94887e+08	1.50286e+06	46.23	46.06	47.32	47.44	47.94	47.11	46.99	47.12	47.47	46.12	46.99	47.5	47.23	46.35	46.97
FALSE	High	Master Protein	Solyc05g052510.2.1	Clathrin heavy chain IPR016341 Clathrin, heavy chain	0	1048.75	74	95	1195	30	1706	192.8	5.49	192249	2517.82	73	95	82	1.47451e+08	1.49581e+08	1.58994e+08	1.48987e+08	1.42709e+08	1.30455e+08	1.12487e+08	1.3504e+08	1.09034e+08	1.10005e+08	9.68781e+07	9.83833e+07	1.44787e+08	1.49314e+08	1.38843e+08	710435	58.13	56.74	58.62	58.68	58.64	58.11	57.56	56.76	57.62	57.44	58.01	56.67	56.41	54.28	55.15
FALSE	High	Master Protein	Solyc06g051310.2.1	Clathrin heavy chain IPR016341 Clathrin, heavy chain	0	987.306	72	92	1083	19	1701	192.5	5.43	175983	2245.12	68	92	16	3.45379e+07	3.44658e+07	3.74302e+07	3.41766e+07	3.22291e+07	3.02742e+07	2.43523e+07	2.8696e+07	2.34485e+07	2.30782e+07	2.03349e+07	2.02414e+07	2.95385e+07	2.97666e+07	2.91067e+07	192072	63.34	62.22	65.05	64.44	64.51	64.08	65.38	62.64	63.08	63.73	64.58	64.93	61.73	61.53	62.42
FALSE	High	Master Protein	Solyc01g080460.2.1	Pyruvate phosphate dikinase IPR010121 Pyruvate, phosphate dikinase	0	957.484	75	58	1781	58	965	105.8	6.37	277321	3639.58	45	58	0	2.6932e+08	2.79648e+08	3.03381e+08	3.13311e+08	3.02135e+08	2.98286e+08	2.73777e+08	3.20334e+08	2.85851e+08	2.85413e+08	2.69033e+08	2.62239e+08	305120497	3.16467e+08	2.97993e+08	1.0476e+06	65.66	65.66	67.03	67.08	68.2	67.53	66.12	66.52	65.17	66.4	64.37	65.46	66.14	64.74	66
FALSE	High	Master Protein	Solyc07g062530.2.1	Phosphoenolpyruvate carboxylase 2 IPR015813 Pyruvate_Phosphoenolpyruvate kinase, catalytic core IPR001449 Phosphoenolpyruvate carboxylase	0	947.552	72	66	2228	40	964	110.3	6.02	343247	4424.48	55	66	6	2.91184e+08	3.01993e+08	3.21844e+08	2.93741e+08	2.68342e+08	2.52059e+08	1.6848e+08	2.04067e+08	1.60926e+08	1.41443e+08	1.26146e+08	1.31967e+08	1.39221e+08	1.5131e+08	1.46096e+08	823860	68.15	68.54	68.59	68.78	69.18	69.07	68.42	67.72	66.85	67.28	68.07	67.66	68.29	67.47	68.11
FALSE	High	Master Protein	Solyc08g082010.2.1	Myosin heavy chain-like protein IPR009053 Prefoldin	0	939.301	70	96	901	96	1341	153.4	4.86	150404	1880.86	78	96	0	8.42907e+07	8.22377e+07	9.10954e+07	9.08293e+07	8.72829e+07	8.25422e+07	7.87949e+07	9.4207e+07	8.16821e+07	8.88828e+07	8.26355e+07	8.05525e+07	9.53669e+07	9.52301e+07	9.38051e+07	665916	50.63	49.82	51.11	51.4	53.09	51.85	50.67	49.57	51.18	49.88	50.85	50.61	49.81	48.62	48.01
FALSE	High	Master Protein	Solyc03g063560.2.1	Glutamate synthase (Ferredoxin) IPR002932 Glutamate synthase, central-C	0	910.607	62	71	951	71	1621	177	6.51	154270	2133.34	54	71	0	1.17921e+08	1.15018e+08	1.24623e+08	1.25326e+08	1.3436e+08	1.11596e+08	7.73783e+07	8.43425e+07	7.47372e+07	7.18384e+07	6.74042e+07	6.53633e+07	1.04611e+08	1.04385e+08	9.67304e+07	399110	60.09	58.84	59.31	59.59	59.32	59.43	58.27	58.37	58.3	57.94	59.22	59.16	57.35	56.33	58.86
FALSE	High	Master Protein	Solyc01g102310.2.1	Unknown Protein	0	908.709	83	71	1079	71	751	82.2	4.34	201094	2369.7	56	71	0	1.97148e+08	2.13706e+08	2.26935e+08	1.4794e+08	1.44044e+08	1.47851e+08	9.79363e+07	1.13149e+08	1.03168e+08	8.55714e+07	7.97807e+07	7.44014e+07	5.15288e+07	5.42693e+07	4.97524e+07	240678	56.41	54.39	56.18	56.43	55.74	55.92	56.94	56.04	56.56	56.55	57.95	57.08	57.99	56.03	57.2
FALSE	High	Master Protein	Solyc01g099190.2.1	Lipoxygenase IPR001246 Lipoxygenase, plant	0	875.732	75	66	3349	50	858	96.9	5.78	504941	5588.4	55	65	16	1.83671e+08	1.98428e+08	2.11245e+08	3.3872e+08	2.99438e+08	3.14859e+08	8.08329e+08	1.05085e+09	8.45039e+08	9.09524e+08	9.21099e+08	1.05896e+09	1.31478e+09	1.52488e+09	1.5207e+09	8.73332e+06	76.02	73.47	76.75	71.96	71.05	72.08	68.36	67.42	70.24	68.94	68.98	68.52	68.6	66.58	67.57
FALSE	High	Master Protein	Solyc03g096000.2.1	Clathrin heavy chain IPR016341 Clathrin, heavy chain	0	872.312	67	89	1053	18	1702	193	5.39	176376	2038.03	71	89	0	5.64762e+06	5.55757e+06	5.94768e+06	5.81208e+06	5.59315e+06	5.04612e+06	4.57156e+06	5.23184e+06	4.43664e+06	4.36798e+06	4.27933e+06	3.82821e+06	5.55393e+06	5.75455e+06	5.55101e+06	35149.2	58.46	56.92	57.91	58.21	58.06	59.12	60.37	59.81	61.58	60.58	61.69	62.8	60.21	58.56	56.52
FALSE	High	Master Protein	Solyc12g056940.1.1	Acetyl-CoA carboxylase IPR013537 Acetyl-CoA carboxylase, central region	0	838.015	53	95	700	95	2210	246.2	6.4	121355	1375.14	85	95	0	2.11154e+07	2.15731e+07	2.42654e+07	4.4961e+07	4.292e+07	3.93803e+07	6.20464e+07	7.32105e+07	6.03314e+07	5.97058e+07	5.36298e+07	5.18942e+07	5.95277e+07	5.81022e+07	5.59507e+07	323424	57.73	56.61	56.69	58.29	59.04	58.19	57.42	56.4	58.11	57.44	56.95	57.2	57.19	55.87	57.2
FALSE	High	Master Protein	Solyc02g089260.2.1	E3 ubiquitin-protein ligase UBR4 IPR013993 Zinc finger, N-recognin, metazoa	0	834.924	31	144	777	144	5104	565.2	6.23	123681	1320.81	137	144	0	4.10703e+07	4.01729e+07	4.49979e+07	4.30699e+07	4.06818e+07	3.77222e+07	4.0791e+07	4.71868e+07	4.05004e+07	4.20592e+07	3.88568e+07	3.75457e+07	4.52914e+07	4.5696e+07	4.31329e+07	255076	50.59	50.37	51.01	52.36	52.22	52.06	51.76	50.97	52.61	51.77	53.09	52.72	51.57	50.13	51.32
FALSE	High	Master Protein	Solyc07g065840.2.1	Heat shock protein 90 IPR003594 ATP-binding region, ATPase-like IPR001404 Heat shock protein Hsp90	0	803.788	78	59	1704	21	699	80.1	5.03	292424	3159.58	52	59	45	2.47618e+08	2.55229e+08	2.73163e+08	2.91627e+08	2.80743e+08	2.78455e+08	2.73766e+08	3.30416e+08	2.81624e+08	2.9382e+08	2.63368e+08	2.60816e+08	3.00017e+08	3.14308e+08	2.81263e+08	1.54644e+06	57.6	54.54	57.13	55.43	56.37	55.8	57.42	55.41	56.37	55.54	56.32	56.1	56.2	53.98	55.96
FALSE	High	Master Protein	Solyc12g055800.1.1	V-type ATP synthase alpha chain IPR005725 ATPase, V1 complex, subunit A	0	785.505	81	44	1780	44	623	68.5	5.34	282611	3681.91	35	43	0	2.71085e+08	2.87867e+08	3.0621e+08	3.14923e+08	3.12673e+08	3.13334e+08	2.67225e+08	3.23068e+08	2.90015e+08	2.40213e+08	2.32231e+08	2.167e+08	1.54312e+08	1.59822e+08	1.5328e+08	275716	67.5	64.41	69.68	67.4	67.13	67.22	68.21	65.73	67.47	66.29	68.54	66.46	68.08	64.12	64.98
FALSE	High	Master Protein	Solyc04g076620.2.1	Ubiquitin-protein ligase 1 IPR000569 HECT	0	779.76	40	108	679	105	3600	397	5.14	102281	1252.55	90	108	3	3.91265e+07	4.00958e+07	4.49947e+07	4.19016e+07	4.08056e+07	3.97031e+07	3.74833e+07	4.16645e+07	3.84855e+07	3.57735e+07	3.52032e+07	3.24884e+07	3.29518e+07	3.4484e+07	3.1096e+07	244536	54.14	54.06	53.72	53.59	54.79	54.68	54.25	55.2	54.42	55.15	54.07	53.36	51.27	51.66	52.61
FALSE	High	Master Protein	Solyc12g015880.1.1	Heat shock protein 90 IPR019805 Heat shock protein Hsp90, conserved site IPR018249 EF-HAND 2 IPR001404 Heat shock protein Hsp90	0	774.097	73	57	1559	19	699	80.1	5.05	263199	2789.4	51	57	2	4.7561e+07	5.09281e+07	5.58961e+07	5.25963e+07	5.11523e+07	4.98987e+07	4.48353e+07	5.39971e+07	4.70216e+07	4.7602e+07	4.43236e+07	4.34415e+07	48784868	4.97431e+07	4.43386e+07	277725	34.99	34.1	34.95	34.51	37.83	34.35	36.09	35.73	38.24	36.39	38.89	36.8	39.29	38.58	40.16
FALSE	High	Master Protein	Solyc11g066100.1.1	heat shock protein IPR013126 Heat shock protein 70	0	768.973	85	52	2570	20	654	71.4	5.21	377033	4716.87	43	52	42	2.4654e+08	2.51704e+08	2.924e+08	3.81297e+08	3.88888e+08	3.58527e+08	5.62631e+08	6.76086e+08	6.15809e+08	7.32656e+08	7.29033e+08	6.84423e+08	7.08119e+08	7.08936e+08	6.64612e+08	2.88951e+06	55.18	53.04	55.88	55.23	54.62	53.95	53.43	52.17	56.05	52.19	54.6	53.8	51.92	52.2	52.86
FALSE	High	Master Protein	Solyc08g081250.2.1	Aminopeptidase N IPR012779 Peptidase M1, alanyl aminopeptidase	0	755.729	69	55	873	55	999	113.1	6.67	133541	2010.9	44	55	0	7.05404e+07	7.39651e+07	8.138e+07	8.90079e+07	8.59992e+07	8.62345e+07	1.19145e+08	1.42347e+08	1.25547e+08	1.44284e+08	1.36978e+08	1.33385e+08	1.50418e+08	1.55952e+08	1.42717e+08	799097	69.74	68.5	70.8	68.69	69.22	68.79	67.7	67.07	67.38	67.11	67.17	67.24	67.66	66.27	67.5
FALSE	High	Master Protein	Solyc10g081510.1.1	5-methyltetrahydropteroyltriglutamate--homocysteine methyltransferase IPR006276 5-methyltetrahydropteroyltriglutamate--homocysteine S-methyltransferase	0	745.757	75	48	2186	37	765	84.7	6.4	383486	4799.71	37	48	15	5.52658e+08	5.98163e+08	6.1778e+08	4.70451e+08	4.60775e+08	4.59322e+08	3.17273e+08	3.92968e+08	3.17308e+08	2.71678e+08	2.43923e+08	2.52721e+08	2.47089e+08	2.54204e+08	2.45123e+08	630868	54.44	54.52	57.48	56.45	55.44	55.96	56.75	54.78	55.84	54.72	57.41	54.24	57.34	56.43	54.51
FALSE	High	Master Protein	Solyc09g010630.2.1	heat shock protein IPR013126 Heat shock protein 70	0	738.757	85	48	2283	12	649	71.2	5.25	329272	4099.28	38	48	2	5.44545e+07	5.14211e+07	5.95892e+07	5.89322e+07	5.75174e+07	5.73039e+07	5.5909e+07	6.23728e+07	5.87282e+07	5.5903e+07	5.52607e+07	5.28825e+07	4.90051e+07	4.78422e+07	4.64106e+07	380828	42.41	42.55	41.26	43.44	42.81	43.38	43.63	44.45	42.4	44.24	42.34	43.59	45.2	44.26	44.66
FALSE	High	Master Protein	Solyc08g014000.2.1	Lipoxygenase IPR001246 Lipoxygenase, plant	0	726.444	70	56	1530	48	860	96.7	5.83	255862	2689.27	50	56	3	2.39906e+08	2.74072e+08	2.64147e+08	3.24409e+08	3.20985e+08	2.99237e+08	2.33849e+08	2.82782e+08	2.28477e+08	1.68591e+08	1.38027e+08	1.70691e+08	1.31319e+08	1.52923e+08	1.51233e+08	623731	59.68	58.4	60.14	60.21	59.95	59.54	59.99	60.9	60.14	61.84	61.42	60.84	63.09	59.85	60.42
FALSE	High	Master Protein	Solyc12g005860.1.1	3-isopropylmalate dehydratase large subunit IPR006249 Aconitase_iron regulatory protein 2	0	721.475	64	47	2148	29	981	107.1	6.98	361947	4115.82	36	47	26	1.74513e+08	1.83621e+08	1.98308e+08	2.23578e+08	2.0689e+08	2.13151e+08	2.76915e+08	3.38994e+08	293267580	3.30505e+08	3.10086e+08	3.16988e+08	3.72359e+08	3.8753e+08	3.67855e+08	1.91513e+06	43.64	43.7	45.65	44.37	44.13	44.12	44.36	45.02	44.85	44.49	47.25	45.41	45.96	44.07	45.11
FALSE	High	Master Protein	Solyc05g010670.2.1	Chaperone protein htpG IPR001404 Heat shock protein Hsp90	0	721.016	76	53	993	46	787	89.7	5.01	175619	2001.75	45	53	8	5.20226e+07	5.55345e+07	5.83946e+07	7.25961e+07	7.27542e+07	6.66554e+07	1.15285e+08	1.41414e+08	1.22572e+08	1.81345e+08	1.7879e+08	1.64737e+08	2.48167e+08	2.53259e+08	2.27803e+08	1.99701e+06	63.62	61.05	64.7	62.3	62.97	63.12	63.38	62.51	63.36	62.52	64.76	63.47	63.1	61.3	63.87
FALSE	High	Master Protein	Solyc11g066060.1.1	heat shock protein IPR013126 Heat shock protein 70	0	711.927	79	48	2224	6	698	77.1	5.69	318683	4211.52	36	48	26	9.90107e+07	1.11644e+08	1.14286e+08	1.20771e+08	1.19907e+08	1.17252e+08	1.23654e+08	1.59174e+08	1.31674e+08	1.48272e+08	1.32459e+08	1.31622e+08	1.31031e+08	1.34487e+08	1.17863e+08	762442	61.73	61.45	60.42	63.12	62.56	63.6	66.14	66.93	64.05	67.56	64.66	66.58	66.69	68.45	65.71
FALSE	High	Master Protein	Solyc04g011440.2.1	heat shock protein IPR013126 Heat shock protein 70	0	707.742	84	48	2632	13	651	71.3	5.25	380828	4687.46	37	48	2	1.56864e+07	1.68079e+07	1.86436e+07	2.78487e+07	2.78136e+07	2.65926e+07	4.57605e+07	5.68148e+07	5.14783e+07	6.22326e+07	5.84565e+07	5.6752e+07	6.38596e+07	6.65354e+07	5.94094e+07	707859	65.42	63.98	65.68	68.55	69.42	70.79	73.58	74.2	71.5	72.97	70.18	70.93	72.4	72.48	72.89
FALSE	High	Master Protein	Solyc02g088610.2.1	ATP-dependent chaperone ClpB IPR017730 Chaperonin ClpB	0	705.919	62	56	1506	49	980	110.3	6.55	250272	2619.6	51	56	8	6.97979e+07	7.5432e+07	8.32967e+07	1.15163e+08	1.13602e+08	1.09808e+08	1.95382e+08	2.42226e+08	2.22115e+08	2.92932e+08	2.76343e+08	2.65007e+08	3.33863e+08	3.31857e+08	3.06502e+08	1.68497e+06	50.24	47.67	49.36	48.23	48.96	47.85	46.75	45.54	47.41	45.34	46.94	45.22	45.39	43.8	44.54
FALSE	High	Master Protein	Solyc12g014250.1.1	Phosphoenolpyruvate carboxylase 1 IPR015813 Pyruvate_Phosphoenolpyruvate kinase, catalytic core IPR001449 Phosphoenolpyruvate carboxylase	0	696.627	67	61	1140	22	965	110.1	5.91	181606	2073.25	51	61	10	7.11601e+07	7.08875e+07	7.59772e+07	7.54558e+07	7.36776e+07	6.65718e+07	4.3592e+07	4.99206e+07	4.20722e+07	3.62919e+07	3.20314e+07	3.14532e+07	3.77336e+07	3.91269e+07	3.78269e+07	160786	72.5	72.64	73.11	72.48	72.32	72.63	72.64	71.28	71.63	71.44	69.85	71.33	70.86	72.19	69.55
FALSE	High	Master Protein	Solyc08g062920.2.1	Elongation factor EF-2 IPR000795 Protein synthesis factor, GTP-binding	0	690.789	72	50	1726	4	828	92.3	6.16	255416	3121.63	40	50	66	3.38526e+08	3.63557e+08	3.83798e+08	3.64648e+08	3.58685e+08	3.50809e+08	2.91016e+08	3.56334e+08	3.01481e+08	3.13892e+08	2.88646e+08	2.79859e+08	3.20585e+08	3.33304e+08	2.94263e+08	1.34941e+06	54.03	52.21	54.38	54.08	53.39	52.94	54.63	52.95	53.56	53.87	51.74	53.25	53.81	52.6	54.21
FALSE	High	Master Protein	Solyc02g065300.1.1	Leucyl-tRNA synthetase IPR004493 Leucyl-tRNA synthetase, class Ia, archaeal_eukaryotic cytosolic	0	675.178	64	58	676	58	1079	122.5	6.29	106230	1543.94	47	58	0	6.31481e+07	6.29173e+07	6.96987e+07	6.6105e+07	6.42063e+07	6.01268e+07	4.76814e+07	5.65929e+07	4.74558e+07	4.85507e+07	4.40172e+07	4.33474e+07	6.09092e+07	6.31287e+07	5.903e+07	579031	61.05	61.6	62.9	62.23	62.89	63.33	63.33	62.32	63.25	60.78	61.37	60.92	59.64	57.89	58.58
FALSE	High	Master Protein	Solyc12g042060.1.1	ATP-dependent clp protease ATP-binding subunit IPR013093 ATPase associated with various cellular activities, AAA-2	0	672.351	65	52	1114	17	923	102.1	6.3	176880	2100.94	47	52	50	9.19399e+07	9.30477e+07	1.01149e+08	1.21279e+08	1.25808e+08	1.18121e+08	1.47826e+08	1.63086e+08	1.55482e+08	1.62415e+08	1.57038e+08	1.48558e+08	1.33025e+08	1.29398e+08	1.19852e+08	567786	56.85	57.48	56.86	56.05	56.42	56.13	57.93	57.44	58.11	58.61	60	57.96	58.52	56.09	58.28
FALSE	High	Master Protein	Solyc03g115230.2.1	ClpB chaperone IPR013093 ATPase associated with various cellular activities, AAA-2	0	669.643	64	57	1355	35	911	101.1	6.15	238939	2559.05	53	57	25	7.00676e+07	6.8273e+07	7.8342e+07	1.45243e+08	1.45427e+08	1.33088e+08	2.53274e+08	3.13501e+08	2.74687e+08	3.01456e+08	2.7149e+08	2.70987e+08	2.58442e+08	2.66981e+08	2.49584e+08	1.27306e+06	59.63	58.81	58.76	61.31	62.79	61.17	63.68	61.8	64.07	63.01	65.17	63.9	64.52	63.47	64.62
FALSE	High	Master Protein	Solyc11g051160.1.1	Phosphatidylinositol transfer protein SFH5 IPR001251 Cellular retinaldehyde-binding_triple function, C-terminal	0	668.259	78	50	1116	47	589	65.7	4.7	181979	2269.84	38	50	3	1.20801e+08	1.24635e+08	1.31932e+08	1.56245e+08	1.48252e+08	1.52632e+08	1.50199e+08	1.96719e+08	1.62224e+08	2.10392e+08	1.9458e+08	1.77837e+08	2.55714e+08	2.73532e+08	2.36637e+08	1.88438e+06	53.33	48.88	52.39	52.81	51.91	51.18	53.06	51.49	53.45	54.01	54.77	54.57	54.61	52.51	54.93
FALSE	High	Master Protein	Solyc07g055060.2.1	Phosphoenolpyruvate carboxylase 1 IPR015813 Pyruvate_Phosphoenolpyruvate kinase, catalytic core IPR001449 Phosphoenolpyruvate carboxylase	0	662.515	70	66	1245	33	964	109.9	6.15	198726	2039.72	62	66	40	1.84343e+08	1.91917e+08	2.06869e+08	1.91517e+08	1.8483e+08	1.73142e+08	1.34572e+08	1.59452e+08	1.27215e+08	1.21294e+08	1.11124e+08	1.11989e+08	1.31443e+08	1.32932e+08	1.29855e+08	704343	60.89	58.04	59	59.49	58.61	58.44	57.84	58.26	59.23	58.93	56.6	56.12	58.17	56.63	58.5
FALSE	High	Master Protein	Solyc08g062910.2.1	Elongation factor EF-2 IPR000795 Protein synthesis factor, GTP-binding	0	658.089	72	47	1637	1	770	85.9	5.73	239835	2954.29	37	47	0	930325	1.07789e+06	1.14077e+06	987000	1.26639e+06	1.08062e+06	975744	1.16317e+06	1.07422e+06	1.23512e+06	1.37775e+06	1.07252e+06	1.7334e+06	1.66529e+06	1.35291e+06	12292	106.24	105.15	109.59	110.28	105.05	103.92	108.8	105.75	104.49	102.77	105.47	101.5	98.18	102.03	98.3
FALSE	High	Master Protein	Solyc06g074980.2.1	26S protease regulatory subunit 6B homolog IPR005938 ATPase, AAA-type, CDC48	0	652.563	73	51	866	7	805	89.4	5.24	140848	1748.54	40	50	50	9.12194e+07	9.41755e+07	1.03945e+08	111788261	1.10182e+08	1.06031e+08	1.16643e+08	1.3973e+08	1.19083e+08	1.36024e+08	1.25942e+08	1.19706e+08	1.36935e+08	1.36243e+08	1.24365e+08	578018	69.77	70.52	70.93	71.31	71.01	68.41	71.59	70.62	71.89	72.57	71.96	71.28	71.28	72.35	72.27
FALSE	High	Master Protein	Solyc12g009300.1.1	Sucrose synthase IPR012820 Sucrose synthase, plants and cyanobacteria IPR000368 Sucrose synthase	0	647.777	66	50	1051	33	805	92.5	6.35	168186	2003.03	43	50	23	2.36954e+08	2.72842e+08	2.73927e+08	1.85117e+08	1.85628e+08	1.70354e+08	9.6695e+07	1.1381e+08	9.10766e+07	7.31395e+07	6.51672e+07	6.20941e+07	5.96211e+07	5.96479e+07	5.39873e+07	305009	72.47	71.16	72.58	71.52	70.34	68.27	67.36	63.41	63.42	56.97	56.63	57.1	56.11	52.14	53.3
FALSE	High	Master Protein	Solyc12g043110.1.1	Heat shock protein 4 IPR013126 Heat shock protein 70	0	642.431	62	45	918	15	852	93.8	5.33	146196	1720.47	37	45	39	6.47231e+07	6.73428e+07	7.39418e+07	7.76046e+07	7.84632e+07	7.33951e+07	8.4624e+07	1.01721e+08	8.80249e+07	1.00836e+08	9.12851e+07	9.35212e+07	1.10081e+08	1.1019e+08	1.02227e+08	650758	69.61	68.62	71.62	70.18	70.84	68.73	70.58	70.25	70.59	70.64	72.17	70.65	71.24	70.22	71.62
FALSE	High	Master Protein	Solyc03g007890.2.1	Heat shock protein 90 (Fragment) IPR003594 ATP-binding region, ATPase-like IPR001404 Heat shock protein Hsp90	0	635.515	69	51	1118	24	699	80.2	5.11	179220	2078.14	45	51	19	3.59222e+07	3.59988e+07	4.08389e+07	5.89621e+07	5.92139e+07	5.57253e+07	1.04753e+08	1.37567e+08	1.10596e+08	1.3466e+08	1.1756e+08	1.22352e+08	1.49536e+08	1.61685e+08	1.50731e+08	685824	77.11	76.64	78.54	81.23	80.82	80.61	81.69	78.33	82.66	79.24	82.06	80.25	80.04	78.03	79.37
FALSE	High	Master Protein	Solyc07g052350.2.1	3-isopropylmalate dehydratase large subunit IPR006249 Aconitase_iron regulatory protein 2	0	634.87	55	44	1305	26	995	108.1	7.55	214475	2465.26	36	44	0	5.14146e+07	5.34159e+07	5.53212e+07	5.01994e+07	4.74973e+07	4.74747e+07	4.33038e+07	5.18973e+07	4.59098e+07	4.90077e+07	4.60143e+07	4.52157e+07	5.21161e+07	5.36049e+07	5.24437e+07	402541	70.35	70.57	72.87	72	71.06	70.09	72.05	70.87	71.9	69.21	73.53	70.72	71.3	71.29	69.54
FALSE	High	Master Protein	Solyc12g043120.1.1	Heat shock protein 4 IPR013126 Heat shock protein 70	0	628.693	63	45	900	15	846	92.9	5.33	141410	1720.01	36	45	0	1.01436e+07	1.0722e+07	1.27653e+07	1.30375e+07	1.27451e+07	1.20619e+07	1.39242e+07	1.68298e+07	1.50755e+07	1.68077e+07	1.57787e+07	1.5584e+07	1.85758e+07	1.85467e+07	1.67542e+07	112395	62.76	62.31	62.15	65.29	63.2	63.97	66.05	65.93	65.99	66.59	68.63	68.38	64.9	64.85	66.91
FALSE	High	Master Protein	Solyc03g065340.2.1	Phosphorylase IPR011833 Glycogen_starch_alpha-glucan phosphorylase	0	625.923	67	54	874	48	966	109.3	5.64	144773	1815.01	45	54	7	1.45327e+08	1.54244e+08	1.61885e+08	1.50346e+08	1.42474e+08	1.37582e+08	8.34327e+07	1.0284e+08	8.11261e+07	7.23707e+07	6.6548e+07	6.8388e+07	7.83703e+07	8.20584e+07	7.66328e+07	333509	58.17	57.46	57.67	56.99	56.85	56.34	55.68	55.25	54.53	50.55	51.34	51.08	53.18	52.66	54.78
FALSE	High	Master Protein	Solyc01g007320.2.1	ATP synthase subunit beta chloroplastic IPR005722 ATPase, F1 complex, beta subunit	0	611.709	75	33	1889	31	609	65.5	5.4	321890	4011.63	25	33	2	2.93993e+08	2.80022e+08	3.16987e+08	3.49309e+08	3.91636e+08	3.27984e+08	2.92107e+08	2.81276e+08	3.12499e+08	2.82787e+08	2.70114e+08	2.69108e+08	2.47293e+08	2.23134e+08	2.23116e+08	581181	52.44	52.97	53.72	53.58	52.49	54.41	54.78	54.25	53.95	52.97	52.9	53.21	54.11	52.96	50.99
FALSE	High	Master Protein	Solyc10g086410.2.1	Heat shock protein 70-3 IPR013126 Heat shock protein 70	0	611.261	79	46	2160	8	644	70.7	5.19	310688	3814.19	35	46	1	7.47518e+06	8.13336e+06	8.22092e+06	7.8587e+06	7.36739e+06	7.36887e+06	6.59401e+06	7.61485e+06	6.63231e+06	5.95759e+06	5.68632e+06	5.7118e+06	5.24157e+06	5.14634e+06	5.27462e+06	50350.5	65.32	64.56	67.19	66.58	69.07	68.42	66.21	67.37	67.94	70.3	67	68.47	64.86	66.69	64.65
FALSE	High	Master Protein	Solyc11g069720.1.1	26S protease regulatory subunit 6B homolog IPR005938 ATPase, AAA-type, CDC48	0	602.889	71	49	832	6	805	89.5	5.34	135239	1646.61	38	49	0	3.78957e+06	3.69202e+06	4.26421e+06	4.26001e+06	4.18027e+06	3.96138e+06	4.07999e+06	4.61718e+06	3.9795e+06	4.23309e+06	3.89718e+06	3.75844e+06	4.18558e+06	4.12013e+06	4.13166e+06	53210	61.69	62.67	65.9	64.55	63.02	62.61	64.67	62.69	65.68	63.83	67.48	65.82	64.23	62.21	63.99
FALSE	High	Master Protein	Solyc01g044360.2.1	Importin beta-3 IPR011989 Armadillo-like helical	0	601.747	66	47	592	47	1111	123	4.86	88490.1	1272.7	34	47	0	5.9066e+07	5.89927e+07	6.08441e+07	5.86466e+07	5.78393e+07	5.17129e+07	4.5236e+07	5.51005e+07	4.31738e+07	4.73775e+07	4.18791e+07	4.38498e+07	6.1473e+07	6.52343e+07	6.13042e+07	257756	46	44.98	48.41	48.59	49.96	48.24	48.35	49.32	50.06	48.23	51.43	48.75	47.17	46.95	47.12
FALSE	High	Master Protein	Solyc03g118020.2.1	Tudor _ nuclease domain-containing protein IPR016685 RNA-induced silencing complex, nuclease component Tudor-SN	0	597.738	68	52	641	24	956	105.2	7.03	109700	1222.86	47	52	34	4.90625e+07	5.16964e+07	5.68392e+07	5.66691e+07	5.39763e+07	5.38717e+07	5.47493e+07	6.66647e+07	5.66963e+07	5.79945e+07	5.15565e+07	5.04284e+07	4.98865e+07	4.87531e+07	4.60542e+07	233256	73.32	73.3	74.5	74.66	73.88	74.27	75.28	74.7	75.98	74.98	76.99	74.64	76.26	74.08	73.94
FALSE	High	Master Protein	Solyc04g081570.2.1	Chaperone protein htpG IPR015566 Molecular chaperone, heat shock protein, endoplasmin	0	597.188	66	52	972	51	812	93.3	5	165591	1739.99	48	52	1	1.16665e+08	1.25126e+08	1.35421e+08	1.323e+08	1.2569e+08	1.33926e+08	1.20811e+08	1.41603e+08	1.2809e+08	1.22723e+08	1.11025e+08	1.0794e+08	8.6959e+07	9.47177e+07	8.69382e+07	468192	73.22	71.1	73.82	73.49	73.57	72.06	74.85	72.76	75.47	73.71	75.69	74.1	75	73.41	74.36
FALSE	High	Master Protein	Solyc04g080980.2.1	Coatomer alpha subunit-like protein IPR016391 Coatomer, alpha subunit	0	593.032	64	64	714	32	1218	137.1	7.09	117559	1325.23	55	64	36	9.55386e+07	9.53381e+07	1.02484e+08	9.06804e+07	8.87954e+07	8.09752e+07	6.58547e+07	7.6553e+07	6.44905e+07	6.38598e+07	5.85165e+07	5.6731e+07	8.40981e+07	8.54846e+07	8.00803e+07	482501	63.29	61.37	63.3	63.18	62.52	62.6	62.86	62.36	62.85	62.91	63.25	62.89	63.04	63.11	62.91
FALSE	High	Master Protein	Solyc03g118340.2.1	ATP-dependent clp protease ATP-binding subunit IPR013093 ATPase associated with various cellular activities, AAA-2	0	585.951	55	47	955	12	926	102.5	6.54	156183	1677.04	44	47	0	3.13442e+06	3.96508e+06	3.36952e+06	5.8241e+06	5.98041e+06	5.51722e+06	9.30433e+06	1.05287e+07	9.66722e+06	9.14566e+06	9.09174e+06	8.58264e+06	6.97649e+06	6.63783e+06	6.7814e+06	16219.9	64.56	60.01	65.51	67.71	70.2	69.57	70.27	68.05	72.81	69.84	70.22	69.59	66.92	65.45	66.59
FALSE	High	Master Protein	Solyc01g028810.2.1	chaperonin IPR001844 Chaperonin Cpn60	0	583.577	70	40	1376	33	599	63	5.87	216766	2793.19	36	40	7	1.20456e+08	1.23684e+08	1.38975e+08	1.53872e+08	1.5508e+08	1.49314e+08	2.0157e+08	2.3187e+08	2.20753e+08	2.86764e+08	2.74673e+08	2.61464e+08	2.94508e+08	2.86897e+08	2.63262e+08	1.80064e+06	47.03	48.02	47.33	48.22	48.76	49.55	46.8	50.34	48.32	49.1	48.62	48.06	49.7	49.12	47.09
FALSE	High	Master Protein	Solyc04g006970.2.1	Phosphoenolpyruvate carboxylase IPR015813 Pyruvate_Phosphoenolpyruvate kinase, catalytic core	0	581.864	62	57	813	57	1050	117.8	6.98	129099	1427.62	53	57	0	1.3432e+08	1.429e+08	1.48887e+08	1.29234e+08	1.29461e+08	1.11448e+08	6.19915e+07	7.09189e+07	5.9331e+07	4.45295e+07	4.2456e+07	3.88455e+07	4.04937e+07	3.95957e+07	3.80475e+07	132297	52.9	51.83	52.53	53.71	53.27	53.33	55.03	55.55	55.01	57.05	58.02	58.33	58.02	57.94	58.84
FALSE	High	Master Protein	Solyc01g108600.2.1	Presequence protease, mitochondrial IPR013578 Peptidase M16C associated	0	576.352	71	62	581	62	1072	120.5	5.78	97125.6	1062.84	55	62	0	2.66717e+07	2.63547e+07	3.01316e+07	3.2087e+07	3.30457e+07	2.89581e+07	3.32739e+07	3.87668e+07	3.49215e+07	4.51183e+07	4.53563e+07	4.17722e+07	6.73104e+07	6.78018e+07	6.22896e+07	415490	59.63	59.57	60.21	60.25	60.12	61.71	61.47	60.9	62.01	60.06	61.54	61.53	59.88	58.72	59.43
FALSE	High	Master Protein	Solyc04g015830.2.1	Actin-binding protein gelsolin IPR007122 Gelsolin	0	571.93	64	50	664	39	948	103.9	5.76	127447	1361.82	48	50	13	1.04622e+08	1.07716e+08	1.17162e+08	1.05151e+08	1.02785e+08	1.02544e+08	7.77848e+07	9.41486e+07	7.99809e+07	7.74808e+07	7.08769e+07	7.13447e+07	7.42225e+07	7.47913e+07	7.2771e+07	260333	70.38	69.91	70.69	70.15	70.58	69.88	70.59	69.37	70.9	69.07	71.53	70.77	69.91	68.31	70.13
FALSE	High	Master Protein	Solyc06g068860.2.1	Alpha-mannosidase IPR011682 Glycosyl hydrolases 38, C-terminal	0	560.459	55	45	615	44	1028	116.4	6.62	97701.4	1426.5	34	45	1	5.28082e+07	5.83204e+07	6.27396e+07	6.35818e+07	6.36351e+07	6.49223e+07	6.30178e+07	7.32805e+07	6.77586e+07	6.89237e+07	6.51177e+07	6.5128e+07	6.23444e+07	6.33183e+07	5.8622e+07	399753	69.6	68.2	70.94	69.52	69.51	69.65	68.8	68.95	70.15	69.9	70.48	70.41	68.81	67.48	67.84
FALSE	High	Master Protein	Solyc07g066600.2.1	Phosphoglycerate kinase IPR001576 Phosphoglycerate kinase	0	557.084	87	33	1779	28	401	42.3	6.06	237450	3833.38	29	33	0	2.41823e+08	2.55472e+08	2.88745e+08	2.53525e+08	2.45212e+08	2.61625e+08	2.72361e+08	2.90562e+08	3.03748e+08	2.68881e+08	2.7696e+08	2.79311e+08	2.20824e+08	2.10669e+08	2.09769e+08	861758	54.97	53.53	57.78	57.1	56.53	55.57	59.17	56	56.98	56.55	59.32	57.14	57.2	57.01	58.29
FALSE	High	Master Protein	Solyc01g006540.2.1	Lipoxygenase IPR001246 Lipoxygenase, plant	0	556.8	64	55	866	42	896	101.7	6.48	126400	1628.21	48	55	13	2.07083e+07	2.08443e+07	2.38179e+07	4.9407e+07	4.79689e+07	4.0676e+07	1.53363e+08	1.62175e+08	1.61766e+08	1.78117e+08	1.45872e+08	1.67935e+08	1.99231e+08	1.93256e+08	1.89871e+08	975786	65.96	67.22	66.08	71.11	71.18	72.97	73.62	74.16	73.94	73.94	72.77	73.45	72.4	71.66	71.82
FALSE	High	Master Protein	Solyc10g084050.1.1	26S protease regulatory subunit 6B homolog IPR005938 ATPase, AAA-type, CDC48	0	555.934	70	46	819	14	808	89.7	5.27	135832	1617.52	38	46	2	1.28707e+07	1.32983e+07	1.42519e+07	1.63948e+07	1.66556e+07	1.49462e+07	2.43702e+07	3.02139e+07	2.60456e+07	3.26819e+07	3.10185e+07	2.86044e+07	3.32415e+07	3.33569e+07	3.14629e+07	231730	26.69	25.86	29.62	28.14	29.58	27.45	27.97	25.85	30.23	26.73	29.22	26.35	28.36	27.47	29.02
FALSE	High	Master Protein	Solyc08g079170.2.1	Stress-induced protein sti1-like protein IPR011990 Tetratricopeptide-like helical	0	542.357	82	52	995	52	579	65.1	6.33	176210	1612.72	49	52	0	6.91715e+07	7.33133e+07	7.93628e+07	8.4244e+07	8.18193e+07	8.417e+07	1.13435e+08	1.36982e+08	1.30576e+08	1.50816e+08	1.46471e+08	1.41662e+08	1.34387e+08	1.33754e+08	1.21947e+08	657635	47.89	46	48.26	46.66	49.18	48.27	48.75	47.73	49.93	48.44	49.12	47.3	48.27	46.1	46.7
FALSE	High	Master Protein	Solyc09g031780.2.1	Tic110 family transporter chloroplast inner envelope protein Tic110	0	542.326	56	50	612	50	1005	111.5	5.96	114114	1188.17	47	50	0	4.78231e+07	4.7629e+07	5.32397e+07	4.9657e+07	4.95982e+07	4.49823e+07	4.31876e+07	5.22155e+07	4.42021e+07	5.37938e+07	5.21454e+07	4.96195e+07	8.59903e+07	8.94262e+07	8.36313e+07	707213	63.28	61.39	62.38	64.08	62.29	61.82	63.81	61.75	62.39	62.51	64.99	64.17	62.72	62.77	62.5
FALSE	High	Master Protein	Solyc05g008460.2.1	ATP synthase subunit beta IPR005722 ATPase, F1 complex, beta subunit	0	540.997	65	27	1472	6	557	59.6	6.06	267954	3056.72	23	27	0	2.16938e+07	2.26145e+07	2.47007e+07	2.20966e+07	2.1327e+07	2.17541e+07	2.18867e+07	2.50249e+07	2.45785e+07	2.38768e+07	2.34707e+07	2.25148e+07	1.9635e+07	1.87996e+07	1.78167e+07	86231	92.78	93.83	95.45	95.04	94.73	95.18	94.46	94.86	94.63	95.17	96.67	95.9	94.79	94.35	94.56
FALSE	High	Master Protein	Solyc04g007550.2.1	ATP synthase subunit beta IPR005722 ATPase, F1 complex, beta subunit	0	537.807	64	27	1429	6	562	59.8	6.34	266468	2952.7	23	27	28	1.41445e+08	1.44468e+08	1.66316e+08	1.42173e+08	1.35772e+08	1.40497e+08	1.45782e+08	1.6177e+08	1.66474e+08	1.61463e+08	1.59165e+08	1.48451e+08	1.34156e+08	1.30027e+08	1.24177e+08	228398	62.41	61.64	62.9	62.66	63.78	63.31	63.77	64.11	62.91	64	65.6	65.7	63.52	63.59	62.41
FALSE	High	Master Protein	Solyc01g103450.2.1	Chaperone DnaK IPR012725 Chaperone DnaK	0	537.325	59	42	1374	30	703	74.9	5.34	205415	2804.11	39	42	0	8.51735e+07	9.09684e+07	1.05737e+08	1.08011e+08	1.1529e+08	1.07492e+08	1.50627e+08	1.79321e+08	1.7514e+08	2.52625e+08	2.26663e+08	2.26274e+08	2.41093e+08	2.27484e+08	2.051e+08	2.38869e+06	73.77	70.22	71.98	72.38	69.8	70.58	73.87	70.67	73.58	70.38	75.07	70.91	74.48	72.52	75.35
FALSE	High	Master Protein	Solyc03g097290.2.1	Alanyl-tRNA synthetase IPR018164 Alanyl-tRNA synthetase, class IIc, N-terminal	0	536.037	49	48	732	48	1010	110.8	6.38	139648	1301.04	48	48	0	7.22481e+07	7.43351e+07	7.94306e+07	7.71709e+07	7.59312e+07	7.1988e+07	6.4143e+07	7.8663e+07	6.38354e+07	7.07744e+07	6.43397e+07	6.33957e+07	8.57814e+07	8.83963e+07	8.17505e+07	662295	51.6	51.67	52.28	52.39	52.44	53.39	55.06	54.03	54.4	54.6	55.52	54.39	55.86	54.18	53.99
FALSE	High	Master Protein	Solyc07g064170.2.1	Pectinesterase IPR018040 Pectinesterase, active site IPR000070 Pectinesterase, catalytic	0	533.792	74	33	4234	22	546	60	6.8	418271	11164	21	32	15	8.40944e+08	8.72794e+08	9.93994e+08	1.0737e+09	1.02578e+09	1.00945e+09	9.81247e+08	1.11875e+09	1.07191e+09	1.07855e+09	9.87293e+08	1.16459e+09	1.06975e+09	1.05004e+09	1.12137e+09	1.43902e+06	70.35	71.87	68.4	71.15	71.48	71.33	68.98	69.96	70.76	68.17	70.1	69.99	67.07	68.28	68.13
FALSE	High	Master Protein	Solyc09g091180.2.1	chaperonin IPR001844 Chaperonin Cpn60	0	529.045	73	36	873	25	579	61.5	5.63	158536	1669.15	32	36	1	3.11455e+07	3.23644e+07	3.51213e+07	3.71436e+07	3.66589e+07	3.59442e+07	5.38937e+07	6.6562e+07	5.91047e+07	8.06176e+07	7.34201e+07	7.07539e+07	7.47679e+07	7.63078e+07	6.93775e+07	505492	60.76	60.04	64.05	61.54	64.42	63.52	64.9	61.67	66.71	64.73	65.89	64.27	62.33	61.67	61.1
FALSE	High	Master Protein	Solyc05g050120.2.1	Malic enzyme IPR012302 Malic enzyme, NAD-binding	0	524.841	72	32	1194	25	579	64.1	6	190222	2544.2	26	32	9	1.82471e+08	1.88775e+08	2.0364e+08	1.86066e+08	1.77111e+08	1.81839e+08	1.42577e+08	1.57695e+08	1.39951e+08	1.27141e+08	1.26202e+08	1.39591e+08	1.30259e+08	1.30357e+08	1.30629e+08	688552	69.32	67.13	67.16	68.33	66.55	69.31	67.1	70.61	67.03	68.91	69.48	65.64	68.61	66.18	69.13
FALSE	High	Master Protein	Solyc07g017610.2.1	Saccharopine dehydrogenase (NAD(+) L-glutamate-forming) IPR005097 Saccharopine dehydrogenase	0	524.766	60	49	561	49	1049	115.4	6.34	96915.2	1026.14	41	49	0	3.34825e+07	3.41951e+07	3.72666e+07	4.70274e+07	4.46325e+07	4.13265e+07	4.73841e+07	5.66062e+07	4.57934e+07	4.72483e+07	4.38883e+07	4.47517e+07	7.15959e+07	7.17303e+07	7.09474e+07	598974	57.03	57.15	58.05	60.01	60.35	59.56	61.33	60.03	62.17	60.43	63.82	61.01	60.99	60.82	59.86
FALSE	High	Master Protein	Solyc06g071100.2.1	H-ATPase IPR006534 ATPase, P-type, plasma-membrane proton-efflux	0	522.382	55	45	552	14	956	105	6.76	105892	1082.57	43	44	0	1.1389e+07	1.16388e+07	1.26902e+07	1.43288e+07	1.34559e+07	1.38228e+07	1.20926e+07	1.45454e+07	1.21342e+07	1.18785e+07	1.05549e+07	1.00786e+07	1.233e+07	1.24317e+07	1.14179e+07	74750.3	53.13	55.95	57.24	55.69	56.77	53.83	55.33	55.04	55.38	55.25	56.89	55.25	56.68	54.2	58.13
FALSE	High	Master Protein	Solyc09g009020.2.1	Enolase IPR000941 Enolase	0	520.262	79	28	2025	14	444	47.8	5.95	268994	4969.81	21	28	0	1.98626e+08	2.19218e+08	2.33949e+08	1.99502e+08	2.00316e+08	1.91629e+08	1.68904e+08	1.88024e+08	1.881e+08	1.62666e+08	1.6869e+08	1.60419e+08	1.28521e+08	1.30733e+08	1.24808e+08	229081	22.76	21.17	22.49	24.24	24.04	25.66	23.44	21.56	22.51	22.83	20.94	21.36	23.67	21.33	21.5
FALSE	High	Master Protein	Solyc09g092380.2.1	Adenosylhomocysteinase IPR000043 S-adenosyl-L-homocysteine hydrolase	0	520.162	81	34	3367	6	485	53.1	5.86	537966	5509.36	25	34	39	2.51218e+08	2.4694e+08	2.83757e+08	4.55493e+08	4.28725e+08	4.04665e+08	8.78041e+08	1.04692e+09	9.1981e+08	1.00953e+09	9.61051e+08	9.38274e+08	9.4074e+08	8.5847e+08	8.78623e+08	2.25915e+06	61.81	58.03	59.98	61.02	62.02	61.91	63.51	62.22	64.45	63.37	66.18	63.68	62.98	62.14	64.78
FALSE	High	Master Protein	Solyc11g069790.1.1	chaperonin IPR001844 Chaperonin Cpn60	0	517.914	79	34	920	28	588	61.9	5.3	122943	2272.28	25	34	4	7.63233e+07	8.0335e+07	8.27589e+07	9.80011e+07	9.83463e+07	9.60713e+07	1.44757e+08	1.64782e+08	1.60015e+08	2.03559e+08	1.88685e+08	1.87567e+08	1.84673e+08	1.81174e+08	1.63557e+08	371051	65.19	66	65.38	66.56	67.1	68.1	64.75	68.35	67.88	69.15	67.72	67.99	68.92	65.26	67.83
FALSE	High	Master Protein	Solyc05g053470.2.1	chaperonin IPR001844 Chaperonin Cpn60	0	516.835	79	37	903	26	573	61.1	5.92	159634	1674.8	32	37	14	7.27765e+07	7.48348e+07	8.38544e+07	8.45851e+07	8.28714e+07	8.10162e+07	1.12379e+08	1.33493e+08	1.21313e+08	1.47734e+08	1.45399e+08	1.35666e+08	1.50987e+08	1.52013e+08	1.38903e+08	900950	57.41	56.78	56.42	57.96	57.38	58.1	58.39	57.2	58.62	58.25	58.11	58	57.14	56.84	56.89
FALSE	High	Master Protein	Solyc01g099160.2.1	Lipoxygenase IPR001246 Lipoxygenase, plant	0	516.606	66	61	1040	26	862	97.4	5.59	153896	1389.77	59	61	31	5.53512e+07	6.02683e+07	5.86595e+07	8.52791e+07	8.54717e+07	7.95919e+07	9.70746e+07	1.20963e+08	9.86918e+07	8.88845e+07	8.3863e+07	8.95397e+07	1.10894e+08	1.19191e+08	1.10926e+08	574610	53.61	51.65	54.23	57.42	58.95	58.6	63.23	61.46	62.65	64.07	66.4	63.78	65.74	63.5	63.67
FALSE	High	Master Protein	Solyc03g082920.2.1	Heat shock protein IPR013126 Heat shock protein 70	0	516.175	68	44	1249	15	667	73.4	5.17	194850	2192.29	40	44	28	1.35999e+08	1.46574e+08	1.55471e+08	1.55119e+08	1.49856e+08	1.52464e+08	1.58801e+08	1.88172e+08	1.76591e+08	1.8618e+08	1.75809e+08	1.70564e+08	1.58693e+08	1.58903e+08	1.45785e+08	820876	46.87	44.62	47.17	46.21	47.09	46.31	48.63	47.2	48.14	48.12	48.98	48.02	48.98	47.38	48.59
FALSE	High	Master Protein	Solyc11g011470.1.1	NADH-ubiquinone oxidoreductase subunit IPR010228 NADH:ubiquinone oxidoreductase, subunit G	0	512.328	62	35	486	35	739	79.9	6.24	81282.6	1187.58	29	35	0	4.41318e+07	4.55516e+07	4.99426e+07	4.62532e+07	4.49973e+07	4.47335e+07	4.62181e+07	5.28406e+07	4.93668e+07	5.29185e+07	5.21774e+07	4.94439e+07	5.09929e+07	5.17856e+07	4.85208e+07	277084	63.03	63.65	64.49	63.24	63.53	63.49	63.56	62.82	63.25	62.99	62.91	63.05	63.8	60.66	63.06
FALSE	High	Master Protein	Solyc03g117630.1.1	heat shock protein IPR013126 Heat shock protein 70	0	507.098	72	40	1419	18	654	71.8	5.33	217254	2319.58	33	40	1	3.86922e+06	3.97423e+06	4.39234e+06	7.67035e+06	7.83899e+06	7.28735e+06	2.36852e+07	3.25285e+07	2.65366e+07	4.17746e+07	3.77367e+07	3.87282e+07	3.20973e+07	3.41155e+07	3.18807e+07	359627	70.21	74.15	75.08	73.95	76.75	73.07	73.35	72.73	74.05	73.33	75.25	73.5	75.17	74.11	75.77
FALSE	High	Master Protein	Solyc09g091470.2.1	3-ketoacyl CoA thiolase 2 IPR002155 Thiolase	0	506.529	73	27	569	23	465	49	7.81	69276.5	1585.23	19	27	5	2.2584e+07	2.41832e+07	2.64782e+07	4.50633e+07	4.47152e+07	4.47185e+07	8.54505e+07	1.02858e+08	9.37088e+07	1.01489e+08	9.33701e+07	9.37502e+07	9.89842e+07	1.02678e+08	9.20439e+07	782659	80.61	83.03	81.42	85.76	88.45	87.09	89.15	89.03	90.33	89.97	90.73	90.01	90.29	88.42	88.25
FALSE	High	Master Protein	Solyc03g113400.2.1	H-ATPase IPR006534 ATPase, P-type, plasma-membrane proton-efflux	0	506.093	54	45	496	14	956	105	6.86	94993.3	989.02	42	45	37	5.88946e+07	5.9606e+07	6.26291e+07	6.15948e+07	5.78827e+07	5.64548e+07	4.20026e+07	4.99636e+07	4.13389e+07	3.85379e+07	3.63694e+07	3.39448e+07	4.33515e+07	4.27168e+07	4.13503e+07	323072	44.69	46.26	44.01	46.3	45.7	45.64	44.22	44.94	43.45	44.99	45.8	43.52	44.43	42.66	44.53
FALSE	High	Master Protein	Solyc08g082820.2.1	Heat shock protein IPR013126 Heat shock protein 70	0	502.385	67	43	1135	14	666	73.2	5.21	175444	2016.48	40	43	0	2.28274e+07	2.46723e+07	2.66311e+07	2.41153e+07	2.35793e+07	2.47694e+07	2.39683e+07	2.81211e+07	2.61677e+07	2.65143e+07	2.44024e+07	2.46885e+07	2.16825e+07	2.11404e+07	1.95675e+07	141838	60.67	57.14	61.26	61.07	58.96	60.12	62.18	61.74	63.76	63.03	63.54	62.02	62.01	61.47	63.01
FALSE	High	Master Protein	Solyc04g045340.2.1	Phosphoglucomutase IPR016055 Alpha-D-phosphohexomutase, alpha_beta_alpha I, II and III	0	502.103	85	38	912	38	583	63.4	6.55	150437	1822.03	31	38	0	1.32046e+08	1.3907e+08	1.51325e+08	1.40828e+08	1.39618e+08	1.38128e+08	1.3217e+08	1.49088e+08	1.40296e+08	1.40459e+08	1.34031e+08	1.34071e+08	1.2133e+08	1.23022e+08	1.15241e+08	444200	66.35	65.6	65.05	65.83	67.11	66.26	67.13	66.09	64.55	65.03	65.04	64.47	66.37	62.16	65.12
FALSE	High	Master Protein	Solyc11g039650.1.1	Dynamin-2A IPR001401 Dynamin, GTPase region	0	495.167	68	57	570	54	919	99.6	8.84	91560.4	984.89	54	57	3	4.02159e+07	4.25434e+07	4.62563e+07	4.51732e+07	4.39693e+07	4.22058e+07	3.93095e+07	4.54666e+07	4.02753e+07	4.18515e+07	3.76647e+07	3.68517e+07	4.24125e+07	4.29193e+07	3.94799e+07	212018	59.91	58.09	61.36	60.53	60.42	60.03	61.95	58.89	62.51	60.64	64.46	62.64	60.36	59.19	61.85
FALSE	High	Master Protein	Solyc07g044840.2.1	2 3-bisphosphoglycerate-independent phosphoglycerate mutase IPR005995 Phosphoglycerate mutase, 2,3-bisphosphoglycerate-independent	0	492.965	70	39	869	39	559	61.1	5.92	136988	1741.36	32	39	0	8.65318e+07	8.9754e+07	9.6852e+07	1.00608e+08	9.65714e+07	9.86444e+07	1.17735e+08	1.38164e+08	1.29369e+08	1.35778e+08	1.37648e+08	1.29398e+08	1.21949e+08	1.18819e+08	1.13545e+08	540149	73.19	71.26	72.92	72.78	74.07	71.74	73.07	71.55	73.8	71.95	73.16	72.23	72.76	70.35	70.87
FALSE	High	Master Protein	Solyc11g020040.1.1	Chaperone DnaK IPR012725 Chaperone DnaK	0	490.154	58	44	1513	31	692	74.4	5.5	212048	2855.72	40	44	12	8.52101e+07	8.67675e+07	9.56047e+07	1.26547e+08	1.33057e+08	1.24194e+08	2.16251e+08	2.60969e+08	2.60105e+08	3.69931e+08	3.58212e+08	3.65357e+08	4.17992e+08	3.91635e+08	3.72694e+08	1.40654e+06	46.73	44.93	47.38	47.24	48.77	47.83	47.81	47.4	48.54	48.17	47.41	47.69	47.94	47.46	46.9
FALSE	High	Master Protein	Solyc03g118640.2.1	D-tagatose-1,6-bisphosphate aldolase subunit gatY IPR015815 3-hydroxyacid dehydrogenase_reductase	0	488.427	47	55	527	55	1343	144.1	6.48	88319.1	893.72	51	55	0	4.8402e+07	5.01617e+07	5.18751e+07	4.997e+07	4.76489e+07	4.61878e+07	3.87573e+07	4.672e+07	3.80354e+07	3.76747e+07	3.37223e+07	3.41706e+07	4.34043e+07	4.55207e+07	4.34889e+07	72090.3	54.8	52.28	55.45	55.17	55.38	55.02	55.62	53.05	55.19	53.35	56.1	52.83	55.1	52.49	52.74
FALSE	High	Master Protein	Solyc06g075340.2.1	Carbamoyl-phosphate synthase large chain IPR006275 Carbamoyl phosphate synthase, large subunit, glutamine-dependent	0	486.26	45	46	640	46	1195	131.7	5.64	106877	1116.02	41	46	0	8.53586e+07	8.64053e+07	9.17324e+07	8.60226e+07	82546183	7.92574e+07	6.09049e+07	7.49842e+07	6.06094e+07	6.96457e+07	6.41819e+07	6.09614e+07	9.07397e+07	9.20928e+07	8.39344e+07	600186	43.85	43.03	44.61	44.18	44.54	43.01	42.56	41.37	42.89	41.39	43.33	40.77	41.72	39.32	41.46
FALSE	High	Master Protein	Solyc10g007290.2.1	Phosphoenolpyruvate carboxylase IPR015813 Pyruvate_Phosphoenolpyruvate kinase, catalytic core IPR001449 Phosphoenolpyruvate carboxylase	0	485.932	54	52	991	14	964	110.2	5.96	153586	1668.75	46	52	1	1.01522e+07	1.0921e+07	1.15675e+07	9.55869e+06	9.36443e+06	9.09722e+06	5.85871e+06	6.97838e+06	5.80863e+06	5.27862e+06	4.87001e+06	5.24897e+06	5.68017e+06	5.85705e+06	5.59914e+06	11563.6	31.42	28.57	31.05	32.49	29.34	28.77	34.65	30.17	33.48	35.56	36.21	31.74	36.3	35.61	32.99
FALSE	High	Master Protein	Solyc06g076020.2.1	heat shock protein IPR013126 Heat shock protein 70	0	484.55	76	40	1868	10	648	71	5.16	274039	3175.2	32	40	0	3.66445e+06	4.15421e+06	4.78541e+06	4.72159e+06	4.98123e+06	4.42624e+06	4.77246e+06	5.48131e+06	5.29986e+06	4.23232e+06	4.26788e+06	4.02735e+06	3.85419e+06	3.71673e+06	3.60403e+06	20822.3	84.08	85.41	84.5	83.07	82.66	82.09	84.18	84.46	82.99	85.39	85.41	84.17	83.46	81.59	80.71
FALSE	High	Master Protein	Solyc01g095900.2.1	Protein TIF31 homolog IPR011990 Tetratricopeptide-like helical	0	483.245	45	69	394	53	1897	208.9	6.93	61093.6	759.11	59	69	18	7.70933e+06	8.131e+06	9.35577e+06	1.61552e+07	1.60013e+07	1.47835e+07	2.59639e+07	3.06044e+07	2.5741e+07	2.7555e+07	2.51118e+07	2.4183e+07	2.50625e+07	2.40537e+07	2.29156e+07	185494	61.98	60.63	60.68	58.04	59.06	58.85	55.47	54.31	57.34	55.65	56.93	56.09	57.64	54.95	54.77
FALSE	High	Master Protein	Solyc02g076720.2.1	Phosphoribosylformylglycinamidine synthase IPR010073 Phosphoribosylformylglycinamidine synthase, eukaryotes and proteobacteria	0	481.294	45	52	457	52	1459	159.8	5.43	74510.2	859.83	46	52	0	3.04064e+07	3.0294e+07	3.27406e+07	3.20148e+07	3.11171e+07	2.90142e+07	2.39378e+07	2.74146e+07	2.36093e+07	2.48366e+07	2.37528e+07	2.3283e+07	3.33005e+07	3.4531e+07	3.25556e+07	137172	59.01	58.21	59.79	59.11	60.12	58.91	58.04	57.75	58.73	57.61	58.26	58	58.71	56.46	56.54
FALSE	High	Master Protein	Solyc08g005630.2.1	Glucose-methanol-choline oxidoreductase IPR012400 Long-chain fatty alcohol dehydrogenase	0	477.719	50	39	698	38	774	85.6	7.61	125173	1267.89	37	39	1	1.81293e+07	1.92243e+07	2.07473e+07	2.63546e+07	2.50905e+07	2.54421e+07	1.03402e+08	1.35303e+08	1.13759e+08	1.55181e+08	1.38366e+08	1.39211e+08	1.27072e+08	1.22622e+08	1.10777e+08	563150	53.65	48.67	53.5	56.99	58.92	60.62	69.81	68.77	70.36	69.35	70.25	68.18	69.48	66.69	69.62
FALSE	High	Master Protein	Solyc09g013080.2.1	Acetyl-coenzyme A carboxylase carboxyl transferase subunit alpha IPR001095 Acetyl-CoA carboxylase, alpha subunit	0	477.684	65	44	532	43	761	84.8	8.15	86966.6	1012.86	36	44	1	4.48776e+07	4.71621e+07	5.12413e+07	4.78713e+07	4.76119e+07	4.85532e+07	5.19847e+07	6.23424e+07	5.53646e+07	6.58179e+07	6.08547e+07	6.11187e+07	6.87561e+07	6.86928e+07	6.56225e+07	473248	54.35	52.26	55.63	54.83	53.71	52.3	53.04	51	53.99	50.67	54.42	51.27	50.79	50.29	52.82
FALSE	High	Master Protein	Solyc09g010460.2.1	Eukaryotic translation initiation factor 3 subunit A IPR000717 Proteasome component region PCI	0	477.44	55	55	617	40	1016	118	9.22	101265	1026.6	52	55	18	6.04809e+07	6.19613e+07	6.51743e+07	6.38344e+07	6.25258e+07	5.5993e+07	4.99852e+07	5.82504e+07	4.87437e+07	4.99498e+07	4.64748e+07	4.3343e+07	6.31277e+07	6.60669e+07	6.03767e+07	224706	44.56	43.2	42.15	43.7	44.29	43.15	41	41.88	41.43	39.77	39.48	39.42	41.63	41.53	42.49
FALSE	High	Master Protein	Solyc08g076970.2.1	Acetylornithine deacetylase or succinyl-diaminopimelate desuccinylase IPR011650 Peptidase M20, dimerisation	0	476.373	89	28	984	17	391	43.1	5.15	140252	2070.45	19	28	12	2.43514e+08	2.68884e+08	2.71163e+08	2.59507e+08	2.71827e+08	2.3921e+08	2.3309e+08	2.45413e+08	2.34982e+08	2.25637e+08	2.28301e+08	2.05319e+08	2.52376e+08	2.49264e+08	2.54142e+08	952414	53.94	53.12	52.65	55.07	55.3	56.21	53.74	56.14	55.16	55.45	55.04	56.05	55.48	56.92	53.6
FALSE	High	Master Protein	Solyc02g021420.2.1	Gelsolin IPR007122 Gelsolin	0	475.209	63	57	541	57	973	108.9	5.88	89805.2	1000.74	52	57	0	4.22428e+07	4.35955e+07	4.75416e+07	4.74443e+07	4.68494e+07	4.43784e+07	3.86782e+07	4.61353e+07	3.78195e+07	3.97915e+07	3.66089e+07	3.5356e+07	4.57571e+07	4.64858e+07	4.35085e+07	354128	61.76	61.18	62.19	61.6	62.36	62.26	61.47	61.14	62.04	61.27	62.61	62.09	61.85	60.16	61.68
FALSE	High	Master Protein	Solyc07g032100.2.1	Coatomer alpha subunit-like protein IPR016391 Coatomer, alpha subunit	0	475.15	57	56	583	24	1219	136.8	7.02	95986.6	1040.27	50	56	0	1.58059e+07	1.57834e+07	1.78088e+07	1.55403e+07	1.49788e+07	1.39588e+07	1.15035e+07	1.33971e+07	1.16888e+07	1.12611e+07	1.02373e+07	9.80729e+06	1.33279e+07	1.34943e+07	1.29386e+07	64959.1	54.71	53.33	54.84	55.87	53.29	54.77	53.57	54.15	49.56	49.97	50.28	50.14	53.7	52.64	53.92
FALSE	High	Master Protein	Solyc08g062630.2.1	Aminopeptidase-like protein IPR015568 Peptidase M1, puromycin-sensitive aminopeptidase	0	473.066	62	51	616	51	875	99.1	5.5	91666.5	1115.38	45	51	0	5.54134e+07	5.54982e+07	5.85554e+07	5.89828e+07	5.79099e+07	5.37013e+07	4.40113e+07	5.27193e+07	4.26478e+07	4.3607e+07	3.92622e+07	3.88781e+07	5.52875e+07	5.85362e+07	5.31435e+07	314461	57.47	57.97	60.57	59.59	60.48	59.18	60.26	58.63	60.95	58.5	60.94	59.53	60.27	58.78	58.48
FALSE	High	Master Protein	Solyc10g081610.1.1	Ubiquitin carboxyl-terminal hydrolase family protein expressed IPR001394 Peptidase C19, ubiquitin carboxyl-terminal hydrolase 2	0	471.621	60	68	575	51	1122	131.8	5.64	91330.6	961.14	63	68	17	6.15202e+07	6.42305e+07	6.8767e+07	6.66132e+07	6.47232e+07	6.23475e+07	5.55425e+07	6.64604e+07	5.4248e+07	5.69192e+07	5.12644e+07	5.01154e+07	6.31438e+07	6.51313e+07	6.12413e+07	332961	47.74	47.19	48.01	48.46	49.22	47.86	47.89	46.59	47.62	48.31	49.42	48.14	48.27	47.38	48.52
FALSE	High	Master Protein	Solyc06g083190.2.1	Peptidyl-prolyl cis-trans isomerase IPR001179 Peptidyl-prolyl cis-trans isomerase, FKBP-type	0	469.01	65	40	641	31	574	63.5	5.31	108832	1179.28	34	40	11	6.36394e+07	6.46826e+07	7.12413e+07	8.41986e+07	8.20918e+07	8.10748e+07	1.22498e+08	1.45454e+08	1.37494e+08	1.54155e+08	1.45313e+08	1.40569e+08	1.29007e+08	1.28727e+08	1.18397e+08	764589	59.26	56.18	60.84	58.05	57.61	58.3	56.83	56.38	58.61	56.97	58.74	56.69	56.51	56.02	56.14
FALSE	High	Master Protein	Solyc07g066610.2.1	Phosphoglycerate kinase IPR001576 Phosphoglycerate kinase	0	466.308	81	38	1251	33	482	50.4	7.85	192481	2427.21	34	38	5	1.72652e+08	1.71842e+08	1.88146e+08	1.94125e+08	2.08032e+08	1.8386e+08	1.65245e+08	1.68332e+08	1.80189e+08	1.60189e+08	1.54263e+08	1.46782e+08	1.41486e+08	1.28822e+08	1.20808e+08	426529	71.23	68.68	73.35	69.81	70.95	70.93	72.94	70.47	73.03	72.56	71.97	73.06	69.62	67.41	70.98
FALSE	High	Master Protein	Solyc09g092390.2.1	Adenosylhomocysteinase IPR000043 S-adenosyl-L-homocysteine hydrolase	0	462.152	73	30	3300	1	485	53.1	5.86	537763	5266.16	24	30	2	243498	238474	309436	276361	264656	228573	220636	222959	230352	215850	200114	195169	190082	188177	183611	3439.23	14.11	22.89	16.65	22.91	27.64	23.87	35.08	41.41	38.45	34.56	39.89	33.03	30.16	31.3	31.87
FALSE	High	Master Protein	Solyc06g036290.2.1	Heat shock protein 90 (Fragment) IPR003594 ATP-binding region, ATPase-like IPR001404 Heat shock protein Hsp90	0	458.609	64	43	900	15	607	70.2	5.29	145457	1484.44	40	43	0	4.19609e+06	4.36283e+06	4.50876e+06	5.91183e+06	5.69217e+06	5.12033e+06	1.00864e+07	1.25871e+07	1.05093e+07	1.16744e+07	1.07138e+07	9.69901e+06	1.33255e+07	1.50911e+07	1.34783e+07	44773.3	44.38	48.68	51.47	45.35	48.71	46.84	41.41	41.04	42.17	40.15	39.67	43.23	42.21	36.07	34.42
FALSE	High	Master Protein	Solyc04g082250.2.1	ATP-dependent zinc metalloprotease FTSH, chloroplastic (Fragment) IPR005936 Peptidase M41, FtsH	0	457.099	56	28	462	27	708	75.9	6.52	79365.1	1138.88	21	28	1	4.73177e+07	4.54847e+07	5.21251e+07	6.30284e+07	6.9283e+07	5.75488e+07	5.00604e+07	5.25961e+07	5.32872e+07	4.75551e+07	4.66592e+07	4.40136e+07	4.73643e+07	4.57549e+07	4.32413e+07	202186	65.19	65.09	63.62	64.48	65.17	64.89	64.76	64.49	62.62	64.18	63.81	63.92	61.81	61.88	61.16
FALSE	High	Master Protein	Solyc12g010040.1.1	Leucyl aminopeptidase IPR011356 Peptidase M17, leucyl aminopeptidase IPR000819 Peptidase M17, leucyl aminopeptidase, C-terminal	0	456.656	65	27	830	25	577	60.2	7.8	167693	1846.53	24	27	2	1.28468e+08	1.32756e+08	1.41762e+08	1.38758e+08	1.34115e+08	1.37672e+08	1.50982e+08	1.79452e+08	1.62536e+08	1.74384e+08	1.65731e+08	1.67092e+08	1.79923e+08	1.79113e+08	1.67679e+08	728794	57.08	58.13	59.09	58.44	59.98	58.84	58.41	60.32	60.16	60.55	61.16	60.21	60.72	59.29	60.44
FALSE	High	Master Protein	Solyc05g012510.2.1	Phosphorylase IPR011833 Glycogen_starch_alpha-glucan phosphorylase	0	455.619	56	42	513	36	967	109.8	5.4	85229.6	1063	35	42	0	4.71687e+07	4.74509e+07	5.04507e+07	5.08899e+07	5.30245e+07	4.32472e+07	2.86119e+07	3.04177e+07	2.63028e+07	2.34097e+07	2.17054e+07	2.04923e+07	2.79518e+07	2.72935e+07	2.51587e+07	183383	41.79	41.02	42.06	41.74	43.01	41.1	43.33	42.31	44	43.07	48.16	43.38	44.58	41.42	44.68
FALSE	High	Master Protein	Solyc07g007790.2.1	Sucrose phosphate synthase IPR012819 Sucrose phosphate synthase, plant	0	454.466	51	52	539	45	1054	118.4	6.47	83102.8	963.4	45	52	9	5.17944e+07	5.24304e+07	5.63752e+07	6.40388e+07	6.4526e+07	5.66167e+07	5.36242e+07	6.15921e+07	5.14078e+07	5.13078e+07	4.7533e+07	4.74324e+07	6.7412e+07	7.38889e+07	6.61157e+07	461647	56.03	56.23	57.77	57.26	57.64	58.2	56.72	55.69	57.4	57.55	56.74	57.11	56.99	53.89	54.67
FALSE	High	Master Protein	Solyc11g008870.1.1	Methylenetetrahydrofolate reductase IPR004621 Eukaryotic-type methylenetetrahydrofolate reductase	0	453.973	72	34	624	34	594	67.2	5.85	110339	1277.19	29	34	0	7.6304e+07	8.24107e+07	8.8921e+07	7.62676e+07	7.69308e+07	7.20296e+07	5.89057e+07	6.79533e+07	5.77728e+07	5.72578e+07	5.34973e+07	5.45497e+07	6.0498e+07	6.0141e+07	5.60494e+07	407774	54.78	55.84	55.22	55.51	55.27	55.47	54.61	54.79	54.68	54.1	54.11	53.32	54.33	55.45	53.61
FALSE	High	Master Protein	Solyc08g014130.2.1	2-isopropylmalate synthase 1 IPR005671 Bacterial 2-isopropylmalate synthase	0	453.394	66	28	486	21	614	66.9	6.18	81548.5	1125.38	19	28	10	1.81464e+07	1.84952e+07	2.04424e+07	3.02793e+07	2.89822e+07	2.89548e+07	4.36699e+07	5.18367e+07	4.73257e+07	5.37898e+07	5.88941e+07	6.20655e+07	1.39436e+08	1.36136e+08	1.46835e+08	784525	43.34	43.58	45.37	51.83	51.63	51.73	56.03	56.3	56.8	56.61	59.28	58.85	59.79	58.51	61.01
FALSE	High	Master Protein	Solyc04g008740.2.1	Pyruvate kinase IPR001697 Pyruvate kinase	0	452.731	74	30	740	29	510	55.2	7.53	127831	1440.25	27	30	2	5.92099e+07	6.12415e+07	7.14128e+07	6.52259e+07	6.34548e+07	6.38385e+07	7.79255e+07	9.47874e+07	8.66134e+07	1.03595e+08	9.98354e+07	9.45505e+07	1.32176e+08	1.28009e+08	1.19046e+08	1.02898e+06	51.95	51.24	51.06	52.13	53.62	52.21	50.42	50.55	51.61	49.44	51.23	49.84	50.68	49.97	50.82
FALSE	High	Master Protein	Solyc06g068090.2.1	Phospholipase D IPR011402 Phospholipase D, plant	0	452.367	62	44	644	40	809	92.1	5.64	106079	1175.87	38	44	5	8.64598e+07	8.66149e+07	8.86813e+07	8.61786e+07	8.02043e+07	7.84147e+07	6.68858e+07	8.12146e+07	6.46822e+07	6.37082e+07	5.97543e+07	5.78847e+07	8.22207e+07	8.7805e+07	8.37566e+07	452752	51.83	51.16	52.72	53.14	53.14	53.1	53.82	51.9	52.99	52.78	52.26	52.44	50.52	51.24	51.81
FALSE	High	Master Protein	Solyc09g007540.2.1	Valyl-tRNA synthetase IPR002303 Valyl-tRNA synthetase, class Ia	0	446.726	55	52	488	51	1076	122.5	6.47	76711	922.92	46	52	1	4.42275e+07	4.54173e+07	4.71947e+07	4.71862e+07	4.68944e+07	4.35654e+07	3.67862e+07	4.24993e+07	3.65687e+07	3.80585e+07	3.44716e+07	3.44794e+07	4.71716e+07	4.95524e+07	4.4831e+07	237056	47.09	46.79	47.27	48.73	47.78	48.87	47.87	48.05	47.45	48.88	50.16	49.31	49.93	47.13	48.21
FALSE	High	Master Protein	Solyc06g071000.2.1	N-succinylglutamate 5-semialdehyde dehydrogenase IPR015590 Aldehyde dehydrogenase	0	446.618	74	34	528	34	554	61.5	7.25	92754.1	1174.04	30	34	0	5.2591e+07	5.48896e+07	6.029e+07	5.74982e+07	5.54367e+07	5.5746e+07	5.2147e+07	6.23909e+07	5.4834e+07	5.65834e+07	5.48193e+07	5.33903e+07	5.87944e+07	5.54328e+07	5.26333e+07	453711	72.75	72.82	74.01	71.64	73	73.24	73.23	72.26	73.69	72.34	73.11	72.52	72.06	70.14	71.64
FALSE	High	Master Protein	Solyc06g007320.2.1	Ubiquitin-activating enzyme E1 IPR018075 Ubiquitin-activating enzyme, E1	0	446.426	59	41	444	36	1019	114.1	5.21	74846.4	922.14	32	40	0	2.64711e+07	2.64263e+07	2.85089e+07	2.82415e+07	2.63889e+07	2.53246e+07	2.42103e+07	2.91527e+07	2.33349e+07	2.67813e+07	2.37849e+07	2.43433e+07	3.49204e+07	3.64422e+07	3.30566e+07	93337.4	63.37	62.93	64.79	65.24	63.67	63.37	63.97	62.6	65.18	64.08	64.26	65.74	63.28	61.44	64.08
FALSE	High	Master Protein	Solyc07g053650.2.1	26S proteasome regulatory subunit IPR016643 26S proteasome regulatory complex, non-ATPase subcomplex, Rpn1 subunit	0	439.781	61	36	463	34	822	90.2	5.31	84069.3	978.75	31	36	3	3.77939e+07	3.89965e+07	4.14372e+07	4.10569e+07	3.97677e+07	3.73245e+07	3.52749e+07	4.11467e+07	3.46957e+07	3.78093e+07	3.32417e+07	3.39412e+07	4.73137e+07	4.98025e+07	4.62487e+07	237543	49.93	50.2	49.75	49.48	49.92	48.96	49.4	47.69	50.69	49.19	53.48	51.02	52.45	49.45	49.32
FALSE	High	Master Protein	Solyc03g118170.2.1	Glycyl-tRNA synthetase IPR002315 Glycyl-tRNA synthetase, alpha2 dimer	0	437.329	62	35	545	23	621	70.1	6.16	96219.9	1071.82	32	35	0	3.7646e+07	3.84764e+07	4.34734e+07	3.9433e+07	3.85023e+07	3.78082e+07	3.33686e+07	3.94337e+07	3.5278e+07	3.5914e+07	3.35666e+07	3.40797e+07	3.83224e+07	3.86912e+07	3.751e+07	254422	64.71	64.92	64.35	65.6	64.64	65.32	66.18	65.68	67.16	65.75	66.24	65.53	66.29	65.87	65.03
FALSE	High	Master Protein	Solyc11g072880.1.1	Calcium-transporting ATPase IPR005782 ATPase, P-type, calcium-transporting	0	437.049	45	43	400	43	1061	116.1	5.49	72706.2	833.85	39	43	0	2.21477e+07	2.19441e+07	2.44016e+07	2.8107e+07	2.75482e+07	2.52199e+07	2.59448e+07	3.08905e+07	2.56089e+07	2.59831e+07	2.40206e+07	2.33028e+07	3.22977e+07	3.29956e+07	3.05537e+07	185205	47.69	48.6	48.98	46.54	47.11	46.15	48.19	48.55	49.7	49.84	51.95	50.78	49.35	49.97	47.95
FALSE	High	Master Protein	Solyc06g066610.2.1	TATA element modulatory factor 1	0	434.716	67	68	374	68	1011	113.8	4.88	59038.2	694.04	62	68	0	1.73993e+07	1.8409e+07	2.01209e+07	1.8411e+07	1.76813e+07	1.77867e+07	1.81992e+07	2.15524e+07	2.01865e+07	2.10132e+07	2.00175e+07	1.86214e+07	1.66467e+07	1.63037e+07	1.5372e+07	94044.4	59.26	57.75	59.55	58.43	59.75	57.98	58.18	55.66	58.83	58.61	58.73	58.74	58.41	55.5	57.8
FALSE	High	Master Protein	Solyc01g109540.2.1	Coatomer subunit gamma IPR017106 Coatomer, gamma subunit	0	434.332	67	45	513	45	886	98.2	5.15	77510.5	1065.62	37	45	0	6.52716e+07	6.84917e+07	7.19642e+07	6.3533e+07	6.09823e+07	5.68048e+07	4.42014e+07	5.42473e+07	4.31344e+07	4.3959e+07	4.03495e+07	4.04e+07	5.67132e+07	6.05385e+07	5.4263e+07	460127	73.76	70.57	75.15	73.7	74.43	73.11	74.44	71.73	73.78	72.82	73.3	72.76	72.25	69.99	73.41
FALSE	High	Master Protein	Solyc05g054640.2.1	2-oxoglutarate dehydrogenase E1 component IPR011603 2-oxoglutarate dehydrogenase, E1 component	0	434.098	55	37	501	25	954	107.5	7.21	83517.1	990.37	30	37	0	3.41743e+07	3.39287e+07	3.66666e+07	3.42812e+07	3.33497e+07	3.16513e+07	2.56348e+07	3.00303e+07	2.60882e+07	2.66055e+07	2.41978e+07	2.41121e+07	3.1268e+07	3.18952e+07	2.9769e+07	154021	60.63	64.55	66.05	65.28	67.69	63.24	65	64.12	61.23	62.78	62.87	62.96	66.64	65.64	63.72
FALSE	High	Master Protein	Solyc11g069000.1.1	T-complex protein 1 subunit beta IPR012716 T-complex protein 1, beta subunit	0	432.184	70	34	529	34	526	56.9	5.97	86383	1071.98	30	34	0	4.51887e+07	4.643e+07	4.94642e+07	4.83366e+07	4.65917e+07	4.69799e+07	4.09978e+07	5.14949e+07	4.33682e+07	4.72485e+07	4.43282e+07	4.36968e+07	4.72378e+07	4.73334e+07	4.47639e+07	356507	74.34	73.22	75.48	74.46	73.57	73.61	75.93	73.27	74.82	72.46	74.1	73.42	74.91	72.75	75.12
FALSE	High	Master Protein	Solyc11g011960.1.1	UTP-glucose 1 phosphate uridylyltransferase IPR016267 UTP--glucose-1-phosphate uridylyltransferase, subgroup	0	432.1	85	35	1328	26	477	51.8	6.18	218051	2452.76	33	33	12	2.16138e+08	2.2454e+08	2.4437e+08	2.12732e+08	2.02838e+08	2.1529e+08	1.94128e+08	2.19177e+08	2.16196e+08	1.89936e+08	1.79814e+08	1.88272e+08	1.53703e+08	1.49956e+08	1.53652e+08	813529	43.01	45.34	45.03	46.43	46.74	46.48	46.43	48.03	45.82	46.76	46.87	44.88	46.21	45.85	43.01
FALSE	High	Master Protein	Solyc08g081320.2.1	AP-1 complex subunit beta-1 IPR016342 Adaptor protein complex, beta subunit	0	429.821	51	39	424	39	896	99.6	5.19	67574.8	921.81	34	39	0	4.27053e+07	4.54075e+07	4.81765e+07	4.40805e+07	4.35737e+07	4.13295e+07	3.14084e+07	3.75181e+07	3.06428e+07	3.03929e+07	2.71944e+07	2.73293e+07	3.68902e+07	3.79116e+07	3.59395e+07	111337	45.28	43.96	46.09	45.8	46.77	46.67	47.44	45.4	45.33	44.94	47.45	46.08	45.46	42.91	44.99
FALSE	High	Master Protein	Solyc11g040390.1.1	Aspartokinase-homoserine dehydrogenase IPR011147 Bifunctional aspartokinase_homoserine dehydrogenase I	0	429.657	61	39	429	32	819	89.2	7.55	68810.4	828.19	34	39	7	2.48387e+07	2.61412e+07	2.90305e+07	3.22121e+07	3.08077e+07	2.94616e+07	2.98718e+07	3.53115e+07	3.08408e+07	3.22539e+07	3.27375e+07	3.06301e+07	4.68642e+07	4.67656e+07	4.50343e+07	284014	43.86	44.12	45.38	43.37	43.52	43.18	43.19	41.91	43.12	44.67	45.05	45.82	41.54	41.8	41.38
FALSE	High	Master Protein	Solyc01g106210.2.1	Chaperone DnaK IPR012725 Chaperone DnaK	0	428.973	59	37	743	15	681	72.9	5.91	118236	1336.51	32	37	23	4.93164e+07	5.21699e+07	5.85591e+07	5.89022e+07	5.89236e+07	5.86094e+07	8.17135e+07	9.53256e+07	9.39603e+07	1.15159e+08	1.13336e+08	1.06813e+08	9.59355e+07	8.95306e+07	8.30307e+07	369640	54.72	54.27	55.29	55.66	56.03	55.11	57.46	57.81	57.49	57.02	58.93	58.18	57.98	56.38	56.76
FALSE	High	Master Protein	Solyc01g111760.2.1	V-type ATP synthase beta chain IPR005723 ATPase, V1 complex, subunit B	0	428.279	70	28	879	5	479	53.3	5.14	137900	1819.48	24	28	28	1.00074e+08	1.07444e+08	1.20202e+08	1.19742e+08	1.18738e+08	1.22366e+08	1.049e+08	1.26707e+08	1.1306e+08	1.02877e+08	9.559e+07	9.20755e+07	6.32207e+07	6.28711e+07	5.89545e+07	182910	84.63	82.57	83.4	84.35	84.18	84.27	84.21	84.66	82.99	83.19	84.9	82.47	81.91	79.32	81.39
FALSE	High	Master Protein	Solyc09g074940.1.1	Translocase of chloroplast 90, chloroplastic IPR005690 Chloroplast protein import component Toc86_159	0	428.03	46	53	384	53	1403	151	4.61	65552.9	770.97	47	53	0	2.13774e+07	2.16227e+07	2.42588e+07	2.41933e+07	2.41765e+07	2.21688e+07	2.53445e+07	2.81199e+07	2.53489e+07	2.88057e+07	2.77089e+07	2.60534e+07	2.21214e+07	2.35562e+07	2.09896e+07	156189	52.65	53.62	52.16	53.07	54.05	53.27	53.06	52.97	53.82	52.54	53.71	53.11	53.34	52.37	53.51
FALSE	High	Master Protein	Solyc07g018360.2.1	Elongation factor Ts IPR014039 Translation elongation factor EFTs_EF1B, dimerisation	0	427.628	44	45	508	45	1048	113.8	4.81	71264	914.25	40	45	0	4.02558e+07	4.02323e+07	4.44632e+07	4.41054e+07	4.77703e+07	4.17416e+07	3.94233e+07	4.22382e+07	4.19649e+07	4.87277e+07	4.86084e+07	4.25151e+07	4.0867e+07	3.98232e+07	3.72791e+07	85850.6	43.29	41.04	43.99	43.36	44.91	44.5	45.59	43.95	44.31	44.47	44.19	45.44	45.52	43.44	43.88
FALSE	High	Master Protein	Solyc11g071700.1.1	Ubiquitin carboxyl-terminal hydrolase family protein expressed IPR001394 Peptidase C19, ubiquitin carboxyl-terminal hydrolase 2	0	426.959	61	58	420	46	1111	130.3	5.66	65812	791.32	49	58	4	1.72407e+07	1.71427e+07	1.92425e+07	1.84094e+07	1.78917e+07	1.70567e+07	1.62918e+07	1.91377e+07	1.65948e+07	1.72371e+07	1.64358e+07	1.59893e+07	1.98386e+07	2.02674e+07	1.91273e+07	128063	66.67	67.75	66.57	68.02	67.8	66.6	65.29	63.99	65.74	63.6	66.02	62.94	64.56	62.88	65.52
FALSE	High	Master Protein	Solyc03g118910.1.1	T-complex protein 1 subunit delta IPR012717 T-complex protein 1, delta subunit	0	426.927	80	35	404	35	539	58	7.17	67783	842.09	28	35	0	4.11218e+07	4.22143e+07	4.62581e+07	4.46722e+07	4.37488e+07	4.2367e+07	4.08027e+07	4.70107e+07	4.161e+07	4.32191e+07	4.12843e+07	4.0685e+07	4.72577e+07	4.68652e+07	4.53556e+07	149802	42.27	40.77	44.24	43.93	43.82	43.48	41.91	42.17	44.64	42.12	43.5	42.91	41.09	41.51	41.3
FALSE	High	Master Protein	Solyc09g098240.2.1	Importin-7 (Imp7) (Ran-binding protein 7) (RanBP7) IPR011989 Armadillo-like helical	0	426.923	49	43	473	43	1036	119	5	90307.8	858.57	42	43	0	4.58363e+07	4.76251e+07	5.10523e+07	4.72535e+07	4.54278e+07	4.58269e+07	4.06683e+07	4.77373e+07	4.04981e+07	3.94836e+07	3.60168e+07	3.67485e+07	2.88488e+07	3.22781e+07	2.87001e+07	144297	70.89	70.26	70.83	70.35	70.92	71.74	69.28	68.52	70.68	68.03	70.58	68.13	70.24	67.97	69.68
FALSE	High	Master Protein	Solyc04g071620.2.1	ASR4 (Fragment) IPR003496 ABA_WDS induced protein	0	426.592	91	32	886	29	297	33	5.05	137526	1662.52	27	32	3	9.07811e+07	9.53041e+07	1.19686e+08	1.28131e+08	1.38545e+08	1.40953e+08	1.23119e+08	1.39063e+08	1.37068e+08	9.20393e+07	8.64906e+07	8.45343e+07	5.10946e+07	4.74291e+07	4.39656e+07	141916	46.17	45.8	42.98	45.4	43.97	45.16	43.54	43.58	42.59	42.94	44.38	43.45	44.6	42.15	45.68
FALSE	High	Master Protein	Solyc12g094620.1.1	Catalase IPR018028 Catalase related subgroup	0	426.504	68	31	1294	26	492	56.5	7.03	199023	2312.5	28	31	5	1.10826e+08	1.12399e+08	1.28591e+08	1.8825e+08	1.82558e+08	1.90344e+08	2.53415e+08	2.73117e+08	2.73057e+08	2.22309e+08	2.0391e+08	2.30581e+08	1.93999e+08	1.86861e+08	1.95748e+08	721585	45.16	44.44	45.08	44.91	47.6	45.46	45.57	44.29	45.37	42.93	46.77	44.87	43.65	42.62	41.09
FALSE	High	Master Protein	Solyc01g088020.2.1	Protein transport protein sec31 IPR017986 WD40 repeat, region	0	426.362	46	41	519	41	1124	121.5	5.33	80725.5	1059.14	34	41	0	4.5237e+07	4.49548e+07	4.73174e+07	4.76139e+07	4.58517e+07	4.3782e+07	3.82776e+07	4.61335e+07	3.72214e+07	3.94901e+07	3.51081e+07	3.52927e+07	4.75269e+07	4.89288e+07	4.3505e+07	183903	59.32	59.09	61.8	60.43	61.2	60.17	60.59	59.08	60.49	59.92	61.1	60.57	60.03	56.49	61.2
FALSE	High	Master Protein	Solyc06g082100.2.1	Related to ATP dependent RNA helicase IPR004179 Sec63 domain	0	425.352	43	66	360	47	1966	223.3	5.76	63631.3	688.05	59	66	19	1.58114e+07	1.61615e+07	1.83225e+07	1.82866e+07	1.78425e+07	1.68488e+07	1.56598e+07	1.7134e+07	1.59867e+07	1.53312e+07	1.50385e+07	1.39545e+07	1.44107e+07	1.48105e+07	1.40927e+07	121928	72.61	72	72.75	70.3	72.13	71.49	69.19	70.07	70.93	69.73	69.06	69.94	67.98	67.26	67.75
FALSE	High	Master Protein	Solyc03g083910.2.1	Acid beta-fructofuranosidase IPR001362 Glycoside hydrolase, family 32	0	425.034	57	30	2368	30	648	71.3	5.9	423215	4623.69	26	30	0	7.08744e+07	7.82317e+07	9.29175e+07	1.69853e+08	1.53002e+08	1.60338e+08	3.20189e+08	3.8598e+08	3.56881e+08	7.85966e+08	6.14021e+08	7.36147e+08	5.41939e+08	5.25395e+08	5.79268e+08	2.49632e+06	52.75	52.33	56.15	57.67	61.13	56.27	60.44	62.14	62.35	62.05	62.61	62.49	63.18	62.48	61.94
FALSE	High	Master Protein	Solyc10g081920.1.1	Coatomer subunit beta-1 IPR016460 Coatomer, beta subunit	0	424.334	60	45	403	22	911	101.7	6.14	69257.7	880.46	35	45	24	5.70156e+07	5.76682e+07	6.36674e+07	5.65554e+07	5.41533e+07	5.1596e+07	4.02459e+07	4.8323e+07	3.92476e+07	3.83967e+07	3.55887e+07	3.43691e+07	5.04156e+07	5.28444e+07	4.89723e+07	330326	51.82	51.76	53.6	54.52	54.39	52.56	53.29	52.84	53.82	53.7	55.71	53.93	52.21	52.19	52.88
FALSE	High	Master Protein	Solyc11g012140.1.1	Isoleucyl-tRNA synthetase IPR002300 Aminoacyl-tRNA synthetase, class Ia IPR002301 Isoleucyl-tRNA synthetase, class Ia IPR018353 Isoleucyl-tRNA synthetase	0	424.071	52	60	483	60	1182	135.1	6.93	77977.4	790.99	57	60	0	4.39872e+07	4.42601e+07	4.82689e+07	4.62803e+07	4.5033e+07	4.14266e+07	3.41533e+07	4.01713e+07	3.32833e+07	3.42392e+07	3.14624e+07	3.07039e+07	4.29073e+07	4.44638e+07	4.1655e+07	225648	51.91	52.89	53.34	52.8	53.68	52.96	53.7	53.85	55.06	54.74	55.57	54.9	52.78	53.64	53.59
FALSE	High	Master Protein	Solyc05g056310.2.1	T-complex protein 1 subunit gamma IPR012719 T-complex protein 1, gamma subunit	0	423.295	78	41	552	41	557	60.7	5.94	95906.9	973.11	36	41	0	6.38546e+07	6.70237e+07	6.87955e+07	6.88891e+07	6.57684e+07	6.53278e+07	5.95914e+07	7.31493e+07	6.09384e+07	6.6194e+07	6.16017e+07	6.01116e+07	7.24301e+07	7.60228e+07	6.77965e+07	222055	58.71	58.08	58.73	59.01	60.04	59.07	58.33	58.73	60.77	56.82	58.43	56.43	56.89	54.63	56.1
FALSE	High	Master Protein	Solyc12g017830.1.1	Sec7 guanine nucleotide exchange factor IPR000904 SEC7-like	0	422.12	42	62	398	61	1770	196.2	5.45	61067.3	716.9	55	61	1	2.59114e+07	2.68565e+07	2.85297e+07	2.60102e+07	2.50002e+07	2.25364e+07	1.74733e+07	2.0624e+07	1.72798e+07	1.71944e+07	1.60015e+07	1.52743e+07	2.18558e+07	2.22305e+07	2.08526e+07	178232	36.39	36.41	37.54	36.15	38.23	38.49	39.58	39.89	39.17	39.97	41.16	40.72	40.77	40.48	38.94
FALSE	High	Master Protein	Solyc02g083700.2.1	Alpha-mannosidase IPR011682 Glycosyl hydrolases 38, C-terminal	0	421.604	46	36	456	35	1009	113.4	6.32	75771	1009.32	29	36	0	4.03427e+07	4.11926e+07	4.62136e+07	4.81918e+07	4.91331e+07	4.91086e+07	5.42178e+07	6.53357e+07	6.04289e+07	5.9093e+07	6.39373e+07	5.59341e+07	5.94542e+07	5.49058e+07	5.45834e+07	240187	30.35	31.57	29.37	28.93	29.75	30.44	25.56	27.34	26.56	27.12	26.76	25.48	26.79	27.75	24.62
FALSE	High	Master Protein	Solyc07g042550.2.1	Sucrose synthase IPR012820 Sucrose synthase, plants and cyanobacteria IPR000368 Sucrose synthase	0	421.556	57	39	616	24	805	92.5	6.37	104749	1058.28	35	39	1	3.13786e+07	3.36233e+07	3.60471e+07	3.18311e+07	2.93948e+07	3.0272e+07	3.36433e+07	4.16874e+07	3.38824e+07	3.6162e+07	3.52508e+07	3.09824e+07	4.01617e+07	4.02717e+07	3.76024e+07	104467	57.1	55.95	58.05	55.07	55.23	55.45	54.47	55.16	54.04	53.16	54.79	55.38	56.67	53.72	54.21
FALSE	High	Master Protein	Solyc08g066800.2.1	Phospholipase D IPR011402 Phospholipase D, plant	0	420.855	60	38	485	24	807	92	5.99	82712.2	955.49	32	38	15	4.98962e+07	5.00972e+07	5.4385e+07	5.40889e+07	5.44142e+07	4.8646e+07	4.14937e+07	4.89387e+07	4.0167e+07	3.91871e+07	3.56642e+07	3.66343e+07	5.35573e+07	5.38809e+07	5.17855e+07	153078	66.16	67.19	66.43	67.72	68.77	68.02	68.26	67.97	68.23	68.38	67.18	67.69	68.9	67.79	68.14
FALSE	High	Master Protein	Solyc01g104950.2.1	Alpha-L-arabinofuranosidase_beta-D-xylosidase IPR001764 Glycoside hydrolase, family 3, N-terminal	0	420.266	50	27	501	24	778	85.2	8.16	85738.9	1073.93	21	27	3	5.84042e+07	6.0318e+07	6.61621e+07	6.44531e+07	6.78003e+07	6.38237e+07	7.5747e+07	8.37755e+07	8.22593e+07	8.87086e+07	9.15307e+07	8.42325e+07	9.36795e+07	8.84146e+07	8.68422e+07	302027	67.26	68.46	70.14	67.38	66.66	68.79	67.21	64.7	66.83	65.54	68.25	67.73	67.84	66.77	65.91
FALSE	High	Master Protein	Solyc07g008950.2.1	Methionyl-tRNA synthetase	0	419.751	61	43	474	43	812	91.3	7.12	78228.7	881.04	39	43	0	4.52359e+07	4.67693e+07	5.02593e+07	4.98838e+07	4.79429e+07	4.69174e+07	4.65233e+07	5.56489e+07	4.63946e+07	5.05438e+07	4.96378e+07	4.87532e+07	6.50044e+07	6.74867e+07	6.41515e+07	421503	44.41	44.19	44.96	45.79	46.83	43.21	47.1	48	49.49	48.62	48.41	47.39	49.15	46.72	45.55
FALSE	High	Master Protein	Solyc07g008880.2.1	Pre-mRNA-processing-splicing factor 8 IPR012592 PROCN	0	419.33	36	73	381	73	2384	277.4	8.75	60353.5	634.77	68	73	0	1.52167e+07	1.54368e+07	1.69447e+07	1.69826e+07	1.68188e+07	1.44592e+07	1.2858e+07	1.45319e+07	1.27688e+07	1.27345e+07	1.24148e+07	1.18291e+07	1.57908e+07	1.60793e+07	1.53024e+07	79007.4	49.81	49.14	50.14	48.82	48.51	49.71	47.52	48.2	49.16	47.28	49.52	46.99	48.51	47.91	48.16
FALSE	High	Master Protein	Solyc12g095990.1.1	ATP-dependent RNA helicase eIF4A IPR011545 DNA_RNA helicase, DEAD_DEAH box type, N-terminal	0	419.17	86	30	1045	4	413	46.8	5.68	185573	1884.11	26	29	31	1.50242e+08	1.56833e+08	1.60969e+08	1.65526e+08	1.56152e+08	1.65497e+08	1.57134e+08	1.92143e+08	1.54172e+08	1.63903e+08	1.49764e+08	1.53704e+08	1.53182e+08	1.59491e+08	1.48772e+08	621960	44.5	45.17	47.05	47.29	47.65	45.31	44.64	46.01	47.53	43.24	49.47	47.09	47.61	48.42	47.26
FALSE	High	Master Protein	Solyc08g005770.2.1	Alcohol acetyltransferase IPR003480 Transferase	0	418.288	78	29	978	25	442	49.8	7.47	162158	1661.65	24	29	4	2.42624e+07	2.48567e+07	2.90065e+07	7.15954e+07	6.76696e+07	6.5614e+07	1.28606e+08	1.61708e+08	1.31128e+08	1.44578e+08	1.31576e+08	1.42674e+08	2.2183e+08	2.29951e+08	2.11364e+08	1.45341e+06	40.61	41.82	38.94	40.1	41.55	42.57	42	43.52	41.54	42.49	42.65	43.12	41.86	40.82	41.28
FALSE	High	Master Protein	Solyc01g009180.2.1	5-methyltetrahydropteroyltriglutamate--homocysteine methyltransferase IPR006276 5-methyltetrahydropteroyltriglutamate--homocysteine S-methyltransferase	0	417.813	55	36	823	25	817	90.6	7.52	152643	1410.5	30	36	0	1.71637e+07	1.68632e+07	1.86673e+07	1.86214e+07	1.87209e+07	1.83099e+07	1.78034e+07	2.12417e+07	1.80058e+07	1.99848e+07	1.86129e+07	1.8382e+07	2.36124e+07	2.41264e+07	2.26967e+07	63563.1	56.73	59.6	59.13	58.23	56.12	56.55	56.32	55.58	57.69	53.18	55.01	55.62	54.77	53.47	55.14
FALSE	High	Master Protein	Solyc02g081160.2.1	Diphosphate-fructose-6-phosphate 1-phosphotransferase IPR011183 Pyrophosphate-dependent phosphofructokinase PfpB	0	417.124	72	31	575	24	569	61.7	6.43	90893.8	1103.37	24	31	9	5.46293e+07	5.62553e+07	5.95793e+07	5.43583e+07	5.21746e+07	5.24059e+07	4.84858e+07	5.65846e+07	4.94475e+07	4.81873e+07	4.57582e+07	4.62044e+07	4.66498e+07	4.76385e+07	4.66946e+07	185509	66.52	64.12	66.51	66.68	67.13	66.78	66.42	64.58	67.08	67.31	65.56	65.51	66.37	65.01	64.59
FALSE	High	Master Protein	Solyc03g118010.2.1	Tudor _ nuclease domain-containing protein IPR016685 RNA-induced silencing complex, nuclease component Tudor-SN	0	416.878	62	49	473	21	956	105.3	7.06	76232.4	825.67	46	49	0	2.52419e+06	2.6299e+06	3.15927e+06	3.31075e+06	3.28113e+06	2.96485e+06	3.54919e+06	3.99853e+06	3.61623e+06	3.75221e+06	3.72902e+06	3.38126e+06	3.05809e+06	2.95173e+06	2.8555e+06	24040.3	63.85	61.84	63.95	63.11	59.89	61.78	62.76	64.94	62.99	63.39	64.14	65.26	65.86	63.51	65.13
FALSE	High	Master Protein	Solyc09g090700.1.1	Succinate semialdehyde dehydrogenase IPR015590 Aldehyde dehydrogenase	0	414.866	70	30	439	30	522	55.8	7.56	74759.2	1005.85	21	30	0	4.75341e+07	5.07489e+07	5.59065e+07	5.11743e+07	4.94331e+07	5.02971e+07	5.03659e+07	5.91075e+07	5.52968e+07	5.58565e+07	5.36725e+07	5.20161e+07	5.31177e+07	5.22233e+07	4.94255e+07	313683	66.31	66.92	67.51	67.44	67.55	67.67	70.87	69.48	69.77	69.72	70.86	69.63	70.25	68.53	72.93
FALSE	High	Master Protein	Solyc00g011890.2.1	Galactokinase like protein IPR012369 Galactokinase, glycosyltransferase	0	414.713	56	43	357	37	1036	114.1	7.72	60602.6	780.91	35	43	6	1.34205e+07	1.38851e+07	1.52517e+07	1.90817e+07	1.8475e+07	1.78359e+07	22228637	2.65809e+07	2.28812e+07	2.19756e+07	2.07135e+07	2.05906e+07	2.72293e+07	2.66463e+07	2.5583e+07	129245	70.92	70.39	71.92	71.54	72.51	72.06	73.7	73.47	73.82	72.08	74.33	73.88	71.83	70.52	71.26
FALSE	High	Master Protein	Solyc04g076090.2.1	Glucose-6-phosphate isomerase 2	0	414.569	80	41	562	41	617	67.7	5.74	99231.1	1074.72	36	41	0	5.56892e+07	5.77167e+07	6.20688e+07	6.04169e+07	5.93911e+07	5.64298e+07	5.22627e+07	6.31256e+07	5.38733e+07	5.76063e+07	5.52569e+07	5.2705e+07	7.00543e+07	7.18473e+07	6.73314e+07	244070	54.66	52.77	55.21	54.74	54.77	54.78	56.77	55.57	55.38	56.07	56.6	56.08	55.86	52.91	54.67
FALSE	High	Master Protein	Solyc01g007150.2.1	Coatomer subunit beta-1 IPR016460 Coatomer, beta subunit	0	413.898	54	43	459	20	949	105.8	6.04	85682.8	850.65	38	43	0	1.80395e+07	1.85499e+07	2.02311e+07	1.79585e+07	1.74395e+07	1.60953e+07	1.35127e+07	1.58512e+07	1.25064e+07	1.31351e+07	1.15404e+07	1.1763e+07	16463039	1.69108e+07	1.53107e+07	243512	63.15	63.92	63.42	64.84	63.36	63.29	66.33	65.22	70.61	68.65	73.51	69.56	68.98	69.35	70.02
FALSE	High	Master Protein	Solyc12g099440.1.1	Fatty acid oxidation complex subunit alpha IPR006176 3-hydroxyacyl-CoA dehydrogenase, NAD binding	0	413.86	68	41	406	40	727	79.2	8.95	64263.1	795.51	33	41	1	3.16287e+07	3.27199e+07	3.63546e+07	5.03383e+07	5.0201e+07	4.63944e+07	4.99646e+07	5.7636e+07	4.9773e+07	4.72069e+07	4.60766e+07	4.51857e+07	7.1395e+07	7.16781e+07	7.16876e+07	331917	41.1	43.12	40.65	38.73	40.94	39.34	38.4	39.79	37.86	38.38	39.61	38.59	37.83	37.93	38.44
FALSE	High	Master Protein	Solyc10g085880.1.1	UDP-glucosyltransferase family 1 protein IPR002213 UDP-glucuronosyl_UDP-glucosyltransferase	0	412.554	56	22	1405	17	344	39.5	5.25	275258	2430.67	20	22	6	3.39828e+07	3.40663e+07	4.04822e+07	9.9522e+07	9.33643e+07	9.39096e+07	2.41043e+08	3.00784e+08	2.4487e+08	2.64087e+08	2.43838e+08	2.41446e+08	2.2974e+08	2.35271e+08	2.25125e+08	995140	52.03	53.43	52.06	70.89	72.74	71.78	76.57	77.19	77.55	75.88	78.25	75.99	77.2	75.48	77.83
FALSE	High	Master Protein	Solyc06g065520.2.1	T-complex protein eta subunit IPR012720 T-complex protein 1, eta subunit	0	410.778	76	32	415	32	558	60.1	6.87	68067.8	860.56	27	32	0	5.01857e+07	5.05413e+07	5.55947e+07	4.96454e+07	4.88686e+07	4.93951e+07	4.42682e+07	5.38572e+07	4.69476e+07	5.12397e+07	4.87016e+07	4.83114e+07	5.47584e+07	5.23536e+07	5.08681e+07	201450	71.56	70.57	72.54	72.92	70.56	71.13	72.94	70.04	70.72	70.09	70.22	71.33	68.74	68.18	69.35
FALSE	High	Master Protein	Solyc08g013860.2.1	NAD-dependent malic enzyme 2 IPR012302 Malic enzyme, NAD-binding	0	410.728	66	29	347	29	626	69.9	6.15	55076.7	843.87	22	29	0	3.29072e+07	3.41383e+07	3.62013e+07	3.22989e+07	3.23093e+07	3.12386e+07	2.47222e+07	2.93586e+07	2.53666e+07	2.56392e+07	2.41181e+07	2.28676e+07	2.62758e+07	2.61801e+07	2.47249e+07	167091	55.67	56.41	57.24	57.65	58.62	56.37	56.3	56.46	55.39	53.47	54.79	53.18	52.31	50.53	50.78
FALSE	High	Master Protein	Solyc06g065710.2.1	Sister chromatid cohesion protein PDS5 homolog B-B IPR016024 Armadillo-type fold	0	410.565	56	50	423	50	940	102.1	6.02	69949.5	745.93	45	49	0	3.58744e+07	3.63579e+07	4.20737e+07	4.19333e+07	4.14328e+07	3.96665e+07	3.25092e+07	3.75161e+07	3.2123e+07	3.10543e+07	2.99357e+07	2.8785e+07	3.26115e+07	3.22687e+07	3.00912e+07	96091.1	52.44	52.42	51.32	52.11	52.64	51.56	54.01	52.67	53.67	54.12	53.93	54.35	56.75	54.87	56.37
FALSE	High	Master Protein	Solyc07g006030.2.1	Protein TIF31 homolog IPR011990 Tetratricopeptide-like helical	0	409.979	38	60	348	47	1861	201.1	5.88	56383.8	647.04	53	60	4	5.39904e+06	5.24345e+06	5.97148e+06	1.12676e+07	1.27846e+07	1.04016e+07	1.50935e+07	1.58507e+07	1.41405e+07	1.40876e+07	1.22992e+07	1.1857e+07	1.16677e+07	1.11039e+07	1.09043e+07	55119.2	55.1	56.92	58.56	54.59	55.09	56.06	53.84	53.3	53.41	52.93	54.74	53.73	56.45	54.53	55.32
FALSE	High	Master Protein	Solyc02g091580.2.1	Oligopeptidase A IPR001567 Peptidase M3A and M3B, thimet_oligopeptidase F	0	409.531	58	40	452	40	807	90.9	6.61	76766.4	829.27	36	40	0	4.59752e+07	4.78098e+07	5.13024e+07	5.06093e+07	4.96781e+07	4.78501e+07	4.52649e+07	5.43401e+07	4.79302e+07	4.93376e+07	4.83873e+07	4.65696e+07	5.37059e+07	5.36878e+07	5.02938e+07	266190	58.69	55.25	59.26	57.87	57.94	56.85	58.96	56.02	58.61	58.04	59.2	59.29	59.41	57.01	57.96
FALSE	High	Master Protein	Solyc08g065220.2.1	Glycine dehydrogenase P protein IPR003437 Glycine cleavage system P-protein	0	409.084	49	36	389	36	1036	113	7.14	52560.3	884.57	27	36	0	5.55731e+07	5.56393e+07	5.98944e+07	4.99221e+07	5.58587e+07	4.65321e+07	3.08943e+07	3.24039e+07	2.98618e+07	2.63518e+07	2.43247e+07	2.31303e+07	2.2361e+07	2.12261e+07	1.96047e+07	94386.9	76.43	76.67	77.85	79.3	77.51	79.13	80.3	82.25	82.81	81.85	82.51	83.71	83.57	84.38	85.59
FALSE	High	Master Protein	Solyc09g073000.2.1	Elongation factor Tu IPR004541 Translation elongation factor EFTu_EF1A, bacterial and organelle	0	408.902	72	28	572	10	450	49	7.01	113579	1133.48	26	28	21	5.46998e+07	5.90957e+07	6.34815e+07	5.90875e+07	5.80302e+07	5.90779e+07	6.97569e+07	8.2619e+07	8.14768e+07	9.40265e+07	9.06124e+07	8.48442e+07	8.10788e+07	8.31701e+07	7.56318e+07	450808	66.23	63.65	64.94	65.86	68.03	65.02	65.99	63.97	64.39	63.9	65.71	64.6	69.95	68.55	71.77
FALSE	High	Master Protein	Solyc07g041150.2.1	Myosin XI IPR001609 Myosin head, motor region	0	408.382	43	58	435	48	1529	172.8	8.29	72185.2	705.97	57	57	11	2.62123e+07	2.70033e+07	2.90006e+07	2.92757e+07	2.8264e+07	2.62927e+07	2.29929e+07	2.7799e+07	2.23347e+07	2.32936e+07	2.0309e+07	2.08217e+07	2.8793e+07	2.95125e+07	2.67603e+07	107742	60.22	59.16	60.27	59.9	60.66	59.23	61.25	59.05	62.55	60.21	63.75	60.78	61.06	58.52	60.61
FALSE	High	Master Protein	Solyc12g044600.2.1	NADP-dependent malic enzyme, chloroplastic IPR012302 Malic enzyme, NAD-binding	0	408.34	45	24	754	16	640	70.2	6.32	124356	1606.78	22	24	4	5.17557e+07	5.20361e+07	5.61199e+07	6.14152e+07	5.91143e+07	5.62726e+07	6.31585e+07	7.74055e+07	6.71485e+07	7.72205e+07	7.59208e+07	6.87074e+07	7.8308e+07	8.01487e+07	7.15761e+07	177349	57.21	54.79	58.53	54.84	55.83	55.33	55.99	53.32	56.19	54.81	58.48	56.55	57.83	52.75	56.87
FALSE	High	Master Protein	Solyc01g109350.2.1	WD-40 repeat-containing protein IPR013535 PUL	0	408.072	63	39	350	39	757	83.1	5.92	63313.7	732.63	33	39	0	2.5763e+07	2.49586e+07	2.82741e+07	2.8302e+07	2.77677e+07	2.56633e+07	2.4982e+07	2.95692e+07	2.55427e+07	2.64658e+07	2.56804e+07	2.55094e+07	3.31848e+07	3.42465e+07	3.20541e+07	206006	60.73	61.65	61.51	61.06	61.66	62.33	60.18	61.1	62.19	61.46	61.04	61.3	60.77	59.26	60.05
FALSE	High	Master Protein	Solyc01g088700.2.1	Eukaryotic translation initiation factor 4 gamma 1 IPR016021 MIF4-like, type 1_2_3	0	407.49	40	60	324	60	1805	195.5	7.25	53448.2	656.05	52	60	0	1.571e+07	1.56077e+07	1.74078e+07	1.75977e+07	1.65019e+07	1.58024e+07	1.52058e+07	1.67409e+07	1.5443e+07	1.52711e+07	1.52033e+07	1.42972e+07	1.54451e+07	1.50704e+07	1.4534e+07	68312.3	50.87	51.56	52.78	52.11	54.76	52.24	48.7	51.56	52.38	49.57	49.83	49.92	50.37	49.39	49.29
FALSE	High	Master Protein	Solyc11g039830.1.1	Glycyl-tRNA synthetase IPR002315 Glycyl-tRNA synthetase, alpha2 dimer	0	406.507	58	41	551	29	738	82.3	7.24	97983.1	992.78	38	41	15	6.12692e+07	6.20789e+07	6.69238e+07	6.26297e+07	6.2532e+07	6.19942e+07	5.59249e+07	6.68515e+07	5.77251e+07	6.11356e+07	5.58475e+07	5.56684e+07	6.53076e+07	6.42154e+07	6.22043e+07	166990	75.81	73.2	74.88	75.7	74.45	72.31	76.13	74.76	75.28	73.9	75.86	73.7	74.27	74.52	75.93
FALSE	High	Master Protein	Solyc02g020980.2.1	4-alpha-glucanotransferase IPR003385 Glycoside hydrolase, family 77	0	406.026	56	43	377	43	954	110.3	6.04	61383.4	797.73	36	43	0	3.77839e+07	3.79603e+07	4.2273e+07	4.212e+07	4.29369e+07	3.78379e+07	3.5214e+07	3.85751e+07	3.39377e+07	3.25195e+07	3.0668e+07	3.07054e+07	4.14384e+07	4.15349e+07	3.87348e+07	193199	48.67	49.26	49.39	49.79	50.23	49.57	49.34	48.28	47.91	48.58	48.8	46.61	48.42	47.31	48.27
FALSE	High	Master Protein	Solyc12g056120.1.1	6-phosphogluconate dehydrogenase decarboxylating IPR006113 6-phosphogluconate dehydrogenase, decarboxylating	0	405.701	77	28	462	25	496	54.4	5.8	78037.9	1001.32	22	28	4	3.238e+07	3.45344e+07	3.68725e+07	3.70228e+07	3.62122e+07	3.73602e+07	3.63368e+07	4.35467e+07	4.03157e+07	4.14291e+07	3.88422e+07	3.82511e+07	4.08951e+07	4.09709e+07	3.72363e+07	326042	48.55	47.78	49.48	49.68	51.14	49.31	48.45	46.79	46.2	47.86	46.98	46.15	46.48	45.92	44.98
FALSE	High	Master Protein	Solyc07g055320.2.1	ATP-dependent Zn protease cell division protein FtsH homolog IPR005936 Peptidase M41, FtsH	0	404.544	60	32	447	28	693	74.3	6.35	72937.3	1025.54	25	32	4	4.8524e+07	4.5998e+07	5.15459e+07	6.18528e+07	6.76811e+07	5.9308e+07	5.79298e+07	6.11221e+07	6.16028e+07	6.02275e+07	5.48856e+07	5.45763e+07	5.14512e+07	4.7632e+07	4.43692e+07	192740	87.72	86.44	87.36	87.71	87.64	86.18	87.62	85.53	86.48	86.62	88.71	86.3	86.63	84.85	85.62
FALSE	High	Master Protein	Solyc01g103010.2.1	Cullin-associated NEDD8-dissociated protein 2 IPR011989 Armadillo-like helical	0	404.332	48	53	528	53	1217	134.6	6.06	80238.6	863.95	50	53	0	4.29962e+07	4.5638e+07	4.82743e+07	4.5031e+07	4.43228e+07	4.05202e+07	3.40799e+07	4.0115e+07	3.5578e+07	3.44052e+07	3.32857e+07	3.21039e+07	4.20356e+07	4.42152e+07	4.0329e+07	207331	56.45	54.64	56.51	54.95	56.71	55.36	58.69	56.32	57.89	56.93	61.32	59.76	58.08	55.76	57.5
FALSE	High	Master Protein	Solyc08g075390.2.1	Isopentenyl-diphosphate delta-isomerase family protein IPR000086 NUDIX hydrolase domain	0	404.132	64	43	500	42	783	88.5	5.15	76053.1	906.75	37	43	1	7.46479e+07	7.54561e+07	8.36194e+07	8.31255e+07	8.10817e+07	8.1382e+07	6.30348e+07	7.431e+07	6.23352e+07	6.46587e+07	5.83755e+07	6.03825e+07	7.59684e+07	7.7542e+07	7.25197e+07	280206	60.34	60.39	61.64	61.16	61.73	60.77	60.99	59.3	60.34	58.73	61.18	59.27	60.83	58.16	58.74
FALSE	High	Master Protein	Solyc10g085550.1.1	Enolase IPR000941 Enolase	0	403.275	79	29	1161	15	444	47.9	6.35	164256	2793.85	21	29	16	1.45486e+08	1.55543e+08	1.71784e+08	1.56876e+08	1.52227e+08	1.50757e+08	1.47869e+08	1.68031e+08	1.62323e+08	1.53384e+08	1.52111e+08	1.47453e+08	1.25693e+08	1.27476e+08	1.21718e+08	613951	79.85	77.85	78.69	75.84	77.13	77.38	72.84	73.47	69.79	67.92	68.48	66.49	65.41	62.74	65.67
FALSE	High	Master Protein	Solyc07g047790.2.1	Chaperone protein htpG IPR001404 Heat shock protein Hsp90	0	400.434	58	42	524	34	794	90.4	5.35	88898.5	907.25	38	42	0	2.01209e+07	2.06487e+07	2.37599e+07	2.22256e+07	2.18142e+07	2.04565e+07	2.5486e+07	3.1023e+07	2.8185e+07	3.74671e+07	3.78362e+07	3.50503e+07	3.63842e+07	3.72061e+07	3.33735e+07	270509	56.34	55.42	56.06	56.66	56.1	57.27	57.62	54.11	56.26	53.06	54.77	54.64	53.36	51.23	53.77
FALSE	High	Master Protein	Solyc01g060470.2.1	Importin alpha-1b subunit IPR011989 Armadillo-like helical	0	398.709	70	27	376	21	530	58.7	5.22	60247	1095.99	19	27	4	3.16026e+07	3.12336e+07	3.47072e+07	3.18861e+07	3.1237e+07	3.10763e+07	3.23592e+07	3.80929e+07	3.36873e+07	3.54984e+07	3.475e+07	3.32884e+07	3.51041e+07	3.44231e+07	3.45017e+07	168850	74.66	73.78	75.88	75.52	73.19	74.51	73.06	72.03	72.53	74.42	72.4	73.78	72.01	71.16	70.7
FALSE	High	Master Protein	Solyc02g092670.1.1	Subtilisin-like protease IPR015500 Peptidase S8, subtilisin-related	0	396.924	50	27	452	24	754	79.9	6.34	75815.4	1065.98	22	27	3	4.25663e+07	4.46647e+07	5.00901e+07	4.76253e+07	4.4809e+07	4.60322e+07	5.09367e+07	5.79334e+07	5.57292e+07	5.551e+07	5.4296e+07	5.40067e+07	4.69281e+07	4.62779e+07	4.34412e+07	169127	55	55.33	56.82	57.31	57.48	57.49	58.4	56.13	59.4	60.45	58.25	57.45	58.59	55.24	60.76
FALSE	High	Master Protein	Solyc03g112150.1.1	Elongation factor Tu IPR004541 Translation elongation factor EFTu_EF1A, bacterial and organelle	0	396.558	63	26	595	10	477	51.8	6.55	115045	1133.01	25	26	20	5.55923e+07	5.95588e+07	6.61242e+07	7.09344e+07	7.08295e+07	6.66787e+07	6.36566e+07	6.72173e+07	7.26694e+07	7.95313e+07	8.348e+07	7.39776e+07	9.42818e+07	8.96537e+07	8.20301e+07	264037	52.5	51.57	56.85	54.29	53.47	53.07	54.46	53.2	53.06	51.79	54.75	53.88	53.11	52.81	53.21
FALSE	High	Master Protein	Solyc11g069380.1.1	4-hydroxy-3-methylbut-2-en-1-yl diphosphate synthase IPR017178 4-hydroxy-3-methylbut-2-en-1-yl diphosphate synthase, atypical	0	394.883	59	39	475	39	740	82.2	6.11	85974.3	886.21	36	39	0	3.23084e+07	3.33659e+07	3.63883e+07	3.80624e+07	3.92016e+07	3.61326e+07	4.21191e+07	5.02347e+07	4.49534e+07	5.51939e+07	5.45387e+07	4.95963e+07	7.71685e+07	7.72665e+07	7.3806e+07	274621	62.3	62.44	62.75	63.72	63.35	62.38	62.95	62.95	62.65	62.81	64.05	63.59	62.72	61.78	61.05
FALSE	High	Master Protein	Solyc08g062800.2.1	ATP-dependent RNA helicase eIF4A IPR011545 DNA_RNA helicase, DEAD_DEAH box type, N-terminal	0	394.469	74	28	1038	2	413	46.9	5.8	185630	1836.7	25	28	0	227183	222339	296856	265530	280623	275211	243606	279900	292853	289767	287679	288132	282792	248480	215605		90.64	88.56	86.39	86.69	88.71	90.52	92.57	94.82	97.79	95.93	98.98	97.03	101.45	104.64	104.95
FALSE	High	Master Protein	Solyc01g005560.2.1	Isocitrate dehydrogenase IPR004790 Isocitrate dehydrogenase NADP-dependent, eukaryotic	0	392.275	77	29	555	16	415	46.7	6.8	110628	1031.39	27	29	16	6.72013e+07	6.95599e+07	7.44203e+07	8.27236e+07	7.91851e+07	7.89059e+07	1.01323e+08	1.18761e+08	1.03715e+08	9.50551e+07	8.94949e+07	8.52541e+07	9.1191e+07	9.08996e+07	8.77752e+07	338680	51.1	50.29	54.01	53.41	52.12	53.55	53.96	53.23	54.96	56	55.49	55.89	54.79	54.82	53.74
FALSE	High	Master Protein	Solyc02g085790.2.1	T-complex protein 1 subunit zeta IPR012722 T-complex protein 1, zeta subunit	0	392.192	73	29	439	7	535	58.9	6.37	69713.4	1047	24	29	0	1.48052e+07	1.50331e+07	1.63665e+07	1.5978e+07	1.55712e+07	1.55186e+07	1.55485e+07	1.81115e+07	1.64408e+07	1.66644e+07	1.60901e+07	1.55424e+07	1.56758e+07	1.58291e+07	1.48997e+07	119034	57.24	58.27	61.4	59.97	60.12	61.01	63.44	62.8	63.08	64.35	63.24	63.61	64.73	63.11	64.59
FALSE	High	Master Protein	Solyc04g049070.2.1	Alpha glucosidase II IPR000322 Glycoside hydrolase, family 31	0	392.058	52	43	421	43	921	105	6.29	62457.8	820.47	35	43	0	3.37778e+07	3.33289e+07	3.69788e+07	3.55787e+07	3.51643e+07	3.48889e+07	32739002	3.77679e+07	3.29282e+07	3.41793e+07	3.24604e+07	3.17742e+07	4.09449e+07	4.11959e+07	3.96242e+07	244750	53.28	52.49	55.03	54.72	53	52.75	54.1	52.53	54.41	52.88	54.5	53.22	52.34	51.44	53.84
FALSE	High	Master Protein	Solyc08g079180.2.1	Elongation factor G IPR004540 Translation elongation factor EFG_EF2	0	391.904	57	34	414	34	787	86.4	5.62	81442.3	763.98	33	34	0	2.23447e+07	2.23628e+07	2.52352e+07	2.52649e+07	2.73893e+07	2.35172e+07	2.08442e+07	2.31807e+07	2.24033e+07	2.82849e+07	2.80535e+07	2.64959e+07	3.72194e+07	3.68505e+07	3.41048e+07	190582	66.33	66.9	66.02	66.49	67.64	67.7	67.85	68.12	67.98	68.33	68.16	68.08	67.05	66.93	66.27
FALSE	High	Master Protein	Solyc11g005330.1.1	Actin IPR004000 Actin_actin-like	0	391.545	69	20	1908	6	377	41.8	5.49	316574	3417.78	15	20	0	1.99111e+08	2.0033e+08	2.3159e+08	1.99772e+08	2.1284e+08	2.04562e+08	1.7678e+08	1.98601e+08	1.96081e+08	1.8313e+08	1.9306e+08	1.8371e+08	1.45381e+08	1.52653e+08	1.37943e+08	205107	81.72	82.08	83.41	85.89	83.52	82.24	84.31	82.63	84.01	83.17	84.44	84.6	85.76	82.1	81.55
FALSE	High	Master Protein	Solyc06g071790.2.1	Elongation factor Tu IPR004541 Translation elongation factor EFTu_EF1A, bacterial and organelle	0	391.052	66	25	611	9	450	48.8	6.62	122109	1149.13	24	25	0	1.34961e+07	1.45087e+07	1.60754e+07	1.69456e+07	1.87566e+07	1.60435e+07	1.51443e+07	1.66076e+07	1.67003e+07	2.06833e+07	2.02531e+07	1.83819e+07	2.32865e+07	2.28067e+07	1.93143e+07	46802.2	77.83	79.65	81.87	80.09	80.02	80.12	83.45	81.98	84.06	82.79	86.64	85.19	86.19	86.21	85.4
FALSE	High	Master Protein	Solyc10g007480.2.1	Dtdp-glucose 4 6-dehydratase-binding domain	0	390.9	63	34	573	24	590	66.3	6.71	89604.6	959.64	32	34	14	7.50549e+07	7.67731e+07	8.54532e+07	8.20525e+07	7.7204e+07	7.49484e+07	7.84162e+07	9.07002e+07	8.00968e+07	8.4005e+07	7.93759e+07	7.59104e+07	9.07454e+07	9.54402e+07	8.94192e+07	177599	73.41	74.55	75.47	74.15	74.42	74.74	74.79	76.27	75.65	75.03	76.05	76.25	74.63	73.68	74.76
FALSE	High	Master Protein	Solyc01g006280.2.1	Formate-tetrahydrofolate ligase IPR000559 Formate-tetrahydrofolate ligase, FTHFS	0	390.226	60	29	531	29	634	67.3	6.98	82618.2	1152.59	23	29	0	4.70444e+07	5.07493e+07	5.49676e+07	5.44326e+07	5.28749e+07	5.36005e+07	5.49966e+07	6.83152e+07	5.99885e+07	6.22935e+07	5.9212e+07	5.76865e+07	6.86921e+07	6.81054e+07	6.29862e+07	403122	61.1	61.37	63.92	64.79	63.64	62.25	65.48	63.35	62.66	62.85	63.45	63.83	63.69	64.11	65.61
FALSE	High	Master Protein	Solyc01g090750.2.1	T-complex protein 1 subunit alpha IPR012715 T-complex protein 1, alpha subunit	0	389.62	76	33	546	33	545	59.2	6.35	98264.9	964.82	29	32	0	3.95057e+07	4.06424e+07	4.4583e+07	4.43281e+07	4.39727e+07	4.23307e+07	3.66621e+07	4.39168e+07	3.6591e+07	3.81393e+07	3.52704e+07	3.5944e+07	4.41382e+07	4.46628e+07	4.24162e+07	184868	66.9	65.08	67.55	66.77	66.12	64.72	68.27	64.89	70.52	68.36	69.41	69.29	67.12	66.13	68.29
FALSE	High	Master Protein	Solyc07g043560.2.1	Heat shock protein 4 IPR013126 Heat shock protein 70	0	388.528	52	40	352	40	890	98.7	6.28	63145.5	727.99	34	40	0	2.39083e+07	2.54426e+07	2.84532e+07	2.88193e+07	2.73821e+07	2.77946e+07	3.22949e+07	3.70443e+07	3.58748e+07	3.69238e+07	3.65635e+07	3.45335e+07	3.17812e+07	3.10589e+07	3.04706e+07	172198	76.49	73.51	76.81	74.78	75.04	74.15	73.1	71.8	75.27	73.75	73.66	73.37	74.21	70.84	71.94
FALSE	High	Master Protein	Solyc06g052030.2.1	Importin subunit beta IPR011989 Armadillo-like helical	0	388.404	57	30	415	17	783	86.7	4.64	74941.1	792.66	25	30	0	1.56333e+07	1.63886e+07	1.74688e+07	1.88958e+07	1.77815e+07	1.58162e+07	1.84515e+07	2.26671e+07	1.94257e+07	1.46275e+07	1.45165e+07	1.34706e+07	1.77611e+07	1.81196e+07	1.72503e+07	69058.1	48.83	46.84	50.28	46.77	47.37	47.88	43.33	41.82	42.74	48.99	50	48.43	51.08	49.12	48.98
FALSE	High	Master Protein	Solyc01g104920.2.1	26S protease regulatory subunit 8 homolog IPR003959 ATPase, AAA-type, core	0	387.239	70	37	319	37	692	76	6.14	56421.4	689.94	30	37	0	2.85983e+07	2.95026e+07	3.26441e+07	2.77723e+07	2.70802e+07	2.63207e+07	2.55465e+07	2.96883e+07	2.59887e+07	2.79978e+07	2.75791e+07	2.72015e+07	3.14155e+07	3.21977e+07	2.92722e+07	184489	43.04	44.96	43.89	43.79	45.34	43.65	41.34	42.52	43.55	41.95	42.45	39.74	41.61	39.38	39.72
FALSE	High	Master Protein	Solyc08g041870.2.1	Aspartate aminotransferase IPR000796 Aspartate_other aminotransferase	0	387.003	76	34	722	33	462	50.8	9.01	117171	1274.18	30	34	1	7.22485e+07	7.70362e+07	8.2478e+07	9.06716e+07	9.09857e+07	8.78482e+07	9.40248e+07	1.11104e+08	1.0299e+08	1.20772e+08	1.13794e+08	1.10081e+08	1.30185e+08	1.30569e+08	1.18198e+08	689433	64.78	64.54	65.32	65.73	65.54	64.5	66.25	65.41	67.47	64.84	66.62	66.74	65.82	64.09	62.83
FALSE	High	Master Protein	Solyc01g094200.2.1	NAD-dependent malic enzyme 2 IPR012302 Malic enzyme, NAD-binding	0	386.392	76	31	397	31	601	66.2	6.24	64844.9	859.29	24	31	0	5.47703e+07	5.55298e+07	6.18531e+07	5.28586e+07	5.26475e+07	5.19287e+07	4.4836e+07	5.00692e+07	4.68042e+07	4.59603e+07	4.47106e+07	4.32396e+07	4.44552e+07	4.30073e+07	4.19016e+07	66878	63.64	62.49	64.03	62.28	62.48	61.18	63.41	62.09	63.75	61.87	62.59	61.9	61.4	59.35	61.57
FALSE	High	Master Protein	Solyc04g076790.2.1	Serine hydroxymethyltransferase IPR001085 Serine hydroxymethyltransferase	0	385.984	72	29	516	21	517	57.2	8.12	83445	1077.47	23	29	0	3.69997e+07	3.88941e+07	4.09742e+07	3.79472e+07	3.70195e+07	3.7724e+07	5.57648e+07	6.7728e+07	6.26383e+07	7.09392e+07	6.45358e+07	6.34474e+07	5.74519e+07	5.77471e+07	5.40723e+07	349283	68.41	69.23	69.25	68.05	67.36	69.43	68.29	66.63	67	66.84	67.49	67.68	67.15	66.01	66.69
FALSE	High	Master Protein	Solyc06g083620.2.1	26S protease regulatory subunit 4 IPR005937 26S proteasome subunit P45	0	385.914	71	31	575	31	444	49.4	6.21	102695	1147.17	29	30	0	5.07453e+07	5.31724e+07	5.78866e+07	5.47694e+07	5.37691e+07	5.4084e+07	5.82959e+07	6.81569e+07	6.49025e+07	7.13925e+07	6.60626e+07	6.43205e+07	6.28395e+07	6.19063e+07	5.73062e+07	365230	62.1	62.27	61.87	64.22	64.27	63.8	63.3	63.63	63.55	63.02	63.8	63.62	63.99	63.83	66.72
FALSE	High	Master Protein	Solyc05g050970.2.1	Transketolase 1 IPR005478 Bacterial transketolase	0	385.874	52	30	711	22	774	83.2	6.81	111278	1413.95	25	30	0	6.42077e+07	6.78599e+07	7.18316e+07	7.19313e+07	6.80074e+07	7.16605e+07	6.68518e+07	8.25086e+07	6.96334e+07	7.45522e+07	7.04915e+07	6.53979e+07	9.07132e+07	9.47237e+07	8.95619e+07	491572	51.17	53	50.67	51.47	52.76	50.96	50.95	51.68	52.36	51.36	52.21	52.87	50.38	51.25	50.92
FALSE	High	Master Protein	Solyc06g083790.2.1	Succinyl-CoA ligase IPR005809 Succinyl-CoA synthetase, beta subunit	0	385.731	76	33	547	33	421	45.3	6.44	90282.4	997.32	30	33	0	7.84252e+07	8.04986e+07	8.35488e+07	7.88714e+07	7.67406e+07	7.73192e+07	7.78571e+07	8.99289e+07	8.56612e+07	9.09103e+07	8.32823e+07	8.35446e+07	8.59049e+07	8.57252e+07	7.98204e+07	207989	48.81	47.88	49.4	48.27	50.8	48.01	49.7	49.82	50.89	49.19	50.71	48.82	49.36	47.86	49.04
FALSE	High	Master Protein	Solyc03g112070.2.1	Phosphoglycerate dehydrogenase IPR015508 D-3-phosphogylcerate Dehydrogenase	0	385.671	59	28	453	21	600	63.3	7.46	74734.2	1094.83	22	28	9	7.0211e+07	7.39629e+07	8.08735e+07	7.2138e+07	6.99802e+07	7.06191e+07	6.7332e+07	8.05245e+07	7.36797e+07	8.26492e+07	8.20448e+07	7.86767e+07	9.56205e+07	9.5699e+07	8.84846e+07	173081	91.5	90.92	91.69	92.61	92.16	90.78	91.15	88.63	89.5	90.32	90.3	90.09	88.31	87.07	86.47
FALSE	High	Master Protein	Solyc03g082940.2.1	Importin subunit beta IPR011989 Armadillo-like helical	0	384.938	50	34	493	20	954	105.5	4.81	79819.5	942.96	27	34	19	7.38866e+07	7.14518e+07	7.78673e+07	7.56402e+07	6.89979e+07	6.71825e+07	6.12308e+07	7.49266e+07	5.87621e+07	6.25406e+07	5.81507e+07	5.77179e+07	8.28873e+07	8.23053e+07	8.06309e+07	270514	72.69	70.55	74.57	74.81	75.61	71.76	73.75	71.24	75.3	72.88	73.93	73.01	71.55	70.45	72.6
FALSE	High	Master Protein	Solyc01g104040.2.1	UDP-glucose glycoprotein glucosyltransferase IPR009448 UDP-glucose:Glycoprotein Glucosyltransferase	0	384.224	40	54	347	54	1642	185.7	6	57034.5	632.33	50	54	0	1.95911e+07	1.98538e+07	2.23231e+07	2.11888e+07	2.02564e+07	1.85152e+07	1.57409e+07	1.77466e+07	1.55701e+07	1.57607e+07	1.52854e+07	1.44334e+07	2.01105e+07	2.06877e+07	1.93231e+07	124202	56.36	55.85	56.37	56.36	57.41	57.27	58.05	58	59.18	59.46	59.96	59.12	58	55.99	57.58
FALSE	High	Master Protein	Solyc04g077020.2.1	Tubulin alpha-3 chain IPR002452 Alpha tubulin	0	383.942	67	22	749	2	450	49.7	5.06	126584	1675.11	18	22	26	2.60795e+08	2.79687e+08	3.00562e+08	1.91698e+08	1.81531e+08	1.82207e+08	1.03692e+08	1.18702e+08	9.99876e+07	8.82396e+07	7.92063e+07	7.50935e+07	7.34924e+07	7.50024e+07	6.97212e+07	187935	63.3	63.06	63.18	63.21	63.27	63.8	62.44	62.8	64.32	63.07	64.87	66.65	63.92	66.13	66.73
FALSE	High	Master Protein	Solyc05g009220.2.1	Glutaminyl-tRNA synthetase IPR004514 Glutaminyl-tRNA synthetase, class Ic	0	383.376	63	51	388	51	790	90.2	6.7	65716.7	704.21	49	50	0	3.40695e+07	3.40035e+07	3.83947e+07	3.76917e+07	3.68564e+07	3.61358e+07	2.89709e+07	3.43208e+07	2.92467e+07	2.97595e+07	2.71799e+07	2.69895e+07	3.36794e+07	3.28419e+07	3.13673e+07	229913	49.99	50.18	48.5	48.19	49.19	47.86	48.44	48.96	47.61	48.14	46.79	47.48	46.94	47.07	47.52
FALSE	High	Master Protein	Solyc03g111640.2.1	Eukaryotic translation initiation factor 4 gamma 2 (Fragment) IPR003891 Initiation factor eIF-4 gamma, MA3	0	383.238	62	32	436	25	685	75.1	5.11	82126.9	815.03	29	32	12	2.53453e+07	2.48597e+07	2.77986e+07	2.6926e+07	2.59396e+07	2.38884e+07	2.24561e+07	2.70103e+07	2.25704e+07	2.27561e+07	2.17674e+07	2.09434e+07	2.96833e+07	3.07834e+07	3.05429e+07	209854	48.85	48.29	50.61	49.72	50.27	49.12	49.89	48.8	50.87	50.55	52.27	50.4	48.42	47.66	48.91
FALSE	High	Master Protein	Solyc01g104070.2.1	Importin beta IPR011989 Armadillo-like helical	0	382.647	44	37	362	37	1049	115.1	5.01	68375.2	724.84	33	37	0	4.40018e+07	4.42528e+07	4.60407e+07	4.22715e+07	3.95937e+07	3.69217e+07	2.98655e+07	3.64107e+07	2.82648e+07	3.04003e+07	2.79953e+07	2.7287e+07	3.77083e+07	4.00549e+07	3.63423e+07	180262	62.24	62.14	63.22	62.72	62.65	61.84	64.78	63.1	65.34	63.48	64.08	64.75	63.77	63.08	65.4
FALSE	High	Master Protein	Solyc03g122310.2.1	Aldehyde dehydrogenase 7b IPR015590 Aldehyde dehydrogenase	0	381.835	63	25	463	25	531	57.2	5.83	74664.4	981.69	20	24	0	5.05605e+07	5.47804e+07	5.81556e+07	6.06191e+07	5.8671e+07	5.88459e+07	6.33818e+07	7.94212e+07	6.69259e+07	7.39071e+07	6.71369e+07	6.65112e+07	8.06129e+07	8.07119e+07	7.26646e+07	477228	72.07	69.64	72.05	70.62	70.05	70.19	71.81	70.52	72.22	69.42	71.44	71.03	71.22	68.54	69.47
FALSE	High	Master Protein	Solyc10g018300.1.1	Transketolase 1 IPR005478 Bacterial transketolase	0	381.095	50	30	736	22	741	79.9	6.4	113243	1387.31	27	30	9	1.02484e+08	1.03711e+08	1.13955e+08	1.22074e+08	1.36197e+08	1.13565e+08	7.89801e+07	8.36296e+07	7.84372e+07	7.1637e+07	6.54261e+07	6.32372e+07	7.94629e+07	7.33066e+07	6.67826e+07	246768	66.83	66.38	65.65	67.61	67.01	67.43	66.61	67.6	65.67	64.47	64.69	65.11	66.43	64.93	66.33
FALSE	High	Master Protein	Solyc06g019170.2.1	Gamma-glutamyl phosphate reductase IPR005766 Delta l-pyrroline-5-carboxylate synthetase	0	380.923	65	39	460	32	717	77.4	5.87	69234	851.32	31	39	7	3.40775e+07	3.62937e+07	3.88505e+07	4.30263e+07	4.11665e+07	3.98704e+07	5.10985e+07	6.11275e+07	5.35767e+07	5.55308e+07	5.4005e+07	5.18724e+07	5.80304e+07	6.15999e+07	5.74793e+07	269196	57.75	56.5	56.8	57.67	57	57	56.99	55.77	57.58	56.85	59.51	57.5	57.32	56.21	57.25
FALSE	High	Master Protein	Solyc01g111520.2.1	Synaptotagmin IPR018029 C2 membrane targeting protein	0	380.686	70	35	427	35	539	61.3	6.92	72829.9	789.72	32	35	0	3.19629e+07	3.33423e+07	3.51904e+07	3.51796e+07	3.32155e+07	3.22647e+07	2.83684e+07	3.44524e+07	2.79753e+07	2.84835e+07	2.76103e+07	2.62071e+07	3.47754e+07	3.62554e+07	3.37525e+07	150257	76.52	74.61	78.22	76.01	76.66	76.44	75.5	75.01	78.4	75.61	76.37	75.48	75.95	73.25	75.81
FALSE	High	Master Protein	Solyc12g008570.1.1	Arginyl-tRNA synthetase IPR001278 Arginyl-tRNA synthetase, class Ic	0	379.929	65	38	417	37	649	73.1	7.28	68086.4	756.55	36	38	1	4.12226e+07	4.20907e+07	4.52748e+07	4.51603e+07	4.4179e+07	4.14807e+07	3.6204e+07	4.30319e+07	3.62928e+07	3.72907e+07	3.45115e+07	3.40164e+07	4.49148e+07	4.4698e+07	4.15472e+07	217527	42.56	42.33	44.22	42.57	43.61	43.38	44.28	43.36	44.81	43.56	44.03	45.65	42.37	41.4	40.94
FALSE	High	Master Protein	Solyc10g080210.1.1	Polygalacturonase A IPR000743 Glycoside hydrolase, family 28	0	379.51	66	32	2382	32	457	50	6.83	340262	4125.59	24	32	0	4.62533e+07	4.77728e+07	5.63729e+07	8.87621e+07	6.8269e+07	7.88655e+07	6.46762e+08	7.93914e+08	8.16967e+08	1.29147e+09	1.39189e+09	1.30944e+09	1.84002e+09	1.899e+09	1.71582e+09	4.01881e+06	36.98	36.38	34.14	52.77	59.94	59.89	68.8	69.3	69.86	69.36	70.36	69.07	68.53	67.7	69.24
FALSE	High	Master Protein	Solyc05g013990.2.1	T-complex protein 1 subunit epsilon IPR012718 T-complex protein 1, epsilon subunit	0	377.674	69	32	498	32	535	59.1	5.82	66639	922.92	26	32	0	4.86276e+07	5.12639e+07	5.4233e+07	5.21591e+07	5.05776e+07	5.07867e+07	4.6521e+07	5.50303e+07	4.88042e+07	4.96618e+07	4.64687e+07	4.36151e+07	4.86313e+07	5.10014e+07	4.61655e+07	220562	46.68	45.24	46.35	46.31	47.15	45.14	46.19	46.15	46.13	45.86	45.42	45.92	46.53	43.84	46.53
FALSE	High	Master Protein	Solyc03g025530.2.1	S-layer domain protein IPR001119 S-layer homology region	0	377.179	53	41	351	41	943	102.8	4.72	51262	711.88	32	41	0	1.98356e+07	2.01235e+07	2.21546e+07	2.44884e+07	2.33234e+07	2.22496e+07	2.60937e+07	3.05068e+07	2.88002e+07	2.97251e+07	2.95696e+07	2.77283e+07	2.95409e+07	3.0567e+07	2.90707e+07	204747	40.89	42.34	42.71	42.94	42.94	42.47	42.73	42.42	43.44	43.05	43.8	42.94	43.18	40.57	41.1
FALSE	High	Master Protein	Solyc05g005020.2.1	R1 protein alpha-glucan water dikinase IPR002192 Pyruvate phosphate dikinase, PEP_pyruvate-binding	0	375.792	42	51	390	51	1465	163.7	5.76	65156.7	725.65	47	51	0	2.01326e+07	2.01276e+07	2.18149e+07	2.36838e+07	2.3081e+07	2.18064e+07	2.22064e+07	2.58633e+07	2.20477e+07	2.72144e+07	2.54421e+07	2.47026e+07	4.20038e+07	4.43059e+07	4.05321e+07	256557	55.37	56.09	55.58	55.57	56.98	55.9	55.28	54.89	57.73	54	55.91	54.82	52.28	51.24	50.9
FALSE	High	Master Protein	Solyc06g009970.2.1	Elongation factor 1-alpha IPR004539 Translation elongation factor EF1A, eukaryotic and archaeal IPR000795 Protein synthesis factor, GTP-binding	0	375.484	64	27	1781	7	448	49.3	9.11	235038	3511.19	23	27	27	3.93122e+08	4.25168e+08	4.75961e+08	4.46313e+08	4.19847e+08	4.24107e+08	3.18361e+08	3.73926e+08	3.33789e+08	3.21833e+08	3.00684e+08	2.93353e+08	3.79419e+08	3.71743e+08	3.64777e+08	1.33639e+06	56.35	56.78	61.33	59.6	57.43	57.37	58.95	54.91	60.1	59.29	61.94	57.81	57.55	55.48	56.13
FALSE	High	Master Protein	Solyc01g107870.2.1	Poly(A) RNA binding protein IPR006515 Polyadenylate binding protein, human types 1, 2, 3, 4	0	375.235	48	25	374	24	643	70.1	7.8	59065	994.04	20	25	0	3.19378e+07	3.54109e+07	3.87403e+07	3.87357e+07	3.87593e+07	3.86246e+07	4.29786e+07	5.12212e+07	4.76935e+07	4.99816e+07	4.75476e+07	4.66787e+07	4.12154e+07	3.99034e+07	3.5836e+07	199474	55.96	56.5	56.53	57.68	59.16	59.26	57.48	56.74	57.59	58.44	57.95	57.39	56.55	58.85	57.15
FALSE	High	Master Protein	Solyc02g091100.2.1	Oxalyl-CoA decarboxylase IPR012001 Thiamine pyrophosphate enzyme, N-terminal TPP binding region	0	375.087	66	32	560	32	574	61.6	6.48	88324.1	1027.43	26	32	0	6.19922e+07	6.90112e+07	7.19228e+07	6.67667e+07	6.49439e+07	6.46269e+07	6.15325e+07	7.54872e+07	6.36895e+07	6.4555e+07	6.20817e+07	6.57783e+07	6.11951e+07	6.00526e+07	5.52854e+07	341494	73.14	72.5	75.25	71.48	72.99	72.08	72.33	70.46	73.21	70.79	72.69	70.01	69.36	70.72	72.77
FALSE	High	Master Protein	Solyc04g082880.2.1	Diphosphate--fructose-6-phosphate 1-phosphotransferase IPR011183 Pyrophosphate-dependent phosphofructokinase PfpB	0	373.878	71	30	392	16	616	67.3	7.21	72553.9	832.71	23	30	0	1.21749e+07	1.21442e+07	1.31798e+07	1.21774e+07	1.12943e+07	1.09795e+07	1.16589e+07	1.36966e+07	1.12793e+07	1.19512e+07	1.15293e+07	1.11233e+07	1.5374e+07	1.64251e+07	1.77556e+07	194100	67.88	70.97	70.91	68.7	69.53	69.49	68.37	70.49	71.26	74.35	75.13	71.55	77.89	74.42	72.84
FALSE	High	Master Protein	Solyc05g013850.2.1	Sieve element-occluding protein 3	0	373.82	46	34	457	11	795	90.7	6.96	83635.5	826.98	31	34	28	6.6384e+07	6.36006e+07	7.10731e+07	5.87108e+07	5.61961e+07	5.71502e+07	4.17854e+07	5.17621e+07	4.17564e+07	3.8349e+07	3.27263e+07	3.26151e+07	5.93187e+07	5.79247e+07	5.0522e+07	399374	66.44	66.93	69.21	67.15	68.32	65.66	67.54	67.31	68.79	68.66	69.62	65.22	65.99	65.38	65.48
FALSE	High	Master Protein	Solyc10g055670.1.1	V-type ATP synthase beta chain IPR005723 ATPase, V1 complex, subunit B	0	373.48	63	27	796	4	479	53.4	5.14	126652	1548.41	24	27	0	3.14873e+06	3.38501e+06	3.66637e+06	3.80106e+06	3.57142e+06	3.62421e+06	3.15753e+06	3.66395e+06	3.26391e+06	3.11806e+06	3.19455e+06	2.77507e+06	2.46687e+06	2.28347e+06	2.25998e+06	6192.11	97.38	97.33	98.5	95.85	99.61	96.38	98.56	98.27	98.06	95.08	97.6	95.99	96.26	97.32	97.56
FALSE	High	Master Protein	Solyc03g120850.2.1	chaperonin IPR001844 Chaperonin Cpn60	0	372.911	67	33	605	27	605	64.2	5.57	106808	1207.15	30	33	0	2.08705e+07	2.17289e+07	2.403e+07	2.47528e+07	2.63932e+07	2.43727e+07	2.87654e+07	3.34234e+07	3.15634e+07	4.35144e+07	3.91597e+07	3.87038e+07	3.80881e+07	3.619e+07	3.24849e+07	224578	78.54	77.32	76.69	78.62	79.31	79.97	77.65	79.54	79.88	76.95	78.82	77.07	79.32	79.79	80.62
FALSE	High	Master Protein	Solyc12g010380.1.1	Adenylate kinase-like protein IPR018962 Domain of unknown function DUF1995	0	371.779	67	37	451	35	606	67.4	8.13	80035.6	744.1	34	37	3	4.42265e+07	4.20328e+07	4.70395e+07	5.3364e+07	5.48308e+07	5.10891e+07	3.64771e+07	3.95315e+07	3.69219e+07	3.06139e+07	2.9241e+07	2.87978e+07	3.10638e+07	2.78464e+07	2.77115e+07	131876	49.96	49.17	52.75	50.52	51.44	47.11	52.7	49.64	52.64	53.65	55.62	52.67	51.25	52.6	53.81
FALSE	High	Master Protein	Solyc05g053540.2.1	Dihydroxy-acid dehydratase IPR004404 Dihydroxy-acid dehydratase	0	369.687	51	24	410	9	611	65.5	6.54	69673.4	762.23	21	24	21	4.45531e+07	4.58573e+07	4.983e+07	4.80606e+07	4.93398e+07	4.69526e+07	4.37137e+07	5.00577e+07	4.75458e+07	4.56132e+07	4.34794e+07	4.39348e+07	4.7259e+07	4.90913e+07	4.43295e+07	348602	55.62	55.66	57.46	57.84	57.91	55.73	56.15	57.91	54.93	57.73	58.45	58.93	58.32	57.65	57.1
FALSE	High	Master Protein	Solyc06g069020.2.1	Elongation factor 1 alpha IPR000795 Protein synthesis factor, GTP-binding	0	369.334	61	34	578	34	534	59.4	5.36	96968.9	1002.27	31	34	0	5.12454e+07	5.42099e+07	6.00332e+07	5.58464e+07	5.48871e+07	5.41356e+07	5.15822e+07	6.12558e+07	5.31251e+07	5.73886e+07	5.42973e+07	5.18378e+07	5.85323e+07	5.84838e+07	5.35586e+07	262907	56.37	53.34	55.38	55.79	56.42	55.4	57.52	55.3	58.04	55.36	56.54	55.84	53.21	51.87	53.87
FALSE	High	Master Protein	Solyc09g010560.1.1	5-oxoprolinase (ATP-hydrolyzing) IPR003692 Hydantoinase B_oxoprolinase	0	369.272	42	39	351	39	1268	137.6	6.21	57771.7	724.06	33	39	0	1.87656e+07	1.88555e+07	2.15237e+07	2.10528e+07	2.0415e+07	1.93524e+07	1.853e+07	2.14422e+07	1.84505e+07	1.90968e+07	1.79916e+07	1.74742e+07	2.298e+07	2.32731e+07	2.25293e+07	132880	61.22	61.66	60.91	62.02	60.25	61.04	60.68	60.29	61.56	60.66	61.51	61.85	60.75	58	60.8
FALSE	High	Master Protein	Solyc05g018570.2.1	26S protease regulatory subunit 8 homolog A IPR005937 26S proteasome subunit P45	0	368.836	67	26	418	24	417	47	8.73	79590	777.37	24	26	2	2.68507e+07	3.48265e+07	3.81109e+07	3.7331e+07	3.50963e+07	3.60724e+07	3.64258e+07	4.3009e+07	3.84499e+07	4.07313e+07	3.82523e+07	3.80953e+07	4.05902e+07	4.10805e+07	3.8775e+07	193038	73.33	70.61	72.1	72.31	72.41	71.46	70.93	70	73.34	70.19	73.17	71.15	72.53	70.76	71.11
FALSE	High	Master Protein	Solyc01g109300.2.1	4-hydroxy-3-methylbut-2-enyl diphosphate reductase IPR003451 LytB protein	0	368.195	71	31	514	31	461	51.9	5.53	82147.7	941.25	24	31	0	3.69821e+07	3.87101e+07	4.19138e+07	4.52552e+07	4.50261e+07	4.21549e+07	5.22314e+07	6.20154e+07	5.66548e+07	7.49454e+07	7.53196e+07	7.22811e+07	1.06406e+08	1.07111e+08	9.81083e+07	516682	45.13	46.6	45.8	45.23	47.64	47.15	47.92	47.69	48.5	48.31	49.25	49.47	48.07	46.42	46.77
FALSE	High	Master Protein	Solyc11g065920.1.1	Xanthine dehydrogenase_oxidase IPR016208 Aldehyde oxidase_xanthine dehydrogenase	0	365.966	41	48	390	40	1366	150.5	6.7	61497.1	645.96	44	48	11	1.90718e+07	1.96902e+07	2.07351e+07	2.40495e+07	2.20852e+07	2.16264e+07	2.44193e+07	2.85591e+07	2.41391e+07	2.48735e+07	2.27046e+07	2.24951e+07	2.92509e+07	2.97555e+07	2.83149e+07	111657	61.2	60.81	63.23	62.66	64.97	62.39	61.65	61.91	63.9	61.88	63.01	62.11	63.24	61.96	61.7
FALSE	High	Master Protein	Solyc08g006890.2.1	Tubulin alpha-3 chain IPR002452 Alpha tubulin	0	364.986	67	21	731	1	451	49.7	4.98	123017	1591.44	17	21	0	2.68804e+06	2.80218e+06	3.89475e+06	2.13645e+06	2.15102e+06	2.22497e+06	1.10294e+06	1.26211e+06	1.06543e+06	1.0423e+06	823828	851232	762066	730263	605073		68.02	66.52	68.13	64.31	64.89	65.78	63.9	61.92	62.71	62.04	58.9	58.92	56.28	53.69	54.27
FALSE	High	Master Protein	Solyc02g069800.1.1	CXE carboxylesterase IPR013094 Alpha_beta hydrolase fold-3	0	364.282	83	22	426	22	335	37.2	5	94414.5	891.89	22	22	0	1.62133e+07	1.72921e+07	2.00465e+07	2.30781e+07	2.22559e+07	2.34946e+07	4.42065e+07	5.1317e+07	4.90328e+07	5.14398e+07	4.46691e+07	4.85658e+07	4.88883e+07	5.0436e+07	4.66554e+07	450953	53.44	51.34	52.51	53.59	53.11	52.65	58.16	56.98	58.43	58.74	58.88	59.55	57.51	54.77	56.55
FALSE	High	Master Protein	Solyc10g083720.1.1	Pyruvate kinase IPR001697 Pyruvate kinase	0	363.742	66	30	560	16	527	57.3	7.15	88954.4	1135.48	28	30	19	4.85707e+07	5.09481e+07	5.25667e+07	5.25514e+07	4.95091e+07	4.95518e+07	6.32302e+07	7.78109e+07	6.60796e+07	7.80745e+07	7.37375e+07	7.18573e+07	1.14277e+08	1.25507e+08	1.15573e+08	517127	54.75	54.26	56.04	55.14	56.18	55.65	54.76	57.34	58.66	57.58	58.47	56.73	57.53	52.81	54.1
FALSE	High	Master Protein	Solyc07g063650.2.1	Ubiquitin carboxyl-terminal hydrolase IPR016652 Ubiquitinyl hydrolase	0	363.68	55	41	381	41	801	88.9	5.06	67258.1	670.64	37	41	0	2.34114e+07	2.44064e+07	2.6894e+07	2.63487e+07	2.5136e+07	2.41716e+07	2.54596e+07	2.90647e+07	2.53798e+07	2.90953e+07	2.72102e+07	2.71121e+07	3.40184e+07	3.41547e+07	3.20359e+07	176915	50.06	46.35	48.6	48.38	50.52	49.26	46.85	47.19	48.53	46.36	46.82	45.82	45.79	46.45	46.08
FALSE	High	Master Protein	Solyc02g062970.2.1	Xaa-Pro aminopeptidase 2 IPR001131 Peptidase M24B, X-Pro dipeptidase_aminopeptidase P, conserved site IPR000994 Peptidase M24, structural domain	0	362.949	53	25	337	23	654	72.6	5.92	61199.8	731.29	20	25	2	3.15729e+07	3.51548e+07	3.6903e+07	3.4833e+07	3.41682e+07	3.37973e+07	3.36337e+07	4.0637e+07	3.53206e+07	3.71329e+07	3.59312e+07	3.56174e+07	4.08924e+07	4.29551e+07	3.84211e+07	242694	80.67	79.8	81	79.51	81.63	78.38	81.42	77.19	80.35	78.41	80.26	79.34	80.46	77.71	80.25
FALSE	High	Master Protein	Solyc12g099100.1.1	Dihydrolipoyl dehydrogenase IPR006258 Dihydrolipoamide dehydrogenase	0	361.359	69	23	377	14	504	53.4	6.77	60508.5	908.87	18	23	0	1.6986e+07	1.76706e+07	1.99605e+07	1.7104e+07	1.66158e+07	1.65854e+07	1.61762e+07	1.89097e+07	1.77824e+07	1.82299e+07	1.73771e+07	1.78855e+07	1.64058e+07	1.6364e+07	1.57527e+07	153972	74.9	76.43	75.47	74.49	75.13	77.69	76.72	74.94	75.87	75.17	77.2	72.31	73.52	72.26	69.42
FALSE	High	Master Protein	Solyc09g098150.2.1	Metacaspase 7 IPR011600 Peptidase C14, caspase catalytic	0	360.91	70	23	447	23	416	45.5	4.98	58074.7	1152.38	14	23	0	4.37211e+07	4.67541e+07	5.08873e+07	4.89962e+07	4.92469e+07	5.11741e+07	5.84635e+07	6.99724e+07	6.3741e+07	6.54601e+07	6.22392e+07	6.25817e+07	5.47405e+07	5.56971e+07	5.03193e+07	357399	50.35	48.32	50.96	49.75	50.49	49.05	49.43	48.29	51.12	49.65	50.54	50.38	50.36	47.77	50.17
FALSE	High	Master Protein	Solyc02g063090.2.1	T-complex protein 1 subunit zeta IPR012722 T-complex protein 1, zeta subunit	0	360.546	71	30	413	8	535	58.8	6.76	66465.4	913.48	26	30	28	3.41469e+07	3.57558e+07	3.99599e+07	3.74148e+07	3.65054e+07	3.66623e+07	3.53845e+07	4.13409e+07	3.69556e+07	3.80172e+07	3.73622e+07	3.60047e+07	3.66114e+07	3.67459e+07	3.36978e+07	197342	63.37	62.28	63.79	65.04	63.2	60.7	61.39	61.77	64.27	64.57	66.59	64.09	64.25	62.54	63.29
FALSE	High	Master Protein	Solyc11g062270.1.1	Signal recognition particle protein (SRP72) IPR013699 Signal recognition particle, SRP72 subunit, RNA-binding	0	359.911	66	36	360	36	664	72.4	9.19	69919.9	725.76	34	36	0	3.05327e+07	3.14211e+07	3.376e+07	3.23965e+07	3.14941e+07	3.11054e+07	3.30761e+07	3.85397e+07	3.48743e+07	3.7008e+07	3.53553e+07	3.40463e+07	3.26204e+07	3.26368e+07	3.07543e+07	166528	55.98	55.36	56.61	55.88	55.37	54.93	55.87	55.48	56.19	54.66	56.7	56.48	56.44	54.43	56.53
FALSE	High	Master Protein	Solyc09g083410.2.1	Amidase hydantoinase_carbamoylase family protein expressed IPR010158 Amidase, hydantoinase_carbamoylase	0	359.829	77	24	468	24	467	50.7	5.62	93885.5	1030.35	22	24	0	4.59302e+07	4.70273e+07	5.18785e+07	5.1045e+07	4.78773e+07	4.89245e+07	4.79859e+07	5.69401e+07	5.36952e+07	5.54488e+07	5.78475e+07	5.4675e+07	5.52116e+07	5.66551e+07	5.36344e+07	207196	73.96	73.6	74.88	73.51	74.81	75.5	75.29	73.5	75.37	74.44	74.85	74.12	75.31	72.97	73.5
FALSE	High	Master Protein	Solyc01g106260.2.1	Chaperone DnaK IPR012725 Chaperone DnaK	0	359.14	54	36	609	14	670	71.8	6.25	92011.6	1084.5	31	36	0	8.27846e+06	8.47605e+06	9.50667e+06	9.09784e+06	8.8813e+06	9.05963e+06	1.20994e+07	1.40485e+07	1.37359e+07	1.57339e+07	1.54233e+07	1.47092e+07	1.35004e+07	1.30272e+07	1.21116e+07	42736.2	49.84	52.45	52.12	46.52	50.44	49.63	49.96	49.27	49.14	46.55	49.57	48.86	47.18	45.15	50.32
FALSE	High	Master Protein	Solyc01g100380.2.1	Calreticulin 2 calcium-binding protein IPR009169 Calreticulin	0	359.08	69	27	638	26	417	47.6	4.67	98537.9	1170.75	23	27	1	9.88513e+07	1.08172e+08	1.17312e+08	1.12631e+08	1.05548e+08	1.10287e+08	1.13947e+08	1.28253e+08	1.28022e+08	1.15072e+08	1.21284e+08	1.07174e+08	8.09662e+07	8.69961e+07	8.15337e+07	488474	62.73	64.46	64	64.95	64.48	65.93	63.54	64.87	62.5	64.96	62.43	63.1	62.11	62.01	60.76
FALSE	High	Master Protein	Solyc07g064810.2.1	Imidazole glycerol phosphate synthase subunit hisF IPR014640 Imidazole glycerol phosphate synthase HisHF	0	358.629	71	35	417	35	588	64.1	6.58	71051.2	802.6	32	35	0	3.50551e+07	3.53011e+07	3.928e+07	3.69246e+07	3.59499e+07	3.58557e+07	3.64489e+07	4.23425e+07	3.94147e+07	4.2946e+07	4.29042e+07	4.04176e+07	4.48877e+07	4.47741e+07	4.31557e+07	156754	63.12	63.34	65.56	65.02	65.45	65.27	64.25	62.52	63.9	63.79	66.45	65.41	63.04	62.13	61.44
FALSE	High	Master Protein	Solyc12g008630.1.1	Mitochondrial processing peptidase alpha subunit IPR011237 Peptidase M16, core	0	358.553	63	22	562	22	504	54.6	6.47	99967.5	1119.64	17	22	0	6.15512e+07	6.5332e+07	6.66293e+07	6.34594e+07	6.14476e+07	6.2126e+07	6.76385e+07	7.7606e+07	7.12222e+07	7.46536e+07	7.01865e+07	7.00331e+07	6.38146e+07	6.32286e+07	6.21373e+07	179471	41.74	41.12	42.73	43.08	44.51	43.65	44.72	46.64	45.43	48.04	49.91	47.25	50.79	49.5	49.97
FALSE	High	Master Protein	Solyc01g104170.2.1	Ankyrin repeat domain-containing protein 2 IPR002110 Ankyrin	0	358.497	66	21	493	21	349	37.1	4.51	66345	1160.8	15	21	0	7.08443e+07	7.332e+07	7.98586e+07	7.7262e+07	7.6527e+07	8.01194e+07	8.17579e+07	8.77456e+07	9.25454e+07	9.45884e+07	9.01264e+07	8.95603e+07	7.25776e+07	6.9877e+07	6.75546e+07	188365	49.38	50.31	48.99	52.95	51.44	49.26	52.56	51.15	50.68	52.17	53.71	51.04	55.25	52.52	53.43
FALSE	High	Master Protein	Solyc01g059880.2.1	ATP citrate lyase a-subunit IPR016141 Citrate synthase-like, core	0	358.189	58	28	421	9	608	65.5	7.62	78953.9	795.84	26	28	24	4.68803e+07	4.99215e+07	5.40676e+07	4.96366e+07	4.84477e+07	4.6848e+07	3.61067e+07	4.3548e+07	3.58711e+07	3.11339e+07	2.87597e+07	2.89588e+07	3.10558e+07	3.01307e+07	2.99019e+07	123173	69.68	69.69	70.54	69.33	70.19	68.89	69.64	67.3	68.23	67.24	66.87	66.31	64.99	64.8	66.31
FALSE	High	Master Protein	Solyc12g095760.1.1	Diphosphate--fructose-6-phosphate 1-phosphotransferase IPR011183 Pyrophosphate-dependent phosphofructokinase PfpB	0	357.419	69	31	358	17	617	67.2	7.49	55560.3	797.62	23	31	17	6.93283e+07	7.28717e+07	7.9903e+07	7.11818e+07	6.82122e+07	6.88159e+07	5.17164e+07	6.23329e+07	5.34413e+07	5.10091e+07	4.75106e+07	4.58173e+07	5.0457e+07	5.40078e+07	5.0549e+07	465024	36.11	36.61	38.09	37.02	38.1	36.65	38.91	37.91	39.77	38.55	38.26	38.34	38.44	33.87	36.77
FALSE	High	Master Protein	Solyc09g089580.2.1	1-aminocyclopropane-1-carboxylate oxidase-like protein IPR005123 Oxoglutarate and iron-dependent oxygenase	0	356.531	64	25	1898	22	363	41.1	5.96	283134	3291	22	25	3	3.60465e+07	3.55895e+07	4.38647e+07	2.09425e+08	2.01164e+08	1.76879e+08	7.07039e+08	7.74188e+08	8.14451e+08	9.45494e+08	9.58905e+08	9.1598e+08	8.96969e+08	8.27044e+08	8.30147e+08	1.85728e+06	35.06	41.21	46.81	59.13	59.4	62.29	62.22	62.74	63.21	61.69	66.01	63.82	62.68	59.33	63.79
FALSE	High	Master Protein	Solyc01g104770.2.1	Actin IPR004000 Actin_actin-like	0	355.759	69	20	1400	3	377	41.6	5.49	302055	2379.56	16	20	3	3.82238e+07	3.95875e+07	4.30644e+07	3.92862e+07	3.50832e+07	3.8473e+07	3.52142e+07	3.98528e+07	3.69355e+07	3.43659e+07	3.48807e+07	3.37534e+07	2.95209e+07	3.1377e+07	3.04487e+07	56788.7	88.11	87.16	87.83	89.46	89.03	86.61	86.62	86.76	85.99	89.45	86.55	89.71	86.26	82.67	84.01
FALSE	High	Master Protein	Solyc04g011500.2.1	Actin 4 IPR004000 Actin_actin-like	0	355.455	62	20	1416	3	377	41.6	5.49	274458	2409.65	17	20	23	2.4521e+08	2.48874e+08	2.78183e+08	2.56451e+08	2.41307e+08	2.50315e+08	2.2462e+08	2.56841e+08	2.43727e+08	2.35202e+08	2.30968e+08	2.26626e+08	1.98947e+08	1.96569e+08	1.88224e+08	513843	52.34	51.83	55.71	53.43	52.25	52.25	54.93	52.83	56.42	53.42	55.91	54.04	52.84	50.43	52.27
FALSE	High	Master Protein	Solyc01g007330.2.1	Ribulose bisphosphate carboxylase large chain IPR000685 Ribulose bisphosphate carboxylase, large subunit, C-terminal	0	355.408	57	27	2535	26	477	52.9	7.02	429385	3924.04	25	27	1	5.74578e+08	5.12095e+08	5.9188e+08	6.72275e+08	7.79002e+08	5.65066e+08	4.58278e+08	4.12529e+08	4.69904e+08	3.80034e+08	3.59761e+08	3.6116e+08	4.54576e+08	3.69242e+08	3.88806e+08	599462	78.61	77.8	79.84	78.94	78.46	75.58	79.67	72.44	77.92	75.46	75.99	75.95	76.14	73.71	74.38
FALSE	High	Master Protein	Solyc12g009960.1.1	Eukaryotic translation initiation factor 4 IPR016021 MIF4-like, type 1_2_3	0	355.328	61	40	482	37	773	85.2	8.05	83299.7	824.33	38	40	3	3.3916e+07	3.45457e+07	3.7834e+07	3.62567e+07	3.54524e+07	3.4587e+07	3.22778e+07	3.7801e+07	3.335e+07	3.36583e+07	3.20313e+07	3.21202e+07	3.3413e+07	3.43023e+07	3.24791e+07	118115	65.14	65.63	65.84	65.3	64.67	64.68	64.89	62.76	65.22	66.16	65.41	63.99	66.27	64.5	64.51
FALSE	High	Master Protein	Solyc08g066240.2.1	Decarboxylase family protein IPR002129 Pyridoxal phosphate-dependent decarboxylase	0	354.971	61	26	614	25	444	50.8	7.02	108416	1261.62	21	26	1	1.13385e+07	1.17062e+07	1.40989e+07	2.57606e+07	2.4379e+07	2.44986e+07	1.16347e+08	1.44305e+08	1.21788e+08	1.5928e+08	1.54039e+08	1.55302e+08	2.14824e+08	2.23602e+08	1.99485e+08	2.77211e+06	63.85	66	63.33	63.02	62.72	65.66	62.45	63.23	62.34	61.38	60.76	60.93	62.19	61.17	62.69
FALSE	High	Master Protein	Solyc12g043000.1.1	Coatomer beta_apos subunit IPR016453 Coatomer, beta subunit	0	354.469	48	33	342	15	925	104.5	5.07	64051.4	699.99	29	33	4	1.01397e+07	1.03754e+07	1.1276e+07	1.03973e+07	1.01484e+07	9.76526e+06	1.01682e+07	1.13217e+07	9.88305e+06	9.98006e+06	9.39201e+06	8.92419e+06	9.09802e+06	9.18108e+06	9.09566e+06	55363.5	63.44	62.81	64.12	62.28	63.6	64.74	62.67	63.64	66.12	63.8	62.72	63.53	64.15	63.87	61.36
FALSE	High	Master Protein	Solyc08g076650.2.1	Alpha alpha-trehalose-phosphate synthase (UDP-forming) IPR001830 Glycosyl transferase, family 20	0	353.91	63	37	247	30	862	97.2	6.18	43861.1	601.54	29	37	7	1.94265e+07	1.99881e+07	2.14093e+07	2.03696e+07	1.94087e+07	1.75824e+07	1.31708e+07	1.52311e+07	1.29208e+07	1.13684e+07	1.093e+07	1.03522e+07	1.27742e+07	1.3084e+07	1.26146e+07	95297.8	53.81	54.55	54.42	52.75	53.24	53.14	52.5	52.56	53.19	52.04	52.33	52.66	52	52.02	51.23
FALSE	High	Master Protein	Solyc01g088370.2.1	Eukaryotic translation initiation factor 3 subunit B IPR011400 Translation initiation factor eIF-3b	0	353.684	61	36	346	36	717	82.7	5.33	57415	704.52	30	36	0	4.31896e+07	4.44061e+07	4.9837e+07	4.75081e+07	4.59419e+07	4.54796e+07	4.41399e+07	5.10079e+07	4.57376e+07	4.96982e+07	4.43423e+07	4.33368e+07	4.45084e+07	4.53076e+07	4.20089e+07	244369	48.29	47.42	50.36	49.92	47.69	48.28	48.83	48.04	51.52	49.23	50.13	49.47	49.19	46.95	49.33
FALSE	High	Master Protein	Solyc09g018450.2.1	Ubiquitin-activating enzyme E1 IPR018075 Ubiquitin-activating enzyme, E1	0	353.26	50	43	379	38	1084	120.4	5.16	59853.8	690.35	38	43	5	4.26155e+07	4.45906e+07	4.80805e+07	4.42186e+07	4.39664e+07	4.01054e+07	3.33595e+07	3.85863e+07	3.28363e+07	3.2759e+07	3.10645e+07	2.85673e+07	3.86157e+07	3.99814e+07	3.66172e+07	311573	65.72	65.35	68.65	67.94	67.61	69.04	68.7	69.04	68.83	68.99	69.77	70.21	68.49	67.9	67.51
FALSE	High	Master Protein	Solyc07g049450.2.1	Thioredoxin_protein disulfide isomerase IPR005788 Disulphide isomerase	0	353.258	75	26	378	26	432	47	5.8	66645.4	927.2	21	26	0	4.46165e+07	4.77847e+07	5.20047e+07	4.81914e+07	4.75685e+07	4.93372e+07	4.77024e+07	5.33632e+07	5.12785e+07	5.2321e+07	5.06819e+07	5.07182e+07	4.88258e+07	4.71349e+07	4.50571e+07	308425	67.37	70.08	71.01	71.02	70.22	71.7	69.86	70.83	71.84	73.48	69.31	69.41	70.05	69.34	68.15
FALSE	High	Master Protein	Solyc07g065950.2.1	Enhancer of mRNA-decapping protein 4 IPR017986 WD40 repeat, region	0	351.894	42	46	324	38	1407	151.9	5.97	58187.1	639.2	42	46	9	2.10544e+07	2.12373e+07	2.29375e+07	2.09098e+07	1.97326e+07	1.8865e+07	1.52795e+07	1.78094e+07	1.52535e+07	1.48303e+07	1.4227e+07	1.37655e+07	1.74391e+07	1.79175e+07	1.73309e+07	91345.4	57.86	57.04	58.06	57.91	59.57	58.93	61.51	61.75	61.51	63.25	63.99	62.27	61.16	60.04	59.13
FALSE	High	Master Protein	Solyc03g120270.2.1	Coatomer beta_apos subunit IPR016453 Coatomer, beta subunit	0	351.528	50	34	342	17	917	103.5	4.96	64191	667.87	31	34	19	3.04973e+07	3.09753e+07	3.34491e+07	3.04268e+07	2.91616e+07	2.89384e+07	2.76297e+07	3.24238e+07	2.8669e+07	2.70245e+07	2.58374e+07	2.39262e+07	2.38105e+07	2.54916e+07	2.36264e+07	52653	77.99	78.36	79.11	79.83	80.7	78.77	75.64	72.22	75.68	75.36	76.5	74.69	74.84	72.55	73.69
FALSE	High	Master Protein	Solyc09g009260.2.1	Fructose-bisphosphate aldolase IPR000741 Fructose-bisphosphate aldolase, class-I	0	351.299	82	25	1367	14	358	38.7	7.59	155697	3104.85	18	25	11	2.71138e+08	2.68024e+08	3.16839e+08	2.7755e+08	2.64046e+08	2.72162e+08	2.92688e+08	3.33691e+08	3.40462e+08	3.42979e+08	3.50266e+08	3.41619e+08	3.47393e+08	3.20709e+08	3.24864e+08	522782	68.22	70.56	66.27	66.9	67.57	68.42	68.92	66.5	65.5	65.51	65.11	65.41	65.12	66.34	63.6
FALSE	High	Master Protein	Solyc12g043020.1.1	Dihydroxy-acid dehydratase IPR004404 Dihydroxy-acid dehydratase	0	350.811	41	21	471	6	615	65.9	6.61	80489.6	865.28	19	21	0	1.9097e+07	1.92298e+07	2.07609e+07	2.09143e+07	2.04924e+07	1.95473e+07	1.7736e+07	2.07183e+07	1.90551e+07	1.82431e+07	1.70611e+07	1.72894e+07	1.81555e+07	1.89791e+07	1.7957e+07	92487.8	36.09	38.61	40.77	38.73	38.59	37.64	38.8	36.01	38.39	36.23	38.85	37.11	34.82	33.97	34.22
FALSE	High	Master Protein	Solyc10g080500.1.1	Actin IPR004000 Actin_actin-like	0	350.289	61	19	1235	1	377	41.7	5.58	243664	2168.13	16	19	1	3.96896e+06	4.34613e+06	4.49879e+06	3.6983e+06	4.04379e+06	3.97397e+06	3.18571e+06	3.64698e+06	3.19311e+06	3.07141e+06	2.81519e+06	2.74819e+06	2.46751e+06	2.33505e+06	2.1482e+06	4620.54	90.53	87.43	88.8	91.78	85.5	87.23	87.08	87.49	85.95	86.92	84.94	87.76	84.21	85.74	78.75
FALSE	High	Master Protein	Solyc01g087260.2.1	Carotenoid cleavage dioxygenase 1B	0	349.926	72	29	363	24	545	61.1	5.96	66404.2	702.79	23	28	6	3.54999e+07	3.56168e+07	4.24515e+07	4.21689e+07	4.25326e+07	4.09193e+07	4.51524e+07	5.01068e+07	4.67267e+07	5.42975e+07	5.41049e+07	5.15805e+07	6.20176e+07	5.94791e+07	5.76101e+07	220044	69.15	67.28	67.13	67.47	67.96	67.44	67	68.71	68.05	66.87	66.78	68.01	67.68	66.21	66.93
FALSE	High	Master Protein	Solyc07g065630.2.1	Ubiquitin-protein ligase 1 IPR000569 HECT	0	349.663	24	71	280	68	3757	412.5	5.12	40888.2	491.81	65	71	0	9.88839e+06	1.01059e+07	1.16045e+07	1.20033e+07	1.19211e+07	1.11053e+07	1.25495e+07	1.38024e+07	1.32376e+07	1.26209e+07	1.19767e+07	1.1096e+07	1.16102e+07	1.1642e+07	1.06083e+07	62567.8	33.25	32.09	32.69	33.19	34.63	34.67	34.16	33.8	34.08	32.55	31.96	32.04	31.66	30.27	30.74
FALSE	High	Master Protein	Solyc01g090780.2.1	Ccr4-Not transcription complex subunit IPR007196 CCR4-Not complex component, Not1	0	349.276	29	59	289	59	2411	266	5.74	41795.4	546.64	54	59	0	1.35393e+07	1.31772e+07	1.48246e+07	1.51296e+07	1.46095e+07	1.33225e+07	1.28316e+07	1.45437e+07	1.30767e+07	1.27493e+07	1.19713e+07	1.15299e+07	1.55604e+07	1.55707e+07	1.49252e+07	63831.5	56.23	56.6	56.65	55.27	57.04	56.51	58.13	56.93	57.02	56.83	59.58	55.97	58.1	56.41	57.58
FALSE	High	Master Protein	Solyc06g068320.2.1	Prolyl-tRNA synthetase IPR004499 Prolyl-tRNA synthetase, class IIa, prokaryotic-type	0	348.978	67	30	420	17	515	58.5	6.68	75364.6	811.9	28	30	17	4.97527e+07	5.29986e+07	5.61159e+07	5.33886e+07	5.13112e+07	4.88178e+07	4.00424e+07	4.76133e+07	4.0074e+07	4.14713e+07	3.75686e+07	3.6305e+07	4.84091e+07	4.92671e+07	4.5047e+07	262073	55.92	55.03	55.2	55.43	54.59	54.16	54.11	52.82	54.52	49.86	55.01	53.01	52.04	50.12	51.56
FALSE	High	Master Protein	Solyc10g085790.1.1	Atp-dependent RNA helicase IPR011545 DNA_RNA helicase, DEAD_DEAH box type, N-terminal	0	348.805	70	28	347	2	508	56.2	5.36	63394.9	769.96	24	27	34	2.86473e+07	3.00626e+07	3.33106e+07	3.29624e+07	3.21274e+07	3.16591e+07	3.18505e+07	3.82464e+07	3.32328e+07	3.70247e+07	3.3459e+07	3.34552e+07	3.58271e+07	3.67617e+07	3.49985e+07	284424	67.81	66.47	67.67	66.44	66.65	67.65	67	65.97	66.72	62.93	66.25	64.68	65.08	63.89	64.23
FALSE	High	Master Protein	Solyc09g009390.2.1	Monodehydroascorbate reductase (NADH)-like protein IPR013027 FAD-dependent pyridine nucleotide-disulphide oxidoreductase	0	347.783	79	28	821	28	433	47	6.02	149243	1557	26	28	0	9.66422e+07	1.00494e+08	1.1277e+08	1.05731e+08	1.0414e+08	1.07641e+08	1.12721e+08	1.35014e+08	1.24455e+08	1.33792e+08	1.25862e+08	1.28079e+08	1.19524e+08	1.19321e+08	1.10499e+08	601562	81.29	82.81	82.72	82.76	82.76	83.49	84.06	86.78	78.73	87.57	80.17	87	79.38	88.78	78.94
FALSE	High	Master Protein	Solyc07g047800.2.1	Short-chain dehydrogenase_reductase family protein IPR002347 Glucose_ribitol dehydrogenase	0	347.745	79	20	525	20	266	29.5	8.27	103707	1178.25	17	20	0	2.26539e+07	2.35561e+07	2.77085e+07	5.96241e+07	5.91295e+07	5.75387e+07	1.05235e+08	1.269e+08	1.12176e+08	1.1897e+08	1.06654e+08	1.16886e+08	1.30725e+08	1.29364e+08	1.2159e+08	1.01859e+06	51.7	51.27	52.44	59.97	61.31	61.61	64.04	63.2	64.84	62.99	67.82	63.02	66.54	66.22	68
FALSE	High	Master Protein	Solyc04g082790.2.1	Atp-dependent RNA helicase IPR011545 DNA_RNA helicase, DEAD_DEAH box type, N-terminal	0	347.571	72	28	343	2	499	55.2	5.43	63394.9	750.58	24	27	0	735296	834261	928403	847919	827678	792764	803818	910704	817178	830606	855508	771432	852854	840075	812218	10381	50.73	50.76	50.31	50.94	50.38	47.79	48.57	47.94	45.88	41.48	49.52	43.77	41.14	38.3	43.3
FALSE	High	Master Protein	Solyc08g075310.2.1	AP-1 complex subunit gamma-1 IPR011989 Armadillo-like helical	0	347.043	47	43	309	43	968	106.1	6.11	46386.8	579.62	39	43	0	3.62897e+07	3.64404e+07	3.94538e+07	3.68444e+07	3.40407e+07	3.34497e+07	2.79831e+07	3.32284e+07	2.73457e+07	2.79015e+07	2.54328e+07	2.52313e+07	3.4462e+07	3.48611e+07	3.28202e+07	198698	63.16	62.3	62.54	61.67	63.41	60.96	61.01	60.73	61.81	63.22	63.68	63.19	61.56	61.46	63.97
FALSE	High	Master Protein	Solyc03g096920.2.1	Exportin-1 IPR014877 Exportin 1, C-terminal	0	346.526	41	40	450	40	1075	123.5	5.6	70829.4	743.56	38	40	0	4.27107e+07	4.41306e+07	4.75052e+07	4.51881e+07	4.37104e+07	4.03098e+07	3.38022e+07	3.92229e+07	3.21733e+07	3.16551e+07	2.91566e+07	2.77648e+07	3.95999e+07	4.1668e+07	3.86386e+07	89903.2	68.52	66.48	68.45	68.4	69.4	68.3	69.01	68.14	70.08	68.98	71.31	69.3	69.24	67.52	70.34
FALSE	High	Master Protein	Solyc06g011280.2.1	Elongation factor 1-gamma IPR001662 Translation elongation factor EF1B, gamma chain, conserved	0	345.714	67	25	697	9	413	47	5.86	131124	1250.78	24	25	19	1.19632e+08	1.23715e+08	1.29343e+08	1.25731e+08	1.21853e+08	1.20906e+08	9.84311e+07	1.17922e+08	9.69868e+07	1.00158e+08	9.04541e+07	9.07207e+07	1.06703e+08	1.10396e+08	1.01576e+08	350938	67.86	67.44	69.6	68.41	69.47	67.94	67.92	68.12	68.16	67.63	68.12	65.55	67.16	65.28	66.34
FALSE	High	Master Protein	Solyc01g099090.2.1	Beta-mannosidase IPR013781 Glycoside hydrolase, subgroup, catalytic core	0	345.667	44	31	331	31	969	110.6	6.4	52868.1	699.56	26	31	0	2.06846e+07	2.15205e+07	2.30938e+07	2.56629e+07	2.44325e+07	2.37471e+07	2.23156e+07	2.60747e+07	2.29558e+07	2.33142e+07	2.27512e+07	2.19202e+07	2.67232e+07	2.664e+07	2.57784e+07	203707	72.12	71.1	72.79	72	72.61	70.74	72.73	71.56	74.16	72.17	74.39	72	73.03	71.48	72.83
FALSE	High	Master Protein	Solyc01g088080.2.1	T-complex protein theta subunit IPR012721 T-complex protein 1, theta subunit	0	345.58	77	31	459	31	541	58.4	5.54	81142.4	861.72	26	31	0	5.64835e+07	5.92374e+07	6.09266e+07	5.87155e+07	5.5886e+07	5.50009e+07	4.55863e+07	5.5615e+07	4.51911e+07	4.68631e+07	4.24484e+07	4.32173e+07	5.29883e+07	5.64393e+07	5.16945e+07	95122.7	58.28	56.57	60.17	57.83	58.4	56.69	58.99	55.95	59.08	58.66	60.94	58.68	56.49	55.7	58.24
FALSE	High	Master Protein	Solyc04g011350.2.1	2-oxoglutarate dehydrogenase E1 component IPR011603 2-oxoglutarate dehydrogenase, E1 component	0	344.483	49	38	370	26	1020	115.3	6.89	63662.6	708.08	34	38	12	2.37817e+07	2.39371e+07	2.59063e+07	2.47216e+07	2.41721e+07	2.2893e+07	2.08945e+07	2.52161e+07	2.11431e+07	2.28559e+07	2.05904e+07	2.07146e+07	2.91346e+07	2.99462e+07	2.82552e+07	158327	51.58	51.8	52.43	51.77	53.8	53.45	51.64	50.98	53.32	51.86	52.26	50.53	48.84	47.9	48.65
FALSE	High	Master Protein	Solyc03g123630.2.1	Pectinesterase IPR000070 Pectinesterase, catalytic	0	344.305	50	25	1109	23	583	64	8.66	172441	2119.99	20	25	3	1.25254e+08	1.70717e+08	1.7945e+08	1.63449e+08	1.77394e+08	1.62042e+08	1.3633e+08	1.5254e+08	1.42956e+08	1.358e+08	1.41164e+08	1.30627e+08	1.67331e+08	1.65581e+08	1.46219e+08	517140	63.58	64.23	64.74	66.8	66.19	65.8	60.71	62.93	59.72	61.44	59.07	60.26	63.15	62.22	61.94
FALSE	High	Master Protein	Solyc01g102800.2.1	Histidyl-tRNA synthetase IPR015807 Histidyl-tRNA synthetase, class IIa, subgroup	0	343.471	60	46	350	46	880	96.2	6.4	55544.9	619.73	44	46	0	2.71185e+07	2.65586e+07	2.95291e+07	2.85389e+07	2.8123e+07	2.62846e+07	2.40982e+07	2.85117e+07	2.39483e+07	2.47059e+07	2.34098e+07	2.31239e+07	3.13496e+07	3.15624e+07	2.96129e+07	154119	41.16	41.06	42.05	42.91	41.57	42.56	41.15	40.44	40.96	38.99	40.52	39.62	40.73	40.31	41.57
FALSE	High	Master Protein	Solyc01g096060.2.1	Nuclear envelope protein that mediates the nuclear export of importin alpha (Srp1p) IPR013713 Exportin, Cse1-like	0	343.258	45	41	374	41	975	109.6	5.67	59592.5	666.71	37	41	0	3.08295e+07	3.21567e+07	3.43871e+07	3.23037e+07	3.08825e+07	2.86076e+07	2.41095e+07	2.93344e+07	2.38819e+07	2.47511e+07	2.27062e+07	2.30016e+07	3.3301e+07	3.48736e+07	3.16635e+07	218260	63.01	61.5	62.6	62.47	63.21	62.06	65.09	63.65	64.28	64.66	68.29	67.49	67.77	65.32	66.33
FALSE	High	Master Protein	Solyc03g120350.2.1	N-alpha-acetyltransferase 16, NatA auxiliary subunit IPR011990 Tetratricopeptide-like helical	0	342.482	56	48	363	39	897	102.5	7.5	59049.8	599.59	46	47	12	3.05643e+07	3.10363e+07	3.46438e+07	3.19885e+07	3.08211e+07	2.82567e+07	2.28126e+07	2.74355e+07	2.23092e+07	2.18107e+07	2.05689e+07	1.92822e+07	2.55097e+07	2.51238e+07	2.45658e+07	221813	56.71	55.89	56.2	56.71	56.21	57.06	58.69	56.91	56.89	58.28	59.23	57.59	56.68	56.29	56
FALSE	High	Master Protein	Solyc01g102410.2.1	Glutaminyl-tRNA synthetase IPR004526 Glutamyl-tRNA synthetase, class Ic, archaeal_eukaryotic cytosolic	0	341.789	65	48	473	48	740	84.1	7.31	73287.6	737.17	45	48	0	3.67924e+07	3.84851e+07	3.99507e+07	3.87596e+07	3.7264e+07	3.59521e+07	3.13904e+07	3.6386e+07	2.96744e+07	3.16066e+07	2.87392e+07	2.75005e+07	4.31312e+07	4.69268e+07	4.30227e+07	223691	50.48	50.11	51.67	52.72	52.59	52.25	54.08	53.72	54.8	54.82	54.9	54.81	52.07	48.14	50.08
FALSE	High	Master Protein	Solyc02g091560.2.1	Serine hydroxymethyltransferase IPR001085 Serine hydroxymethyltransferase	0	340.917	65	29	462	21	518	57.2	8.18	71821.9	907.16	25	29	12	1.03507e+08	9.91378e+07	1.10141e+08	9.54422e+07	1.23449e+08	9.2862e+07	5.38584e+07	4.75367e+07	5.39701e+07	4.01299e+07	3.77541e+07	3.6244e+07	3.01735e+07	2.67023e+07	2.588e+07	62346.8	77.21	75.39	78.17	77.62	76.66	75.77	74.26	68.99	71.24	65.22	69.09	64.41	61.61	56.79	59.56
FALSE	High	Master Protein	Solyc12g014380.1.1	Glucose-6-phosphate isomerase 1	0	339.663	61	31	469	31	568	62.7	7.02	78066.1	918.12	27	31	0	4.47564e+07	4.67183e+07	4.98566e+07	5.00614e+07	4.86833e+07	4.9258e+07	5.11523e+07	6.25832e+07	5.29804e+07	5.32537e+07	5.37988e+07	5.56885e+07	6.13367e+07	6.13815e+07	5.88965e+07	249617	78.88	77.73	80.48	78.41	79.24	77.19	78.79	76.33	79.05	77.49	78.91	77.26	78.01	74.82	77.85
FALSE	High	Master Protein	Solyc04g072670.2.1	Apoptotic chromatin condensation inducer 1 (Fragment) IPR003034 DNA-binding SAP	0	339.601	69	44	286	44	760	83.7	4.77	49764.6	563.22	39	44	0	1.29041e+07	1.32385e+07	1.47755e+07	1.45808e+07	1.4546e+07	1.39234e+07	1.3419e+07	1.57463e+07	1.45078e+07	1.58505e+07	1.48757e+07	1.42403e+07	1.44665e+07	1.43723e+07	1.28899e+07	115011	54.81	52.79	51.44	52.54	54.95	53.95	54.74	54.04	53.93	52.24	52.88	54.39	53.3	51.49	55.19
FALSE	High	Master Protein	Solyc03g123830.2.1	Phosphoglycerate dehydrogenase IPR015508 D-3-phosphogylcerate Dehydrogenase	0	337.42	57	26	414	20	627	66.1	6.67	77666.5	929.86	22	26	4	6.30222e+07	6.83044e+07	7.28881e+07	5.22382e+07	4.99124e+07	5.1178e+07	1.89416e+07	2.33285e+07	1.99976e+07	1.57493e+07	1.56783e+07	1.46988e+07	1.3422e+07	1.28123e+07	1.27069e+07	69538.5	62.89	62.12	63.62	65.32	62.87	65.76	66.2	64.2	61.98	61.76	60.35	62.36	58.37	64.23	59.45
FALSE	High	Master Protein	Solyc06g064940.2.1	Phosphatidylinositol transfer protein SFH5 IPR001251 Cellular retinaldehyde-binding_triple function, C-terminal	0	336.951	72	39	347	36	580	64.8	4.75	55140	679.37	31	39	0	1.50424e+07	1.53335e+07	1.80087e+07	3.09474e+07	2.79516e+07	3.0592e+07	2.27165e+07	2.89499e+07	2.53534e+07	2.43454e+07	2.15353e+07	2.08435e+07	2.26838e+07	2.37859e+07	1.94388e+07	128380	52.89	53.18	55.34	51.35	52.55	52.59	52.64	51.57	52.61	52.18	54.06	51.76	51.9	49.94	51.87
FALSE	High	Master Protein	Solyc01g101060.2.1	S-adenosylmethionine synthase IPR002133 S-adenosylmethionine synthetase	0	336.756	84	21	441	7	393	43.3	5.82	73174	1118.05	16	21	0	2.16856e+07	2.3825e+07	2.23602e+07	1.52918e+07	1.46376e+07	1.5452e+07	1.16353e+07	1.27848e+07	1.14992e+07	9.77377e+06	8.82028e+06	8.26732e+06	6.35123e+06	5.76893e+06	5.18968e+06	20937.9	86.46	81.99	92.22	82.88	85.47	82.73	86.59	81.65	85.16	81.89	85.25	89.52	75.97	77	76.69
FALSE	High	Master Protein	Solyc01g086750.2.1	Protein TIF31 homolog IPR011990 Tetratricopeptide-like helical	0	336.101	39	47	293	47	1422	155.1	6.32	44962.3	570.81	40	47	0	1.74299e+07	1.74167e+07	2.00968e+07	2.01594e+07	1.93693e+07	1.77484e+07	1.55834e+07	1.78637e+07	1.54865e+07	1.55861e+07	1.41545e+07	1.31775e+07	1.60709e+07	1.58817e+07	1.48834e+07	49069.8	67.57	67.54	68.7	68.33	70.74	69.39	70.94	71.7	72.19	73	73.33	72.24	73.27	71.25	72.61
FALSE	High	Master Protein	Solyc05g054480.2.1	Actin IPR004000 Actin_actin-like	0	335.46	61	19	1098	1	377	41.7	5.58	190156	2120.72	15	19	2	3.75685e+06	3.74378e+06	3.98095e+06	3.52109e+06	3.56697e+06	3.44475e+06	3.05009e+06	3.24884e+06	2.81438e+06	2.80189e+06	2.84972e+06	2.70395e+06	2.62343e+06	2.41069e+06	2.43301e+06	6532.46	49.09	47.53	56.65	49.86	47.96	48.36	52.89	52.18	50.81	49.06	55.75	58.99	52.92	52.13	58.5
FALSE	High	Master Protein	Solyc05g053300.2.1	Dihydrolipoyl dehydrogenase IPR012999 Pyridine nucleotide-disulphide oxidoreductase, class I, active site IPR006258 Dihydrolipoamide dehydrogenase	0	334.822	64	23	421	13	500	52.8	7.34	64838.2	940.28	19	22	12	3.79425e+07	3.89493e+07	4.39719e+07	4.0185e+07	3.96556e+07	4.02107e+07	4.59839e+07	5.25789e+07	5.07843e+07	5.50696e+07	5.37331e+07	5.15861e+07	5.45091e+07	5.26878e+07	5.18401e+07	330300	71.83	70.97	68.26	70.21	70.77	71.58	71.37	72.65	72.81	72.65	70.9	71.55	72.13	72.16	70.42
FALSE	High	Master Protein	Solyc03g098240.2.1	Glutamate decarboxylase IPR010107 Glutamate decarboxylase	0	334.808	66	29	497	26	502	56.7	6.28	79014.8	931.84	25	28	4	3.86687e+07	3.87713e+07	4.21614e+07	6.88112e+07	6.6123e+07	6.469e+07	5.66932e+07	6.88116e+07	5.47427e+07	4.93452e+07	4.22016e+07	4.31282e+07	5.4088e+07	5.90404e+07	5.73421e+07	216783	55.63	56.37	59.04	57.86	59.13	56.95	58.98	56.96	57.28	54.39	58.53	58.15	57.99	53.55	55.05
FALSE	High	Master Protein	Solyc07g049530.2.1	1-aminocyclopropane-1-carboxylate oxidase IPR005123 Oxoglutarate and iron-dependent oxygenase	0	334.597	76	21	1252	4	315	35.8	5.25	195909	2212.74	17	21	18	2.74403e+07	2.92962e+07	3.2961e+07	6.7371e+07	6.85898e+07	6.15614e+07	1.82466e+08	2.09884e+08	1.98941e+08	1.80413e+08	1.82139e+08	1.50174e+08	8.88684e+07	8.28373e+07	8.12069e+07	330031	40.35	40.56	42.1	46.36	47.57	48.1	46.43	48.2	45.24	46.56	45.37	43.56	45.55	45	43.85
FALSE	High	Master Protein	Solyc02g085350.2.1	Succinate dehydrogenase flavoprotein subunit IPR011281 Succinate dehydrogenase, flavoprotein subunit	0	334.33	54	25	520	25	629	69.1	6.54	91259.9	1066.69	20	25	0	3.22847e+07	3.4548e+07	3.67212e+07	3.47922e+07	3.32781e+07	3.4188e+07	3.87997e+07	4.72487e+07	4.08568e+07	4.73146e+07	4.35551e+07	4.27893e+07	4.29463e+07	4.29496e+07	3.94252e+07	326068	71.2	69.79	70.77	69.16	70.31	69.88	69.88	70.17	69.2	68	68.76	67.53	68.29	67.73	70.99
FALSE	High	Master Protein	Solyc05g005800.2.1	Threonyl-tRNA synthetase IPR002320 Threonyl-tRNA synthetase, class IIa	0	334.316	58	41	362	23	725	83.4	7.8	57999.3	634.05	38	41	21	4.36099e+07	4.45635e+07	4.70571e+07	4.7629e+07	4.67088e+07	4.53992e+07	3.97967e+07	4.77621e+07	3.81566e+07	4.15078e+07	3.70809e+07	3.77658e+07	5.0756e+07	5.30298e+07	4.81272e+07	231640	60.02	58.89	58.28	58.83	58.2	58.18	57.1	57.33	57.78	56.8	57.56	55.69	56.39	55.4	57.09
FALSE	High	Master Protein	Solyc09g083080.2.1	Nucleolar protein 5 IPR002687 Pre-mRNA processing ribonucleoprotein, binding region	0	333.931	63	29	265	23	552	61	8.92	55968.5	587.06	27	29	7	1.60347e+07	1.65073e+07	1.82818e+07	1.58e+07	1.5118e+07	1.49911e+07	1.10639e+07	1.31111e+07	1.1379e+07	1.19504e+07	1.08265e+07	9.96074e+06	1.0509e+07	1.08239e+07	9.95021e+06	47771.4	70.06	70.47	71.7	71.13	72.08	70.68	69.92	69.91	68.37	69.31	71.16	70.78	70.59	68.86	69
FALSE	High	Master Protein	Solyc12g088720.1.1	Polyadenylate-binding protein 2 IPR006515 Polyadenylate binding protein, human types 1, 2, 3, 4	0	333.9	49	26	358	25	666	72.2	7.23	52689.2	958.62	20	26	3	2.9528e+07	3.28413e+07	3.52665e+07	3.18636e+07	3.13473e+07	3.10609e+07	3.0695e+07	3.45121e+07	3.31847e+07	3.37927e+07	3.53061e+07	3.1741e+07	2.73982e+07	2.66574e+07	2.46794e+07	73828.5	69.18	66.16	69.19	68.68	68.49	68.45	69.07	69.01	69.66	68.73	67.05	68.12	67.28	67.45	68.61
FALSE	High	Master Protein	Solyc06g073330.2.1	Lysyl-tRNA synthetase IPR002313 Lysyl-tRNA synthetase, class II	0	333.896	66	35	445	35	605	68.8	6.2	68677.4	777.99	31	35	0	4.91131e+07	5.14501e+07	5.44262e+07	5.16884e+07	4.93709e+07	5.04899e+07	4.1839e+07	5.0278e+07	4.36889e+07	4.45494e+07	4.20211e+07	4.09706e+07	4.64438e+07	4.69117e+07	4.45547e+07	344448	80.96	80.45	81.67	81.76	80.61	80.04	81.75	78.3	80.47	79.34	80.4	79.24	78.32	76.88	77.12
FALSE	High	Master Protein	Solyc08g076220.2.1	Phosphoribulokinase_uridine kinase IPR006083 Phosphoribulokinase_uridine kinase	0	333.816	74	20	445	20	400	44.4	6.38	63020.8	1130.87	14	20	0	5.9057e+07	5.51255e+07	6.04547e+07	6.63649e+07	7.47523e+07	6.21739e+07	5.51368e+07	5.132e+07	5.68624e+07	4.67599e+07	4.45866e+07	4.38319e+07	3.99867e+07	3.74832e+07	3.67633e+07	259351	63.55	63.89	65.99	65.92	66.15	65.52	63.22	64	62.68	62.54	63.5	62.06	63.59	59.93	57.71
FALSE	High	Master Protein	Solyc03g113800.2.1	Betaine aldehyde dehydrogenase IPR015590 Aldehyde dehydrogenase	0	331.794	60	22	470	19	505	55.9	5.45	75875	1217.33	17	22	3	4.82112e+07	5.11379e+07	5.33853e+07	5.03088e+07	4.87063e+07	4.66551e+07	3.97006e+07	4.71057e+07	4.11719e+07	3.96617e+07	3.58034e+07	3.66607e+07	4.23735e+07	4.46515e+07	4.30399e+07	264503	53.55	52.57	54.1	53.12	54.14	54.68	54.37	54.55	54.2	54.51	53.92	53.94	52.8	51.05	50.19
FALSE	High	Master Protein	Solyc06g009530.2.1	Nodal modulator 3 IPR013784 Carbohydrate-binding-like fold	0	331.189	43	43	319	43	1202	130.9	6.24	54333.6	584.46	42	43	0	2.04695e+07	2.07937e+07	2.28294e+07	2.25069e+07	2.19298e+07	2.1543e+07	2.2382e+07	2.56884e+07	2.32685e+07	2.29241e+07	2.23341e+07	2.10298e+07	2.18796e+07	2.14101e+07	2.05498e+07	98927.2	58.68	57.67	60.5	59.74	60.38	58.98	57.65	58.42	57.91	58.77	60.14	57.28	57.32	58.14	58.54
FALSE	High	Master Protein	Solyc09g098040.2.1	Phosphoglucan water dikinase IPR013783 Immunoglobulin-like fold	0	330.995	51	43	253	43	1198	131.8	5.91	41231.7	543.58	36	43	0	1.8732e+07	1.91636e+07	2.16184e+07	1.53584e+07	1.52462e+07	1.39214e+07	1.17953e+07	1.34249e+07	1.18471e+07	1.30262e+07	1.26058e+07	1.19928e+07	1.70617e+07	1.75931e+07	1.66364e+07	130128	57.5	58.77	59.29	59.46	60.59	57.52	59.99	57.54	59.53	58.16	59.88	60.15	59.04	57.67	58.01
FALSE	High	Master Protein	Solyc08g074550.2.1	Threonyl-tRNA synthetase IPR002320 Threonyl-tRNA synthetase, class IIa	0	330.263	56	38	351	20	676	77.8	7.34	55360.3	642.63	36	38	0	1.61554e+07	1.59933e+07	1.72914e+07	1.77147e+07	1.64213e+07	1.5991e+07	1.38379e+07	1.64057e+07	1.35499e+07	1.3822e+07	1.2769e+07	1.20313e+07	1.77365e+07	1.85152e+07	1.70192e+07	90450.2	48.27	49.44	51.19	48.45	49.33	50.36	50.33	47.86	49.98	49.44	51.27	51.44	49.16	47.68	49.99
FALSE	High	Master Protein	Solyc05g056580.2.1	Dehydration-responsive family protein IPR004159 Protein of unknown function DUF248, methyltransferase putative	0	330.241	59	46	319	38	813	90.8	5.26	52063.6	614.18	41	46	10	2.83089e+07	2.90448e+07	3.10987e+07	2.802e+07	2.69907e+07	2.72611e+07	1.93892e+07	2.21691e+07	1.87516e+07	1.66147e+07	1.48922e+07	1.45781e+07	1.42973e+07	1.47134e+07	1.40013e+07	173364	45.87	44.42	47.28	46.16	41.83	41.81	45.44	45.4	43.89	44.83	44.56	44.56	44.78	43.66	46.49
FALSE	High	Master Protein	Solyc02g036350.2.1	1-aminocyclopropane-1-carboxylate oxidase IPR005123 Oxoglutarate and iron-dependent oxygenase	0	330.04	76	24	591	18	319	36.3	5.26	87880.2	1126.43	17	24	7	3.66288e+07	3.59547e+07	4.1433e+07	1.34791e+08	1.23752e+08	1.27591e+08	1.18768e+08	1.38905e+08	1.2242e+08	8.80617e+07	8.80685e+07	7.26859e+07	4.29677e+07	3.76463e+07	3.70363e+07	200464	67.63	68.17	66.85	70.84	72.4	71.05	66.55	68.19	67.09	64.68	61.98	62.24	58.33	58.39	57.84
FALSE	High	Master Protein	Solyc01g112100.2.1	Dimethylaniline monooxygenase 5 IPR012143 Dimethylaniline monooxygenase, N-oxide-forming	0	329.914	70	28	450	28	510	58.2	8.57	81400.8	891.79	24	28	0	4.87413e+07	5.14026e+07	5.56084e+07	8.09491e+07	7.54972e+07	7.62763e+07	8.58054e+07	9.77603e+07	7.83938e+07	7.28095e+07	6.97646e+07	7.11936e+07	9.55742e+07	1.01752e+08	9.51613e+07	543664	72.83	71.58	73.52	71.86	76.59	74.27	67.89	70.32	70.87	70.05	69.76	68.99	70.3	69.19	67.75
FALSE	High	Master Protein	Solyc05g055090.2.1	Ubiquitin carboxyl-terminal hydrolase family protein expressed IPR001394 Peptidase C19, ubiquitin carboxyl-terminal hydrolase 2	0	329.91	45	52	351	29	1119	131	5.97	54173	598.39	48	52	6	1.37706e+07	1.45093e+07	1.6121e+07	1.5121e+07	1.40643e+07	1.39694e+07	1.29001e+07	1.60078e+07	1.31671e+07	1.40783e+07	1.29098e+07	1.2643e+07	1.55589e+07	1.63018e+07	1.52665e+07	59385.9	65.67	63.18	67.01	64.8	66.85	66.21	69.02	64.73	68.65	69.35	70.76	67.51	69.6	66.92	66.86
FALSE	High	Master Protein	Solyc06g059740.2.1	Alcohol dehydrogenase 2 IPR002085 Alcohol dehydrogenase superfamily, zinc-containing	0	329.138	73	21	1834	17	384	41.7	6.38	234829	3693.73	13	21	5	1.78153e+08	1.85231e+08	2.0774e+08	1.99864e+08	1.73586e+08	1.8176e+08	2.56531e+08	3.09897e+08	2.84162e+08	3.77987e+08	3.8774e+08	3.92929e+08	7.04682e+08	7.47962e+08	7.0066e+08	5.08142e+06	63.04	64.95	66.93	65.1	66.75	65.2	69.12	67.32	70.05	70.27	72.14	72.24	72.61	71.61	71.95
FALSE	High	Master Protein	Solyc10g086580.1.1	Ribulose-1 5-bisphosphate carboxylase_oxygenase activase 1 IPR003959 ATPase, AAA-type, core	0	329.081	59	24	615	7	445	49.2	8.47	109401	1215.58	22	24	0	4.72762e+07	4.72038e+07	5.28281e+07	4.73208e+07	5.83911e+07	5.00319e+07	3.13449e+07	2.89123e+07	3.10524e+07	2.53236e+07	2.37844e+07	2.07051e+07	1.83247e+07	1.53772e+07	1.50512e+07	7264.6	26.59	24.44	25.99	25.21	24.83	25.01	22.84	20.54	21.96	21.3	23.62	23.47	24.94	21.96	23.01
FALSE	High	Master Protein	Solyc05g024410.2.1	Kelch-like protein 9 IPR015915 Kelch-type beta propeller	0	329.047	89	22	392	22	326	35.7	5.11	68342.5	807.44	19	22	0	3.38456e+07	3.44524e+07	3.90841e+07	3.57871e+07	3.32686e+07	3.46886e+07	4.86319e+07	5.3369e+07	5.10223e+07	6.03421e+07	5.65267e+07	5.99475e+07	6.32863e+07	6.16927e+07	6.1892e+07	556784	54.65	54.15	55.98	54.15	54.47	54.2	53.53	54.25	53.59	54.01	55.01	54.91	53.26	53.05	52.23
FALSE	High	Master Protein	Solyc05g017760.2.1	Acetyl-CoA C-acetyltransferase IPR002155 Thiolase	0	328.746	74	19	286	16	407	41.8	6.28	43263	810.39	12	18	0	4.7651e+07	5.1298e+07	5.51486e+07	4.9015e+07	4.80176e+07	4.91151e+07	4.65304e+07	5.48331e+07	4.91483e+07	4.92794e+07	4.48632e+07	4.528e+07	4.04542e+07	4.09795e+07	3.82871e+07	277326	53.38	54.32	54.13	53.9	55.09	53.64	53.86	53.56	53.86	53.94	53.62	53.81	53.63	52.17	53.06
FALSE	High	Master Protein	Solyc04g081490.2.1	Tubulin beta-1 chain IPR002453 Beta tubulin	0	328.204	71	23	660	7	451	50.5	4.83	121454	1080.9	19	23	23	1.02045e+08	1.09008e+08	1.19325e+08	7.83967e+07	7.50233e+07	7.39904e+07	4.77211e+07	5.38426e+07	4.98002e+07	4.26451e+07	4.11772e+07	3.84959e+07	3.40933e+07	3.29951e+07	3.20936e+07	216854	64.72	66.1	66.28	66.26	65.36	65.56	64.75	65	63.38	63.09	63.86	61.18	62.1	62.64	62.38
FALSE	High	Master Protein	Solyc07g008610.1.1	ATP-binding cassette protein IPR003439 ABC transporter-like	0	327.621	56	33	303	33	695	77.7	5.57	57419.7	592.59	30	32	0	2.43643e+07	2.45225e+07	2.65674e+07	2.48763e+07	2.33938e+07	2.29419e+07	2.35997e+07	2.76177e+07	2.4516e+07	2.43359e+07	2.33827e+07	2.26032e+07	2.34785e+07	2.36123e+07	2.2774e+07	103686	65.95	64.66	68.42	66.06	67.63	67.01	69.9	64.99	71.09	68.45	69.85	70.35	69.78	67.4	69.86
FALSE	High	Master Protein	Solyc04g010220.2.1	Unknown Protein	0	327.295	59	37	275	37	715	79.9	5.07	49479.8	577.39	34	37	0	1.79802e+07	1.78825e+07	1.97898e+07	1.88307e+07	1.75929e+07	1.71403e+07	1.77178e+07	2.10346e+07	1.7881e+07	1.85302e+07	1.73911e+07	1.69615e+07	1.96748e+07	1.98182e+07	1.93686e+07	115930	61.86	61.67	61.85	60.75	60.94	61.59	60.22	61.31	62.13	62.53	61.43	58.42	59.39	59.09	58.32
FALSE	High	Master Protein	Solyc09g066150.1.1	Cytochrome P450	0	326.957	71	32	420	30	502	58.1	8.29	78147.6	741.96	31	32	4	1.0753e+07	1.02802e+07	1.1299e+07	2.65081e+07	2.30622e+07	2.39783e+07	8.32606e+07	1.02208e+08	8.20766e+07	8.90951e+07	7.8929e+07	8.16992e+07	1.26364e+08	1.23457e+08	1.19332e+08	732930	85.57	88.69	91.06	76.17	82.9	83.07	71.89	72.83	74.77	74.39	73.19	73.87	70.08	68.71	67.81
FALSE	High	Master Protein	Solyc04g082200.2.1	Dehydrin IPR000167 Dehydrin	0	326.084	77	24	1004	24	206	23.1	5.16	137771	2148.6	18	24	0	1.52595e+08	1.5748e+08	1.74324e+08	1.92861e+08	1.97156e+08	1.93528e+08	3.08064e+08	3.26895e+08	3.32789e+08	3.74699e+08	3.5136e+08	3.45001e+08	2.84571e+08	2.57967e+08	2.57663e+08	576408	28.44	28.95	29.24	29.2	28.31	27.01	25.17	24.54	24.8	24.74	24.61	24.76	25.06	25.14	25.57
FALSE	High	Master Protein	Solyc01g099760.2.1	26S protease regulatory subunit 6A homolog IPR005937 26S proteasome subunit P45	0	325.885	71	27	397	19	423	47.5	5.02	76886.6	797.45	26	27	10	4.28244e+07	4.60859e+07	4.84304e+07	4.64603e+07	4.54945e+07	4.59039e+07	4.88411e+07	5.7807e+07	5.33456e+07	5.9513e+07	5.47851e+07	5.53811e+07	5.19492e+07	5.27825e+07	4.81193e+07	223426	61.83	59.94	63.29	62.09	63.62	63.55	63.97	60.23	62.93	62.59	64.3	61.57	62.78	59.62	58.93
FALSE	High	Master Protein	Solyc03g123760.2.1	Phytoene desaturase	0	325.814	61	26	363	26	583	64.8	6.86	57517	787.96	22	26	0	1.48827e+07	1.50113e+07	1.65857e+07	1.93959e+07	1.97038e+07	1.83979e+07	2.48677e+07	2.9898e+07	2.6279e+07	3.29901e+07	3.08064e+07	3.1248e+07	4.85697e+07	4.70598e+07	4.43605e+07	300515	72.92	71.32	72.39	75.08	74.35	73.66	72.92	73.02	73.91	73.93	73.44	73.09	72.14	70.91	71.72
FALSE	High	Master Protein	Solyc02g090570.2.1	Transducin family protein IPR017986 WD40 repeat, region	0	324.759	39	50	274	50	1620	176.7	8.16	43213.3	522.42	44	50	0	1.28034e+07	1.24284e+07	1.31403e+07	1.29199e+07	1.23288e+07	1.16325e+07	1.01434e+07	1.15054e+07	1.01406e+07	9.45463e+06	9.20785e+06	8.77093e+06	1.0645e+07	1.07095e+07	1.05534e+07	79919.8	76.23	75.95	79.08	77.33	78.31	77.86	76.38	76.74	77	77.31	76.98	78.06	78.27	77.31	77.41
FALSE	High	Master Protein	Solyc05g014470.2.1	Glyceraldehyde 3-phosphate dehydrogenase IPR000173 Glyceraldehyde 3-phosphate dehydrogenase	0	323.329	69	22	1934	12	338	36.7	6.81	265441	3125.67	18	22	12	5.11426e+08	5.32683e+08	6.06213e+08	5.3995e+08	5.20166e+08	5.41986e+08	5.20193e+08	5.73633e+08	5.49376e+08	5.58518e+08	5.34995e+08	5.29867e+08	4.8492e+08	4.69448e+08	4.54577e+08	854228	52.68	45.99	54.03	50	51.13	48.72	52.33	48.52	53.24	50.13	57.17	53.12	51.03	47.43	51.46
FALSE	High	Master Protein	Solyc12g099260.1.1	ATP citrate lyase a-subunit IPR016141 Citrate synthase-like, core	0	322.953	54	27	401	8	608	65.7	7.42	75125.3	722	27	27	0	1.11158e+07	1.17173e+07	1.25536e+07	1.10178e+07	1.0288e+07	1.10892e+07	7.38273e+06	8.3253e+06	7.15579e+06	6.18164e+06	5.69407e+06	5.76572e+06	5.49297e+06	5.68749e+06	5.38915e+06	8879.75	64.7	65.8	65.9	65.82	67.2	64.4	72.41	70.81	72.3	74.76	76.95	73.69	77.9	73.44	71.86
FALSE	High	Master Protein	Solyc06g071920.2.1	Glyceraldehyde-3-phosphate dehydrogenase IPR000173 Glyceraldehyde 3-phosphate dehydrogenase	0	322.95	76	21	1342	9	337	36.7	7.47	206471	2211.37	17	21	0	2.64984e+07	3.01839e+07	3.3292e+07	3.55119e+07	3.35438e+07	3.54733e+07	4.03633e+07	4.69652e+07	4.54198e+07	5.15534e+07	4.86052e+07	4.8978e+07	4.47859e+07	4.57027e+07	4.14175e+07	467543	54.67	55.65	54.17	55.01	54.38	53.36	55.67	54.6	55.23	55.55	56.5	55.49	55.86	55.82	57.12
FALSE	High	Master Protein	Solyc05g056250.2.1	Asparaginyl-tRNA synthetase IPR004523 Aspartyl-tRNA synthetase, class IIb, archea_euk type	0	322.9	67	33	432	33	544	60.9	6.49	72592.6	739.21	31	33	0	5.25111e+07	5.36599e+07	5.78692e+07	5.83976e+07	5.57938e+07	5.69961e+07	5.0303e+07	6.14502e+07	51949376	5.30377e+07	4.90691e+07	4.86252e+07	5.5322e+07	5.7609e+07	5.39819e+07	251326	54.82	55.17	54.39	53.75	54.14	52.57	55.01	53.15	52.07	52.82	54.03	53.44	55.05	52.13	55.49
FALSE	High	Master Protein	Solyc06g075010.2.1	chaperonin IPR001844 Chaperonin Cpn60	0	322.882	79	31	382	27	589	62.2	5.47	48766.9	961.44	22	31	0	2.09585e+07	2.20278e+07	2.47593e+07	2.21675e+07	2.2021e+07	2.16494e+07	2.12662e+07	2.2527e+07	2.27418e+07	1.94322e+07	1.90987e+07	1.77181e+07	1.47471e+07	1.44825e+07	1.36642e+07	88199.4	46.7	45.3	47.37	46.38	48.29	46.85	45.82	45.17	45.92	43.89	46.4	45.54	45.13	44.75	44.6
FALSE	High	Master Protein	Solyc02g086880.2.1	Formate dehydrogenase IPR006140 D-isomer specific 2-hydroxyacid dehydrogenase, NAD-binding	0	322.646	74	24	556	24	381	42.1	7.34	79734.7	1153.13	19	24	0	7.45992e+07	8.34216e+07	8.78928e+07	7.34999e+07	7.35423e+07	7.52115e+07	7.503e+07	9.11427e+07	8.54237e+07	8.92009e+07	8.60402e+07	8.30514e+07	9.83152e+07	9.70366e+07	8.86053e+07	523227	87.26	84.28	85.06	82.64	80.91	79.65	84.38	79.81	84.65	78.69	83.49	83.22	82.64	79.07	85.52
FALSE	High	Master Protein	Solyc06g060290.2.1	Protein disulfide isomerase IPR005792 Protein disulphide isomerase	0	322.26	71	27	505	25	438	49.2	5.08	80827.7	924.98	24	27	2	5.42467e+07	5.77819e+07	6.22405e+07	6.01082e+07	5.9306e+07	6.01989e+07	5.90162e+07	6.79058e+07	6.46049e+07	6.45342e+07	6.00725e+07	6.03402e+07	5.32268e+07	5.2047e+07	4.90382e+07	281258	64.86	63.39	64.97	63.02	61.47	64.26	64.24	63.93	64.34	64.48	66.23	62.37	63.33	62.21	64.11
FALSE	High	Master Protein	Solyc03g118040.2.1	Calcium-binding protein Calnexin IPR018124 Calreticulin_calnexin, conserved site IPR001580 Calreticulin_calnexin	0	321.54	52	28	625	26	538	61	4.82	89937.4	1201.6	23	28	2	7.60996e+07	8.13541e+07	8.54447e+07	8.4226e+07	7.90878e+07	8.22766e+07	8.3366e+07	9.83942e+07	8.49626e+07	9.01957e+07	7.72767e+07	8.17779e+07	8.7984e+07	8.91614e+07	8.30967e+07	454925	49.39	45.76	47.62	46.23	49.81	49.43	48.31	48.5	48.92	47.15	48.26	43.81	46.98	47.33	47.77
FALSE	High	Master Protein	Solyc04g076880.2.1	Phosphoenolpyruvate carboxykinase IPR001272 Phosphoenolpyruvate carboxykinase, ATP-utilising	0	321.497	55	30	343	30	662	73.4	6.86	65717.8	653.9	29	30	0	1.80561e+07	1.80774e+07	2.1503e+07	1.99147e+07	1.90791e+07	1.84825e+07	4.15518e+07	3.93861e+07	4.04153e+07	3.56486e+07	3.71444e+07	4.1414e+07	6.01597e+07	5.51578e+07	6.53079e+07	391202	62.86	63.15	63.8	63.19	63.01	63.75	59.92	60.68	59.83	60.14	60.18	59.1	57.66	59.46	58.29
FALSE	High	Master Protein	Solyc06g063140.2.1	26S protease regulatory subunit 7 IPR005937 26S proteasome subunit P45	0	321.395	72	28	443	3	429	47.8	6.02	77242.3	770.17	27	27	34	6.02544e+07	6.18307e+07	6.64291e+07	6.28985e+07	6.12922e+07	6.28289e+07	6.66899e+07	7.80886e+07	6.96515e+07	7.78166e+07	7.56707e+07	7.03991e+07	7.49337e+07	7.44272e+07	7.13037e+07	285909	61.58	58.52	60.66	61.26	60.34	59.62	59.23	59.45	60.31	57.9	58.73	58.94	57.49	55.71	57.45
FALSE	High	Master Protein	Solyc01g079450.2.1	Peptidase S9 prolyl oligopeptidase active site domain protein IPR001375 Peptidase S9, prolyl oligopeptidase active site region	0	320.628	46	32	343	32	978	108.9	6.48	58812.1	700.98	29	32	0	1.55174e+07	1.59888e+07	1.73839e+07	1.86367e+07	1.78766e+07	1.73528e+07	1.93308e+07	2.23288e+07	1.94193e+07	2.30886e+07	2.08895e+07	2.0494e+07	2.94566e+07	2.92274e+07	2.77218e+07	204408	80.42	78.87	82.13	80.22	80.7	79.51	80.24	78.3	80.98	78.5	81.52	77.96	77.34	77.14	76.83
FALSE	High	Master Protein	Solyc02g083710.2.1	26S proteasome non-ATPase regulatory subunit 4 IPR002035 von Willebrand factor, type A	0	319.44	55	20	262	20	403	42.7	4.6	45835.4	643.95	16	19	0	2.60332e+07	2.77437e+07	3.03924e+07	3.06961e+07	3.10031e+07	3.05486e+07	3.53075e+07	4.08137e+07	3.83328e+07	4.31921e+07	4.20227e+07	3.9673e+07	3.4218e+07	3.45293e+07	2.93041e+07	281094	67.62	67.54	69.12	67.76	67.45	67.17	66.94	68.03	70.13	68.21	69.84	69.64	68.45	67.07	70.37
FALSE	High	Master Protein	Solyc06g076360.2.1	Outer envelope membrane protein IPR005689 Chloroplast envelope protein translocase, IAP75	0	317.84	53	33	284	33	812	88.6	8.6	44180.8	667.39	26	33	0	1.96437e+07	1.94772e+07	2.29899e+07	2.19635e+07	2.25073e+07	2.1919e+07	2.5415e+07	2.83449e+07	2.70573e+07	3.20099e+07	3.14174e+07	3.03268e+07	3.30385e+07	3.18697e+07	2.9528e+07	341529	63.06	65.37	62.59	63.81	63.97	61.73	62.7	62.51	63.1	61.97	64.49	62.12	63.04	63.58	62.68
FALSE	High	Master Protein	Solyc07g051850.2.1	Aspartic proteinase IPR001461 Peptidase A1	0	317.801	53	22	696	19	508	55.1	6.01	116405	1350.47	20	22	4	9.41744e+07	9.53996e+07	1.12347e+08	1.0297e+08	9.92554e+07	1.05295e+08	1.10663e+08	1.22898e+08	1.24831e+08	1.30883e+08	1.34488e+08	1.32857e+08	1.31113e+08	1.28723e+08	1.26549e+08	463526	54.05	52.66	55.22	55.65	55.66	54.73	54	54.81	53.88	54.89	55.85	55.46	54.3	53.91	52.4
FALSE	High	Master Protein	Solyc05g050600.2.1	Dynamin 2 IPR001401 Dynamin, GTPase region	0	317.147	70	39	383	13	609	68.2	7.8	59822.7	644.1	34	39	29	4.1413e+07	4.3337e+07	4.69426e+07	4.38882e+07	4.27507e+07	4.14007e+07	4.00026e+07	4.78816e+07	4.03653e+07	4.12773e+07	3.90298e+07	3.75681e+07	4.22217e+07	4.14802e+07	3.91223e+07	57717.3	54.02	53.36	55.19	54.76	55.76	55.22	56.09	55.43	57.36	56.3	57.37	57.71	55.96	55.89	55.49
FALSE	High	Master Protein	Solyc04g054310.2.1	Alanine-glyoxylate aminotransferase IPR005814 Aminotransferase class-III	0	316.694	75	26	283	26	473	51.7	8.54	51011.5	665.29	21	26	0	1.13073e+07	1.23214e+07	1.4043e+07	1.70192e+07	1.63491e+07	1.68927e+07	2.59487e+07	3.27263e+07	2.83604e+07	3.45216e+07	3.18938e+07	3.33088e+07	4.23647e+07	3.98631e+07	3.75495e+07	208099	76.25	75.51	72.76	71	72.84	70.96	66.64	66.27	65.71	64.8	65.05	62.73	63.76	64.75	64.99
FALSE	High	Master Protein	Solyc06g074650.2.1	AP-2 complex subunit alpha IPR017104 Adaptor protein complex AP-2, alpha subunit	0	315.943	48	43	283	23	1017	113.3	6.18	48282.2	497.85	40	43	26	2.85339e+07	2.79699e+07	3.17391e+07	2.85262e+07	2.75716e+07	2.58248e+07	2.01676e+07	2.3686e+07	1.93602e+07	1.85657e+07	1.74082e+07	1.70903e+07	2.2411e+07	2.2262e+07	2.19617e+07	133272	37.34	38	38.28	39.06	39.77	39.08	39.01	37.93	39.79	37.22	38.4	37.76	37.21	37.62	37.9
FALSE	High	Master Protein	Solyc11g006460.1.1	DNAJ chaperone IPR003095 Heat shock protein DnaJ	0	315.716	66	23	287	11	419	46.6	6.55	47263.8	612.03	18	23	12	2.35482e+07	2.55261e+07	2.66497e+07	2.91079e+07	2.81381e+07	2.86799e+07	3.02471e+07	3.71345e+07	3.26802e+07	3.47459e+07	3.2162e+07	3.20422e+07	2.95531e+07	3.07003e+07	2.71101e+07	131796	45.8	46.3	46.82	45.39	47.93	46.07	43.24	44.59	43.58	42.92	41.95	42.05	42.36	43.2	43.75
FALSE	High	Master Protein	Solyc03g121270.2.1	IAA-amino acid hydrolase IPR017439 Peptidase M20D, mername-AA028_carboxypeptidase Ss1	0	315.592	56	17	340	17	445	48.7	5.45	66780.1	774.96	13	17	0	3.66989e+07	3.95195e+07	4.19709e+07	3.66242e+07	3.54056e+07	3.7437e+07	3.30135e+07	3.83769e+07	3.59343e+07	3.60616e+07	3.45255e+07	3.50364e+07	2.74248e+07	2.88765e+07	2.72298e+07	159749	75.31	74.35	76.05	75.04	74.84	73.1	74.58	74.97	74.95	73.51	76.17	75.21	76.09	73.82	74.53
FALSE	High	Master Protein	Solyc04g082630.2.1	Glyceraldehyde-3-phosphate dehydrogenase B IPR000173 Glyceraldehyde 3-phosphate dehydrogenase	0	314.955	66	29	636	13	476	50.9	7.28	113176	1149.9	25	29	18	1.22029e+08	1.19808e+08	1.29016e+08	1.30352e+08	1.47249e+08	1.20594e+08	9.65367e+07	8.84139e+07	9.93756e+07	8.06406e+07	7.80999e+07	7.59429e+07	7.24274e+07	6.72956e+07	6.32705e+07	304766	59.53	56.71	61.65	57.44	56.4	57.48	57.34	58.86	56.83	57.21	55.31	57.01	55.97	53.06	59.75
FALSE	High	Master Protein	Solyc10g083570.1.1	Fructose-bisphosphate aldolase IPR000741 Fructose-bisphosphate aldolase, class-I	0	314.21	83	22	1025	11	358	38.4	8.1	146221	1767.74	17	22	0	3.21786e+07	3.43545e+07	3.85422e+07	3.41202e+07	3.48489e+07	3.49374e+07	3.47272e+07	4.15745e+07	3.78259e+07	4.19274e+07	3.95521e+07	3.81647e+07	3.58863e+07	3.6237e+07	3.32041e+07	156063	61.73	63.35	62.26	63.08	61.72	65.31	61.3	62.16	61.94	63.91	60.06	59.41	61.18	60.32	59.36
FALSE	High	Master Protein	Solyc04g005340.2.1	Alpha-1 4-glucan protein synthase IPR004901 Alpha-1,4-glucan-protein synthase, UDP-forming	0	313.983	77	21	508	8	357	40.5	5.92	90298.2	963.28	18	21	5	4.05727e+07	4.18332e+07	4.76911e+07	4.03027e+07	3.81013e+07	3.92103e+07	3.53132e+07	4.04822e+07	3.82538e+07	3.8531e+07	3.90092e+07	3.74974e+07	3.87223e+07	3.76944e+07	3.84733e+07	187842	59.96	60.35	60.57	60.87	61.9	61.96	61.06	62.1	62.36	62.4	61.19	61.4	60.97	61.58	60.13
FALSE	High	Master Protein	Solyc05g009600.2.1	Phosphatase 2A regulatory A subunit IPR011989 Armadillo-like helical	0	313.47	61	27	365	14	587	65.4	5.07	64665.4	695.97	25	27	8	2.07513e+07	2.24251e+07	2.43414e+07	2.31092e+07	2.25858e+07	2.17976e+07	1.7604e+07	2.10995e+07	1.76817e+07	1.75545e+07	1.61974e+07	1.61053e+07	1.99932e+07	2.07401e+07	1.87577e+07	135552	89.99	86.73	87.98	88.39	89.5	88.03	86.51	84.35	84.52	86.09	83.98	83.44	83.7	82.8	81.7
FALSE	High	Master Protein	Solyc07g006650.2.1	Xylose isomerase IPR013452 Xylose isomerase, bacterial type	0	312.86	62	22	551	22	398	44.6	5.8	96834.7	1059.17	19	22	0	6.05049e+07	6.02234e+07	6.73004e+07	6.98447e+07	6.69982e+07	7.04024e+07	8.27714e+07	9.6453e+07	9.16471e+07	9.72872e+07	9.59242e+07	9.1479e+07	9.96854e+07	9.85961e+07	9.58282e+07	331281	49.32	48.87	48.99	49.52	51.28	48.43	49.71	48.52	49.4	48.72	49.81	48.81	48.72	46.42	43.25
FALSE	High	Master Protein	Solyc02g084440.2.1	Fructose-bisphosphate aldolase IPR000741 Fructose-bisphosphate aldolase, class-I	0	312.549	72	21	1015	10	392	42.4	8	180777	1840.89	17	21	9	1.30465e+08	1.21625e+08	1.43034e+08	1.57463e+08	1.772e+08	1.50182e+08	1.32093e+08	1.2161e+08	1.3058e+08	1.20107e+08	1.18825e+08	1.08921e+08	1.26242e+08	9.89739e+07	9.79505e+07	262860	45.73	44.36	47.53	45.84	46.15	44.82	47.47	45.54	47.12	47.12	46.96	47.08	47.21	45.73	47.53
FALSE	High	Master Protein	Solyc09g082720.2.1	Aldo_keto reductase family protein IPR001395 Aldo_keto reductase	0	312.049	92	29	533	25	345	38.3	6.33	84534.6	1003.11	24	29	4	5.96638e+07	6.17817e+07	6.86409e+07	6.8603e+07	6.45627e+07	6.50099e+07	9.00134e+07	1.11769e+08	1.05405e+08	1.27084e+08	1.2522e+08	1.12735e+08	1.31687e+08	1.27309e+08	1.19629e+08	575105	41.15	43.56	40.78	42.96	43.06	42.37	44.34	43.28	43.03	42.57	42.48	42.7	42.57	42.21	42.69
FALSE	High	Master Protein	Solyc10g085020.1.1	Tubulin beta chain IPR002453 Beta tubulin	0	310.956	69	22	599	1	454	51.1	4.83	89838.8	1095.13	17	22	10	2.8958e+07	2.99512e+07	3.2716e+07	2.1716e+07	2.04179e+07	2.10637e+07	1.42379e+07	1.66636e+07	1.46777e+07	1.38472e+07	1.3309e+07	1.28808e+07	1.25433e+07	1.27476e+07	1.21684e+07	45593	59.18	58.89	58.47	58.04	56.58	55.8	55.63	54.69	55.05	54.25	53.23	53.14	51.53	52.06	51.38
FALSE	High	Master Protein	Solyc03g098280.2.1	ARGONAUTE 1 IPR003165 Stem cell self-renewal protein Piwi	0	310.809	45	40	367	23	980	109.1	9.11	56120.6	605.39	38	40	18	3.78027e+07	3.91405e+07	4.19228e+07	3.94765e+07	3.80403e+07	3.62029e+07	2.57775e+07	2.93607e+07	2.4542e+07	2.40017e+07	2.21084e+07	2.15234e+07	2.88415e+07	2.85934e+07	2.73082e+07	127964	67.76	67.28	69.21	66.95	68.7	66.22	66.41	65.71	67.27	64.6	65.38	62.93	64.41	63.45	64.26
FALSE	High	Master Protein	Solyc07g005390.2.1	Aldehyde dehydrogenase IPR015590 Aldehyde dehydrogenase	0	310.397	57	23	393	23	496	53.1	7.15	65022.2	767.45	21	23	0	2.75379e+07	2.73949e+07	3.15715e+07	3.15112e+07	3.33429e+07	2.87605e+07	2.53329e+07	2.75122e+07	2.66034e+07	2.36397e+07	2.15896e+07	2.17022e+07	2.03426e+07	1.91809e+07	1.79486e+07	84836.7	45.13	46.38	46.33	45.23	47.02	46.08	46	45.03	46.14	45.83	45.14	43.27	42.72	43.52	42.51
FALSE	High	Master Protein	Solyc04g011400.2.1	UDP-glucose 4-epimerase-binding domain	0	310.088	76	19	473	9	343	38.5	6.89	67863.1	1179.98	16	19	14	6.42461e+07	6.83702e+07	7.48718e+07	6.10271e+07	5.79581e+07	6.03175e+07	5.04054e+07	5.70243e+07	5.49472e+07	4.87346e+07	4.74498e+07	4.57986e+07	3.99732e+07	3.77632e+07	3.62309e+07	56702	58.4	59.44	60.04	59.37	62.9	60.38	58.15	58.63	58.27	60.07	60.16	58.52	56.67	58.13	56.61
FALSE	High	Master Protein	Solyc05g026560.2.1	Catenin beta-1 IPR011989 Armadillo-like helical	0	309.975	53	31	241	31	837	92	5.64	43108.4	530.36	26	31	0	8.63171e+06	8.62675e+06	9.70569e+06	9.85011e+06	9.75184e+06	8.53244e+06	6.94098e+06	7.87656e+06	6.87129e+06	6.9498e+06	6.92426e+06	6.58964e+06	9.74423e+06	1.00302e+07	9.37584e+06	50466.8	61.07	61.19	61.59	61.93	61.75	63.36	63.59	62.54	62.7	62.13	62.38	62.79	60.71	58.58	59.04
FALSE	High	Master Protein	Solyc04g012120.2.1	14-3-3 protein beta_alpha-1 IPR000308 14-3-3 protein	0	308.371	79	20	1302	6	255	28.8	4.81	224640	2135.57	18	20	4	5.10198e+07	5.40903e+07	5.61842e+07	5.53388e+07	4.95318e+07	5.21991e+07	5.16145e+07	6.19634e+07	5.36645e+07	5.56792e+07	5.45657e+07	5.06236e+07	5.02154e+07	5.29264e+07	5.13864e+07	346336	42.74	41.52	47.27	42.77	44.05	46.03	45.13	49.36	46.38	50.65	46.36	54.79	46.85	49.83	46.88
FALSE	High	Master Protein	Solyc10g080940.1.1	Tubulin beta chain IPR002453 Beta tubulin	0	308.37	69	22	727	4	452	50.9	4.87	134013	1106.75	19	22	6	3.73992e+07	3.85991e+07	4.16057e+07	2.87278e+07	2.69509e+07	2.66882e+07	1.80732e+07	2.06597e+07	1.86744e+07	1.64975e+07	1.54828e+07	1.52004e+07	1.35255e+07	1.36094e+07	1.33683e+07	37077	81.57	79.43	82.09	78.86	80.1	80.41	79.26	77.36	78.07	79.25	78.98	76.34	76.95	75.97	76.79
FALSE	High	Master Protein	Solyc11g011380.1.1	Glutamine synthetase IPR008146 Glutamine synthetase, catalytic region	0	307.106	70	15	1020	11	354	38.6	5.72	129473	2234.34	9	14	3	1.42757e+08	1.37858e+08	1.54475e+08	1.50806e+08	1.40043e+08	1.3901e+08	1.80353e+08	1.93348e+08	1.93772e+08	1.89085e+08	1.88256e+08	1.82692e+08	1.57864e+08	1.42137e+08	1.52096e+08	358326	68.85	70.83	72.6	71.96	71.47	71.86	70.92	71.43	73.82	74.49	76.08	74.45	72.42	71.79	73.61
FALSE	High	Master Protein	Solyc06g009750.2.1	Importin alpha-1b subunit IPR002652 Importin-alpha-like, importin-beta-binding region IPR000225 Armadillo IPR011989 Armadillo-like helical	0	306.813	75	29	259	20	527	58.6	5.1	43974.1	616.87	21	29	11	1.8213e+07	1.82653e+07	1.99423e+07	1.93509e+07	1.83854e+07	1.8414e+07	1.6761e+07	2.05648e+07	1.71226e+07	1.71143e+07	1.65869e+07	1.68683e+07	1.88622e+07	1.94819e+07	1.79423e+07	100278	52.34	54.4	55.39	55.7	54.85	54.53	54.82	55.15	55.55	57.19	57.25	56.54	57.24	55.88	55.5
FALSE	High	Master Protein	Solyc11g011920.1.1	Glutamate decarboxylase IPR010107 Glutamate decarboxylase	0	306.506	66	27	386	22	503	56.9	5.62	67995.9	669.62	22	27	3	5.94966e+07	6.17373e+07	6.59489e+07	4.85755e+07	4.67464e+07	4.76063e+07	2.88282e+07	3.37806e+07	2.96237e+07	2.34374e+07	2.38476e+07	2.15959e+07	2.06781e+07	2.02295e+07	1.97259e+07	73177.4	52.05	49.35	53.07	51.82	51.78	50.37	49.89	49.67	49.19	47.73	47.99	49.66	48.92	46.51	46.28
FALSE	High	Master Protein	Solyc01g009050.2.1	Molybdenum cofactor biosynthesis protein IPR005110 MoeA, N-terminal, domain I and II	0	306.259	61	28	255	28	670	70.7	6.64	45539.2	614.71	22	28	0	1.63584e+07	1.6638e+07	1.83429e+07	1.83659e+07	1.79313e+07	1.66569e+07	1.65986e+07	1.93892e+07	1.72514e+07	1.9301e+07	1.811e+07	1.80498e+07	2.13649e+07	2.13071e+07	2.05351e+07	125611	61.08	60.71	62.21	60.53	60.49	62.25	63.02	60.37	61.93	61.79	63.57	62.93	63.25	62.86	62.37
FALSE	High	Master Protein	Solyc04g005160.1.1	6-phosphogluconate dehydrogenase decarboxylating IPR006113 6-phosphogluconate dehydrogenase, decarboxylating	0	305.779	70	27	370	19	471	52.1	5.38	57963.8	758.98	20	26	5	3.28086e+07	3.47371e+07	3.81919e+07	3.62111e+07	3.6198e+07	3.63985e+07	3.71541e+07	4.28906e+07	3.75946e+07	3.79574e+07	3.64871e+07	3.70987e+07	3.81606e+07	3.83524e+07	3.66968e+07	326897	20.73	18.96	20	20.45	21.07	20.78	23.89	23.58	23.84	24.65	24.3	22.62	23.53	23.71	24.68
FALSE	High	Master Protein	Solyc10g086760.1.1	Tubulin beta chain IPR002453 Beta tubulin	0	305.726	69	22	583	2	448	50.4	4.83	88334.7	1057.58	18	22	0	738388	782686	851614	350612	315301	360654	176204	198093	177972	166085	171072	147425	129816	143906	120354		52.02	49.38	54.54	65.52	66.85	62.1	82.75	80.01	85.95	84.97	85.13	88.02	86.66	84.08	92.27
FALSE	High	Master Protein	Solyc12g096760.1.1	Alcohol dehydrogenase zinc-containing IPR002085 Alcohol dehydrogenase superfamily, zinc-containing	0	304.874	64	22	356	18	343	38	7.01	55826.1	808.72	17	22	4	7.34121e+07	7.95567e+07	8.37025e+07	8.22398e+07	7.81826e+07	8.30324e+07	6.93166e+07	8.08368e+07	7.1817e+07	6.47163e+07	5.91782e+07	6.28792e+07	5.87263e+07	6.04345e+07	5.66794e+07	264799	51.13	53	52.14	52.96	52.64	50.75	50.29	49.84	50.79	51.39	53.06	50.93	51.11	50.88	50.28
FALSE	High	Master Protein	Solyc06g035970.2.1	Tubulin beta chain IPR002453 Beta tubulin	0	304.035	62	21	744	3	447	50.2	4.86	140468	1133.78	19	21	0	9.53727e+06	1.0139e+07	1.08473e+07	6.82725e+06	6.93297e+06	6.81331e+06	4.86339e+06	5.9516e+06	5.39612e+06	4.60252e+06	4.85663e+06	4.09299e+06	4.61231e+06	4.6999e+06	4.77039e+06	18133	73.76	76	77.56	78.12	74.24	72.68	70.05	68.24	67.26	68.16	70.04	70.91	67.88	70.19	65.37
FALSE	High	Master Protein	Solyc04g049450.2.1	Protein disulfide isomerase L-2 IPR005792 Protein disulphide isomerase	0	303.491	60	28	350	28	563	63.1	4.77	61142.6	669.47	24	28	0	3.46449e+07	3.62193e+07	3.93873e+07	3.70212e+07	3.50592e+07	3.66549e+07	3.58812e+07	3.84605e+07	3.83146e+07	3.78893e+07	3.46026e+07	3.59181e+07	2.99841e+07	2.97783e+07	2.83256e+07	160504	60.57	59.37	60.35	59.66	61.58	58.64	60.02	58.64	60.04	57.67	61.05	58.08	55.75	54.86	56.27
FALSE	High	Master Protein	Solyc12g099000.1.1	S-adenosylmethionine synthase IPR002133 S-adenosylmethionine synthetase	0	302.196	83	21	420	7	393	43.1	5.69	68399.9	1089.81	16	21	9	4.3246e+07	4.81596e+07	51205227	3.63526e+07	3.55572e+07	3.51023e+07	3.11054e+07	3.79345e+07	3.39707e+07	3.15474e+07	2.82971e+07	2.72716e+07	1.90947e+07	1.89563e+07	1.72841e+07	129224	45.71	44.83	45.6	43.87	45.52	42.62	50.29	48.31	52.78	49.91	52.7	49.64	50.68	49.56	50.21
FALSE	High	Master Protein	Solyc08g021910.1.1	Chaperone protein dnaJ IPR016024 Armadillo-type fold	0	302.105	27	47	265	47	2055	225.2	5.77	43700.3	443.83	46	47	0	9.31962e+06	9.42464e+06	1.02237e+07	1.01551e+07	1.01046e+07	9.11017e+06	7.9732e+06	9.43767e+06	7.96392e+06	8.12561e+06	7.48663e+06	7.50366e+06	1.04108e+07	1.06547e+07	9.90292e+06	56650.2	59.2	57.32	60.5	59.99	60.24	58.71	59.67	58.31	60.52	57.97	61.78	58.52	60.28	61.01	60.36
FALSE	High	Master Protein	Solyc01g110120.2.1	V-type proton ATPase subunit a IPR002490 ATPase, V0_A0 complex, 116-kDa subunit	0	302.06	44	29	489	28	820	92.7	6.2	76707.2	928.01	27	29	1	7.38557e+07	7.68514e+07	8.2029e+07	8.82328e+07	8.6537e+07	7.53497e+07	6.05954e+07	7.38874e+07	5.93118e+07	5.09158e+07	5.13018e+07	4.761e+07	5.65753e+07	5.99731e+07	5.82349e+07	350078	72.01	70.78	71.74	71.89	71.02	73.56	70.72	72.05	71.2	72.06	69.9	70.83	70.2	71.11	69.89
FALSE	High	Master Protein	Solyc11g068830.1.1	Orotidine 5_apos-phosphate decarboxylase (Orotate phosphoribosyltransferase) IPR001754 Orotidine 5-phosphate decarboxylase, core	0	301.851	64	26	289	26	477	51.6	6.74	47932.6	553.53	22	25	0	2.2654e+07	2.38889e+07	2.61634e+07	2.32034e+07	2.25233e+07	2.36778e+07	2.1483e+07	2.5907e+07	2.28821e+07	2.0318e+07	2.13047e+07	2.00651e+07	1.93438e+07	1.93129e+07	1.85535e+07	77537.9	67.42	70.13	69.41	69.67	68.85	67.47	69.77	67.88	71.12	70.47	69.33	70.03	68.17	65.74	66.91
FALSE	High	Master Protein	Solyc08g079260.2.1	Serine_threonine-protein phosphatase (Fragment) IPR011990 Tetratricopeptide-like helical	0	301.416	51	27	605	26	422	45.6	5.02	102297	909.54	25	27	1	5.76861e+07	5.94421e+07	6.40962e+07	6.42055e+07	6.24606e+07	6.30717e+07	7.6866e+07	8.72644e+07	8.55665e+07	8.87717e+07	8.56676e+07	8.14841e+07	6.2956e+07	6.26189e+07	6.19017e+07	196319	68.34	67.97	68.98	68.49	68.98	68.73	68.59	67.35	69.56	67.64	70.1	68.25	68.54	68.06	67.79
FALSE	High	Master Protein	Solyc05g005480.2.1	Oxidoreductase zinc-binding dehydrogenase IPR002085 Alcohol dehydrogenase superfamily, zinc-containing	0	300.966	69	26	425	26	388	41	8.09	68899.1	867.58	24	26	0	7.32619e+07	7.35092e+07	8.04504e+07	8.81344e+07	9.51352e+07	8.76306e+07	8.4906e+07	8.66506e+07	9.26578e+07	9.21929e+07	8.5661e+07	8.63745e+07	8.17994e+07	7.43761e+07	6.79979e+07	532034	64.37	62.86	66.14	64.18	66.06	62.89	66.04	62.78	67.56	65.42	68.68	63.74	65.67	62.71	64.95
FALSE	High	Master Protein	Solyc07g063100.2.1	Proton pump interactor 1	0	300.821	51	35	381	35	628	71.1	9.01	69142.9	647.59	35	34	0	3.77643e+07	3.98012e+07	4.11443e+07	4.38253e+07	4.11161e+07	4.08275e+07	4.24491e+07	5.23588e+07	4.48121e+07	4.49586e+07	3.88572e+07	3.74734e+07	4.01191e+07	4.13221e+07	3.85112e+07	311723	49.78	49.04	52.12	50.65	51.43	52.05	52.13	50.37	52.73	51.13	51.98	53	52.62	51.87	52.65
FALSE	High	Master Protein	Solyc11g006320.1.1	Ubiquitin carboxyl-terminal hydrolase family protein expressed IPR001394 Peptidase C19, ubiquitin carboxyl-terminal hydrolase 2	0	300.698	44	48	315	29	1117	130.3	5.77	47518.9	548.82	44	48	0	9.18452e+06	9.2913e+06	9.97935e+06	1.00596e+07	9.63081e+06	9.05261e+06	9.16877e+06	1.04054e+07	9.24271e+06	9.79479e+06	8.88179e+06	8.72666e+06	1.0336e+07	1.04505e+07	9.65911e+06	63661.8	35.69	33.69	38.07	36.99	38.67	37.82	40.05	40.52	41.36	41.64	44.86	43.71	41.07	39.44	43.32
FALSE	High	Master Protein	Solyc03g097190.2.1	Cingulin-like	0	300.035	51	49	277	49	969	109.9	4.86	49016.1	475.28	48	49	0	2.52291e+07	2.64626e+07	2.91565e+07	1.88868e+07	1.85625e+07	1.83335e+07	1.11342e+07	1.26243e+07	1.18227e+07	1.0241e+07	1.00416e+07	9.01254e+06	8.12922e+06	8.29901e+06	8.26123e+06	54794.5	50.61	50.72	50.47	53.64	54.22	53.31	58.1	57	57.89	58.03	57.59	59.03	60.65	60.99	58.68
FALSE	High	Master Protein	Solyc07g049550.2.1	1-aminocyclopropane-1-carboxylate oxidase IPR005123 Oxoglutarate and iron-dependent oxygenase	0	299.76	74	19	851	2	316	36	5.24	123604	1750.72	14	19	0	284887	285435	343850	829044	986950	1.08864e+06	769729	777864	790863	537159	608777	528464	512729	473953	461095	4954.56	104.35	107.46	109.91	84	81.84	78.02	82.58	84.87	84.39	89.37	88.89	91.11	91.35	92.48	91.78
FALSE	High	Master Protein	Solyc10g007600.2.1	L-lactate dehydrogenase IPR012133 Alpha-hydroxy acid dehydrogenase, FMN-dependent	0	299.601	71	20	550	13	371	40.7	8.98	95862.4	1108.01	16	20	9	1.02226e+08	1.04682e+08	1.08903e+08	2.53092e+08	2.73348e+08	2.65267e+08	9.03403e+07	1.00397e+08	9.53156e+07	4.54635e+07	3.78113e+07	4.20539e+07	1.48795e+07	1.46187e+07	1.61728e+07	30482.3	55.91	55.25	56.87	57.83	57.96	57.83	58.52	57.83	56.75	52.17	51.88	53.39	46.7	47.92	39.63
FALSE	High	Master Protein	Solyc05g053810.2.1	Serine hydroxymethyltransferase IPR001085 Serine hydroxymethyltransferase	0	299.418	72	28	513	15	471	52	7.08	78196.2	916.84	23	28	16	1.24529e+08	1.33228e+08	1.46398e+08	1.33324e+08	1.29143e+08	1.36561e+08	1.24699e+08	1.42125e+08	1.28696e+08	1.16881e+08	1.09822e+08	1.04141e+08	7.76118e+07	7.86521e+07	7.43909e+07	352124	54.54	51.45	55.74	55.15	55.66	53.96	53.51	53.61	54.72	52.53	54.68	54.28	53.76	50.56	49.91
FALSE	High	Master Protein	Solyc07g066470.2.1	Porphobilinogen deaminase IPR000860 Tetrapyrrole biosynthesis, hydroxymethylbilane synthase	0	298.911	77	23	312	23	365	39.2	6.57	59354.1	608.65	21	23	0	2.70244e+07	2.71684e+07	3.05569e+07	3.10783e+07	3.04289e+07	2.98484e+07	3.08017e+07	3.6837e+07	3.54956e+07	4.1234e+07	4.08786e+07	3.94475e+07	4.78231e+07	4.70898e+07	4.57144e+07	213120	47.63	44.26	45.23	44.71	45.7	45.79	46.18	44.92	45.5	45.24	45.14	44.59	46.22	44.38	44.59
FALSE	High	Master Protein	Solyc01g109940.2.1	26S protease regulatory subunit IPR005937 26S proteasome subunit P45	0	298.379	67	22	464	14	398	44.7	8.18	82658.5	772.02	21	21	10	4.19089e+07	4.53256e+07	5.02313e+07	4.98143e+07	4.6036e+07	4.71912e+07	4.99199e+07	5.85359e+07	5.58888e+07	5.85069e+07	5.68663e+07	5.35282e+07	5.36473e+07	5.27128e+07	5.08295e+07	181790	58.27	58.57	58.66	57.08	58.4	58.69	61.51	58.72	60.78	60.73	61.89	61.26	60.93	59.89	60.76
FALSE	High	Master Protein	Solyc01g111040.2.1	EF-Hand containing protein-like IPR018248 EF hand	0	298.362	47	18	586	18	355	38.9	4.74	93192.4	1214.25	14	18	0	1.58491e+07	1.64222e+07	1.84054e+07	3.2395e+07	3.15116e+07	2.93962e+07	7.67935e+07	8.30027e+07	8.9797e+07	1.07811e+08	1.16781e+08	1.05095e+08	9.90411e+07	9.55792e+07	9.55505e+07	405016	76.4	73.32	77.63	82.55	82.53	86.58	88.78	89.04	91.96	91.56	89.84	90.67	91	88.88	88.85
FALSE	High	Master Protein	Solyc10g051340.1.1	Adenylyl cyclase-associated protein IPR001837 Adenylate cyclase-associated CAP	0	298.128	71	30	356	27	471	50.7	7.62	50307.8	701.75	24	30	4	3.36106e+07	3.65205e+07	3.90216e+07	3.89423e+07	3.76914e+07	3.82528e+07	3.62691e+07	4.39521e+07	3.94212e+07	3.92167e+07	3.74652e+07	3.65672e+07	3.36077e+07	3.3868e+07	3.11802e+07	161196	50.48	50.2	51.43	50.23	52.27	51.27	51.28	49.74	51.62	49.84	52.57	50.99	52.47	49.23	49.81
FALSE	High	Master Protein	Solyc11g072710.1.1	Protein kinase IPR002290 Serine_threonine protein kinase	0	297.938	45	41	295	39	1017	114.2	7.12	47295.6	507.48	38	41	2	2.47859e+07	2.54192e+07	2.79697e+07	2.38296e+07	2.25102e+07	2.19848e+07	1.62088e+07	1.88605e+07	1.63553e+07	1.70731e+07	1.58525e+07	1.48709e+07	1.83127e+07	1.89026e+07	1.78549e+07	105769	55.87	54.6	55	55.74	55.4	55.86	56.22	55.89	58	56.48	58.54	57.56	56.99	56.35	55.85
FALSE	High	Master Protein	Solyc05g013870.2.1	Sieve element-occluding protein 3	0	297.499	40	29	360	6	789	90.1	6.76	66767.8	667.38	28	29	3	3.57711e+06	3.21328e+06	3.76198e+06	3.02049e+06	2.80017e+06	2.79578e+06	2.44862e+06	2.59504e+06	2.31385e+06	2.29439e+06	1.9005e+06	1.90771e+06	2.94092e+06	2.88307e+06	2.64667e+06	59504	75.24	73.84	71.68	70.75	71.54	75.34	68.91	73.85	69.74	67.15	70.46	63.69	70.23	70.01	72.64
FALSE	High	Master Protein	Solyc10g085830.1.1	O-methyltransferase 1 IPR016461 O-methyltransferase, COMT, eukaryota	0	297.493	80	23	386	23	361	40.2	5.91	71905.7	705.8	20	22	0	1.29071e+07	1.28083e+07	1.50767e+07	2.03212e+07	2.09025e+07	2.04184e+07	4.17999e+07	4.64127e+07	4.69565e+07	6.12278e+07	6.08029e+07	6.17502e+07	7.00371e+07	6.71143e+07	6.51178e+07	689338	65.83	64.77	66.36	70.45	70.78	70.31	72.6	71.29	72.9	71.92	72.48	72	71.63	69.92	71.08
FALSE	High	Master Protein	Solyc05g014200.2.1	Myosin-like protein	0	297.443	36	53	200	53	1825	204.9	4.84	29134.4	377.42	46	52	0	7.40946e+06	7.17392e+06	8.23147e+06	7.46967e+06	7.173e+06	6.56844e+06	5.84178e+06	6.75942e+06	5.88618e+06	6.18448e+06	6.003e+06	5.70127e+06	6.81348e+06	6.81057e+06	6.75891e+06	52861.4	53.78	54.06	53.8	53.28	56.18	55.51	56.52	56.34	57.4	56.18	56.94	56.44	56.12	54.37	51.98
FALSE	High	Master Protein	Solyc01g008960.2.1	Argonaute 4-like protein IPR003165 Stem cell self-renewal protein Piwi	0	297.172	49	40	294	28	909	101.7	8.78	46015.4	522.53	36	40	13	2.34805e+07	2.53608e+07	2.752e+07	2.40344e+07	2.31522e+07	2.17787e+07	1.40013e+07	1.52605e+07	1.34103e+07	1.24275e+07	1.15929e+07	1.11759e+07	1.55047e+07	1.5539e+07	1.42516e+07	60860.9	64.18	63.67	65.79	65.56	65.6	65.59	64.76	64.25	64.87	62.53	65.59	63.52	64.66	63.5	64.21
FALSE	High	Master Protein	Solyc03g098290.2.1	Sucrose synthase IPR012820 Sucrose synthase, plants and cyanobacteria	0	296.65	49	38	238	34	891	100.7	6.2	37086.4	431.03	33	38	4	9.73105e+06	9.88288e+06	1.12773e+07	1.2552e+07	1.1669e+07	1.20637e+07	1.55464e+07	2.07207e+07	1.63245e+07	1.83059e+07	1.59685e+07	1.60113e+07	2.0643e+07	2.20281e+07	1.93896e+07	228225	74.03	74.53	76.42	74.21	76.9	75.68	73.48	72.03	76.01	73.89	74.67	73.14	72.58	69.97	72.42
FALSE	High	Master Protein	Solyc03g123730.2.1	26S protease regulatory subunit 7 IPR005937 26S proteasome subunit P45	0	296.494	68	27	420	2	428	47.8	6.29	72062.5	723.28	26	27	0	588441	619207	771996	711121	732269	667351	875679	970102	989201	1.17254e+06	1.222e+06	1.02789e+06	1.27789e+06	1.2644e+06	1.01493e+06	33827.3	93.92	87.81	87.98	89.73	83.91	86.79	81.73	79.93	79.27	72.81	75.65	81.15	73.44	77.21	69.02
FALSE	High	Master Protein	Solyc07g053280.2.1	Ketol-acid reductoisomerase IPR016206 Ketol-acid reductoisomerase, plant	0	296.125	51	24	470	17	594	63.8	6.74	83528.5	918.61	20	24	9	5.01738e+07	5.16407e+07	5.63597e+07	5.94912e+07	5.5871e+07	5.61108e+07	5.70279e+07	7.36874e+07	6.06537e+07	7.17686e+07	7.16993e+07	6.69732e+07	9.24858e+07	9.57668e+07	8.84171e+07	613082	96.49	95.33	95.72	95.71	96.88	96.7	96.94	96.1	96.84	96.83	96.95	97.39	98.21	95.96	97.44
FALSE	High	Master Protein	Solyc06g073060.2.1	Iaa-amino acid hydrolase 6 IPR017439 Peptidase M20D, mername-AA028_carboxypeptidase Ss1	0	295.875	65	21	264	21	430	47.3	6.09	50823.8	669.6	16	21	0	2.01957e+07	1.97621e+07	2.2479e+07	2.1366e+07	2.03251e+07	2.14934e+07	3.18286e+07	3.79731e+07	3.77264e+07	4.15423e+07	4.15862e+07	3.94481e+07	3.87868e+07	3.72402e+07	3.72287e+07	163961	62.64	63.33	64.27	63.05	64.3	62.61	69.23	68.86	68.25	69.67	69.46	69.17	69.41	70.01	70.1
FALSE	High	Master Protein	Solyc02g067080.2.1	UDP-D-glucose dehydrogenase IPR014028 UDP-glucose_GDP-mannose dehydrogenase, dimerisation and substrate-binding	0	295.872	72	27	371	14	509	56.6	6.7	56164.2	705.51	23	27	16	5.12036e+07	5.60191e+07	5.78048e+07	4.99271e+07	4.89971e+07	4.94013e+07	3.46372e+07	4.10249e+07	3.56197e+07	3.00726e+07	2.73605e+07	2.66035e+07	2.56982e+07	2.64301e+07	2.42066e+07	131833	62.75	61.96	64.17	62.56	62.21	61.39	59.92	58.76	60.62	59.38	59.93	58.4	58.76	55.71	56.23
FALSE	High	Master Protein	Solyc01g088400.2.1	CER1 IPR006694 Fatty acid hydroxylase	0	295.685	50	24	347	22	628	73.2	8.32	61539.1	750.36	19	24	2	7.93292e+06	8.72032e+06	1.0603e+07	2.63574e+07	2.71213e+07	2.29995e+07	8.08053e+07	9.23431e+07	7.92371e+07	8.67231e+07	8.27407e+07	8.0658e+07	7.97674e+07	6.83909e+07	6.90211e+07	495879	48.8	47.5	52.6	45.52	47.39	48.05	46.11	45.55	48.55	46.26	46.09	46.4	47.32	44.61	46.27
FALSE	High	Master Protein	Solyc09g091750.2.1	26S proteasome regulatory subunit IPR016642 26S proteasome regulatory complex, non-ATPase subcomplex, Rpn2_Psmd1 subunit	0	293.378	42	33	312	19	1004	108.9	5.38	48164.7	623.27	26	33	18	1.87568e+07	1.94997e+07	2.09979e+07	2.0957e+07	1.99897e+07	1.86902e+07	1.70943e+07	2.06676e+07	1.67722e+07	1.73752e+07	1.65099e+07	1.59965e+07	2.29017e+07	2.45575e+07	2.26542e+07	86553.1	53.5	51.46	51.94	51.85	52.75	52.9	51.29	52.33	53.41	51.41	54.41	53.26	54.41	52.49	51.37
FALSE	High	Master Protein	Solyc11g010960.1.1	Alcohol dehydrogenase IPR002085 Alcohol dehydrogenase superfamily, zinc-containing	0	292.962	64	19	406	19	359	39.2	6.89	65968.3	798.99	15	19	0	9.22696e+07	9.80221e+07	1.07961e+08	7.86696e+07	7.86413e+07	7.75196e+07	3.29645e+07	3.12543e+07	2.94514e+07	1.53513e+07	1.48244e+07	1.42028e+07	1.12046e+07	1.05558e+07	1.06595e+07	33489.6	63.79	63.56	64.45	66.5	65.13	64.23	67.09	71.08	70.85	73.08	75.17	72.64	77.72	72.83	76.82
FALSE	High	Master Protein	Solyc02g089070.2.1	Eukaryotic translation initiation factor 3 subunit M IPR000717 Proteasome component region PCI	0	292.631	74	23	300	23	410	46.2	5.12	55387.3	595.07	21	23	0	2.63617e+07	2.7339e+07	2.88945e+07	2.77942e+07	2.57036e+07	2.64483e+07	2.37511e+07	2.88715e+07	2.38908e+07	2.50191e+07	2.29005e+07	2.23648e+07	2.84011e+07	2.98339e+07	2.81884e+07	244352	59.34	57.94	60.34	60.52	62.15	60.09	60.03	57.01	59.67	55.35	59.01	57.11	56.2	53.12	53.12
FALSE	High	Master Protein	Solyc09g075450.2.1	Fumarate hydratase class II IPR005677 Fumarate hydratase, class II	0	292.498	59	20	231	15	494	53.4	7.36	37889.7	573.79	14	20	8	1.36694e+07	1.3487e+07	1.60227e+07	1.54175e+07	1.52418e+07	1.49884e+07	2.19998e+07	2.52824e+07	2.4525e+07	2.92781e+07	2.82532e+07	2.71495e+07	2.78348e+07	2.67635e+07	2.66921e+07	131203	59.04	58.15	61.07	60.4	59.58	60.24	59.14	59.13	59.46	56.55	58.42	57.13	58.39	55.86	56.43
FALSE	High	Master Protein	Solyc12g017570.1.1	Rab GDP dissociation inhibitor IPR000806 Rab GDI protein	0	292.34	61	23	519	7	444	49.7	5.88	83224.7	876.47	20	23	21	5.29977e+07	5.45661e+07	5.88581e+07	5.51666e+07	5.41769e+07	5.49895e+07	5.20992e+07	6.10993e+07	5.27918e+07	5.52914e+07	5.10288e+07	4.94914e+07	5.78915e+07	5.99138e+07	5.32334e+07	395055	69.25	67.58	71.18	68.92	69.32	67.83	71.34	69.7	71.85	70.91	71.36	69.91	69.83	68.7	70.86
FALSE	High	Master Protein	Solyc08g074290.2.1	BRI1-KD interacting protein 129 (Fragment)	0	291.771	55	27	462	27	445	51.1	9.44	76902	739.87	27	27	0	4.81547e+07	4.84456e+07	5.2251e+07	5.35792e+07	5.26356e+07	5.02317e+07	4.80683e+07	5.77614e+07	4.96212e+07	5.43365e+07	4.84662e+07	4.70991e+07	6.7231e+07	6.94993e+07	6.59026e+07	731617	26.01	27.2	25.36	24.56	26.89	26.41	29.35	27.95	29.41	27.02	30.77	29.27	30.09	29.32	29.24
FALSE	High	Master Protein	Solyc03g111010.2.1	Glyceraldehyde-3-phosphate dehydrogenase IPR000173 Glyceraldehyde 3-phosphate dehydrogenase	0	291.503	77	22	1247	10	337	36.7	7.93	187211	1877.14	18	22	7	7.45881e+07	8.32398e+07	8.59489e+07	8.89297e+07	8.69234e+07	8.98283e+07	1.13882e+08	1.29491e+08	1.22839e+08	1.37613e+08	1.32156e+08	1.30401e+08	1.39017e+08	1.39308e+08	1.26257e+08	288444	41.25	41.59	42.8	43.54	44.54	43.51	42.31	44.82	43.78	44.23	44.22	42.46	42.76	41.57	42.81
FALSE	High	Master Protein	Solyc11g069700.1.1	Elongation factor 1-alpha IPR004539 Translation elongation factor EF1A, eukaryotic and archaeal	0	291.107	58	23	1251	3	447	49.2	9.13	128128	2539.14	18	23	0	8.75313e+06	7.78097e+06	9.6115e+06	5509372	5.63061e+06	5.46084e+06	4.43541e+06	4.99249e+06	4.45791e+06	7.28025e+06	8.47157e+06	7.59575e+06	1.51177e+07	1.3679e+07	1.40324e+07	118397	33.97	33.69	36.68	41.76	40.61	38.38	40.96	44.37	47.33	38.14	32.5	35.45	31.87	30.15	33
FALSE	High	Master Protein	Solyc01g088510.2.1	Dynamin like protein IPR000375 Dynamin central region	0	290.616	62	32	341	19	512	57.5	7.77	57448.2	587.73	30	32	11	1.87592e+07	1.92902e+07	2.06088e+07	2.0067e+07	1.93197e+07	1.8874e+07	1.72368e+07	2.10037e+07	1.83364e+07	1.81294e+07	1.77981e+07	1.69667e+07	1.91018e+07	1.89529e+07	1.83236e+07	87793.9	69.92	70.13	70.13	70.22	70.5	70.4	73.32	72.2	70.18	72.49	71.18	72.27	70.57	71.67	70.37
FALSE	High	Master Protein	Solyc12g096190.1.1	Tryptophan synthase beta chain IPR006316 Tryptophan synthase, beta chain-like	0	290.311	51	15	366	15	492	54.1	7.3	61582.2	901.9	12	15	0	3.15275e+07	3.46435e+07	3.97425e+07	3.73781e+07	3.57589e+07	3.69358e+07	3.56936e+07	4.16433e+07	3.84456e+07	3.8224e+07	3.93167e+07	3.66614e+07	3.77187e+07	3.84038e+07	3.62391e+07	374481	62	61.78	62.07	60.87	61.82	61.3	60.76	61.98	62.54	62.23	61.67	62.22	62.18	60.81	61.16
FALSE	High	Master Protein	Solyc09g091050.2.1	Lipase IPR002921 Lipase, class 3	0	290.255	46	35	249	35	863	96.3	5.4	41673.2	480.35	30	35	0	9.85976e+06	9.83626e+06	1.09854e+07	1.37558e+07	1.32784e+07	1.24555e+07	1.65063e+07	1.99217e+07	1.71449e+07	2.1046e+07	2.02369e+07	1.97226e+07	2.86385e+07	2.77934e+07	2.62275e+07	164087	56.91	57.73	56.34	55.01	56.45	56.41	56.34	55.49	57.55	55.58	57.15	55.46	53.42	51.11	53.02
FALSE	High	Master Protein	Solyc07g062650.2.1	Malate dehydrogenase IPR010097 Malate dehydrogenase, NAD-dependent, eukaryotes and gamma proteobacteria	0	290.086	73	16	476	10	346	36.1	8.56	80846.2	1439.78	12	16	5	7.74756e+07	8.47212e+07	9.41595e+07	7.58749e+07	7.8858e+07	8.25018e+07	7.82741e+07	9.35367e+07	8.87457e+07	1.03435e+08	8.99354e+07	9.19752e+07	8.56797e+07	7.76555e+07	7.30463e+07	306823	65.91	63.76	62.5	63.35	63.77	60.36	66.3	63.19	66.8	62.78	68.25	64.25	65.1	67.32	66.41
FALSE	High	Master Protein	Solyc03g112590.2.1	Cell division protease ftsH homolog IPR005938 ATPase, AAA-type, CDC48	0	289.709	40	29	487	8	831	92.8	5.48	81919	811.72	25	29	0	660573	670162	741663	813770	799136	745291	795470	877394	856326	796866	787001	761459	787736	739570	731788	5781.04	94.81	94.72	92.37	93.83	91.05	95.52	96.12	97.48	95.76	97.02	99.32	98.14	97.99	99.79	99.17
FALSE	High	Master Protein	Solyc04g050520.2.1	Translational activator gcn1 IPR011989 Armadillo-like helical	0	289.542	40	47	261	47	1340	147.6	7.44	41263.8	419.52	44	47	0	1.49923e+07	1.49227e+07	1.64107e+07	1.54127e+07	1.50648e+07	1.37719e+07	1.28631e+07	1.49751e+07	1.26238e+07	1.33287e+07	1.22615e+07	1.20468e+07	1.64658e+07	1.63255e+07	1.53886e+07	118420	75.45	75.7	74.05	74.79	73.27	74.04	72.05	71.01	71.73	69.04	71.1	70.76	70.56	71.35	72.3
FALSE	High	Master Protein	Solyc05g012480.2.1	Mitochondrial processing peptidase beta subunit IPR011237 Peptidase M16, core	0	288.955	58	26	380	25	533	59.5	6.61	65070.8	737.16	22	26	1	2.30933e+07	2.40666e+07	2.66399e+07	2.46221e+07	2.46631e+07	2.44941e+07	2.83904e+07	3.19678e+07	3.11467e+07	3.27934e+07	3.24518e+07	3.10352e+07	2.95849e+07	2.84438e+07	2.77351e+07	128618	64.91	61.91	60.4	63.63	59.77	62.62	61.53	62.66	63.02	61.21	61.92	61.87	62.07	63.17	61.4
FALSE	High	Master Protein	Solyc12g098500.1.1	Adenosylhomocysteinase IPR000043 S-adenosyl-L-homocysteine hydrolase	0	288.834	57	25	2368	5	485	53.1	6.14	350474	3436.83	19	25	0	1.43e+06	1.62669e+06	1.76774e+06	1.94308e+06	1.8677e+06	1.78213e+06	2.50728e+06	3.14968e+06	2.68338e+06	3.34207e+06	2.78255e+06	2.57342e+06	2.64098e+06	2.70591e+06	2.47209e+06	4272.07	86.72	86.05	84.24	89.03	89.72	90.84	98.62	88.77	96.49	105.33	95.17	97.3	96.37	91.09	93.83
FALSE	High	Master Protein	Solyc12g099430.1.1	Epoxide hydrolase 1 IPR000639 Epoxide hydrolase-like	0	288.563	82	24	563	24	323	36.8	7.33	91449.9	1011.56	22	24	0	1.08465e+08	1.02843e+08	1.16506e+08	1.23024e+08	1.29635e+08	1.17224e+08	8.69225e+07	9.54572e+07	8.35857e+07	8.28923e+07	6.96165e+07	7.5468e+07	8.69729e+07	8.37198e+07	8.14495e+07	436588	42.79	44.2	45.41	45.45	46.66	45.99	44.01	44.12	44.65	44.56	44.89	44.17	43.96	42.31	44.38
FALSE	High	Master Protein	Solyc09g008610.2.1	KIAA0090 homolog IPR011678 Protein of unknown function DUF1620	0	288.456	46	36	272	36	982	109.6	6.68	46894	521.48	32	36	0	1.7675e+07	1.8304e+07	2.00562e+07	2.02257e+07	1.91244e+07	1.84805e+07	1.6095e+07	1.90281e+07	1.58472e+07	1.69904e+07	1.53591e+07	1.53319e+07	2.136e+07	2.24979e+07	2.08401e+07	198444	59.77	59.59	60.24	59.68	61.6	57.83	61.21	58.85	60.7	59.46	59.5	59.91	61.98	60.05	60.16
FALSE	High	Master Protein	Solyc06g005940.2.1	Protein disulfide isomerase IPR005792 Protein disulphide isomerase	0	288.434	58	26	583	25	499	55.7	5.34	91622.4	1106.42	22	26	0	6.87358e+07	7.71333e+07	8.16264e+07	6.8052e+07	6.5264e+07	7.13283e+07	8.05898e+07	9.60205e+07	9.24388e+07	8.64324e+07	8.41378e+07	8.44035e+07	7.05957e+07	7.41589e+07	6.84603e+07	445061	66.11	66.03	68.08	66.14	64.44	62.94	67.72	65.38	68.85	68.4	72.87	69.43	70.02	68.19	68.26
FALSE	High	Master Protein	Solyc03g005730.2.1	3-isopropylmalate dehydratase large subunit 2 IPR011826 Homoaconitase_3-isopropylmalate dehydratase, large subunit, prokaryotic	0	288.146	61	23	410	17	509	55.2	7.3	74338.3	688.38	19	23	7	2.22413e+07	2.23775e+07	2.31989e+07	2.30387e+07	2.34324e+07	2.34894e+07	2.71081e+07	3.31774e+07	3.23922e+07	3.89647e+07	3.87623e+07	3.69058e+07	4.56062e+07	4.73791e+07	4.54495e+07	241811	47.56	45.31	47.78	47.45	45.85	45.24	46.22	45.44	44.68	44.86	46.06	44.71	45.26	41.8	43.27
FALSE	High	Master Protein	Solyc11g065620.1.1	Sulfite reductase IPR011787 Sulphite reductase, ferredoxin dependent	0	286.372	50	31	410	31	691	77.9	9.23	58524.9	708.99	27	31	0	5.12209e+07	5.75738e+07	6.3607e+07	6.79879e+07	6.80992e+07	6.93309e+07	5.52737e+07	7.11745e+07	5.87844e+07	6.16966e+07	5.74703e+07	5.41225e+07	8.74961e+07	8.77591e+07	8.37852e+07	358862	67.93	67.7	66.86	68.31	68.71	67.02	68.9	68.87	69	66.43	67.69	68.36	67.81	68.05	67.15
FALSE	High	Master Protein	Solyc09g007250.2.1	60S ribosomal protein L4_L1 IPR002136 Ribosomal protein L4_L1e	0	285.572	62	24	724	12	406	44.8	10.26	127722	1192.65	24	24	14	1.10998e+08	1.20467e+08	1.2913e+08	1.18204e+08	1.11653e+08	1.1675e+08	1.02604e+08	1.16209e+08	1.09242e+08	1.06687e+08	9.84688e+07	9.03684e+07	8.53143e+07	9.10455e+07	7.71737e+07	331504	69.13	66.35	68.92	68.11	68.76	67.54	70.76	67.44	70.29	70.17	70.62	68.81	69.11	67.47	68.25
FALSE	High	Master Protein	Solyc03g120230.2.1	MAR-binding filament-like protein 1 IPR009053 Prefoldin	0	285.271	54	40	299	40	717	81.4	5.14	51672.4	511.47	39	40	0	1.8189e+07	1.7853e+07	2.0124e+07	2.06995e+07	2.10064e+07	1.91667e+07	1.59323e+07	1.73718e+07	1.79136e+07	1.58851e+07	1.57124e+07	1.42806e+07	1.29484e+07	1.29215e+07	1.17682e+07	40475.7	49.91	51.44	51.71	51.38	51.78	51.94	54.22	52.76	51.89	52.79	52.22	54.42	55.17	50.7	53.21
FALSE	High	Master Protein	Solyc01g111710.2.1	26S proteasome non-ATPase regulatory subunit 3 IPR013143 PCI_PINT associated module	0	285.178	72	32	360	32	487	55.3	8.35	67251.9	640.9	31	31	0	4.44451e+07	4.69405e+07	4.83975e+07	4.90036e+07	4.60802e+07	4.3685e+07	3.6743e+07	4.53932e+07	3.63488e+07	3.82124e+07	3.47151e+07	3.4632e+07	5.26513e+07	5.41739e+07	4.96215e+07	150188	62.12	59.99	61.72	60.23	60.76	61.06	60.55	59.6	58.14	59.98	60.56	59.62	59.26	60.15	58.62
FALSE	High	Master Protein	Solyc02g093830.2.1	Glucose-6-phosphate 1-dehydrogenase IPR001282 Glucose-6-phosphate dehydrogenase	0	285.034	68	27	333	26	511	58.5	6.87	55532.4	709.52	23	27	1	3.66688e+07	3.81448e+07	3.93915e+07	3.84371e+07	3.62041e+07	3.58227e+07	3.73166e+07	4.37911e+07	3.81606e+07	3.68608e+07	3.43616e+07	3.29712e+07	3.52351e+07	3.63256e+07	3.37645e+07	145792	81.23	79.74	83.17	81.32	83.48	81.28	81.18	79.04	81.99	79.71	82.57	81.43	82.43	79.49	80.28
FALSE	High	Master Protein	Solyc09g011080.2.1	Ribulose-1 5-bisphosphate carboxylase_oxygenase activase 1 IPR003959 ATPase, AAA-type, core	0	284.567	56	24	539	7	439	48.6	8.06	93910.7	1028.17	23	24	22	8.53769e+07	8.26137e+07	9.47584e+07	8.7957e+07	9.95803e+07	8.86585e+07	6.00666e+07	5.27373e+07	5.90958e+07	4.86843e+07	4.55394e+07	4.19381e+07	3.74208e+07	3.34365e+07	3.17321e+07	31339.6	74.94	75.29	77.8	77.27	78.61	74.67	79.54	81.73	82.61	84.23	84.65	84.22	86.41	84.19	87.22
FALSE	High	Master Protein	Solyc05g009470.2.1	Alpha-glucosidase IPR000322 Glycoside hydrolase, family 31	0	284.316	40	31	415	23	928	104.6	7.27	65787.3	671.29	25	31	11	6.74159e+07	6.89698e+07	7.21272e+07	7.47285e+07	7.54581e+07	7.51405e+07	7.4466e+07	8.35411e+07	8.08046e+07	8.22528e+07	7.54885e+07	7.70193e+07	8.0893e+07	8.12499e+07	8.08478e+07	99020.4	46.54	46.58	48.41	50.14	51.41	50.07	50.38	49.99	49.98	50.37	50.04	49.2	50.73	47.62	48.31
FALSE	High	Master Protein	Solyc01g104590.2.1	Ribosomal protein L3 IPR019926 Ribosomal protein L3, conserved site IPR000597 Ribosomal protein L3	0	283.925	68	34	733	17	389	44.4	10.08	100177	1055.04	31	34	19	1.53263e+08	1.55959e+08	1.65597e+08	1.53547e+08	1.47318e+08	1.40754e+08	1.05901e+08	1.25788e+08	1.04095e+08	1.00924e+08	8.64727e+07	8.48608e+07	1.02174e+08	1.1321e+08	9.70829e+07	345791	56.27	55.9	53.71	55.04	56.19	57.05	53.16	56.73	54.88	55.64	53.95	55	54.39	54.81	56.7
FALSE	High	Master Protein	Solyc02g082690.2.1	Syntaxin binding protein 5 (Tomosyn) IPR011046 WD40 repeat-like	0	283.837	43	44	277	44	1054	115.6	7.05	46984.1	477.82	43	44	0	1.46669e+07	1.50278e+07	1.65065e+07	2.64503e+07	2.42312e+07	2.58082e+07	2.35344e+07	2.93851e+07	2.35343e+07	2.11156e+07	1.8315e+07	1.75264e+07	1.69988e+07	1.77139e+07	1.72449e+07	60113.8	52.72	50.91	50.97	51.46	51.8	49.47	50.47	49.91	48.94	49.55	51.59	49.98	51.98	51.22	51.98
FALSE	High	Master Protein	Solyc03g119090.2.1	WD repeat-containing protein 1 IPR017986 WD40 repeat, region	0	283.583	66	32	396	32	609	66.1	6.83	64345.4	730.87	28	32	0	4.15117e+07	4.47027e+07	4.88932e+07	4.49121e+07	4.25476e+07	4.34031e+07	3.96493e+07	4.68301e+07	4.08804e+07	3.93758e+07	3.72378e+07	3.79653e+07	4.06941e+07	4.16109e+07	3.86591e+07	112591	58.58	57.28	56.69	58.25	58.82	59.26	57.93	60.91	58.36	59.91	59.11	59.68	59.86	57.96	57.34
FALSE	High	Master Protein	Solyc08g014340.2.1	Cysteine synthase IPR005859 Cysteine synthase A	0	283.569	78	19	377	16	386	40.9	5.49	52055.7	750.25	13	19	3	5.64854e+07	5.70307e+07	6.41495e+07	5.90638e+07	5.95305e+07	5.7304e+07	4.50659e+07	5.19856e+07	4.95928e+07	4.52852e+07	4.28428e+07	4.0883e+07	3.93377e+07	3.80536e+07	3.58447e+07	143337	56.18	56.2	55.75	56.05	56.2	56.66	56.92	55.31	55.49	56.42	56.18	55.76	55.34	53.22	54.01
FALSE	High	Master Protein	Solyc01g108030.2.1	Methylcrotonoyl-CoA carboxylase beta subunit IPR000022 Carboxyl transferase	0	283.401	51	26	286	26	570	62.1	8.66	48496.3	552.18	24	26	0	1.5394e+07	1.70744e+07	1.89128e+07	2.40405e+07	2.33525e+07	2.25621e+07	2.6756e+07	3.26632e+07	2.85348e+07	3.0684e+07	2.98805e+07	2.74852e+07	3.71911e+07	3.41852e+07	3.2234e+07	255285	56.41	55.76	58.19	57.76	59.55	58.57	57.86	55.11	57.04	54.79	56.38	54.67	54.79	53.59	53.76
FALSE	High	Master Protein	Solyc12g009410.1.1	Pyruvate dehydrogenase E1 component alpha subunit E1 component, alpha subunit, subgroup y	0	283.197	60	23	291	1	440	48.7	7.11	55638.3	575.55	21	23	0	4.03046e+06	4.16329e+06	4212863	3.0358e+06	2.91977e+06	3.30055e+06	2.2408e+06	2.91722e+06	2.46927e+06	2925928	2.67559e+06	2.50393e+06	3.5473e+06	3.32911e+06	3.60699e+06	59475.8	83.84	86.07	86.49	89.65	81.13	79.33	87.52	85.33	84.54	82.03	85.97	83.85	84.35	85.72	81.62
FALSE	High	Master Protein	Solyc08g081530.2.1	Reductase IPR013027 FAD-dependent pyridine nucleotide-disulphide oxidoreductase	0	283.173	71	27	429	27	482	52.5	7.53	70955.6	828.26	24	27	0	3.98336e+07	4.08738e+07	4.25488e+07	4.30109e+07	4.02833e+07	4.20406e+07	3.91204e+07	4.806e+07	4.20594e+07	4.393e+07	4.13726e+07	4.00253e+07	4.15838e+07	4.22629e+07	4.06066e+07	173307	68.41	68.93	70.53	68.7	70.24	68.75	67.79	66.53	68.8	67.41	69.34	66.58	65.13	65.69	67.01
FALSE	High	Master Protein	Solyc09g008280.1.1	S-adenosylmethionine synthase IPR002133 S-adenosylmethionine synthetase	0	283.096	83	23	364	8	390	42.6	6.16	60064.7	853.85	19	23	19	6.53225e+07	7.31832e+07	7.79651e+07	4.92938e+07	4.72972e+07	4.56722e+07	4.11476e+07	4.79001e+07	4.36296e+07	3.60297e+07	3.36096e+07	3.04861e+07	2.13163e+07	2.20582e+07	2.03718e+07	87217	96.06	93.68	96.77	94.66	95.5	95.39	93.21	92.05	91.33	93.34	94.1	92.97	92.21	83.34	86.02
FALSE	High	Master Protein	Solyc04g015560.2.1	Beta-D-glucosidase IPR001764 Glycoside hydrolase, family 3, N-terminal	0	283.024	40	22	284	21	625	68.7	7.68	48479.2	564.52	20	21	2	2.17498e+07	2.34074e+07	2.73867e+07	2.63618e+07	2.65858e+07	2.6619e+07	2.50291e+07	2.82296e+07	2.51979e+07	2.60251e+07	2.61411e+07	2.61343e+07	2.77368e+07	2.8143e+07	2.7361e+07	246659	58.49	57.57	57.6	59.54	59.61	59.39	57.59	56.33	58.62	59.17	57.94	57.99	57.07	57.07	58.3
FALSE	High	Master Protein	Solyc12g094640.1.1	Glyceraldehyde-3-phosphate dehydrogenase B IPR000173 Glyceraldehyde 3-phosphate dehydrogenase	0	282.897	67	27	535	11	450	48	7.14	92349.7	981.04	22	27	0	2.31201e+07	2.22901e+07	2.23431e+07	2.55356e+07	3.19676e+07	2.12365e+07	2.44422e+07	2.0435e+07	2.79073e+07	2.30797e+07	2.17323e+07	2.28289e+07	2.25996e+07	1.93416e+07	1.76027e+07	10493.5	60.71	59.18	60.84	59.16	59.65	59.01	58.63	60.25	58.66	57.97	58.14	57.15	56.72	57.18	57.4
FALSE	High	Master Protein	Solyc01g081540.2.1	Myosin XI-F IPR001609 Myosin head, motor region	0	282.867	35	49	266	39	1567	177.8	7.66	44436.6	442.74	47	48	3	1.03452e+07	1.03991e+07	1.09925e+07	8.8289e+06	8.30617e+06	7.73692e+06	6.25873e+06	7.72846e+06	6.3269e+06	6.4857e+06	5.94266e+06	5.91559e+06	8.31939e+06	8.61251e+06	7.98705e+06	72635.6	63.76	62.69	64.83	67.04	67.68	67.88	69.22	64.46	68.94	68.61	69.87	68.21	65.29	64.17	65.31
FALSE	High	Master Protein	Solyc09g065540.2.1	Methylcrotonoyl-CoA carboxylase alpha chain IPR013816 ATP-grasp fold, subdomain 2	0	282.85	48	24	241	24	734	80.6	6.47	45187.4	569.99	20	24	0	1.58614e+07	1.49417e+07	1.77706e+07	1.7926e+07	1.73853e+07	1.71002e+07	1.82133e+07	2.21457e+07	1.93472e+07	2.06062e+07	2.05909e+07	1.91168e+07	2.39333e+07	2.18429e+07	2.14205e+07	195683	60.77	62.53	60.8	60.54	61.27	60.7	62	63.2	62.55	60.94	62.23	61.44	61.65	61.58	62.78
FALSE	High	Master Protein	Solyc10g081120.1.1	Alpha-L-arabinofuranosidase IPR017853 Glycoside hydrolase, catalytic core	0	282.763	41	23	304	23	674	74.2	5.53	53697.2	583.03	20	23	0	3.03053e+07	2.98113e+07	3.40194e+07	3.82536e+07	3.6927e+07	3.74634e+07	3.0419e+07	3.51089e+07	3.14954e+07	2.90131e+07	2.73201e+07	2.87331e+07	2.41774e+07	2.43428e+07	2.334e+07	138398	77.76	77.16	78.61	78.24	79.46	78.25	81.71	80.6	81.05	81.26	82.07	81.01	83.69	80.15	80.97
FALSE	High	Master Protein	Solyc03g115990.1.1	Malate dehydrogenase IPR010097 Malate dehydrogenase, NAD-dependent, eukaryotes and gamma proteobacteria	0	282.569	74	20	348	13	412	43.2	8.1	59416.3	796.08	16	20	8	3.16978e+07	3.37462e+07	3.59859e+07	3.56507e+07	3.39319e+07	3.64699e+07	4.80595e+07	5.71678e+07	5.36579e+07	7.00533e+07	6.31957e+07	6.57347e+07	6.59441e+07	6.73243e+07	6.04421e+07	417424	67.38	68.12	67.93	70.37	70.46	70.45	67.82	68.56	69.62	69.26	67.62	68.61	69.24	64.81	65.36
FALSE	High	Master Protein	Solyc12g009590.1.1	Methyl binding domain protein (Fragment) IPR001739 Methyl-CpG DNA binding	0	282.504	82	34	216	32	434	47.8	4.49	40882.7	479.1	29	34	2	9.20378e+06	9.76957e+06	1.06305e+07	1.01164e+07	9.55221e+06	9.76339e+06	1.08115e+07	1.2066e+07	1.22055e+07	1.20299e+07	1.24113e+07	1.11406e+07	8.92282e+06	8.98327e+06	8.13326e+06	83385.8	57.19	55.77	56.69	56.52	59.09	58.15	54.31	58.12	54.3	55.88	54.4	53.6	58.11	58.96	58.49
FALSE	High	Master Protein	Solyc02g080810.2.1	Aminomethyltransferase IPR006223 Glycine cleavage system T protein	0	282.255	70	23	413	23	406	44.3	8.44	63932.3	743.61	19	23	0	5.08963e+07	5.28307e+07	5.73031e+07	5.41251e+07	5.87626e+07	5.05734e+07	4.63218e+07	4.56936e+07	4.87808e+07	4.36305e+07	4.28709e+07	4.14658e+07	4.18654e+07	3.73215e+07	3.52778e+07	154306	64.68	63.67	67.79	65.03	65.59	65.49	65.43	64.32	66.12	64.61	64.45	64.2	62.29	61.39	63.44
FALSE	High	Master Protein	Solyc11g062130.1.1	Mitochondrial ADP_ATP carrier proteins IPR002113 Adenine nucleotide translocator 1	0	282.204	51	22	831	11	386	42	9.8	149021	1372.99	17	22	15	1.45405e+08	1.46623e+08	1.55352e+08	1.43256e+08	1.4971e+08	1.39993e+08	1.11373e+08	1.3582e+08	1.12317e+08	1.15224e+08	1.03356e+08	1.03297e+08	1.48753e+08	1.53467e+08	1.37675e+08	291039	71.3	67.52	72.71	69.77	69.29	70.99	71.33	68.63	70.93	70.98	73.45	70.7	71.95	69.1	72.27
FALSE	High	Master Protein	Solyc03g095410.2.1	Exocyst complex component protein IPR009976 Exocyst complex component Sec10	0	281.933	54	37	243	37	830	90.3	5.14	36210.5	476.06	30	37	0	1.84225e+07	1.84442e+07	1.97068e+07	1.89941e+07	1.79017e+07	1.69766e+07	1.41682e+07	1.63489e+07	1.37438e+07	1.40474e+07	1.3237e+07	1.2838e+07	1.6766e+07	1.72767e+07	1.60177e+07	85418.7	56.43	57.75	58.07	57.01	56.56	57.59	57.51	59.81	58.96	58.66	56.73	58.45	57.46	57.13	58.39
FALSE	High	Master Protein	Solyc04g072030.1.1	Interferon-induced GTP-binding protein Mx (Fragment) IPR015577 Interferon-induced Mx protein	0	281.873	65	35	213	31	675	75.9	6.05	34244.4	406.67	32	35	5	1.90129e+07	1.79143e+07	2.11997e+07	1.71361e+07	1.75386e+07	1.75123e+07	1.1007e+07	1.37538e+07	1.10891e+07	1.08661e+07	1.06334e+07	9.1399e+06	1.11554e+07	1.0282e+07	9.91048e+06	25193.8	45.26	43.92	44.3	46.22	46.34	46.26	52.72	50.29	52.81	52.88	53.67	53.79	53.88	53.92	54.44
FALSE	High	Master Protein	Solyc08g080410.2.1	UBX domain-containing protein IPR001012 UBX	0	280.846	60	29	299	29	599	66.4	4.73	43835.3	618.26	24	29	0	1.2119e+07	1.29483e+07	1.36618e+07	1.45672e+07	1.4296e+07	1.48834e+07	2.24288e+07	2.60297e+07	2.68111e+07	2.8591e+07	2.68245e+07	2.588e+07	1.99272e+07	1.98769e+07	1.80057e+07	51359	35.77	34.46	35.95	35.29	38.12	37.19	38.61	37.98	38.15	37.57	37.76	37.3	37.63	37.86	40.93
FALSE	High	Master Protein	Solyc10g005890.2.1	DNA-damage inducible protein DDI1-like IPR019103 Peptidase aspartic, eukaryotic predicted	0	280.753	67	20	267	20	407	44.7	5.24	45463.4	693.42	16	20	0	1.82276e+07	1.89686e+07	2.13082e+07	1.98142e+07	2.01232e+07	2.03854e+07	2.63681e+07	2.90895e+07	2.89249e+07	3.05102e+07	2.89866e+07	2.92407e+07	2.56374e+07	2.36236e+07	2.39887e+07	86006.8	61.35	60.94	61.78	63.81	63.47	62.59	61.09	61.81	61.65	61.3	60.75	62.3	61.84	60.82	62.52
FALSE	High	Master Protein	Solyc07g064180.2.1	Pectinesterase IPR018040 Pectinesterase, active site IPR000070 Pectinesterase, catalytic	0	280.675	48	21	1040	12	550	60.5	8.51	165745	1915.32	18	20	0	2.31576e+07	2.87576e+07	2.88042e+07	27003815	2.4505e+07	2.42171e+07	1.68623e+07	2.24011e+07	1.81044e+07	1.75497e+07	1.46513e+07	1.92957e+07	2.27192e+07	2.50597e+07	2.52596e+07	165897	89.25	84.57	91.73	86.78	88.92	90.85	84.51	84.23	87.6	82.94	87.94	88.84	89.03	90.48	91.47
FALSE	High	Master Protein	Solyc11g069270.1.1	Beta-galactosidase IPR001944 Glycoside hydrolase, family 35	0	280.1	37	24	320	23	852	93.2	7.18	50159.8	680.66	20	24	1	2.49781e+07	2.81332e+07	3.13061e+07	3.09396e+07	3.16044e+07	2.97343e+07	3.25489e+07	3.7511e+07	3.6774e+07	4.06572e+07	4.25196e+07	3.82308e+07	4.27171e+07	4.22849e+07	3.91897e+07	391505	64.21	61.45	60.28	61.95	62.5	61.4	63.75	64.25	63.81	63.46	61.61	60.36	61.54	58.61	60.16
FALSE	High	Master Protein	Solyc02g069260.2.1	ARGONAUTE 1 IPR003165 Stem cell self-renewal protein Piwi	0	278.985	41	36	299	36	1042	115.9	9.29	48538.8	536.09	34	36	0	2.53453e+07	2.51255e+07	2.74955e+07	2.33332e+07	2.261e+07	2.10684e+07	1.63968e+07	1.92275e+07	1.61123e+07	1.63339e+07	1.51209e+07	1.4733e+07	2.30041e+07	2.47639e+07	2.27511e+07	245928	51.92	51.59	54.1	51.73	51.43	52.32	50.31	48.71	51.15	48.58	49.78	48.95	46.4	45.11	45.87
FALSE	High	Master Protein	Solyc01g008330.2.1	Acetyl-CoA carboxylase biotin carboxylase IPR004549 Acetyl-CoA carboxylase, biotin carboxylase	0	278.969	63	25	321	25	536	58.5	6.98	49351.1	650.74	20	25	0	2.62265e+07	2.86536e+07	3.09626e+07	2.73454e+07	2.66173e+07	2.53045e+07	2.58252e+07	2.91127e+07	2.72021e+07	3.15926e+07	3.16059e+07	2.92403e+07	3.48162e+07	3.4798e+07	3.39769e+07	154310	77.27	76.96	79.22	79.87	79.34	77.85	80.2	79.31	79.55	79.65	80.08	80.25	79.78	80.9	77.45
FALSE	High	Master Protein	Solyc05g056270.2.1	Isocitrate lyase IPR000918 Isocitrate lyase and phosphorylmutase	0	278.955	55	21	277	21	505	54.6	6.95	54045.7	623.34	18	21	0	1.83333e+07	1.82767e+07	1.99533e+07	2.18163e+07	2.22856e+07	2.12551e+07	2.62513e+07	3.0431e+07	2.87623e+07	3.24606e+07	3.12799e+07	3.0231e+07	3.87857e+07	3.85002e+07	3.6079e+07	308706	65.05	63.42	66.87	66.81	66.84	67.57	64.57	64.49	65.93	65.94	65.2	66.54	65.68	64.41	65.22
FALSE	High	Master Protein	Solyc08g015860.2.1	Rab GDP dissociation inhibitor IPR000806 Rab GDI protein	0	278.887	56	22	510	6	444	49.5	5.88	83470.3	856.47	20	22	0	1.6944e+07	1.73307e+07	1.95639e+07	1.75054e+07	1.67406e+07	1.69356e+07	1.86754e+07	2.12511e+07	1.91992e+07	1.8733e+07	1.84775e+07	1.79596e+07	1.7782e+07	1.80948e+07	1.77192e+07	95950.4	70.79	68.9	71.87	71.19	73.4	69.9	68.56	71.46	69.26	71.29	71.45	68.69	67.47	66.26	67.7
FALSE	High	Master Protein	Solyc03g032160.2.1	Ubiquilin-1 IPR015496 Ubiquilin	0	278.826	53	19	224	14	557	58.6	4.91	38069.2	559.43	15	19	0	4.21452e+06	4.42768e+06	4.9223e+06	4.65614e+06	4.64759e+06	4.72837e+06	5.11978e+06	5.69216e+06	5.78785e+06	6.14266e+06	6.10114e+06	5.78054e+06	5.10508e+06	4.88358e+06	4.6052e+06	22159.2	55.95	55.57	54.15	55.06	55.68	53.9	54.31	53.46	56.32	52.69	57.52	54.6	56.37	53.93	55.19
FALSE	High	Master Protein	Solyc07g063040.2.1	Enolase-phosphatase E-1 IPR017714 Methylthioribulose-1-phosphate dehydratase	0	278.577	60	21	274	20	508	55.7	6.44	50546.1	607.08	17	21	1	1.31021e+07	1.45827e+07	1.59816e+07	1.42852e+07	1.43293e+07	1.4069e+07	1.60154e+07	1.92246e+07	1.72791e+07	1.93414e+07	1.84507e+07	1.8222e+07	2.16813e+07	2.1245e+07	2.00152e+07	93853.1	62.08	58.87	59.22	60.1	61.3	60	60.11	57.75	60.47	57.42	59.69	58.04	57.93	57.27	55.23
FALSE	High	Master Protein	Solyc04g072850.2.1	Alpha-L-arabinofuranosidase_beta-D-xylosidase IPR001764 Glycoside hydrolase, family 3, N-terminal	0	278.212	43	25	293	25	775	85.1	8.16	47595.1	635.84	18	25	0	2.74459e+07	3.24595e+07	3.5535e+07	3.13753e+07	3.25191e+07	3.2386e+07	2.27433e+07	2.60363e+07	2.38361e+07	2.03063e+07	2.0819e+07	1.98059e+07	2.47561e+07	2.47828e+07	2.38928e+07	177711	54.7	55.92	56.17	55.37	56.78	55.19	55.53	55.26	55.25	56.85	58.04	57.44	56.06	56.36	56.55
FALSE	High	Master Protein	Solyc12g100120.1.1	Acetyl-CoA carboxylase-like protein IPR012878 Protein of unknown function DUF1680	0	278.174	43	27	356	27	865	96.2	6.35	63050.2	701.91	24	27	0	3.44289e+07	3.52778e+07	3.78964e+07	3.88387e+07	3.84486e+07	3.75934e+07	3.14687e+07	3.76527e+07	3.22402e+07	3.15941e+07	2.92367e+07	3.01774e+07	3.12263e+07	3.14102e+07	3.09397e+07	86401.5	40.14	38.34	39.9	40.3	40.74	39.99	40.55	37.34	37.3	36.4	38.53	36.88	43.53	40.38	41.39
FALSE	High	Master Protein	Solyc04g050510.2.1	Translational activator gcn1 IPR011989 Armadillo-like helical	0	277.813	40	46	286	46	1314	141.3	6.99	43273.1	472.13	42	46	0	1.21993e+07	1.23019e+07	1.38632e+07	1.28836e+07	1.24959e+07	1.11664e+07	1.05575e+07	1.21994e+07	1.08643e+07	1.08282e+07	1.03801e+07	1.01306e+07	1.33095e+07	1.3776e+07	1.32015e+07	117747	73.68	72.35	72.72	73.99	73.22	74.84	74.25	72.06	72.79	72.03	75.5	73.63	72.67	70.74	72.75
FALSE	High	Master Protein	Solyc02g063490.2.1	Malate dehydrogenase IPR010097 Malate dehydrogenase, NAD-dependent, eukaryotes and gamma proteobacteria	0	277.736	70	17	242	13	352	36.8	7.96	39144.8	612.72	13	17	6	1.08596e+07	1.16989e+07	1.28195e+07	1.30406e+07	1.27686e+07	1.31118e+07	1.98406e+07	2.45498e+07	2.28855e+07	2.92362e+07	2.79596e+07	2.96732e+07	3.32992e+07	3.35212e+07	3.3146e+07	261371	58.36	58.28	60.02	64.75	65.42	65.54	69.06	69.32	70.27	69.91	70.84	70.81	71.82	70.73	70.02
FALSE	High	Master Protein	Solyc06g076640.2.1	Tubulin beta chain IPR002453 Beta tubulin	0	277.506	63	21	555	3	452	51	4.86	86013.4	974.66	18	21	0	1.2209e+06	1.43295e+06	1.57276e+06	675131	693599	592585	507316	688925	647495	620682	850626	732715	877927	965018	825785	3080.28	96.78	94.4	95.73	100.08	98.84	103.17	105.23	98.75	100.83	104.46	101.33	101.17	100.28	99.74	101.6
FALSE	High	Master Protein	Solyc02g065400.2.1	Oxygen-evolving enhancer protein 1 of photosystem II IPR002628 Photosystem II manganese-stabilizing protein PsbO	0	277.411	64	19	610	5	329	34.9	5.96	72908.5	1416.48	12	19	0	4.38748e+07	4.3131e+07	4.64468e+07	5.90189e+07	6.26555e+07	5.26337e+07	4.03802e+07	3.57932e+07	4.23528e+07	2.37459e+07	1.87016e+07	1.85865e+07	8.34331e+06	8.44882e+06	7.7814e+06	7090.86	59.23	58.32	60.56	59.78	60.54	61.46	61.39	59.37	60.45	59.59	60.09	60.96	54.91	54.28	55.16
FALSE	High	Master Protein	Solyc05g012070.2.1	Alpha-1 4-glucan-protein synthase IPR004901 Alpha-1,4-glucan-protein synthase, UDP-forming	0	277.001	77	22	402	7	362	41.2	6.25	66570.1	746.3	18	22	21	6.24469e+07	6.50819e+07	7.18236e+07	6.23377e+07	5.91163e+07	6.33192e+07	6.22978e+07	6.99243e+07	6.66627e+07	6.7305e+07	6.43987e+07	6.30361e+07	6.36215e+07	6.29172e+07	6.24858e+07	297545	86.86	86.62	88.6	86.63	89.99	88.38	86.66	87.19	85.77	83.93	85.24	85.07	87.29	82.52	85.06
FALSE	High	Master Protein	Solyc12g056530.1.1	Fructose-1 6-bisphosphatase class 1 IPR000146 Fructose-1,6-bisphosphatase	0	276.92	71	25	379	14	340	37.3	6.06	65113.1	724.88	23	25	15	4.73972e+07	4.86594e+07	5.43043e+07	5.66857e+07	5.62621e+07	5.16772e+07	6.186e+07	6.96186e+07	6.86915e+07	7.01515e+07	6.89805e+07	6.49311e+07	6.77236e+07	6.84701e+07	6.41578e+07	526280	63.95	61.62	63.07	62.47	64.1	64.1	64.26	61.48	63.47	61.82	63.24	61.41	61.25	59.22	60.24
FALSE	High	Master Protein	Solyc06g060260.2.1	Stromal ascorbate peroxidase 7	0	276.902	68	23	449	16	345	37.8	8.34	68716.2	932.13	19	23	8	3.00876e+07	3.01544e+07	3.44438e+07	3.53975e+07	3.72623e+07	3.57223e+07	4.46854e+07	4.95876e+07	5.16861e+07	6.25118e+07	5.77948e+07	5.77564e+07	6.05276e+07	5.50876e+07	5.11105e+07	346536	53.57	54	53.39	55.36	52.06	52.11	53.13	52.22	52.42	49.97	51.99	50.42	50.67	51.89	52.02
FALSE	High	Master Protein	Solyc04g007560.2.1	pH-response regulator protein palA_RIM20 IPR004328 BRO1	0	276.562	45	37	283	28	908	101.6	6.39	45806.3	496.34	35	37	10	1.87954e+07	1.88223e+07	2.17243e+07	2.0151e+07	1.95139e+07	1.86565e+07	2.12647e+07	2.50217e+07	2.20523e+07	2.54367e+07	23989373	2.41938e+07	2.67802e+07	2.82617e+07	2.69113e+07	196470	67.36	68.84	66.94	68.76	68.67	69.71	70.48	69.55	69.9	70.16	70.28	70.09	70.81	69.55	69.37
FALSE	High	Master Protein	Solyc09g082060.2.1	Cysteine synthase IPR005859 Cysteine synthase A	0	276.423	83	17	460	14	325	34.2	6.15	77914.6	915.81	13	17	0	3.36366e+07	3.54509e+07	4.01155e+07	3.56067e+07	3.42552e+07	3.52925e+07	2.91921e+07	3.5234e+07	3.37689e+07	3.08504e+07	2.83672e+07	2.93497e+07	2.13687e+07	2.15556e+07	1.99969e+07	278544	66.55	64.96	65.43	64.37	63.3	63.64	65.78	63	64.39	64.33	65.82	64.9	63.82	61.95	63.63
FALSE	High	Master Protein	Solyc01g111630.2.1	Glyoxylate_hydroxypyruvate reductase B IPR006140 D-isomer specific 2-hydroxyacid dehydrogenase, NAD-binding	0	276.269	79	22	244	22	386	42.2	7.01	44664	560	18	22	0	1.91742e+07	1.9286e+07	2.18947e+07	1.83567e+07	2.22889e+07	1.84722e+07	1.06117e+07	1.00199e+07	9.76716e+06	1.06484e+07	1.02705e+07	9.72736e+06	1.17756e+07	1.07693e+07	1.0517e+07	43738.9	64.97	66.65	68.73	67.68	67.64	68.15	70.95	70.39	70.29	68.88	68.44	70.65	69.53	67.87	67.44
FALSE	High	Master Protein	Solyc01g090190.2.1	Nuclear RNA binding protein IPR006861 Hyaluronan_mRNA binding protein	0	276.153	60	22	384	21	360	38.8	7.97	66179.9	749.13	19	22	2	2.73239e+07	3.04837e+07	3.00877e+07	3.0515e+07	2.8317e+07	3.09685e+07	2.97218e+07	3.34624e+07	3.4135e+07	3.22087e+07	3.17372e+07	2.93716e+07	2.52051e+07	2.41259e+07	2.30067e+07	103352	72.24	70.64	77.64	71.59	74.96	75.22	75.73	73.38	74.33	75.75	74.01	76.54	74.45	71.59	75.48
FALSE	High	Master Protein	Solyc07g045440.1.1	Fasciclin-like arabinogalactan protein 19 IPR000782 FAS1 domain	0	276.062	50	16	351	16	409	44.1	6.54	52001.2	834.42	13	16	0	1.07264e+08	1.14933e+08	1.26943e+08	1.05082e+08	9.99508e+07	1.10004e+08	5.53591e+07	6.49546e+07	5.79808e+07	4.47739e+07	4.08184e+07	4.00527e+07	2.05432e+07	1.9863e+07	2.03861e+07	65637.9	53.61	52.54	54.92	55.08	57.68	56.61	53.88	54.07	54.46	55.43	53.26	55.03	54.72	55.3	53.63
FALSE	High	Master Protein	Solyc11g020300.1.1	Translocon Tic40 IPR006636 Heat shock chaperonin-binding	0	275.926	47	22	439	22	443	47.8	7.11	76813.6	648.87	22	22	0	2.54855e+07	2.76085e+07	3.02364e+07	3.1232e+07	3.13447e+07	3.01281e+07	3.75692e+07	4.24297e+07	4.31602e+07	4.82524e+07	4.75268e+07	4.55338e+07	4.50891e+07	4.36871e+07	4.13575e+07	392874	72.45	71.42	73.03	72.86	74.98	72.67	72.64	71.53	73.63	72.39	74.15	72.55	73.25	70.42	68.12
FALSE	High	Master Protein	Solyc04g009030.2.1	Glyceraldehyde-3-phosphate dehydrogenase IPR000173 Glyceraldehyde 3-phosphate dehydrogenase	0	275.728	64	22	630	8	399	42.7	8.27	103830	1209.43	19	22	8	5.09038e+07	5.34966e+07	5.63773e+07	6.02188e+07	6.49915e+07	5.66778e+07	4.42994e+07	4.51132e+07	4.56363e+07	4.10127e+07	3.6746e+07	3.59969e+07	3.73534e+07	3.50006e+07	3.16326e+07	160388	58.03	56.63	59.35	59.05	59.81	59.08	59.1	60.42	60.7	60.38	59.44	59.41	58.45	57.27	58.64
FALSE	High	Master Protein	Solyc02g090030.2.1	Oxygen-evolving enhancer protein 1 of photosystem II IPR002628 Photosystem II manganese-stabilizing protein PsbO	0	275.702	64	20	568	6	333	35.3	5.96	68999.2	1305.24	13	20	14	2.35805e+08	2.20445e+08	2.49781e+08	3.00712e+08	3.41332e+08	2.73428e+08	1.82389e+08	1.5632e+08	1.95091e+08	9.81928e+07	8.43574e+07	8.0698e+07	4.08725e+07	3.70585e+07	3.10595e+07	16356	67.57	65.6	67.27	66.33	65.64	65.66	65.89	65.21	66.08	64.5	65.67	65.38	65.37	69.5	70.68
FALSE	High	Master Protein	Solyc05g053650.2.1	26S proteasome regulatory subunit IPR016642 26S proteasome regulatory complex, non-ATPase subcomplex, Rpn2_Psmd1 subunit	0	275.511	34	29	306	15	993	108	5.43	49858.7	586.32	26	29	0	1.66156e+07	1.69087e+07	1.81931e+07	17290342	1.69231e+07	1.64638e+07	1.40515e+07	1.57668e+07	1.32702e+07	1.34145e+07	1.19453e+07	1.21505e+07	1.68921e+07	1.67654e+07	1.59051e+07	73624.4	67.05	65.24	66.77	68.8	68.27	65.82	65.11	65.97	66.6	67.42	68.89	66.51	67.05	65.55	65.68
FALSE	High	Master Protein	Solyc06g008940.2.1	Elongation factor Tu IPR004541 Translation elongation factor EFTu_EF1A, bacterial and organelle	0	275.093	65	23	429	5	451	49.1	6.76	84665.1	783.14	21	23	0	1.3912e+06	1.4775e+06	1.72012e+06	1.52514e+06	1.43681e+06	1.45977e+06	2.3431e+06	2.85224e+06	2.69252e+06	3.74646e+06	3.79006e+06	3.49375e+06	2.57534e+06	2.70867e+06	2.44325e+06	32120.7	50.9	50.96	54.91	50.65	51.26	52.95	55.9	55.86	53.99	57.6	55.68	57.35	55.67	53.95	51.9
FALSE	High	Master Protein	Solyc09g011030.2.1	Hsp70 nucleotide exchange factor fes1 IPR011989 Armadillo-like helical	0	274.907	76	22	353	22	397	43.4	5.12	60563.7	743.33	19	22	0	2.59675e+07	2.60315e+07	2.89742e+07	3.1322e+07	3.02243e+07	2.99806e+07	4.51007e+07	5.18145e+07	5.15118e+07	5.92818e+07	5.87344e+07	5.66808e+07	5.74862e+07	5.62536e+07	5.34374e+07	417515	62.19	61.62	62.24	62.62	63.73	65.26	66.89	68.93	68.41	68.42	68.52	68.69	67.66	67.16	68.93
FALSE	High	Master Protein	Solyc10g080710.1.1	Asparaginyl-tRNA synthetase 2 IPR004522 Asparaginyl-tRNA synthetase, class IIb	0	274.86	54	33	446	32	580	64.6	6.23	71732.2	687.13	33	33	1	7.58786e+07	7.57337e+07	8.48397e+07	8.22743e+07	8.06229e+07	7.96189e+07	7.19225e+07	8.24052e+07	7.31447e+07	7.0247e+07	6.86176e+07	6.18841e+07	8.14164e+07	7.92239e+07	7.72751e+07	172023	43.61	42.6	44.33	43.54	41.95	41.54	43.76	43.69	42.7	46.22	42.79	43.4	44.04	43.27	42.35
FALSE	High	Master Protein	Solyc02g065240.2.1	Hydrolase alpha_beta fold family protein IPR000073 Alpha_beta hydrolase fold-1	0	274.797	70	16	341	15	264	29.6	6.11	58698.1	885.48	12	16	1	1.11526e+07	1.18091e+07	1.26852e+07	1.30592e+07	1.3526e+07	1.26547e+07	3.93053e+07	5.32643e+07	5.44251e+07	6.93438e+07	8.24686e+07	7.28543e+07	8.26191e+07	7.79223e+07	8.06652e+07	501584	59.2	62.41	61.17	62.59	62.42	64.86	67.9	66.94	67.58	67.01	68.51	65.9	68.69	68.82	66
FALSE	High	Master Protein	Solyc05g013030.1.1	26S proteasome regulatory subunit IPR013143 PCI_PINT associated module	0	274.547	59	22	377	22	423	47	6.29	76994.8	747.39	21	22	0	4.44087e+07	4.51316e+07	5.05863e+07	4.80365e+07	4.61714e+07	4.7333e+07	4.6419e+07	5.67219e+07	4.8208e+07	5.1725e+07	4.96501e+07	4.8129e+07	5.66215e+07	5.68635e+07	5.58994e+07	280041	64.51	63.04	64.37	63.77	64.9	62.89	64.56	64.1	65.08	63.58	65.87	64.6	63.39	61.75	63.05
FALSE	High	Master Protein	Solyc04g009770.2.1	DNAJ chaperone IPR003095 Heat shock protein DnaJ	0	274.111	65	21	209	15	418	46.6	6.42	33152.3	550.88	15	21	0	1.1955e+07	1.21527e+07	1.35116e+07	1.3469e+07	1.3383e+07	1.30516e+07	1.66229e+07	1.9049e+07	1.80741e+07	1.95592e+07	1.82513e+07	1.79134e+07	1.80376e+07	1.7785e+07	1.66824e+07	198618	61.83	59.69	60.53	60.86	59.17	61.37	61.78	61.1	60.89	62.02	62.81	63.17	60.77	61.78	62.74
FALSE	High	Master Protein	Solyc04g081400.2.1	Hexokinase 1 IPR001312 Hexokinase	0	273.738	62	23	235	21	499	54	5.72	51462	490.35	20	23	2	2.34999e+07	2.41526e+07	2.75157e+07	2.4158e+07	2.39742e+07	2.30216e+07	1.88906e+07	2.13724e+07	2.01936e+07	1.92096e+07	1.83161e+07	1.74736e+07	1.76743e+07	1.69512e+07	1.64172e+07	88163.7	70.94	68.5	68.66	69.24	68.98	69.84	69.39	68.77	68.6	69.79	70.45	70.84	71.7	69.73	69.62
FALSE	High	Master Protein	Solyc04g009200.2.1	Glutamate-1-semialdehyde-2 1-aminomutase IPR004639 Tetrapyrrole biosynthesis, glutamate-1-semialdehyde aminotransferase	0	273.473	63	19	308	19	482	51.5	6.99	48671.2	701.78	14	19	0	3.34117e+07	3.546e+07	3.9212e+07	3.66188e+07	3.53835e+07	3.48113e+07	2.87716e+07	3.28676e+07	3.26183e+07	3.15567e+07	3.15433e+07	2.9492e+07	3.1167e+07	2.94508e+07	2.73734e+07	170705	74.24	72.43	74.26	74.88	73.38	73.42	72.96	69.83	74	73.29	71.73	72.18	70.71	69.07	72.25
FALSE	High	Master Protein	Solyc09g090140.2.1	Malate dehydrogenase IPR011274 Malate dehydrogenase, NAD-dependent, cytosolic	0	273.282	69	18	807	16	332	35.4	6.32	140614	1593.32	15	18	2	1.69468e+08	1.82835e+08	1.9518e+08	1.76738e+08	1.75095e+08	1.69701e+08	1.75913e+08	1.8619e+08	1.94804e+08	1.81669e+08	1.78906e+08	1.74114e+08	1.38912e+08	1.35897e+08	1.33419e+08	315807	51.13	51.92	53.45	54.36	53.19	54.78	52.08	54.49	53.68	52.75	53.87	53.43	53.65	54.75	52.61
FALSE	High	Master Protein	Solyc01g095970.2.1	Dynamin 2 IPR001401 Dynamin, GTPase region	0	273.128	63	38	341	12	610	68.2	7.97	52552.9	545.98	34	38	0	4.72656e+06	5.10456e+06	5.62783e+06	5.44797e+06	5.34396e+06	5.15483e+06	5.02116e+06	5.73435e+06	5.029e+06	5.01309e+06	4.77468e+06	4.78025e+06	4.79152e+06	4.77972e+06	4.79313e+06	19319.2	40.29	39.1	40.13	39.63	34.81	38.02	41	40.1	40.9	40.53	43.28	39.91	39.05	36.93	37.56
FALSE	High	Master Protein	Solyc09g074660.2.1	Thymidylate kinase IPR004879 Protein of unknown function DUF255	0	272.909	50	34	281	34	761	85.2	5.97	43316	517.66	31	34	0	1.29718e+07	1.31308e+07	1.45924e+07	1.72659e+07	1.73247e+07	1.5845e+07	1.95509e+07	2.29818e+07	1.97726e+07	2.28607e+07	2.13002e+07	2.10834e+07	2.78619e+07	2.73055e+07	2.67736e+07	176205	69.85	71.02	70.37	69.07	68.56	69.22	69.19	67.84	69.56	68.37	71.71	70	68.27	67.77	68.79
FALSE	High	Master Protein	Solyc12g009400.1.1	Pyruvate dehydrogenase E1 component alpha subunit E1 component, alpha subunit, subgroup y	0	272.574	59	23	287	1	440	48.7	7.3	54726.4	561.67	21	23	31	3.7066e+07	3.93891e+07	4.1327e+07	3.27796e+07	3.19309e+07	3.19774e+07	2.7105e+07	3.36078e+07	2.96027e+07	3.23926e+07	3.31099e+07	3.06444e+07	3.7847e+07	3.7575e+07	3.57365e+07	301568	69.15	70.92	73.26	75.46	76.81	72.9	73.74	73.58	74.46	73.92	72.72	71.91	72.54	70.68	67.46
FALSE	High	Master Protein	Solyc02g091840.2.1	Receptor like kinase, RLK	0	272.202	37	30	319	30	1016	111.1	6.71	47820.1	595.79	25	30	0	4.22943e+07	4.24608e+07	4.76043e+07	4.88995e+07	4.49089e+07	4.66247e+07	3.04709e+07	3.37703e+07	3.12706e+07	3.11019e+07	2.99814e+07	2.75592e+07	2.7539e+07	2.62985e+07	2.46777e+07	155741	61.98	61.71	62.92	62.38	64.7	62.16	62.85	63.33	65.89	63.78	61.38	64.4	62.7	63.22	62.47
FALSE	High	Master Protein	Solyc06g082630.2.1	26S protease regulatory subunit 6B IPR005937 26S proteasome subunit P45	0	272.048	63	23	448	21	414	46.6	5.91	85287.3	847.69	21	23	0	2.7534e+07	2.85399e+07	3.1337e+07	3.01818e+07	2.88233e+07	2.97719e+07	3.32871e+07	3.81407e+07	3.63363e+07	3.9618e+07	3.80233e+07	3.65465e+07	3.44279e+07	3.33121e+07	3.22764e+07	330537	35.34	35.09	38.22	35.94	36.44	35.55	35.17	35.86	36.87	34.36	35.31	34.9	35.88	33.26	34.78
FALSE	High	Master Protein	Solyc07g017780.2.1	H-ATPase IPR006534 ATPase, P-type, plasma-membrane proton-efflux	0	271.947	40	32	249	23	965	106.4	6.32	43607.4	427.81	30	32	0	1.14235e+07	1.10942e+07	1.28289e+07	1.06949e+07	9.81989e+06	9.89684e+06	7.63991e+06	8.91713e+06	7.11253e+06	7.39496e+06	6.57575e+06	5.99969e+06	8.19076e+06	8.09022e+06	7.29453e+06	15532.7	48.57	48.51	47.77	47.56	48.59	48.83	49.43	50.47	49.98	53.78	51.98	54.62	52.8	52.6	52.62
FALSE	High	Master Protein	Solyc05g005780.2.1	AP-1 complex subunit gamma-1 IPR017107 Adaptor protein complex AP-1, gamma subunit	0	271.86	45	34	207	26	879	96.1	6.68	31486.9	435.15	29	34	10	1.0525e+07	1.05584e+07	1.16221e+07	1.0719e+07	1.0356e+07	9.61321e+06	8.89222e+06	1.01016e+07	8.60329e+06	8.61415e+06	8.41422e+06	7.62138e+06	1.03937e+07	1.0277e+07	1.01575e+07	53992.4	63	61	62.43	62.67	61.58	62.69	60.72	60.08	61.48	61.78	60.51	63.09	61.67	59.93	59.52
FALSE	High	Master Protein	Solyc03g121590.2.1	Protein SEY1 IPR008803 Root hair defective 3 GTP-binding	0	271.262	55	35	289	32	815	90.7	5.67	40404.9	604.15	26	35	4	3.34111e+07	3.40243e+07	3.73028e+07	3.5195e+07	3.44919e+07	3.31806e+07	2.96301e+07	3.56217e+07	3.01397e+07	3.16931e+07	2.8103e+07	2.73622e+07	3.7027e+07	3.87524e+07	3.57989e+07	212635	39.95	42.07	38.6	39.33	40.62	38.4	38	40.16	39.15	39.67	40.5	37.87	37.94	39.1	37.6
FALSE	High	Master Protein	Solyc02g014310.2.1	Polyadenylate-binding protein IPR012677 Nucleotide-binding, alpha-beta plait	0	271.252	42	30	386	30	631	65.7	5.43	63595.9	652.97	28	30	0	6.22505e+07	6.66865e+07	6.95342e+07	5.79695e+07	5.48621e+07	5.31008e+07	4.20117e+07	4.62948e+07	4.20404e+07	4.44227e+07	4.05916e+07	3.68098e+07	2.41615e+07	2.71472e+07	2.3341e+07	64051.8	25.19	25.34	27.14	26.51	28.32	27.64	27.88	31.79	30.69	29.76	30.38	30.68	32.88	31.36	31.98
FALSE	High	Master Protein	Solyc07g041870.2.1	Tubulin--tyrosine ligase-like protein 12 IPR004344 Tubulin-tyrosine ligase	0	270.995	60	38	222	38	859	98	5.34	36166.5	436.03	31	38	0	1.35432e+07	1.35174e+07	1.52134e+07	1.46695e+07	1.38723e+07	1.3373e+07	1.19542e+07	1.42356e+07	1.18559e+07	1.23387e+07	1.16066e+07	1.17427e+07	1.50784e+07	1.49002e+07	1.42986e+07	106209	77.03	76.21	77.69	77.86	78.04	77.2	78.79	76.71	79.05	78.83	77.85	78.18	78.57	77.96	78.88
FALSE	High	Master Protein	Solyc02g062500.2.1	2-oxoglutarate-dependent dioxygenase IPR005123 Oxoglutarate and iron-dependent oxygenase	0	270.862	59	17	1475	14	321	36.5	5.3	251298	2550.36	13	17	4	8.20752e+07	8.35967e+07	9.48306e+07	1.34772e+08	1.14084e+08	1.11723e+08	2.70759e+08	3.05704e+08	2.89219e+08	3.5234e+08	3.425e+08	3.3912e+08	3.65293e+08	3.5216e+08	3.48277e+08	1.14134e+06	76.91	68.82	73.57	76.02	78.2	79.32	79.94	80.11	81.25	80.57	82.58	82.12	80.09	79.94	82.43
FALSE	High	Master Protein	Solyc01g112280.2.1	Succinyl-diaminopimelate desuccinylase IPR010159 N-acyl-L-amino-acid amidohydrolase	0	270.437	74	25	347	25	448	50.2	7.03	56513.1	690.93	20	25	0	4.2946e+07	4.70151e+07	5.04649e+07	4.76788e+07	4.46025e+07	4.65634e+07	4.39031e+07	4.91945e+07	4.59889e+07	4.42234e+07	4.24685e+07	4.35485e+07	4.07756e+07	4.05483e+07	3.83499e+07	418524	88.59	89.41	89.14	88.56	89.87	89.28	88.37	87.92	89.97	87.13	87.85	88.41	85.27	85.98	87.82
FALSE	High	Master Protein	Solyc10g086550.1.1	Cell division protease ftsH homolog 3 IPR005936 Peptidase M41, FtsH	0	270.373	54	37	249	21	813	89.6	7.88	37688.3	455.64	32	37	17	9.77199e+06	1.01735e+07	1.12124e+07	1.23001e+07	1.17091e+07	1.12444e+07	1.32658e+07	1.53414e+07	1.35579e+07	1.54027e+07	1.4665e+07	1.37525e+07	1.54585e+07	1.52257e+07	1.41665e+07	119035	65.81	63.93	66.06	62.34	65.63	63	60.03	60.1	63.06	59.26	61.99	59.69	60.82	57.99	62.59
FALSE	High	Master Protein	Solyc08g078510.2.1	GRAM-containing_ABA-responsive protein (Fragment) IPR004182 GRAM	0	270.257	81	17	309	17	279	31	6.8	51341	678.17	13	16	0	1.09331e+07	1.12894e+07	1.21446e+07	1.26991e+07	1.30779e+07	1.31493e+07	3.09455e+07	3.80069e+07	3.62329e+07	5.84986e+07	5.5905e+07	5.72381e+07	6.24748e+07	6.41116e+07	5.8056e+07	436010	50.62	52.95	48.66	50.82	50.77	52.23	55.45	55.1	56.61	54.61	56.02	55.47	55.38	54.12	54.29
FALSE	High	Master Protein	Solyc02g091490.2.1	Fructokinase 3 IPR011611 Carbohydrate_purine kinase	0	270.049	67	21	357	19	389	41.8	5.8	64330.2	697.34	19	21	2	3.90197e+07	3.88125e+07	4.39809e+07	4.17213e+07	4.1722e+07	4.06888e+07	4.12538e+07	4.58844e+07	4.29087e+07	4.49105e+07	4.33824e+07	4.33994e+07	4.3819e+07	4.39906e+07	4.18991e+07	194706	58.69	61.42	60.02	61.77	62.83	62.28	60.74	60.31	61.85	62.02	60.37	59.69	61.9	59.91	57.54
FALSE	High	Master Protein	Solyc01g080640.2.1	Multidrug resistance protein ABC transporter family IPR001140 ABC transporter, transmembrane region	0	269.635	32	40	285	37	1498	168.5	6.84	45689.4	473.47	38	40	3	1.14388e+07	1.12742e+07	1.30488e+07	1.66e+07	1.59366e+07	1.48342e+07	1.9639e+07	2.3584e+07	1.96539e+07	2.17549e+07	2.08608e+07	2.01512e+07	3.14507e+07	3.28558e+07	2.95345e+07	211736	45.99	49.77	51.69	46.44	48.8	47.88	43.85	43.42	47.11	45.49	49.47	45.55	42.04	39.51	41.19
FALSE	High	Master Protein	Solyc03g083090.2.1	Glycogen synthase IPR011835 Glycogen_starch synthases, ADP-glucose type	0	269.093	56	27	316	27	641	70.7	6.2	58492.2	621.75	25	27	0	2.35077e+07	2.1759e+07	2.5076e+07	2.81699e+07	2.82185e+07	2.65218e+07	3.92629e+07	4.5859e+07	4.15004e+07	5.19737e+07	4.80835e+07	4.90376e+07	6.4989e+07	6.51637e+07	6.09356e+07	352751	48.75	47.27	48.75	48.03	48.09	48.55	50.01	48.56	48.7	48.08	48.62	47.62	47.54	46.1	47.75
FALSE	High	Master Protein	Solyc01g060020.2.1	Beta-glucanase IPR000490 Glycoside hydrolase, family 17	0	268.476	61	15	426	15	360	39.7	8.12	68183.8	835.2	11	15	0	1.27569e+07	1.40037e+07	1.51676e+07	1.98443e+07	1.93024e+07	2.95476e+07	2.83378e+07	3.35842e+07	3.81027e+07	2.47694e+07	3.415e+07	4.01989e+07	3.64938e+07	3.67208e+07	3.47237e+07	170699	105.55	103.33	107.72	106.68	108.71	107.91	111.47	108.07	112.26	111.48	115.19	112.04	109.59	108.14	108.67
FALSE	High	Master Protein	Solyc04g082400.2.1	1 4-alpha-glucan branching enzyme IPR006589 Glycosyl hydrolase, family 13, subfamily, catalytic region	0	267.704	49	35	283	35	844	96.3	6.09	45241.2	483.15	31	35	0	1.25669e+07	1.33332e+07	1.44601e+07	1.51239e+07	1.49125e+07	1.37841e+07	1.46125e+07	1.66678e+07	1.52546e+07	1.75697e+07	1.78495e+07	1.70977e+07	2.98672e+07	2.92026e+07	2.78002e+07	166967	60.92	61.36	62.99	59.78	60.5	59.68	59.04	59.21	58.77	58.62	59.82	57.84	58.73	57.3	57.16
FALSE	High	Master Protein	Solyc06g006100.2.1	Anthranilate synthase component I family protein expressed IPR005256 Anthranilate synthase component I	0	267.552	52	24	230	23	587	65.6	7.14	42481.2	452.16	21	24	1	1.2747e+07	1.33615e+07	1.51296e+07	1.90119e+07	1.74677e+07	1.78392e+07	2.22056e+07	2.53376e+07	2.34792e+07	2.37264e+07	2.30683e+07	2.22517e+07	2.63905e+07	2.62183e+07	2.56495e+07	150763	77.22	75.12	75.76	75.5	75.81	76.66	76.56	76.71	78.16	78.77	79.18	78.56	78.72	76.96	78.1
FALSE	High	Master Protein	Solyc05g009530.2.1	Dihydrolipoyllysine-residue acetyltransferase component of pyruvate dehydrogenase complex IPR001078 2-oxoacid dehydrogenase acyltransferase, catalytic domain	0	267.474	61	20	298	18	459	48.2	8.32	50932.7	549.28	15	20	5	1.82526e+07	1.98427e+07	2.17461e+07	1.90306e+07	1.85866e+07	1.91002e+07	1.78364e+07	2.14143e+07	1.91193e+07	1.88938e+07	1.82672e+07	1.69901e+07	1.7058e+07	1.72114e+07	1.64745e+07	142265	58.35	58.29	58.91	60.66	60.15	58.37	59.41	55.53	60.49	56.22	55.38	54.9	53.42	52.75	51.55
FALSE	High	Master Protein	Solyc12g008840.1.1	Beta-galactosidase IPR001944 Glycoside hydrolase, family 35	0	267.258	56	26	201	25	724	80.4	8.79	27779.2	447.89	18	26	1	4.91924e+06	5.54733e+06	6.3419e+06	9.12235e+06	8.80404e+06	8.69692e+06	1.67241e+07	1.98059e+07	1.92576e+07	1.89435e+07	1.88765e+07	1.83122e+07	3.11874e+07	2.96239e+07	2.95318e+07	208330	50.43	50.8	51.01	49.9	51.76	48.93	50.07	49.81	49.74	50.99	50.89	52.96	49.25	49.55	49.39
FALSE	High	Master Protein	Solyc11g010560.1.1	Kinesin-like protein IPR001752 Kinesin, motor region	0	266.39	43	50	255	50	1318	146.3	6.76	38268.2	464.66	47	50	0	1.83025e+07	1.81848e+07	1.98509e+07	1.66697e+07	1.71645e+07	1.51582e+07	1.01708e+07	1.17275e+07	1.01927e+07	9.41781e+06	8.93369e+06	8.49013e+06	1.05361e+07	1.03667e+07	9.94592e+06	67230	57.34	58.47	58.91	58.49	58.89	59.11	63.77	62.1	62.74	66.05	64.64	64.58	63.08	61.52	62.13
FALSE	High	Master Protein	Solyc05g005490.2.1	Carbonic anhydrase IPR015892 Carbonic anhydrase, prokaryotic-like, conserved site	0	266.007	83	20	476	20	268	29.5	5.9	95344.8	892.81	20	19	0	2.89921e+07	2.94175e+07	3.39067e+07	5.04244e+07	4.90695e+07	5.04757e+07	8.74758e+07	1.0543e+08	1.01297e+08	1.14473e+08	1.10333e+08	1.09205e+08	1.125e+08	1.11917e+08	9.84356e+07	712908	40.86	41.96	40.7	45.25	45.95	47.21	47.93	48.28	50.63	48.84	49.74	48.76	48.21	47.3	46.75
FALSE	High	Master Protein	Solyc01g099150.2.1	Lipoxygenase IPR001246 Lipoxygenase, plant	0	265.997	36	32	580	3	862	97.4	7.02	84091.5	724.12	31	32	0	133578	130862	145005	160382	164613	168484	220111	219178	245544	241771	240226	220454	300312	253285	264072	1580.58	67.34	56.13	69.6	64.01	67.57	65.26	57.65	61.78	61.05	66.27	58.72	69.34	64.5	69.81	70.44
FALSE	High	Master Protein	Solyc06g005710.2.1	cDNA clone 002-143-C11 full insert sequence-binding domain	0	265.791	65	30	312	30	496	53	8.02	49892.2	558.99	28	30	0	4.96749e+07	4.54875e+07	5.12131e+07	6.34923e+07	7.05301e+07	5.43104e+07	5.63481e+07	4.93696e+07	6.52707e+07	4.57841e+07	4.00703e+07	4.18833e+07	2.43624e+07	2.17833e+07	2.20478e+07	70916.8	68.59	69.14	69.81	69.57	69.97	70.26	70.75	70.15	68.99	69.67	71.08	70.28	70.84	70.52	70.58
FALSE	High	Master Protein	Solyc02g091130.2.1	ATP synthase subunit beta IPR005722 ATPase, F1 complex, beta subunit	0	265.345	45	17	908	3	551	59.4	6.65	177479	1602.48	15	17	0	97065.1	95123.9	102696	107164	101203	94208.1	105596	117733	114329	107913	105508	95697.2	102431	89785.1	90081.7		138.25	137.8	138.61	137.91	138.11	138.27	137.3	137.38	137.98	138.23	138.12	137.85	136.82	137.93	137.14
FALSE	High	Master Protein	Solyc09g018790.2.1	Gamma hydroxybutyrate dehydrogenase-like protein IPR015815 3-hydroxyacid dehydrogenase_reductase	0	265.034	70	13	196	13	287	30.4	7.49	31471.3	594.16	9	13	0	1.8095e+07	1.84816e+07	2.0872e+07	1.92654e+07	1.90003e+07	1.87237e+07	2.2089e+07	2.40094e+07	2.44799e+07	2.58271e+07	2.66427e+07	2.5058e+07	2.38069e+07	2.28095e+07	2.13714e+07	176908	80.56	79.11	81.39	81.11	82.32	81.21	79.08	78.26	80.59	79.24	79.1	77.19	78.1	75.28	78.05
FALSE	High	Master Protein	Solyc04g071350.2.1	Exocyst complex component 2	0	265.034	46	43	229	42	1106	124.6	5.59	32789.4	423.39	38	43	1	1.43736e+07	1.46916e+07	1.61694e+07	1.52653e+07	1.46578e+07	1.34918e+07	1.22017e+07	1.3542e+07	1.21787e+07	1.18706e+07	1.1071e+07	1.08189e+07	1.38406e+07	1.44869e+07	1.36066e+07	84497.4	41.86	41.82	44.23	42.88	44.34	41.92	41.63	41.92	39.25	40.3	42.34	39.49	41.37	40.88	40.59
FALSE	High	Master Protein	Solyc09g008670.2.1	Threonine ammonia-lyase biosynthetic IPR000634 Serine_threonine dehydratase, pyridoxal-phosphate-binding site IPR005787 Threonine dehydratase I	0	264.516	64	25	231	25	595	64.9	5.39	37581.3	523.9	19	25	0	2.10887e+07	2.98572e+07	2.75116e+07	1.53303e+07	1.61616e+07	1.4594e+07	1.64971e+07	2.19511e+07	1.57384e+07	1.39111e+07	1.1939e+07	1.10457e+07	1.51886e+07	1.47803e+07	1.44113e+07	62844.2	60.35	58.05	60.89	57.63	59.33	57.74	58.02	56.71	56.45	53.07	53.2	52.59	52.73	50.99	50.28
FALSE	High	Master Protein	Solyc01g008310.2.1	Phenylalanyl-tRNA synthetase beta chain IPR004531 Phenylalanyl-tRNA synthetase, class IIc, beta subunit, archae_euk cytosolic	0	264.257	71	33	311	33	576	64.7	5.63	48113.9	562.71	29	33	0	3.22559e+07	3.24618e+07	3.56798e+07	3.49907e+07	3.35749e+07	3.28379e+07	2.82336e+07	3.28148e+07	2.85964e+07	2.85356e+07	2.77823e+07	2.7267e+07	3.49811e+07	3.50654e+07	3.297e+07	288533	36.71	36.32	36.47	35.51	38.37	37.4	38.45	39.04	39.35	40.68	42.1	39.95	40.01	41.18	39.28
FALSE	High	Master Protein	Solyc01g106330.2.1	Glutamyl-tRNA(Gln) amidotransferase subunit A IPR000120 Amidase signature enzyme	0	264.218	64	30	225	29	618	67.8	6.55	33785.8	507.82	22	30	1	2.04187e+07	2.11309e+07	2.27267e+07	2.00174e+07	2.08109e+07	1.90616e+07	1.34464e+07	1.52127e+07	1.31994e+07	1.14672e+07	1.11222e+07	1.04483e+07	1.14112e+07	1.15057e+07	1.14304e+07	75858.9	61.27	59.48	62.73	61.47	61.77	61.12	62.55	62.6	64.83	64.32	65.92	64.5	65.93	62.95	62.86
FALSE	High	Master Protein	Solyc02g078120.1.1	Eukaryotic translation initiation factor 3 subunit 7 IPR007783 Eukaryotic translation initiation factor 3, subunit 7	0	264.187	56	25	253	25	577	65.5	5.62	36406	496.29	19	25	0	1.38197e+07	1.43624e+07	1.54056e+07	1.48366e+07	1.44041e+07	1.45004e+07	1.54848e+07	1.79668e+07	1.71557e+07	1.89854e+07	1.8386e+07	1.74539e+07	1.64318e+07	1.53059e+07	1.39769e+07	65895.9	75.54	74.32	73.82	75.63	74.54	77.03	77.26	77.55	76.08	77.18	75.07	76.2	76.1	76.1	76.98
FALSE	High	Master Protein	Solyc01g100650.2.1	NHL repeat containing 2 IPR011042 Six-bladed beta-propeller, TolB-like	0	264.017	40	35	230	35	1077	117	5.77	35226.6	440.12	31	35	0	1.30076e+07	1.33529e+07	1.49709e+07	1.71686e+07	1.8456e+07	1.60895e+07	1.53537e+07	1.64864e+07	1.73298e+07	1.74618e+07	1.75665e+07	1.64596e+07	1.86902e+07	1.79264e+07	1.60266e+07	74780.9	67.48	67.66	68.15	67.14	67.47	67.39	71.08	70.39	70.83	72.01	70.96	70.38	67.77	66.31	69.39
FALSE	High	Master Protein	Solyc03g120980.2.1	ATP-binding cassette transporter IPR013525 ABC-2 type transporter	0	263.455	35	48	235	44	1500	170	8.27	37384.4	361.32	46	48	4	6.55186e+06	7.19143e+06	7.92568e+06	1.41232e+07	1.44133e+07	1.29227e+07	1.8075e+07	1.97491e+07	1.70313e+07	1.47153e+07	1.38507e+07	1.31289e+07	1.36779e+07	1.34553e+07	1.21718e+07	110309	55.46	55.41	56.06	58.34	58.93	57.49	59.19	57.74	60.75	58.77	59.99	59.76	57.69	57.32	58.02
FALSE	High	Master Protein	Solyc06g005970.2.1	Beta-D-glucosidase IPR001764 Glycoside hydrolase, family 3, N-terminal	0	263.132	51	22	340	20	604	66.3	5.34	50785	670.2	18	22	3	2.40016e+07	2.58552e+07	2.75772e+07	3.08125e+07	2.93357e+07	2.81338e+07	3.43324e+07	3.96442e+07	3.5372e+07	3.65352e+07	3.58765e+07	3.35686e+07	3.71594e+07	3.73134e+07	3.5047e+07	135646	62.76	61.67	64.44	64.5	62.69	65.76	65.49	65.44	65.96	65.87	67.24	68.62	66.23	65.56	66.82
FALSE	High	Master Protein	Solyc03g111810.2.1	Sieve element-occluding protein 3	0	263.033	51	28	296	22	724	82.5	6.29	48888.2	557.63	23	28	10	2.54672e+07	2.43242e+07	2.69169e+07	2.28861e+07	2.17691e+07	2.16599e+07	1.65582e+07	1.92713e+07	1.62555e+07	1.50121e+07	1.32398e+07	1.27325e+07	2.09675e+07	2.09e+07	1.91445e+07	147162	57.92	59.61	59.48	57.92	62.24	61.26	60.96	61.73	61.55	63.62	64.41	65.8	63.6	63.04	61.95
FALSE	High	Master Protein	Solyc06g053400.2.1	2-isopropylmalate synthase 1 IPR005671 Bacterial 2-isopropylmalate synthase	0	262.995	55	24	244	17	612	66.5	6.8	41887.1	531.84	19	24	0	7.78167e+06	7.91885e+06	8.92715e+06	8.00576e+06	7.20038e+06	7.54905e+06	6.56663e+06	7.58619e+06	7.08626e+06	8.74251e+06	8.35581e+06	8.13373e+06	1.071e+07	1.08908e+07	1.05304e+07	89356.5	59.16	60.85	60.08	59.93	61.92	59.97	58.82	58.66	57.91	56.35	57.79	56.54	58.81	59.6	59.49
FALSE	High	Master Protein	Solyc06g011400.2.1	ATP-dependent chaperone ClpB IPR013093 ATPase associated with various cellular activities, AAA-2	0	262.532	56	28	357	27	529	60.6	5.55	64732.2	588.09	26	28	0	1.01202e+07	1.04317e+07	1.18132e+07	1.51934e+07	1.47556e+07	1.39822e+07	2.32775e+07	2.82498e+07	2.51313e+07	2.79158e+07	2.63367e+07	2.47059e+07	2.20996e+07	2.18182e+07	1.99687e+07	165779	62.32	61.48	61.07	62.04	63.61	62.53	63.89	63.72	67.2	64.03	65.91	65.55	64.25	64.54	63.67
FALSE	High	Master Protein	Solyc08g079870.1.1	Subtilisin-like protease IPR015500 Peptidase S8, subtilisin-related IPR000209 Peptidase S8 and S53, subtilisin, kexin, sedolisin	0	262.472	45	19	215	9	745	78.9	6.73	35778.2	643.74	13	19	12	1.67298e+07	1.54197e+07	1.87067e+07	1.62514e+07	1.72009e+07	1.60307e+07	1.68365e+07	1.75094e+07	1.85747e+07	1.91682e+07	1.87849e+07	2.18873e+07	1.67425e+07	1.54825e+07	1.53315e+07	116044	74.41	73.01	76.98	77.94	75.6	73.94	74.86	73.95	75.86	74.91	75.48	75.88	73.81	69.95	74.01
FALSE	High	Master Protein	Solyc09g065900.2.1	Glutathione reductase IPR006324 Glutathione reductase, plant	0	262.313	55	24	275	24	557	60.1	7.74	46890.4	520.78	21	24	0	2.19563e+07	2.23533e+07	2.56643e+07	2.54711e+07	2.58774e+07	2.48496e+07	2.94863e+07	3.3205e+07	3.30917e+07	3.66763e+07	4.04562e+07	3.62541e+07	4.81147e+07	4.46465e+07	4.25345e+07	185597	51.68	52.97	53.32	53.85	55.26	53.56	54.3	52.61	52.16	54.65	53.4	53.57	53.36	54.9	51.05
FALSE	High	Master Protein	Solyc01g102510.2.1	Genomic DNA chromosome 5 P1 clone MXC17 IPR017986 WD40 repeat, region	0	262.266	32	34	210	34	1434	152.8	7.68	34055.9	427.69	29	34	0	1.53347e+07	1.55273e+07	1.75316e+07	1.61762e+07	1.59345e+07	1.51592e+07	1.25772e+07	1.44241e+07	1.25998e+07	1.19291e+07	1.10821e+07	1.07745e+07	1.28259e+07	1.26343e+07	1.21523e+07	89033.6	34.36	35.06	36.26	36.61	36.32	36.1	37.08	37.97	40.83	39.06	41.82	41.1	41.8	40.31	40.35
FALSE	High	Master Protein	Solyc06g062800.2.1	ATP-dependent RNA helicase eIF4A IPR011545 DNA_RNA helicase, DEAD_DEAH box type, N-terminal	0	262.193	49	19	755	1	413	46.8	5.85	136337	1316.96	17	19	0	207446	193766	243413	238797	252660	252835	267102	295953	307616	258778	270220	232367	248632	233978	238456	6137.76	105.42	106.56	101.89	106.66	101.53	98.52	101.15	99.05	97.43	102.45	99.88	101.46	101.15	100.96	100.48
FALSE	High	Master Protein	Solyc04g047770.2.1	VHS domain-containing protein At3g16270 IPR018205 VHS subgroup	0	262.127	50	27	238	27	682	74.5	6.14	41945.8	515.31	25	27	0	1.60849e+07	1.64179e+07	1.85623e+07	1.74098e+07	1.6176e+07	1.69183e+07	1.9611e+07	2.22071e+07	2.14266e+07	2.23907e+07	2.19191e+07	2.10557e+07	1.92892e+07	1.90976e+07	1.86228e+07	169893	64.4	63.2	65.06	64.12	65.22	64.44	64.35	63.96	65.64	65.92	66.86	64.84	65.12	63.37	64.6
FALSE	High	Master Protein	Solyc06g073280.2.1	LL-diaminopimelate aminotransferase IPR019942 LL-diaminopimelate aminotransferase, plant-related	0	262.071	57	19	388	19	461	50.2	7.91	61299.1	869.39	16	19	0	3.72811e+07	3.87946e+07	4.15468e+07	3.88608e+07	3.83075e+07	3.90204e+07	4.04121e+07	4.68823e+07	4.64223e+07	5.47554e+07	5.40124e+07	5.2713e+07	6.31604e+07	6.25874e+07	5.8678e+07	303995	80.85	80.55	83.01	82.57	83	81.16	84.29	83.58	81.73	82.27	82.43	81.41	83.73	81.6	80.54
FALSE	High	Master Protein	Solyc07g055210.2.1	Aspartate aminotransferase IPR000796 Aspartate_other aminotransferase	0	261.817	61	21	350	21	425	47	7.93	58908.6	664.45	17	21	0	4.96858e+07	5.18481e+07	5.90748e+07	5.42544e+07	5.11465e+07	5.08699e+07	6.01424e+07	7.04104e+07	6.42376e+07	7.28242e+07	6.92742e+07	6.90913e+07	7.18014e+07	7.39538e+07	7.04145e+07	927928	44.99	41.93	46.43	45.04	43.82	46.1	46.75	47.24	48.05	47.39	48.08	46.81	49.3	46.09	46.16
FALSE	High	Master Protein	Solyc07g005810.2.1	Eukaryotic translation initiation factor 4 IPR016021 MIF4-like, type 1_2_3	0	261.624	49	33	331	30	773	84.9	8.63	56714.9	554.84	32	33	0	1.838e+07	1.91634e+07	2.14317e+07	2.08074e+07	2.01764e+07	1.9529e+07	2.00944e+07	2.29698e+07	2.06128e+07	2.13537e+07	2.02611e+07	1.94599e+07	2.0832e+07	2.05981e+07	1.98237e+07	66529.9	64.64	65.19	64.64	65.34	65.56	65.01	65.19	64.79	64.77	66.01	67.36	66.49	66.03	64.33	65.49
FALSE	High	Master Protein	Solyc07g062130.2.1	Dtdp-glucose 4 6-dehydratase-binding domain	0	261.589	52	31	311	22	674	75.5	6.8	44760.3	536.46	27	31	2	2.61574e+07	2.65032e+07	3.05456e+07	2.21021e+07	2.15472e+07	2.06264e+07	1.37667e+07	1.51236e+07	1.43217e+07	1.08316e+07	1.04772e+07	1.01804e+07	7.16047e+06	7.00619e+06	7.63781e+06	26542.5	70.76	69.27	68.24	69.61	68.44	69.66	69.58	69.76	69.31	66.89	71.06	69	71.92	72.14	71.06
FALSE	High	Master Protein	Solyc03g025730.2.1	Tubulin beta chain IPR002453 Beta tubulin	0	261.464	59	21	658	2	445	50	4.94	120774	946.35	19	21	2	2.56313e+06	2.39123e+06	2.84214e+06	1.80069e+06	1.91812e+06	1.71072e+06	1.29751e+06	1.58563e+06	1.46286e+06	1.22231e+06	1.21874e+06	1.12736e+06	929053	1.01157e+06	944047	33979.5	49.34	51.05	49.41	52.05	46.37	50.87	33.2	44.83	42.84	49.6	36.75	45.13	43.85	43.96	44.74
FALSE	High	Master Protein	Solyc01g100360.2.1	Dihydrolipoyl dehydrogenase IPR006258 Dihydrolipoamide dehydrogenase	0	261.038	48	23	418	18	570	60.2	7.28	76807.1	772.66	21	23	5	6.67229e+07	7.20021e+07	7.8929e+07	6.66815e+07	6.10897e+07	6.53569e+07	6.58696e+07	7.91701e+07	7.60622e+07	7.78041e+07	7.90211e+07	7.57681e+07	7.61396e+07	7.28593e+07	7.19421e+07	578472	38.78	39.21	39.42	40.28	40.21	41.08	38.97	38.76	37.65	38.59	39.22	38.03	37.71	36.5	36.24
FALSE	High	Master Protein	Solyc01g010750.2.1	Stress responsive protein IPR008997 Ricin B-related lectin	0	260.396	61	13	364	13	327	37.6	6.29	55201.7	951.61	8	13	0	4.78036e+07	4.9864e+07	5.56323e+07	5.09085e+07	4.81244e+07	5.11408e+07	6.08092e+07	6.79952e+07	6.72011e+07	6.91911e+07	6.95222e+07	6.88774e+07	5.29732e+07	5.38777e+07	5.06705e+07	400117	55.56	56.41	55.66	55.86	55.43	57.03	53.89	56.92	54.58	56.7	56.25	57.11	57.42	55.04	55.48
FALSE	High	Master Protein	Solyc11g069800.1.1	cytochrome P450	0	260.39	63	29	344	27	510	57.2	8.65	57584.1	617.81	28	29	2	3.24574e+07	3.39595e+07	3.67203e+07	3.83699e+07	3.9503e+07	3.51347e+07	3.37662e+07	3.59405e+07	3.26463e+07	3.26282e+07	3.19343e+07	2.99929e+07	4.54316e+07	4.31411e+07	4.15671e+07	155003	82.5	80.92	84.97	83.05	83.44	83.19	84.94	81.75	85.55	82.46	83.91	84.36	83.97	81.59	83.14
FALSE	High	Master Protein	Solyc05g056230.2.1	Calreticulin 2 calcium-binding protein IPR009169 Calreticulin	0	260.373	64	30	362	22	433	50.9	6.51	55312.2	638.15	25	30	8	5.16318e+07	5.2671e+07	5.58558e+07	5.59914e+07	5.32705e+07	5.43908e+07	4.97848e+07	5.57208e+07	5.45363e+07	5.66196e+07	5.26238e+07	5.17268e+07	4.94021e+07	4.6586e+07	4.49623e+07	320737	54.63	55.69	58.38	55.33	56.91	56.16	56.61	56.83	57.5	57.04	57.89	56.75	56.89	54.96	57.48
FALSE	High	Master Protein	Solyc07g045290.2.1	Long-chain-fatty-acid--CoA ligase 3 IPR000873 AMP-dependent synthetase and ligase	0	260.252	52	34	304	34	726	79.8	8.07	52289.6	513.22	31	34	0	2.75692e+07	2.83802e+07	3.13702e+07	3.06952e+07	2.94811e+07	2.81361e+07	2.74544e+07	3.31531e+07	2.88288e+07	3.05451e+07	2.89478e+07	2.91113e+07	4.64021e+07	4.80233e+07	4.53554e+07	226422	35.53	35.82	34.4	36.51	36.44	35.01	34.59	31.96	32.78	34.82	32.27	34.79	31.25	30.78	31.09
FALSE	High	Master Protein	Solyc10g079880.1.1	Eukaryotic translation initiation factor 3 subunit 6 IPR016650 Translation initiation factor 3, subunit 6, eukaryotic	0	260.173	74	25	246	25	438	51.1	5.47	43370.6	572.42	22	25	0	2.04946e+07	2.07432e+07	2.39728e+07	2.1963e+07	2.17742e+07	2.0756e+07	2.04137e+07	2.32547e+07	2.10824e+07	2.07834e+07	2.0146e+07	1.92611e+07	2.36204e+07	2.37291e+07	2.27329e+07	184124	61.28	61.87	61.28	62.24	61.51	60.1	59.29	58.74	59.62	60.18	59.62	59.32	57.98	56.32	57.72
FALSE	High	Master Protein	Solyc01g106050.2.1	Dynamin-2 IPR000375 Dynamin central region	0	259.704	51	36	239	22	822	90.7	6.71	37225.8	455.34	32	35	17	1.38026e+07	1.47174e+07	1.5897e+07	1.53007e+07	1.56578e+07	1.47872e+07	1.53086e+07	1.82358e+07	1.58008e+07	1.77627e+07	1.61323e+07	1.57153e+07	1.8332e+07	1.81814e+07	1.67127e+07	44842.8	69.66	69.99	70.74	71.08	69.37	71.02	70.16	69.04	71.58	70.37	73.64	69.66	72.22	70.82	71.21
FALSE	High	Master Protein	Solyc01g111440.2.1	Senescence-associated protein 12 IPR009686 Senescence-associated	0	259.081	72	25	279	25	443	48.6	8.46	46785	504.34	22	25	0	1.58472e+07	1.62457e+07	1.85821e+07	1.86911e+07	1.85767e+07	1.82182e+07	1.99329e+07	2.29554e+07	2.1388e+07	2.39158e+07	2.30011e+07	2.20993e+07	2.06103e+07	2.03079e+07	1.92438e+07	100433	57	55.74	56.71	55.62	54.36	55.52	58.46	56.28	56.95	56.26	58.5	57.24	56.67	55.81	57.56
FALSE	High	Master Protein	Solyc06g072300.2.1	ARGONAUTE 1 IPR003165 Stem cell self-renewal protein Piwi	0	259.049	35	37	341	20	1054	116.8	9.44	49139.6	548.95	34	37	0	1.346e+07	1.33627e+07	1.49418e+07	1.42632e+07	1.40103e+07	1.31594e+07	9.63687e+06	1.08042e+07	9.59256e+06	9e+06	8.38078e+06	8.10771e+06	1.03066e+07	9.90651e+06	9.74579e+06	67309.5	62.19	61.19	64.41	63.76	62.62	63.4	64.14	63.46	61.77	61.26	62.59	59.23	63.09	60.2	61.21
FALSE	High	Master Protein	Solyc03g112910.2.1	Pantothenate kinase IPR015844 Pantothenate kinase, acetyl-CoA regulated, two-domain type	0	258.979	48	32	189	32	901	99.4	6.1	31278.6	383.37	25	32	0	9.67212e+06	9.61088e+06	1.09607e+07	1.01578e+07	9.77874e+06	9.42355e+06	8.45507e+06	9.61424e+06	8.11463e+06	8.76445e+06	8.22985e+06	7.92928e+06	1.13309e+07	1.13508e+07	1.08826e+07	62165.4	67.77	66.9	67.27	65.75	66.4	65.39	66.28	66.96	66.79	64.17	66.03	67.51	63.44	62.43	62.92
FALSE	High	Master Protein	Solyc08g015690.2.1	Late-embryogenesis abundant protein 2 IPR013990 Water Stress and Hypersensitive response	0	258.601	85	23	546	23	317	35.2	4.81	82024.7	891.93	18	23	0	1.07181e+08	1.12669e+08	1.19704e+08	1.13488e+08	1.19206e+08	1.18254e+08	1.30306e+08	1.4574e+08	1.47436e+08	1.43692e+08	1.42156e+08	1.4143e+08	1.0888e+08	1.05287e+08	1.00716e+08	253582	63.75	62.41	64.68	63.38	63.46	63.64	63.83	63.77	64.83	64.41	63.99	63.34	62.93	63.53	63.49
FALSE	High	Master Protein	Solyc02g030170.2.1	FAD linked oxidase domain protein IPR006094 FAD linked oxidase, N-terminal	0	258.466	61	30	299	30	568	66.2	7.74	49191.5	524.39	26	29	0	3.38144e+07	3.46582e+07	3.8461e+07	2.88274e+07	2.84145e+07	2.59824e+07	1.77024e+07	2.11644e+07	1.75317e+07	1.60763e+07	1.44174e+07	1.46069e+07	2.00407e+07	2.09253e+07	1.90493e+07	78845.4	61.41	59.52	60.21	61.29	59.95	58.42	61.02	59.17	59.4	59.79	58.64	60.58	60.27	58.12	62.49
FALSE	High	Master Protein	Solyc11g072190.1.1	Elongation factor beta-1 IPR014038 Translation elongation factor EF1B, beta and delta chains, guanine nucleotide exchange	0	258.331	86	15	579	11	227	24.5	4.77	110694	1068.95	13	14	0	7.81479e+07	7.94096e+07	9.05311e+07	8.21778e+07	7.6798e+07	8.21162e+07	8.24224e+07	9.27851e+07	9.47423e+07	9.64924e+07	9.58036e+07	9.18351e+07	6.78388e+07	6.7069e+07	6.3667e+07	279941	54.39	51.49	52.66	52.89	53.67	52.82	53.91	54.53	54.15	53.62	52.81	54.19	55.26	55.24	55.28
FALSE	High	Master Protein	Solyc02g021650.2.1	DNA damage-binding protein 1 IPR004871 Cleavage and polyadenylation specificity factor, A subunit, C-terminal	0	258.043	38	38	299	38	1095	122.2	5.26	47556.9	473.71	38	37	0	2.09064e+07	2.09622e+07	2.24877e+07	2.39949e+07	2.2757e+07	2.11691e+07	1.92109e+07	2.28414e+07	1.85042e+07	2.0152e+07	1.85455e+07	1.87807e+07	2.50615e+07	2.56996e+07	2.36352e+07	150509	51.62	51.11	54.94	51.87	53.85	52.15	50.36	48.53	51.14	51.91	50.39	48.61	51.18	49.12	50
FALSE	High	Master Protein	Solyc07g055300.2.1	Alpha alpha-trehalose-phosphate synthase (UDP-forming) IPR001830 Glycosyl transferase, family 20	0	257.954	55	36	221	21	858	97	5.88	40131.7	439.36	32	36	17	1.39362e+07	1.42169e+07	1.53659e+07	1.41676e+07	1.37303e+07	1.2955e+07	1.19194e+07	1.37027e+07	1.21476e+07	1.18476e+07	1.12715e+07	1.12308e+07	1.24439e+07	1.28543e+07	1.21624e+07	64435.6	54.32	54.57	53.53	54.71	55.12	55.31	55.71	54.83	54.42	55.43	56.03	53.64	58	56.43	57
FALSE	High	Master Protein	Solyc07g064950.2.1	Trigger factor-like protein IPR005215 Trigger factor	0	257.713	65	29	250	29	527	59.2	5.07	47208.5	488.22	27	29	0	9.81663e+06	9.96638e+06	1.13285e+07	1.25179e+07	1.28996e+07	1.19612e+07	1.6906e+07	1.90779e+07	1.80278e+07	2.46931e+07	2.38418e+07	2.27344e+07	2.72357e+07	2.70657e+07	2.55195e+07	161226	75.32	73.44	77.1	75.86	76.37	75.99	75.07	73.55	76.06	73.69	76.1	74.98	73.16	72.77	74.7
FALSE	High	Master Protein	Solyc01g106320.2.1	Octicosapeptide_Phox_Bem1p domain-containing protein IPR000270 Octicosapeptide_Phox_Bem1p	0	257.452	55	19	339	18	493	54	6.21	52772.5	705.38	16	19	0	2.81879e+07	3.03978e+07	3.28147e+07	2.68531e+07	2.66008e+07	2.70797e+07	2.90002e+07	3.137e+07	3.20759e+07	2.98397e+07	2.88223e+07	2.76932e+07	2.14065e+07	2.16784e+07	2.13905e+07	75255.5	46.43	46.71	45.43	47.48	47.03	48.93	51.09	53.37	51.72	56.3	55.93	57.36	58.93	58.12	56.38
FALSE	High	Master Protein	Solyc04g076060.2.1	14-3-3 protein beta_alpha-B IPR000308 14-3-3 protein	0	257.386	73	19	817	12	252	28.6	4.84	136087	1308.96	19	19	4	1.00054e+08	1.05389e+08	1.14183e+08	1.08475e+08	1.04521e+08	1.04133e+08	8.51441e+07	9.98315e+07	8.81832e+07	8.37954e+07	8.4715e+07	7.79924e+07	9.86398e+07	9.26544e+07	9.2539e+07	344073	79.06	74.68	75.85	74.85	76.43	75.24	75.13	74.83	72.96	73.95	73.47	75.73	72.97	75.89	75.41
FALSE	High	Master Protein	Solyc02g080630.2.1	Lactoylglutathione lyase IPR004361 Glyoxalase I	0	257.138	60	18	926	17	341	38.5	7.09	153700	1477.65	17	18	1	9.37215e+07	1.01925e+08	1.13989e+08	1.18077e+08	1.1486e+08	1.21764e+08	1.41372e+08	1.64513e+08	1.59907e+08	1.70404e+08	1.55516e+08	1.61591e+08	1.38513e+08	1.32699e+08	1.19912e+08	499568	75.37	73.58	76.32	74.17	74.37	73.5	76.7	74.01	77.67	76.08	78.77	76.65	78.37	74.47	78.14
FALSE	High	Master Protein	Solyc05g005700.2.1	Aldehyde dehydrogenase 1 IPR015590 Aldehyde dehydrogenase	0	256.667	47	22	388	16	529	57.8	7.93	64478.6	753.65	19	22	0	5.68093e+07	6.03801e+07	6.58025e+07	5.78616e+07	5.75439e+07	5.89012e+07	3.35847e+07	3.93573e+07	3.45144e+07	2.88326e+07	2.51526e+07	2.68436e+07	2.04229e+07	2.0609e+07	1.91642e+07	23457.5	63.15	63.32	67.92	67.47	65.36	63.63	66.37	64.61	68.49	65.05	71.45	67.57	67.97	65.21	67.24
FALSE	High	Master Protein	Solyc06g034120.2.1	Alcohol dehydrogenase zinc-binding domain protein IPR002085 Alcohol dehydrogenase superfamily, zinc-containing	0	256.651	62	18	269	18	384	41.2	8.7	44999.3	702.03	14	18	0	2.96404e+07	2.99237e+07	3.42066e+07	3.17766e+07	3.12143e+07	3.17528e+07	2.92187e+07	3.35782e+07	3.14605e+07	2.80939e+07	2.78569e+07	2.67244e+07	2.41182e+07	2.24937e+07	2.18898e+07	59569.5	59.19	60.21	60.03	61.41	60.11	61.79	61.67	60.36	61.84	61.88	60.85	60.31	60.12	59.63	58.33
FALSE	High	Master Protein	Solyc11g008340.1.1	Exocyst complex component 4 IPR007191 Sec8 exocyst complex component specific domain	0	256.524	49	42	214	42	1143	126.7	5.9	32427	425.72	35	42	0	9.65607e+06	9.84348e+06	1.10717e+07	1.05492e+07	1.02547e+07	9.67295e+06	8.26925e+06	9.59324e+06	8.33313e+06	8.37598e+06	7.74677e+06	7.50075e+06	9.5374e+06	9.74164e+06	9.35016e+06	113080	28.68	27.99	28.39	28.29	28.71	28.5	28.32	29.31	28.13	29.14	29.21	30.02	27.48	26.3	27.37
FALSE	High	Master Protein	Solyc03g118030.2.1	Glutamyl-tRNA(Gln) amidotransferase subunit A IPR000120 Amidase signature enzyme	0	256.519	51	24	269	24	624	68.7	7.01	53827.1	509.49	24	24	0	2.09381e+07	2.17542e+07	2.419e+07	2.41573e+07	2.46596e+07	2.40826e+07	2.19703e+07	2.49528e+07	2.26636e+07	2.28833e+07	2.29639e+07	2.23317e+07	2.614e+07	2.6926e+07	2.52624e+07	122286	54.62	55.46	55.08	55.82	54.48	55.45	55.66	56.93	57.07	58.5	57.95	58.34	59.11	58.55	59.87
FALSE	High	Master Protein	Solyc01g107130.2.1	Vacuolar sorting receptor IPR003137 Protease-associated PA	0	256.069	53	28	342	27	630	69.8	5.63	48710.8	668.43	23	28	0	2.13752e+07	2.18609e+07	2.40996e+07	2.42271e+07	2.40678e+07	2.42448e+07	3.00043e+07	3.30304e+07	3.2914e+07	3.59183e+07	3.68626e+07	3.25302e+07	3.55979e+07	3.55417e+07	3.54897e+07	164520	38.06	39.41	41.13	40.06	40.76	39.92	38.45	39.46	40.08	40.12	39.87	38.5	38.99	36.79	37.89
FALSE	High	Master Protein	Solyc01g111780.2.1	Importin beta-2 subunit IPR011989 Armadillo-like helical	0	255.905	40	27	232	27	890	99.2	4.94	35967.5	449.24	23	27	0	1.84077e+07	1.90519e+07	1.99134e+07	1.96867e+07	1.92317e+07	1.80928e+07	1.43169e+07	1.7452e+07	1.4358e+07	1.37626e+07	1.30445e+07	1.34707e+07	1.84665e+07	1.93595e+07	1.70645e+07	72711.7	58.84	58.1	57.17	56.49	58.81	55.71	57.41	56.52	56.18	55.75	56.78	53.59	56.85	53.54	56.91
FALSE	High	Master Protein	Solyc01g079680.2.1	Ran GTPase activating protein (Fragment) IPR003590 Leucine-rich repeat, ribonuclease inhibitor subtype	0	255.665	69	27	183	27	550	60.2	4.75	27258.3	438.39	19	27	0	2.14221e+07	2.18284e+07	2.38279e+07	2.35276e+07	2.20059e+07	2.22242e+07	1.94051e+07	2.17008e+07	2.00796e+07	1.96201e+07	1.98703e+07	1.74256e+07	1.82822e+07	1.79104e+07	1.74463e+07	134850	74.87	73.06	74.1	73.84	72.99	72.81	72.47	72.36	74.76	72.72	72.68	72.84	72.77	72.06	73.22
FALSE	High	Master Protein	Solyc03g006140.2.1	Neutral ceramidase IPR006823 Neutral_alkaline nonlysosomal ceramidase	0	255.584	41	27	308	27	764	83.8	7.81	54051.5	549.16	27	27	0	1.84009e+07	1.90881e+07	2.19422e+07	2.09194e+07	2.06874e+07	2.00059e+07	1.76878e+07	1.99022e+07	1.84596e+07	1.93657e+07	1.90585e+07	1.87319e+07	2.25329e+07	2.32904e+07	2.10368e+07	82662.8	53.34	53.45	53.72	53.5	53.69	54.88	55.52	54.87	56.55	54.55	58.38	54.99	55.45	52.62	52.55
FALSE	High	Master Protein	Solyc09g082970.2.1	Pyruvate kinase IPR001697 Pyruvate kinase	0	255.393	56	21	233	21	593	65.1	5.8	39969.1	474.54	15	21	0	2.0831e+07	2.13226e+07	2.30331e+07	2.19509e+07	2.04178e+07	2.02411e+07	1.72892e+07	1.98918e+07	1.74596e+07	1.8385e+07	1.72061e+07	1.61924e+07	2.05085e+07	2.04257e+07	1.9848e+07	117336	58.98	57.73	60.15	57.95	60.87	58.25	57.71	61.39	59.12	55.39	59.8	57.59	59.15	57.12	59.5
FALSE	High	Master Protein	Solyc10g079500.1.1	Inosine-5_apos-monophosphate dehydrogenase IPR005990 IMP dehydrogenase	0	255.146	62	22	349	22	497	53	6.95	63853.3	694.65	18	22	0	3.24722e+07	3.55117e+07	3.7105e+07	3.71379e+07	3.59015e+07	3.69414e+07	4.43961e+07	5.03433e+07	4.92124e+07	5.24534e+07	5.02278e+07	4.86277e+07	4.42918e+07	4.26847e+07	4.11076e+07	122559	53.29	51.35	52.48	52.2	52.75	52.43	52.15	53.66	53.2	52.86	52.45	50.63	53.74	51.45	53
FALSE	High	Master Protein	Solyc12g095880.1.1	Phosphofructokinase family protein IPR012004 Pyrophosphate-dependent phosphofructokinase TP0108	0	254.774	63	28	344	18	485	53.8	6.6	53840.9	591.52	23	28	11	2.19368e+07	2.28594e+07	2.50447e+07	2.67597e+07	2.62025e+07	2.49406e+07	2.87666e+07	3.39418e+07	3.114e+07	3.53558e+07	3.27704e+07	3.15635e+07	3.55893e+07	3.70836e+07	3.36091e+07	211522	59.36	58.26	60.59	59.76	59.71	58.24	62.82	61.41	64.32	63.26	65.33	63.31	63.96	61.18	61.24
FALSE	High	Master Protein	Solyc04g009950.2.1	Pre-mRNA splicing factor IPR015495 Myb transcription factor	0	253.987	47	43	225	43	987	111.1	5.47	34648	386.84	38	43	0	1.16057e+07	1.16892e+07	1.33849e+07	1.25618e+07	1.23894e+07	1.18344e+07	1.16024e+07	1.32846e+07	1.28523e+07	1.26956e+07	1.24932e+07	1.18445e+07	1.17716e+07	1.13847e+07	1.07506e+07	81164.5	56.31	57.47	57.96	56.65	57.62	57.41	57.97	56.95	57.86	56.83	57.8	56.87	57.15	56.59	57.37
FALSE	High	Master Protein	Solyc01g106360.2.1	Glutamyl-tRNA(Gln) amidotransferase subunit A IPR000120 Amidase signature enzyme	0	253.91	64	28	204	26	608	66.7	6.06	29113.2	430.07	23	28	1	1.32918e+07	1.37283e+07	1.51196e+07	1.53804e+07	1.51828e+07	1.46898e+07	1.42992e+07	1.68843e+07	1.4622e+07	1.47554e+07	1.46879e+07	1.48542e+07	2.02401e+07	1.97084e+07	1.94976e+07	109404	59	59.05	58.94	58.64	60.04	58.17	63.29	60.68	61.2	62.42	61.87	61.5	61.93	60.99	61.3
FALSE	High	Master Protein	Solyc04g082780.2.1	Cinnamoyl CoA reductase-like 1-binding domain	0	253.864	68	22	384	22	321	35.6	5.63	67650.3	761.01	21	22	0	3.23341e+07	3.37369e+07	3.78674e+07	3.66669e+07	3.57619e+07	3.57889e+07	4.15401e+07	4.77054e+07	4.64743e+07	5.05501e+07	4.94146e+07	4.71408e+07	4.85297e+07	4.78135e+07	4.54801e+07	293673	42.84	42.33	41.11	41.78	43.06	43.57	40.24	39.12	38.97	37.91	39.58	38.27	37.14	38.44	40.07
FALSE	High	Master Protein	Solyc06g082090.2.1	Methionine aminopeptidase IPR004545 Proliferation-associated protein 1	0	253.642	58	21	433	10	387	42.7	6.86	62835.6	796.46	18	21	13	5.29678e+07	5.60644e+07	5.85793e+07	5.37762e+07	5.12365e+07	5.29505e+07	4.48719e+07	5.24476e+07	4.76444e+07	4.81415e+07	4.60197e+07	4.42518e+07	4.47897e+07	4.57661e+07	4.30844e+07	185872	42.74	39.66	40.27	39.77	41.13	37.74	42.26	41.45	42.75	41.51	43.6	43.1	44.37	42.88	43.6
FALSE	High	Master Protein	Solyc06g073190.2.1	Fructokinase-like IPR002173 Carbohydrate_puine kinase, PfkB, conserved site	0	253.402	73	21	337	20	328	34.7	6.1	67354.8	678.62	21	21	0	4.10865e+07	4.57794e+07	4.8225e+07	3.84694e+07	3.65941e+07	3.89009e+07	3.55109e+07	4.06481e+07	3.76701e+07	3.25304e+07	3.26302e+07	3.20504e+07	2.56772e+07	2.49964e+07	2.32547e+07	149270	100.97	99.99	102.31	100.07	99.8	99.54	100.38	98.74	100.62	98.28	99.83	98.03	97.08	93.99	97.72
FALSE	High	Master Protein	Solyc09g082730.2.1	Aldo_keto reductase family protein IPR001395 Aldo_keto reductase	0	253.135	78	22	351	19	346	38.2	5.66	55542.4	674.54	18	22	1	2.41754e+07	2.62328e+07	2.81214e+07	2.67014e+07	2.57347e+07	2.5903e+07	2.69921e+07	3.16117e+07	2.92045e+07	2.88719e+07	2.85108e+07	2.79357e+07	2.57371e+07	2.60874e+07	2.54618e+07	112320	54.71	53.14	56.92	54.92	56.01	56.03	56.82	54.79	56.18	56.7	59.83	58.26	56.84	55.85	56.2
FALSE	High	Master Protein	Solyc10g086010.1.1	60S ribosomal protein L4_L1 IPR002136 Ribosomal protein L4_L1e	0	253.105	49	21	525	8	435	47.8	10.29	93759.5	919.95	21	21	3	2.67399e+07	2.80057e+07	3.08381e+07	2.80312e+07	2.66993e+07	2.79728e+07	2.4298e+07	2.64988e+07	2.61309e+07	2.41631e+07	2.23814e+07	2.09293e+07	1.76393e+07	1.83471e+07	1.61963e+07	155228	72.68	74.67	74.22	74.77	75.57	74.9	77.13	76.82	74.23	75.32	76.05	73.97	74.74	74.69	74
FALSE	High	Master Protein	Solyc08g075160.2.1	Bifunctional purine biosynthesis protein purH IPR002695 AICARFT_IMPCHase bienzyme	0	252.675	58	27	233	27	600	65.6	6.67	36586	456.98	23	27	0	1.52477e+07	1.61653e+07	1.82012e+07	1.76531e+07	1.68386e+07	1.62638e+07	1.46616e+07	1.67241e+07	1.57486e+07	1.71389e+07	1.66032e+07	1.55144e+07	1.97771e+07	1.97469e+07	1.84853e+07	75489.4	55.85	53	54.52	55.78	58.57	57.19	58.8	60.36	57.8	56.79	57.15	59.84	58.35	56.53	56.45
FALSE	High	Master Protein	Solyc12g005080.1.1	Dihydrolipoyllysine-residue succinyltransferase component of 2-oxoglutarate dehydrogenase complex IPR006255 Dihydrolipoamide succinyltransferase	0	252.651	52	19	432	14	370	40.5	6.99	58833.2	858.38	16	19	0	4.03095e+07	4.25462e+07	4.76387e+07	4.39989e+07	4.33766e+07	4.42565e+07	5.30967e+07	6.2141e+07	6.11109e+07	6.50616e+07	6.56892e+07	6.16511e+07	5.58455e+07	5.20672e+07	4.92311e+07	137721	31.37	32.41	31.84	31.15	30.13	30.72	28.39	29.68	29.9	29.3	29.86	28.18	29.46	28.47	29.12
FALSE	High	Master Protein	Solyc10g074980.1.1	Vacuolar sorting receptor IPR003137 Protease-associated PA	0	252.096	48	28	311	19	624	69.2	5.53	52913.5	557.37	26	28	10	2.35551e+07	2.36631e+07	2.59405e+07	2.25434e+07	2.20502e+07	2.21631e+07	2.57282e+07	3.02389e+07	2.82087e+07	2.85354e+07	2.79953e+07	2.65164e+07	2.89009e+07	2.82425e+07	2.77719e+07	227761	49.44	48.58	49.61	50.43	48.92	51.21	49.92	48.33	47.74	48.14	48.7	48.42	48.86	47.1	48.51
FALSE	High	Master Protein	Solyc02g088260.2.1	Latex abundant protein 1	0	251.701	47	19	507	19	362	41.7	4.7	106619	1117.13	19	19	0	2.92701e+07	3.08088e+07	3.55038e+07	3.3099e+07	3.29946e+07	3.36452e+07	3.95461e+07	4.18795e+07	4.43828e+07	4.33436e+07	4.15058e+07	4.17137e+07	3.0744e+07	3.07559e+07	2.91725e+07	157624	51.83	48.82	54.56	51.39	47.89	50.37	51.46	49.28	52.75	51.46	51.7	51.38	49.49	47.31	50.98
FALSE	High	Master Protein	Solyc09g009430.2.1	Cell division protein ftsZ IPR000158 Cell division protein FtsZ, N-terminal	0	251.605	61	18	193	11	478	50.4	5.55	36902.1	444.85	15	18	10	5.19961e+06	5.34645e+06	5.95289e+06	6.42505e+06	6.42834e+06	6.21095e+06	8.28835e+06	9.06021e+06	9.34311e+06	1.097e+07	1.12667e+07	1.01624e+07	1.02714e+07	9.82625e+06	9.91224e+06	55909.2	87.29	86.07	87.74	86.45	85.91	85.73	82.78	81.6	82.99	78.67	81.39	81.07	80.2	77.93	78.75
FALSE	High	Master Protein	Solyc03g025720.2.1	Long-chain-fatty-acid--CoA ligase IPR000873 AMP-dependent synthetase and ligase	0	251.399	49	21	348	21	523	56.4	6.96	60113.6	618.86	18	21	0	1.86162e+07	2.08225e+07	2.29721e+07	2.68762e+07	2.63865e+07	2.62105e+07	3.8477e+07	4.71624e+07	3.92797e+07	4.72409e+07	4.58413e+07	4.42308e+07	5.94083e+07	6.18433e+07	5.77609e+07	517982	37.38	37.51	36.16	36.7	38.34	36.7	39.24	40.23	39.95	39.09	40.8	38.75	38.82	39.76	39.75
FALSE	High	Master Protein	Solyc06g005160.2.1	Ascorbate peroxidase IPR019793 Peroxidases heam-ligand binding site IPR019794 Peroxidase, active site IPR002016 Haem peroxidase, plant_fungal_bacterial	0	251.265	82	15	556	7	250	27.4	5.95	96884.6	1235.81	12	15	0	1.63277e+07	1.79074e+07	1.81755e+07	1.78601e+07	1.65519e+07	1.94321e+07	1.97136e+07	2.51332e+07	2.13058e+07	2.23776e+07	2.10333e+07	2.26046e+07	1.87304e+07	1.8486e+07	1.67613e+07	224507	48.17	48.25	51.17	45.6	50.65	44.03	52.93	46.24	55.29	54.9	51.86	54.94	49.45	52.06	51.47
FALSE	High	Master Protein	Solyc01g111240.2.1	Translocase of chloroplast 90, chloroplastic IPR005690 Chloroplast protein import component Toc86_159	0	251.087	33	39	193	39	1341	147	4.86	31127.2	361.43	36	39	0	1.00722e+07	1.03543e+07	1.18472e+07	1.12515e+07	1.12449e+07	1.09326e+07	1.0543e+07	1.20957e+07	1.07396e+07	1.11249e+07	1.02681e+07	9.56636e+06	9.90942e+06	9.91823e+06	9.36988e+06	69555.4	54.83	54.11	54.33	54.57	53.8	53.12	55.82	52.46	55.9	54.41	56.54	54.81	52.86	51.65	52.4
FALSE	High	Master Protein	Solyc11g017070.1.1	Eukaryotic translation initiation factor 3 subunit 2 IPR020472 G-protein beta WD-40 repeat, region	0	250.624	67	19	281	19	326	35.8	7.37	46313.1	533.96	18	19	0	2.6721e+07	2.79517e+07	3.06829e+07	2.98698e+07	2.91415e+07	3.01627e+07	3.49072e+07	3.91702e+07	3.9423e+07	4.17414e+07	4.07107e+07	4.00674e+07	3.29907e+07	3.2733e+07	3.09089e+07	216573	51.2	43.29	49.38	47.09	45.79	44.92	47.24	43.71	44.09	43.37	45.45	44.74	45.81	39.62	45.22
FALSE	High	Master Protein	Solyc07g006790.2.1	Dihydrolipoyllysine-residue acetyltransferase component of pyruvate dehydrogenase complex IPR006257 Dihydrolipoamide acetyltransferase, long form	0	250.617	55	27	425	27	553	59.6	8.16	68142.5	769.07	23	27	0	4.29884e+07	4.54553e+07	4.99456e+07	4.51232e+07	4.31557e+07	4.34348e+07	4.58013e+07	5.26569e+07	4.84492e+07	5.25286e+07	5.08248e+07	4.98489e+07	4.81342e+07	4.81759e+07	4.48498e+07	258519	58.57	58.11	57.76	59.02	60.05	59.75	58.25	61.62	58.72	60.47	59.33	58.6	61.35	59	58.66
FALSE	High	Master Protein	Solyc01g109850.2.1	Diaminopimelate decarboxylase IPR002986 Diaminopimelate decarboxylase	0	250.068	53	21	372	21	480	52.8	7.15	68326	696.74	20	21	0	3.6896e+07	3.81127e+07	4.32517e+07	3.82117e+07	3.58266e+07	3.69678e+07	2.64161e+07	3.21883e+07	2.7925e+07	2.85404e+07	2.73778e+07	2.62047e+07	2.93114e+07	3.00376e+07	2.79263e+07	108356	58.24	57.93	58.05	59.52	58.55	58.77	61.58	58.55	59.48	59.07	61.9	60.5	62.33	60.49	60.89
FALSE	High	Master Protein	Solyc07g049690.2.1	Cytochrome P450	0	249.319	49	18	329	18	476	53.5	6.81	61101.4	591.37	17	18	0	1.96981e+07	1.89695e+07	2.12962e+07	2.59233e+07	2.69822e+07	2.32885e+07	2.37895e+07	2.6465e+07	2.40283e+07	2.30447e+07	2.16839e+07	2.25047e+07	3.15078e+07	3.08229e+07	3.0361e+07	264484	71.32	70.16	70.32	73.4	70.85	71.52	73.19	71.24	72.69	71.97	69.28	72.4	69.33	67.83	71.86
FALSE	High	Master Protein	Solyc01g099100.2.1	Long-chain-fatty-acid coa ligase IPR000873 AMP-dependent synthetase and ligase	0	249.117	44	20	224	20	696	77	7.27	40300.4	527.16	15	20	0	1.12487e+07	1.12949e+07	1.29637e+07	2.04116e+07	1.99739e+07	1.84855e+07	2.21136e+07	2.67532e+07	2.28039e+07	2.29874e+07	2.15426e+07	2.18952e+07	2.8819e+07	2.82274e+07	2.94579e+07	127311	60.43	62	63.74	61.42	62.7	63.55	63.75	61.91	62.36	63.27	62.74	63.06	62.61	62.41	61.72
FALSE	High	Master Protein	Solyc09g064370.2.1	Alcohol dehydrogenaseglutathione dehydrogenase	0	248.998	59	16	711	16	382	41.3	8.05	105537	1424.91	13	16	0	9.1429e+07	9.75033e+07	1.0625e+08	1.00771e+08	9.6399e+07	9.65626e+07	9.374e+07	1.10461e+08	9.92852e+07	9.71045e+07	9.25986e+07	9.36081e+07	9.53105e+07	9.6645e+07	9.24751e+07	388083	58.75	59.19	60.88	59.5	60.19	58.77	59.48	58.48	60.65	59.93	60.78	59.38	59	58.18	57.3
FALSE	High	Master Protein	Solyc08g041890.2.1	Importin alpha-1b subunit IPR011989 Armadillo-like helical	0	248.934	48	24	270	13	577	63.6	5.63	53870.9	586.18	21	24	0	1.09389e+07	1.09793e+07	1.27203e+07	1.13676e+07	1.10718e+07	1.07947e+07	7.66335e+06	8.7445e+06	7.65912e+06	7.57788e+06	7.0461e+06	6.93311e+06	6.57576e+06	6.80666e+06	6.46131e+06	29140.6	66.25	67.3	67.39	65.43	63.22	66.52	63.5	62.47	65.07	64.64	62.34	61.58	63.48	61.02	63.44
FALSE	High	Master Protein	Solyc09g057660.2.1	Peptidyl-prolyl cis-trans isomerase IPR001179 Peptidyl-prolyl cis-trans isomerase, FKBP-type	0	248.387	48	25	336	16	557	62	5.3	58295.9	615.16	22	25	0	9.4453e+06	9.86756e+06	1.13631e+07	1.09677e+07	1.07205e+07	1.07682e+07	1.12248e+07	1.29355e+07	1.25341e+07	1.20464e+07	1.18828e+07	1.12825e+07	1.0589e+07	1.02748e+07	9.59278e+06	122467	61.55	60.63	63.17	65.54	64.31	62.1	66.21	65.61	66.45	71.22	70.59	72.8	75.76	72.8	73.86
FALSE	High	Master Protein	Solyc04g080240.2.1	PERQ amino acid-rich with GYF domain-containing protein 2 IPR003169 GYF	0	248.284	31	45	177	45	1730	189.5	6.71	25500.5	342.31	39	45	0	4.77802e+06	4.75957e+06	5.67548e+06	5.71803e+06	5.86219e+06	5.63473e+06	7.58143e+06	8.11097e+06	8.45298e+06	8.3586e+06	8.33201e+06	7.69971e+06	7.0596e+06	6.51084e+06	6.44404e+06	29223.6	65.4	62.88	64.14	64.13	62.88	62.6	63.11	63.27	63.75	64.63	64.23	63.74	62.6	61.59	62.35
FALSE	High	Master Protein	Solyc04g008310.1.1	Glucosyltransferase IPR002213 UDP-glucuronosyl_UDP-glucosyltransferase	0	247.324	47	26	305	24	470	52.8	5.35	54523.4	544.64	24	26	3	3.7541e+07	3.86007e+07	43858657	4.13928e+07	3.95927e+07	3.79114e+07	3.26582e+07	3.74024e+07	3.25456e+07	3.05403e+07	2.91869e+07	2.72466e+07	3.01525e+07	2.84928e+07	2.82734e+07	230808	51.94	51.13	50.23	53.03	51.2	52.1	52.69	50.39	54.58	53.27	55.14	54.89	53.03	53.84	52.57
FALSE	High	Master Protein	Solyc06g063090.2.1	Alanine aminotransferase IPR004839 Aminotransferase, class I and II	0	247.134	55	25	247	19	542	59.3	6.42	38967.9	551.79	20	25	6	1.2863e+07	1.34235e+07	1.4799e+07	1.51892e+07	1.40442e+07	1.44561e+07	1.68267e+07	1.97173e+07	1.78292e+07	2.07587e+07	1.91103e+07	1.9786e+07	2.22118e+07	2.2856e+07	2.12939e+07	231931	51.47	49.91	53	52.95	53.24	51.42	53.19	51.75	53.47	51.9	53	52.61	52.52	48.69	52.18
FALSE	High	Master Protein	Solyc12g088990.1.1	Exocyst complex component 1 IPR019160 Exocyst complex, component Exoc1	0	247.131	46	38	240	38	888	100.7	5.83	35562.3	387.17	33	38	0	1.53412e+07	1.58942e+07	1.68139e+07	1.61827e+07	1.57465e+07	1.43736e+07	1.23717e+07	1.41741e+07	1.24149e+07	1.25183e+07	1.16319e+07	1.17935e+07	1.53127e+07	1.51823e+07	1.44863e+07	44285.7	54.37	54.16	56.49	57.66	57.53	58.78	56.46	56.89	54.51	52.59	53.46	51.05	52.4	53.71	51.89
FALSE	High	Master Protein	Solyc11g069400.1.1	Protein disulfide isomerase L-2 IPR005792 Protein disulphide isomerase	0	246.907	61	30	294	30	580	64.5	4.64	46652.4	564.87	26	30	0	5.0635e+07	5.23552e+07	5.61727e+07	5.45143e+07	5.05879e+07	5.41619e+07	5.05772e+07	5.67785e+07	5.36935e+07	5.26553e+07	5.06002e+07	4.67351e+07	3.82576e+07	3.84771e+07	3.63572e+07	211064	59.54	60.23	60.44	59.6	61.26	58.4	60.01	59.5	61.54	59.25	61.4	58.83	58.12	57.12	56.68
FALSE	High	Master Protein	Solyc02g094470.2.1	Mitochondrial phosphate carrier protein IPR001993 Mitochondrial substrate carrier	0	246.764	58	20	474	15	358	38.4	9.11	76181.6	801.83	17	20	7	4.73027e+07	4.83885e+07	5.41819e+07	4.80887e+07	4.7666e+07	4.63223e+07	3.73673e+07	4.55316e+07	3.80178e+07	3.88017e+07	3.64452e+07	3.71295e+07	4.86327e+07	4.96137e+07	4.6032e+07	193154	43.91	46.59	46.54	48.89	47.35	47.38	48.37	50.02	50.03	50.96	48.61	49.06	48.93	48.6	45.15
FALSE	High	Master Protein	Solyc08g077180.2.1	Pyruvate kinase IPR001697 Pyruvate kinase	0	246.592	54	24	211	19	580	63.6	7.17	35730.7	414.55	21	24	6	1.82323e+07	1.97902e+07	2.12237e+07	2.00974e+07	1.89466e+07	1.91671e+07	1.78396e+07	2.10685e+07	1.8839e+07	1.9759e+07	1.96028e+07	1.84028e+07	1.93688e+07	1.90616e+07	1.79727e+07	122996	32.1	36.81	30.11	32.33	34.1	32.29	33.21	31.64	32.92	32.51	33.75	33.13	33.25	31.83	33.03
FALSE	High	Master Protein	Solyc08g068210.2.1	AP-1 complex subunit beta-1 IPR016342 Adaptor protein complex, beta subunit	0	246.434	45	31	229	31	840	93.3	5.58	38556.6	451.32	29	30	0	1.5232e+07	1.55249e+07	1.7535e+07	1.5373e+07	1.47774e+07	1.40491e+07	1.21792e+07	1.46893e+07	1.20744e+07	1.22709e+07	1.12619e+07	1.14003e+07	1.48597e+07	1.50297e+07	1.45637e+07	78197.3	56.89	55.86	57.32	57.43	54.79	57.79	56.22	54.42	54.69	53.62	52.67	53.97	55.62	54.22	55.55
FALSE	High	Master Protein	Solyc06g050980.2.1	Ferritin IPR001519 Ferritin, N-terminal	0	246.302	57	13	402	9	251	28.2	6.16	70627.9	797	10	13	0	1.87714e+07	1.9328e+07	2.18971e+07	1.93351e+07	1.89345e+07	1.80869e+07	1.47676e+07	1.62253e+07	1.5868e+07	1.76427e+07	1.79765e+07	1.70021e+07	1.59031e+07	1.54655e+07	1.46784e+07	177783	54.29	53.9	52.05	54.05	53.54	55.19	52.37	50.65	52.67	51.19	49.22	50.69	47.78	47.69	51.97
FALSE	High	Master Protein	Solyc06g084440.2.1	Nuclear protein localization 4 IPR007717 NPL4	0	246.256	74	24	229	24	411	46.1	5.44	37926.8	522.17	20	24	0	1.82867e+07	1.8031e+07	2.07181e+07	2.04334e+07	1.9332e+07	1.89075e+07	2.08059e+07	2.42722e+07	2.22337e+07	2.43036e+07	2.35862e+07	2.3011e+07	2.42699e+07	2.40222e+07	2.32973e+07	243436	62.64	64.09	65.73	63.95	63.12	66.13	65.54	65	65.3	66.39	65.3	65.99	66.38	64.16	64.79
FALSE	High	Master Protein	Solyc04g015750.2.1	Magnesium chelatase H subunit IPR011771 Magnesium-chelatase, subunit H	0	245.545	33	37	209	37	1381	153.6	6.28	33441.2	378.03	35	37	0	7.03033e+06	7.58204e+06	8.39361e+06	1.00979e+07	10632871	9.73275e+06	1.46293e+07	1.72394e+07	1.44725e+07	1.71141e+07	15150069	1.49342e+07	1.678e+07	1.63653e+07	1.49944e+07	114946	46.46	46.44	48.04	48.04	48.48	47.76	45.27	45.84	48.8	46.71	49.79	47.9	49.34	46.36	48.87
FALSE	High	Master Protein	Solyc02g063070.2.1	14-3-3 protein beta_alpha-1 IPR000308 14-3-3 protein	0	244.966	84	21	1053	10	260	29.3	4.73	171330	1743.59	20	21	12	2.19056e+08	2.23368e+08	2.44433e+08	2.32006e+08	2.15503e+08	2.17474e+08	2.23637e+08	2.50619e+08	2.27959e+08	2.34267e+08	2.28286e+08	2.16035e+08	2.14344e+08	2.21362e+08	2.10197e+08	435222	70.5	67.19	71.85	70.58	71.68	69.67	70.74	69.62	72.86	69.4	73.26	71.77	71.88	68.16	71.73
FALSE	High	Master Protein	Solyc02g023970.2.1	GTP-binding protein IPR004396 Conserved hypothetical protein CHP00092	0	244.853	67	25	425	25	394	44.4	7.08	68715.8	798.84	24	25	0	6.42985e+07	7.04976e+07	7.70119e+07	7.11376e+07	6.72e+07	6.57368e+07	6.64164e+07	7.64373e+07	7.2656e+07	7.64699e+07	7.32354e+07	7.07792e+07	8.05141e+07	8.44457e+07	7.9049e+07	189974	41.6	38.59	41.62	40.01	40.86	40.96	41.42	40.65	41.81	40.73	41.22	41.91	40.31	39.49	41.09
FALSE	High	Master Protein	Solyc03g114150.2.1	Aldehyde dehydrogenase IPR015590 Aldehyde dehydrogenase	0	244.733	50	24	352	18	535	58.3	7.74	57444.1	646.47	22	24	6	7.26663e+07	7.63177e+07	8.11085e+07	7.13411e+07	6.86921e+07	7.23033e+07	4.44136e+07	4.93757e+07	4.64766e+07	3.64302e+07	3.43052e+07	3.41304e+07	2.75362e+07	2.64231e+07	2.53444e+07	83117.4	73.6	73.04	73.76	74.88	75.75	73.28	75.32	75.37	73.57	74.87	74.43	72.54	70.72	71.7	70.42
FALSE	High	Master Protein	Solyc04g054480.2.1	C2 domain-containing protein-like IPR011989 Armadillo-like helical	0	244.719	31	44	231	42	1774	189.7	5.55	35749.5	435.22	38	44	2	1.52979e+07	1.51849e+07	1.70133e+07	9.85892e+06	9.22464e+06	8.57622e+06	6.638e+06	7.57615e+06	6.933e+06	7.35403e+06	7.25569e+06	7.27024e+06	7.38611e+06	7.29105e+06	6.75534e+06	27770.3	74.33	74.56	73.82	68.72	68.87	67.52	56.72	57.57	55.97	54.07	54.4	52.41	55.09	55.23	55.91
FALSE	High	Master Protein	Solyc09g075950.1.1	Heat shock protein 1 IPR013126 Heat shock protein 70	0	244.343	47	21	283	21	576	62.7	5.87	45217.8	589.67	16	21	0	7.51378e+06	8.07014e+06	8.63162e+06	1.16706e+07	1.10541e+07	1.07286e+07	1.70334e+07	2.07862e+07	1.80068e+07	2.16215e+07	2.09317e+07	2.03643e+07	2.79492e+07	2.90301e+07	2.88154e+07	198392	84.22	88.13	85.08	78.99	79.86	79.59	72.41	72.32	72.24	73.48	71.92	72.3	68.79	68.04	66.34
FALSE	High	Master Protein	Solyc03g019790.2.1	Alpha-galactosidase IPR013785 Aldolase-type TIM barrel	0	244.308	73	19	299	19	409	44.9	5.57	47187.1	652.08	14	19	0	4.05968e+07	4.3141e+07	4.48013e+07	4.27963e+07	4.37776e+07	4.02335e+07	3.96787e+07	4.28183e+07	4.08751e+07	4.02639e+07	4.05758e+07	3.76802e+07	4.67058e+07	4.39428e+07	4.47104e+07	301282	66.46	66.81	68.02	66.27	68.47	67.13	67.62	66.38	68.97	66.65	68.01	67.06	66.23	66.1	66.3
FALSE	High	Master Protein	Solyc04g058070.2.1	UDP-N-acetylglucosamine-pyrophosphorylase IPR002618 UTP--glucose-1-phosphate uridylyltransferase	0	244.159	63	32	262	32	617	68	6.93	38844.6	490.7	30	32	0	2.06341e+07	2.20038e+07	2.46303e+07	2.15303e+07	2.20962e+07	2.11892e+07	2.06509e+07	2.3542e+07	2.24974e+07	2.12956e+07	2.11745e+07	1.97198e+07	1.86692e+07	1.87777e+07	1.71889e+07	73910.8	63.63	65.18	65.38	65.7	64.23	64.65	61.12	60.14	62.88	60.15	64.39	62.62	63.57	60.4	62.08
FALSE	High	Master Protein	Solyc09g008840.2.1	Pyruvate kinase IPR001697 Pyruvate kinase	0	244.085	52	25	353	12	527	57.2	7.5	51175.9	640.69	24	25	1	8.66825e+06	9.1102e+06	9.47804e+06	9.16826e+06	8.98615e+06	8.45036e+06	6.98992e+06	7.72136e+06	6.63909e+06	5.98547e+06	5.71746e+06	5.16228e+06	5.50842e+06	5.58075e+06	5.29445e+06	32207.5	44.94	43.5	46.71	45.18	44.7	46.54	48.2	47.95	51.14	52.27	54	54.73	59.8	57.55	58.94
FALSE	High	Master Protein	Solyc08g078530.2.1	Agenet domain containing protein expressed IPR008395 Agenet	0	244.083	26	50	218	50	2163	230.5	5.71	31378	362.77	48	50	0	8.93381e+06	9.36705e+06	1.04875e+07	1.03125e+07	1.03829e+07	9.61966e+06	9.68152e+06	1.12226e+07	9.89998e+06	1.06139e+07	9.63411e+06	9.50662e+06	1.06081e+07	1.02665e+07	9.68714e+06	39347.9	61.42	59.39	58.73	57.97	58.73	59	56.71	56.26	58.19	57.45	59.96	57.05	59.83	60.09	59.45
FALSE	High	Master Protein	Solyc11g018550.2.1	Thylakoid-bound ascorbate peroxidase 6	0	243.998	56	22	347	15	421	46.1	8.16	55016.3	702.12	19	22	0	1.34392e+07	1.2899e+07	1.4772e+07	1.74049e+07	1.91265e+07	1.6046e+07	1.52245e+07	1.45989e+07	1.5678e+07	1.4139e+07	1.40701e+07	1.39787e+07	1.64847e+07	1.51184e+07	1.37546e+07	56833.8	66.23	66.71	67.38	68.97	68.62	66.46	67.31	72.03	66.45	72.49	71.93	66.88	70.99	69.83	70.69
FALSE	High	Master Protein	Solyc01g101040.2.1	ATP-citrate lyase A-3 IPR016102 Succinyl-CoA synthetase-like	0	243.771	60	18	274	14	423	46.5	5.48	36183.2	627.33	12	18	5	4.18794e+07	4.20128e+07	4.37561e+07	4.05417e+07	3.79016e+07	3.74617e+07	3.13546e+07	3.80418e+07	3.0613e+07	2.89191e+07	2.63329e+07	2.62147e+07	2.51234e+07	2.58504e+07	2.59051e+07	268401	54.44	52.01	55.49	55.74	56.51	55.38	56.72	55.56	57.04	58.47	58.54	55.03	56.1	54.23	53.81
FALSE	High	Master Protein	Solyc06g069180.2.1	Phosphatase 2A regulatory A subunit IPR011989 Armadillo-like helical	0	243.621	63	28	280	21	581	64.8	5.15	45528.1	510.03	25	28	7	2.05064e+07	2.11994e+07	2.41353e+07	2.2482e+07	2.25191e+07	2.12374e+07	2.07734e+07	2.4429e+07	2.07558e+07	2.19586e+07	2.11117e+07	2.06263e+07	2.87592e+07	2.92404e+07	2.84373e+07	58408.3	67.15	64.35	63.51	66.51	64.63	66.03	69.96	70.09	72.35	70.96	71.09	71.72	70.78	68.07	71.62
FALSE	High	Master Protein	Solyc03g112660.2.1	MOS1 IPR009738 BAT2, N-terminal	0	243.596	30	40	231	40	1535	166.2	9.07	37914.7	385.51	39	40	0	7.8946e+06	7.75218e+06	8.61987e+06	8.64274e+06	8.26578e+06	8.10045e+06	8.92746e+06	9.78643e+06	9.66936e+06	9.48537e+06	9.5306e+06	8.93496e+06	8.84493e+06	8.62711e+06	8.6254e+06	49679	58.37	59.64	60.15	60.87	63.05	60.65	62.59	61.78	61.78	61.93	59.42	60.66	58.88	57.83	56.3
FALSE	High	Master Protein	Solyc01g007380.1.1	Apocytochrome f IPR002325 Cytochrome f	0	243.555	61	17	317	17	320	35.2	9.06	41468.8	713.19	13	17	0	5.66435e+07	5.60323e+07	6.38292e+07	6.78944e+07	7.60729e+07	6.1589e+07	3.94852e+07	3.81635e+07	3.88645e+07	3.14895e+07	3.008e+07	2.94557e+07	3.15691e+07	2.74295e+07	2.58322e+07	72853.5	50.79	50.65	50.89	50.87	52.8	48.34	51.05	46.91	49.54	47.48	50.44	49.35	49.17	52.98	52.26
FALSE	High	Master Protein	Solyc01g067660.2.1	Beta-amylase IPR013781 Glycoside hydrolase, subgroup, catalytic core	0	243.279	48	21	263	21	535	59.1	6.67	50523.7	511.34	21	21	0	6.66692e+06	6.78437e+06	7.92706e+06	1.06449e+07	1.06102e+07	1.08766e+07	2.0144e+07	2.31968e+07	2.165e+07	2.87108e+07	2.91031e+07	2.93391e+07	3.55294e+07	3.5486e+07	3.36879e+07	380710	67.06	67.12	68.53	65.6	66.59	64.93	61.41	64.41	64.79	61.54	62.45	61.69	60	58.87	59.54
FALSE	High	Master Protein	Solyc04g051370.2.1	26S proteasome non-ATPase regulatory subunit 12 IPR000717 Proteasome component region PCI	0	242.601	64	25	286	14	442	50.6	7.46	43310.7	505.7	23	25	12	2.96293e+07	3.13498e+07	3.2356e+07	3.13453e+07	2.92732e+07	2.89651e+07	2.64476e+07	3.17488e+07	2.58494e+07	2.72417e+07	2.44765e+07	2.40376e+07	3.54055e+07	3.78192e+07	3.44457e+07	130972	59.8	57.15	59.68	57.01	60.94	60.78	60.67	59.76	59.45	57.9	59.23	60.1	61.21	58.68	60.88
FALSE	High	Master Protein	Solyc07g045350.2.1	Acetyl-CoA C-acetyltransferase protein IPR002155 Thiolase	0	242.319	74	20	199	17	404	41.3	6.89	27605.8	532.15	13	19	3	2.19534e+07	2.51857e+07	2.67331e+07	2.32924e+07	2.39047e+07	2.39731e+07	2.44208e+07	2.74087e+07	2.58893e+07	2.28497e+07	2.25277e+07	2.28399e+07	1.76329e+07	1.87171e+07	1.67455e+07	136709	92.87	88.14	87.63	90.54	89.14	89.32	88.88	87.9	88.52	88.64	86.91	88.32	88.4	85.48	89.2
FALSE	High	Master Protein	Solyc03g117430.2.1	Cobalamin synthesis protein P biosynthesis CobW-like	0	241.439	48	16	409	15	459	51	6.34	62899	855.05	13	16	1	1.46281e+07	1.44412e+07	1.60629e+07	2.0106e+07	1.9314e+07	1.90387e+07	3.03769e+07	3.69027e+07	3.44557e+07	4.83767e+07	4.68682e+07	4.6802e+07	5.92328e+07	6.2711e+07	5.86292e+07	464291	61.35	63.71	64.87	63	64.89	64.19	59.05	59	59.89	58.31	57.5	59.2	58.28	55.38	56.51
FALSE	High	Master Protein	Solyc00g017210.1.1	Actin IPR004000 Actin_actin-like	0	241.405	37	14	762	1	441	49.4	6.4	147045	1327.53	11	14	0	2.15091e+07	2.21823e+07	2.26614e+07	2.19982e+07	1.99669e+07	2.19154e+07	2.00342e+07	2.3622e+07	2.09024e+07	20109676	1.95884e+07	1.94049e+07	1.6551e+07	1.65924e+07	1.64112e+07	182253
FALSE	High	Master Protein	Solyc03g117040.2.1	X1 (Fragment) IPR005379 Region of unknown function XH	0	241.316	67	38	290	38	485	56.8	5.69	44917	424.56	38	38	0	2.38465e+07	2.57851e+07	2.77855e+07	2.26207e+07	2.13615e+07	2.15718e+07	1.73357e+07	2.00902e+07	1.88595e+07	1.82744e+07	1.80031e+07	1.6934e+07	1.57484e+07	1.54388e+07	1.47524e+07	146419	52.65	50.78	53.35	51.78	52.44	51.22	50.73	48.59	49.9	48.34	50.58	48.61	48.71	48.68	48.64
FALSE	High	Master Protein	Solyc10g076510.1.1	Pyruvate decarboxylase IPR012110 Pyruvate decarboxylase_indolepyruvate decarboxylase	0	241.06	40	18	321	15	603	65.3	6.21	59685.6	720.39	14	18	0	2.63868e+07	2.96869e+07	3.07275e+07	2.38399e+07	2.30369e+07	2.07418e+07	2.19473e+07	2.70919e+07	2.21213e+07	2.64085e+07	2.55764e+07	2.41871e+07	4.79911e+07	5.60236e+07	5.16981e+07	415744	35.24	39.59	34.62	37.1	39.46	36.58	37.63	35.96	39.79	33.54	38.89	37.56	33.87	34.13	34.74
FALSE	High	Master Protein	Solyc02g062460.2.1	2-oxoglutarate-dependent dioxygenase IPR005123 Oxoglutarate and iron-dependent oxygenase	0	240.986	74	16	821	9	321	36.5	5.8	125096	1427.52	12	16	5	1.93073e+07	1.85204e+07	2.16902e+07	2.72999e+07	2.60075e+07	2.76535e+07	4.54596e+07	5.55201e+07	4.96244e+07	6.27909e+07	6.17922e+07	6.47926e+07	7.16439e+07	7.11833e+07	6.59329e+07	294840	74.66	74.43	73.71	74.65	72.84	74.49	74.72	75.01	75.12	74.77	76.39	75.39	75.77	76.66	76.28
FALSE	High	Master Protein	Solyc01g098110.2.1	Hydrolase alpha_beta fold family protein IPR007130 Diacylglycerol acyltransferase	0	240.951	43	24	262	24	678	75.8	7.42	45197.2	462.04	23	24	0	4.8849e+06	4.99401e+06	5.57023e+06	6.61575e+06	6.95112e+06	6.56714e+06	1.61069e+07	1.94746e+07	1.70454e+07	2.83033e+07	2.88452e+07	2.67553e+07	3.91823e+07	4.00916e+07	3.58654e+07	298824	78.06	85.75	80.07	80.67	79.25	80.85	75.42	78	79.24	76.14	76.54	76.14	73.87	74.35	75.08
FALSE	High	Master Protein	Solyc02g077240.2.1	Pyruvate decarboxylase IPR012110 Pyruvate decarboxylase_indolepyruvate decarboxylase	0	240.894	46	21	387	18	587	63.1	6.34	66234.3	781.91	18	21	3	4.15023e+07	4.21851e+07	4.56053e+07	3.8709e+07	3.62003e+07	3.50759e+07	3.90222e+07	4.52802e+07	3.70592e+07	4.34251e+07	4.2268e+07	4.04259e+07	7.11604e+07	7.3451e+07	7.09163e+07	368185	44.67	43.79	48.22	45.76	46.85	47.37	47.86	46.53	49.36	46.95	46.64	47.66	45.97	44.71	45.64
FALSE	High	Master Protein	Solyc06g084210.2.1	Transport protein SEC24 IPR006896 Sec23_Sec24 trunk region	0	240.733	36	32	224	32	1069	115.1	7.5	35890.5	423.44	28	32	0	1.66873e+07	1.8221e+07	1.98048e+07	1.85184e+07	1.86234e+07	1.82545e+07	1.67487e+07	2.03341e+07	1.62442e+07	1.73787e+07	1.61451e+07	1.61732e+07	2.10202e+07	2.10183e+07	1.94891e+07	154173	66.29	61.45	63.96	63.89	62.95	60.74	60.77	60.01	64.02	62.06	62.12	61.1	61.66	60.02	65.56
FALSE	High	Master Protein	Solyc03g058350.2.1	Translation initiation factor IPR015760 Translation initiation factor 2 related	0	240.65	33	34	187	14	1156	127.6	5.08	29056.5	364.59	31	34	22	9.77032e+06	9.86515e+06	1.0724e+07	9.90487e+06	9.81827e+06	9.06628e+06	8.20997e+06	9.04377e+06	8.22433e+06	7.92069e+06	7.66573e+06	6.90938e+06	7.22176e+06	7.67545e+06	7.14553e+06	77534	67.13	68.14	68.39	67.97	65.68	67.78	64.95	67.03	69.12	67.05	69.77	68.45	66.05	66.84	64.87
FALSE	High	Master Protein	Solyc02g083810.2.1	Ferredoxin--NADP reductase IPR012146 Ferredoxin--NADP reductase	0	240.458	58	18	406	11	370	41.6	8.73	83036.9	865.39	16	18	8	8.6132e+07	8.29323e+07	9.90641e+07	9.77113e+07	1.12371e+08	9.07904e+07	6.54283e+07	5.85163e+07	6.61356e+07	5.43233e+07	5.28718e+07	5.27686e+07	5.09995e+07	4.3974e+07	4.6812e+07	88125	39.91	41.96	39.83	40.18	39.28	40.86	41.29	45.03	44.68	46	43.27	44.49	42.15	43.01	40.79
FALSE	High	Master Protein	Solyc01g081430.2.1	Expressed protein (Fragment)	0	240.276	27	44	190	44	1947	218.1	5.44	28889.8	321.05	42	44	0	6.86686e+06	6.69656e+06	7.45535e+06	7.80318e+06	7.49694e+06	6.52382e+06	7.21673e+06	8.38383e+06	7.3127e+06	7.71198e+06	6.95423e+06	6.81585e+06	9.47908e+06	9.6356e+06	9.25201e+06	88480.3	44.65	46	44.66	44.38	44.96	46.05	46.95	45.77	47.44	45.36	48.21	46.25	44.48	44.12	44.71
FALSE	High	Master Protein	Solyc01g109360.2.1	Tyrosyl-tRNA synthetase IPR016485 Tyrosine tRNA ligase, archaeal_eukaryotic	0	240.148	70	19	228	19	328	37.7	8.59	40137.8	439.11	17	19	0	1.64108e+07	1.71506e+07	1.83224e+07	1.82632e+07	1.66668e+07	1.73484e+07	1.70963e+07	2.03295e+07	1.69634e+07	1.91171e+07	1.71769e+07	1.72797e+07	2.09651e+07	2.11328e+07	2.02141e+07	207613	61.8	62.45	63.68	63.83	65.3	64.07	65.08	63.44	65.37	65.56	65.22	66.55	63.54	62.91	63.87
FALSE	High	Master Protein	Solyc07g064970.2.1	Microtubule-associated protein MAP65-1a IPR007145 MAP65_ASE1	0	240.088	52	26	189	23	581	65.3	5.2	31555	391.21	21	26	3	2.20846e+07	2.31354e+07	2.63568e+07	2.1287e+07	1.9918e+07	1.98869e+07	1.69025e+07	1.95017e+07	1.82326e+07	1.60305e+07	1.49443e+07	1.42243e+07	1.18522e+07	1.16304e+07	1.07886e+07	44613.5	59.26	58.69	59.29	60.57	62.19	60.04	59.09	58.52	58.12	59.26	58.1	57.09	58.44	56.32	56.42
FALSE	High	Master Protein	Solyc10g049890.1.1	Phosphoglycerate dehydrogenase IPR015508 D-3-phosphogylcerate Dehydrogenase	0	239.938	46	24	323	14	595	62.5	7.17	60638.9	643.88	20	24	0	7.59751e+06	8.32142e+06	9.11033e+06	7.50576e+06	7.06872e+06	6.94515e+06	5.66221e+06	6.33667e+06	5.95398e+06	5.30794e+06	5.2589e+06	5.70337e+06	5.00147e+06	5.04044e+06	4.93519e+06	9057	51.92	51.63	54.5	52.89	53.36	51.25	50.98	48.92	51.82	50.5	52.44	52.06	51.35	51.55	52.2
FALSE	High	Master Protein	Solyc10g083970.1.1	S-adenosylmethionine synthase IPR002133 S-adenosylmethionine synthetase	0	239.784	80	22	319	7	390	42.6	6.6	55933.9	722.63	18	22	3	1.5888e+07	1.65275e+07	1.90799e+07	1.63974e+07	1.4718e+07	15349426	1.25782e+07	1.41128e+07	1.24502e+07	1.01302e+07	8.80416e+06	8.05551e+06	5.74201e+06	5.43188e+06	5.7867e+06	25622.8	48.84	46.87	51.46	46.04	48.13	46.11	48.05	45.96	47.51	47.58	49.58	52.77	53.23	51.38	52.23
FALSE	High	Master Protein	Solyc12g008430.1.1	Malic enzyme IPR012302 Malic enzyme, NAD-binding	0	239.638	59	27	277	21	589	65.1	6.37	36801.8	632.4	23	27	2	4.64373e+06	4.80427e+06	5.37736e+06	5.52922e+06	5.31907e+06	5.34733e+06	6.31226e+06	7.62447e+06	7.10253e+06	1.14264e+07	1.23301e+07	1.08835e+07	2.32074e+07	2.13362e+07	2.07807e+07	217505	48.44	49.81	46.5	46.66	48.05	48.79	46.47	50.01	45.24	43.65	46.19	43.28	41.37	42.35	42.58
FALSE	High	Master Protein	Solyc04g071610.2.1	Water-stress inducible protein 3 (Fragment) IPR003496 ABA_WDS induced protein	0	239.547	85	13	4633	11	110	12.5	7.01	613994	7998.82	11	13	1	1.30287e+09	1.21686e+09	1.51583e+09	1.28652e+09	1.24904e+09	1.39075e+09	1.30957e+09	1.44942e+09	1.48863e+09	1.44602e+09	1.38104e+09	1.33635e+09	9.71831e+08	8.47583e+08	9.52778e+08	690078	71.04	69.18	71.27	71.57	69.64	70.22	71.12	70.04	72.11	68.5	70.4	70.55	71.06	70.18	71.82
FALSE	High	Master Protein	Solyc03g121640.2.1	chaperonin IPR001844 Chaperonin Cpn60	0	239.536	59	26	230	23	573	60.7	7.36	36470.3	441.43	23	26	0	1.1099e+07	1.144e+07	1.30615e+07	1.18949e+07	1.15789e+07	1.13981e+07	1.27784e+07	1.41044e+07	1.39735e+07	1.65891e+07	1.67696e+07	1.56204e+07	1.7382e+07	1.71459e+07	1.71609e+07	161598	58.94	58.3	60.42	59.01	59.86	58.12	58.05	58.32	59.53	58.83	60.08	58.32	59.82	57.9	58.71
FALSE	High	Master Protein	Solyc11g012770.1.1	Sister chromatid cohesion protein PDS5 homolog B IPR016024 Armadillo-type fold	0	238.764	29	42	210	42	1659	186.8	6.52	32516.6	357.16	39	42	0	9.37272e+06	9.92943e+06	1.07392e+07	1.09855e+07	1.0472e+07	1.04882e+07	9.81361e+06	1.12239e+07	1.02155e+07	9.38973e+06	9.08364e+06	8.43337e+06	8.14376e+06	8.5621e+06	7.60668e+06	53053.6	58.81	59.54	60.82	58.71	59.24	57.66	58.27	56.81	57.12	56.81	57.04	55.81	54.07	54.85	56.09
FALSE	High	Master Protein	Solyc02g082220.2.1	Protein transport protein SEC24 IPR006896 Sec23_Sec24 trunk region	0	238.731	32	27	256	27	1030	113.7	8.31	40800.4	411.09	24	27	0	1.81844e+07	1.82459e+07	2.00659e+07	2.00716e+07	1.99191e+07	1.85191e+07	1.6672e+07	2.03215e+07	1.66205e+07	1.69082e+07	1.57801e+07	1.59753e+07	2.39129e+07	2.42642e+07	2.23661e+07	107266	52.25	51.98	51.56	51.46	52.75	52.06	53.65	52.22	53.82	54.92	57.11	55.81	54.47	51.15	52.96
FALSE	High	Master Protein	Solyc06g073740.2.1	Beta-D-glucosidase IPR001764 Glycoside hydrolase, family 3, N-terminal	0	238.491	41	21	263	16	624	68.2	8.87	42102.4	482.55	18	21	5	1.29795e+07	1.33741e+07	1.53989e+07	1.59632e+07	1.52663e+07	1.58826e+07	1.53404e+07	1.80432e+07	1.59084e+07	1.63944e+07	1.69364e+07	1.62378e+07	2.88869e+07	3.08215e+07	2.87862e+07	281232	61.21	59.87	60.36	56.88	59.52	58.83	58.08	56.79	56.75	57.96	56.63	56.23	57.89	54.28	58.18
FALSE	High	Master Protein	Solyc02g082800.2.1	Ubiquilin-1 IPR015496 Ubiquilin	0	237.943	52	20	217	15	553	58.6	4.97	38091.7	519.76	16	19	10	9.2943e+06	9.49354e+06	1.05235e+07	9.49985e+06	9.47614e+06	9.48797e+06	1.07292e+07	1.17934e+07	1.19238e+07	1.2129e+07	1.191e+07	1.09248e+07	9.5317e+06	9.1354e+06	8.89399e+06	34745	60.13	63.39	62.9	62.33	61.52	62.36	61.87	62.96	60.92	60.61	63.28	62.35	56.5	55.9	55.52
FALSE	High	Master Protein	Solyc12g013690.1.1	Monooxygenase FAD-binding protein IPR003042 Aromatic-ring hydroxylase-like	0	237.887	71	20	320	20	407	44.5	7.66	51636.1	689.75	16	20	0	7.2994e+06	7.50684e+06	8.4862e+06	1.84756e+07	1.66194e+07	1.65708e+07	3.52188e+07	4.52599e+07	3.70647e+07	4.40779e+07	4.25104e+07	4.32905e+07	7.39904e+07	7.35822e+07	6.99584e+07	269636	57.64	59.62	61.45	73.04	76.94	71.89	77.33	78.55	78.09	78.02	79.26	78.34	75.95	73.71	76.42
FALSE	High	Master Protein	Solyc09g091840.2.1	Glutathione-disulfide reductase IPR006324 Glutathione reductase, plant	0	237.639	57	19	281	19	454	49.4	6.55	48766.7	554.88	16	19	0	3.33649e+07	3.36315e+07	3.66864e+07	3.68203e+07	3.47983e+07	3.54224e+07	3.97204e+07	4.48352e+07	4.00941e+07	4.19749e+07	4.21724e+07	3.96954e+07	4.42517e+07	4.49315e+07	4.40287e+07	239913	55.5	58.07	56.85	57.15	57.79	55.63	52.56	55.8	55.59	53.52	52.4	53.85	53.3	54.48	51.57
FALSE	High	Master Protein	Solyc07g007210.2.1	Elongation factor like protein IPR001841 Zinc finger, RING-type	0	237.618	50	36	195	36	925	103.4	5.81	31835.4	340.64	34	36	0	5.86746e+06	5.96776e+06	6.78647e+06	6.69754e+06	6.63576e+06	6.54011e+06	6.53022e+06	7.49822e+06	6.91705e+06	8.29306e+06	7.19725e+06	6.62861e+06	6.99865e+06	7.10605e+06	6.27586e+06	51900.6	66.87	67.59	68.5	67.1	67.27	68.12	64.31	61.73	64.26	56.08	61.84	59.94	57.14	58.61	59.95
FALSE	High	Master Protein	Solyc02g083860.2.1	Flavanone 3-hydroxylase IPR005123 Oxoglutarate and iron-dependent oxygenase	0	237.612	69	20	360	20	362	40.9	5.39	58281.2	614.17	18	19	0	1.95907e+07	2.31486e+07	2.49311e+07	3.38635e+07	3.50318e+07	3.17951e+07	8.41908e+07	9.77171e+07	9.05196e+07	5.26505e+07	5.03084e+07	4.40133e+07	2.59779e+07	2.52096e+07	2.38769e+07	152106	63.55	60.12	62.55	61.05	61.36	61.96	65.18	64.27	65.59	63.93	64.78	62.67	58.71	58.29	58.49
FALSE	High	Master Protein	Solyc04g076820.1.1	Octicosapeptide_Phox_Bem1p domain-containing protein IPR000270 Octicosapeptide_Phox_Bem1p	0	237.451	59	20	270	19	474	52.3	5.48	41967.3	571.64	16	20	2	1.77434e+07	1.84943e+07	1.96987e+07	2.16808e+07	2.03425e+07	2.01254e+07	2.45349e+07	2.73183e+07	2.76789e+07	2.67288e+07	2.74702e+07	2.62381e+07	2.2566e+07	2.08338e+07	2.10916e+07	83892.9	55.7	51.54	57.18	54.65	55.52	56.36	56.34	53.24	56.63	57.87	60.21	55.32	56.99	56.29	57.67
FALSE	High	Master Protein	Solyc12g044740.1.1	Ubiquitin carboxyl-terminal hydrolase IPR001394 Peptidase C19, ubiquitin carboxyl-terminal hydrolase 2	0	237.308	51	22	251	22	483	54.3	6.2	51441.4	539.77	21	22	0	1.95469e+07	1.99942e+07	2.32271e+07	2.18636e+07	2.14837e+07	2.17112e+07	2.50102e+07	2.84202e+07	2.90233e+07	3.07711e+07	2.91058e+07	2.90159e+07	2.94115e+07	2.9014e+07	2.70146e+07	200705	66.61	65.77	65.96	70.44	69.18	68.95	67.29	67.48	67.39	66.46	67.08	67.14	67.6	68.64	68.36
FALSE	High	Master Protein	Solyc11g010470.1.1	14-3-3 protein beta_alpha IPR000308 14-3-3 protein	0	237.245	76	18	689	11	249	28.2	4.82	117329	1165.78	18	18	0	4.8824e+07	5.16512e+07	5.44445e+07	5.04367e+07	5.0984e+07	5.13632e+07	4.00641e+07	5.12334e+07	4.0575e+07	4.22412e+07	3.6947e+07	3.71054e+07	4.38556e+07	4.31111e+07	4.01658e+07	192774	58.26	57.13	57.86	62.05	57.83	55.37	60.04	58.11	59.09	59.76	59.71	60.04	60.16	60.17	59.1
FALSE	High	Master Protein	Solyc08g042050.2.1	DEAD-box ATP-dependent RNA helicase 3 IPR011545 DNA_RNA helicase, DEAD_DEAH box type, N-terminal	0	236.876	47	32	272	31	746	81.5	6.7	39320.5	508.96	30	32	1	9.58522e+06	9.79224e+06	1.1135e+07	1.12425e+07	1.172e+07	1.11158e+07	1.48083e+07	1.87471e+07	1.67896e+07	2.43331e+07	2.46827e+07	2.25016e+07	2.58955e+07	2.58062e+07	2.38978e+07	144586	69.01	68.13	69.11	69.88	68.78	68.63	69.75	69.13	70.81	69.44	70.25	69.7	68.8	65.95	67.65
FALSE	High	Master Protein	Solyc07g019670.2.1	Fatty acid oxidation complex subunit alpha IPR006176 3-hydroxyacyl-CoA dehydrogenase, NAD binding	0	236.804	50	26	222	23	723	78.3	9.28	40014.4	421.13	22	26	4	9.1869e+06	9.88514e+06	1.10848e+07	1.53266e+07	1.56384e+07	1.40859e+07	1.57558e+07	1.89246e+07	1.59271e+07	1.4668e+07	1.41061e+07	1.42405e+07	1.90499e+07	2.08179e+07	1.98254e+07	52352.4	79.08	78.22	79.01	80.57	79.9	81.32	80.12	78.28	79.42	79.61	80.42	79.14	79.76	78.65	78.07
FALSE	High	Master Protein	Solyc08g014480.2.1	Beta Galactosidase-like protein IPR006103 Glycoside hydrolase family 2, TIM barrel	0	235.907	34	37	321	37	1110	125.5	5.74	47953.8	466.77	37	37	0	2.1277e+07	2.08941e+07	2.30529e+07	2.28593e+07	2.17544e+07	2.05335e+07	1.63928e+07	1.91658e+07	1.61335e+07	1.65358e+07	1.53896e+07	1.51231e+07	2.22678e+07	2.26777e+07	2.11913e+07	219063	38.46	38.26	36.37	39.46	38.85	36.69	36.72	37.04	36.68	36.98	36.26	36.5	36.5	37.22	39.19
FALSE	High	Master Protein	Solyc01g107550.2.1	Methylthioribose kinase IPR009212 Methylthioribose kinase	0	235.462	65	24	311	24	420	47.8	6.06	51586.8	644.02	21	24	0	3.75066e+07	3.91393e+07	4.34316e+07	4.67846e+07	4.50316e+07	4.27943e+07	4.40674e+07	5.17661e+07	4.49973e+07	4.74095e+07	4.47909e+07	4.23423e+07	5.08826e+07	5.34675e+07	4.95386e+07	407331	76.32	76.09	75.62	74.25	74.91	75.89	75.48	74.38	74.84	74.11	74.01	74.07	74.6	72.75	73.18
FALSE	High	Master Protein	Solyc06g009020.2.1	Glutathione S-transferase IPR004046 Glutathione S-transferase, C-terminal	0	235.344	73	13	394	13	213	23.7	6.43	69571	812.09	10	13	0	4.62968e+07	4.46122e+07	5.33569e+07	5.23633e+07	5.1182e+07	5.34664e+07	7.50541e+07	8.06451e+07	8.49069e+07	8.52205e+07	8.07932e+07	8.19375e+07	5.96674e+07	5.96474e+07	6.27189e+07	226780	61.41	59.97	59.26	58.66	60.08	60.39	60.02	59.04	62.6	59.57	60.18	58.09	61.35	58.75	58.94
FALSE	High	Master Protein	Solyc08g081410.2.1	General vesicular transport factor p115 IPR006955 Uso1_p115 like vesicle tethering protein, C-terminal	0	234.995	52	35	213	33	839	93	4.89	38503.7	369.14	33	35	2	7.85417e+06	7.79886e+06	9.00964e+06	7.6944e+06	7.71591e+06	7.35607e+06	6.72398e+06	7.50104e+06	6.70766e+06	6.36614e+06	6.55952e+06	5.87866e+06	6.36527e+06	6.40274e+06	6.25904e+06	6771.12	61.36	60.8	60.4	60.94	62.1	61.42	62.49	61.38	60.93	61.96	61.94	61.8	63.91	62.28	62.25
FALSE	High	Master Protein	Solyc07g043310.2.1	Aminotransferase IPR005814 Aminotransferase class-III	0	234.596	55	18	185	15	515	56.7	7.78	23711.1	481.23	12	18	1	1.46465e+07	1.47913e+07	1.52844e+07	1.85346e+07	1.79081e+07	1.79358e+07	1.30952e+07	1.51547e+07	1.33881e+07	1.20936e+07	1.14273e+07	1.07602e+07	1.11635e+07	1.05884e+07	9.67199e+06	45508.6	45.83	44.83	48.68	46.59	48.59	45.17	44.57	45.78	49.35	47.55	46.83	46.8	45.39	44.82	45.93
FALSE	High	Master Protein	Solyc08g068310.2.1	RNA-binding La domain protein IPR014886 RNA binding motif	0	234.523	65	28	248	28	477	52.6	5.24	46172.2	462.12	26	28	0	1.96744e+07	2.04358e+07	2.33872e+07	1.96862e+07	1.91225e+07	1.91253e+07	1.92008e+07	2.23346e+07	2.1483e+07	2.36577e+07	2.42596e+07	2.1476e+07	2.08819e+07	2.0477e+07	1.85702e+07	121128	63.9	63.92	64.53	65.08	65.71	64.72	64.67	64.64	64.61	64.76	63.34	64.34	64.55	62.51	63.98
FALSE	High	Master Protein	Solyc02g083590.2.1	Dehydroquinate synthase IPR016037 3-dehydroquinate synthase AroB, subgroup	0	234.34	57	19	273	19	442	48.1	8.15	43924.1	626.42	16	19	0	2.03736e+07	2.22182e+07	2.38826e+07	2.31659e+07	2.31425e+07	2.31142e+07	2.83918e+07	3.3826e+07	3.17179e+07	3.60843e+07	3.58899e+07	3.27443e+07	3.90517e+07	3.77237e+07	3.63649e+07	292326	73.39	71.65	73.18	71.8	72.12	70.23	75.89	74.56	76.78	74.9	79.15	76.59	77.39	78.55	77.91
FALSE	High	Master Protein	Solyc09g074320.2.1	Serine_threonine-protein phosphatase IPR012391 Serine_threonine protein phosphatase, BSU1	0	234.258	47	32	206	27	845	92.3	6.84	34079.1	388.89	30	32	6	1.40118e+07	1.42833e+07	1.5904e+07	1.55783e+07	1.54795e+07	1.43409e+07	1.35536e+07	1.54539e+07	1.34214e+07	1.35393e+07	1.2431e+07	1.19987e+07	1.44005e+07	1.45408e+07	1.35138e+07	57484.6	49.42	49.86	50.12	50.72	49.42	50.44	51.89	50.07	51.81	51.63	51.69	51.89	52.28	51.5	50.89
FALSE	High	Master Protein	Solyc01g079090.2.1	Protoporphyrinogen oxidase IPR004572 Protoporphyrinogen oxidase	0	234.039	56	21	197	21	558	60.4	8.81	30145.8	420.98	16	21	0	9.77869e+06	9.38496e+06	1.04843e+07	1.11405e+07	1.17023e+07	1.05246e+07	1.21194e+07	1.32954e+07	1.36653e+07	1.63813e+07	1.69678e+07	1.66879e+07	2.1722e+07	2.01637e+07	1.98428e+07	74361.3	53.05	53.25	56.02	55.74	54.38	53.45	52.49	52.93	53.89	52.81	52.91	48.9	53.44	51.05	48.82
FALSE	High	Master Protein	Solyc09g074060.2.1	BSD domain containing 1 IPR005607 BSD	0	233.17	67	25	225	25	420	46.5	4.67	36731.8	455.36	21	25	0	1.64271e+07	1.67384e+07	1.86066e+07	1.77103e+07	1.69659e+07	1.74839e+07	1.77096e+07	2.02583e+07	1.9121e+07	2.0348e+07	1.85341e+07	1.82561e+07	1.53421e+07	1.53561e+07	1.48522e+07	175446	56.76	57.25	59.15	57.68	58.47	56.8	54.84	54.11	55.61	52.6	53.39	51.89	55.38	53.53	55.16
FALSE	High	Master Protein	Solyc03g119080.2.1	Beta-glucosidase IPR001360 Glycoside hydrolase, family 1	0	233.083	52	27	359	21	514	59.2	8.65	54641.8	569.43	24	27	6	5.54762e+07	6.08365e+07	6.14678e+07	6.52192e+07	6.54604e+07	6.36666e+07	4.92659e+07	5.88146e+07	4.93661e+07	4.93944e+07	4.73376e+07	4.61996e+07	7.37189e+07	7.51969e+07	6.88814e+07	303286	67.32	66.12	66.64	66.78	66.08	64.08	64.74	64.95	64.57	64.79	67.73	65.13	68.81	67.02	67.38
FALSE	High	Master Protein	Solyc10g081650.1.1	Carotenoid isomerase, chloroplastic	0	233.075	41	25	304	25	615	67.4	7.01	48829.5	518.05	22	25	0	1.64658e+07	1.66064e+07	1.86391e+07	2.33124e+07	2.23532e+07	2.09394e+07	3.37553e+07	4.22721e+07	3.70669e+07	4.90618e+07	4.8051e+07	4.66765e+07	7.80535e+07	8.04724e+07	7.29972e+07	633084	52.31	55.21	54.28	55.25	54.13	52.93	58.47	58.44	59.22	57.11	59.5	59.62	58.84	56.3	57.25
FALSE	High	Master Protein	Solyc07g064800.2.1	Dihydrolipoyllysine-residue succinyltransferase component of 2-oxoglutarate dehydrogenase complex IPR006255 Dihydrolipoamide succinyltransferase	0	232.997	38	19	385	14	468	51.1	8.97	49099.2	792.05	16	19	9	3.4557e+07	3.64603e+07	3.86285e+07	3.45437e+07	3.41139e+07	3.49176e+07	39973749	4.51588e+07	4.49711e+07	4.66576e+07	4.56841e+07	4.46327e+07	3.98214e+07	3.76526e+07	3.67847e+07	99890.6	46.05	47.54	48.15	49.22	50.39	49.57	49.49	49.64	48.57	49.99	47.65	49.18	47.27	48.41	48.94
FALSE	High	Master Protein	Solyc01g010870.2.1	Dehydration-responsive family protein IPR004159 Protein of unknown function DUF248, methyltransferase putative	0	232.336	56	32	255	24	607	68.5	8.34	46132.6	401.67	32	32	8	2.03076e+07	2.02899e+07	2.14605e+07	2.86443e+07	2.53738e+07	2.62958e+07	2.6933e+07	3.3656e+07	2.63708e+07	2.53485e+07	2.16563e+07	2.10217e+07	2.36457e+07	2.41325e+07	2.19323e+07	113560	47.51	48.12	49.35	46.48	47.58	47.02	46.4	47.46	47.22	46.87	49.3	47.42	47.72	45.76	48.47
FALSE	High	Master Protein	Solyc06g072380.2.1	Dihydroxyacetone_glycerone kinase-like protein IPR012734 Dihydroxyacetone kinase	0	232.268	54	22	214	22	594	61.8	5.3	33996.8	464.78	18	22	0	1.50984e+07	1.57642e+07	1.74812e+07	1.71923e+07	1.7136e+07	1.58046e+07	1.61844e+07	1.84178e+07	1.72087e+07	1.75346e+07	1.70135e+07	1.66146e+07	1.79239e+07	1.76967e+07	1.68244e+07	46525.3	54.73	55.42	54.45	55.41	55.28	55.79	56.45	55.71	55.83	55.7	58.18	55.78	56.07	54.51	54.74
FALSE	High	Master Protein	Solyc03g025320.2.1	Hydroxycinnamoyl transferase IPR003480 Transferase	0	231.993	54	21	250	21	452	50.5	5.5	42858.5	479.67	20	20	0	6.5308e+07	7.85916e+07	8.08908e+07	5.35458e+07	5.61557e+07	5.1888e+07	2.68193e+07	3.05043e+07	2.47022e+07	1.65482e+07	1.50195e+07	1.55163e+07	1.08093e+07	1.04111e+07	9.87664e+06	54650.8	54.36	55.42	56.02	55.57	57.94	56.33	54.57	55.47	52.58	53.91	50.58	50.45	49.26	48.48	47.71
FALSE	High	Master Protein	Solyc08g076990.2.1	Acetylornithine deacetylase IPR011650 Peptidase M20, dimerisation	0	231.932	57	21	348	17	438	48.1	5.71	60688.3	651.83	18	21	0	2.76411e+07	2.74747e+07	3.08049e+07	2.96453e+07	2.93681e+07	2.99166e+07	3.36194e+07	3.88451e+07	3.64842e+07	3.97949e+07	4.03746e+07	3.68237e+07	3.8e+07	3.60612e+07	3.46425e+07	156483	41.18	42.22	42.06	40.21	42.74	41.53	40.6	39.99	41.98	41.23	42.28	41.93	45.1	41.64	43.22
FALSE	High	Master Protein	Solyc06g071200.2.1	Importin 13 IPR011989 Armadillo-like helical	0	231.748	42	26	172	26	960	107	5.48	30209.8	367.73	20	26	0	8.49593e+06	8.68821e+06	9.5755e+06	9.67546e+06	9.87536e+06	9.29749e+06	8222063	9.90612e+06	8.37038e+06	8.50647e+06	7.43115e+06	7.49273e+06	1.0206e+07	1.05125e+07	1.00975e+07	94747.4	58.12	59.91	57.62	59.03	57.24	59.32	61.38	58.66	59.26	57.36	60.51	58.47	59	59.93	58.07
FALSE	High	Master Protein	Solyc04g040180.2.1	S-adenosylmethionine-dependent methyltransferase (Fragment) IPR013217 Methyltransferase type 12	0	231.678	80	18	283	18	264	29.9	5.72	42879.3	688.17	14	18	0	1.98985e+07	2.07992e+07	2.40983e+07	2.9494e+07	2.77755e+07	2.85447e+07	6.51116e+07	7.60086e+07	7.38534e+07	8.36177e+07	8.5594e+07	8.16436e+07	8.74477e+07	8.68401e+07	8.1769e+07	335767	53.82	55.6	52.61	55.53	53.62	55.17	58.78	57.88	57.65	57.84	58.2	58.06	58.87	57.5	61.15
FALSE	High	Master Protein	Solyc02g020940.2.1	Glyceraldehyde-3-phosphate dehydrogenase IPR000173 Glyceraldehyde 3-phosphate dehydrogenase	0	231.65	56	21	545	7	409	43.5	8.05	87397.8	1006.41	19	21	0	1.05699e+07	1.10106e+07	1.22974e+07	1.23297e+07	1.44252e+07	1.19514e+07	9.02146e+06	8.59556e+06	9.46201e+06	7.44881e+06	7.29422e+06	7.42069e+06	7.1188e+06	7.02752e+06	6.42285e+06	17274.5	62.39	60.09	66.23	65.56	63.76	63.12	67.48	65.73	66.1	65.82	65.25	66.14	64.91	64.41	64.16
FALSE	High	Master Protein	Solyc09g064450.2.1	NADH dehydrogenase (Ubiquinone)-binding domain	0	231.352	64	22	309	22	401	43.7	9.32	56197.8	522.92	21	22	0	1.89067e+07	2.44776e+07	2.73443e+07	2.50697e+07	2.43655e+07	2.62367e+07	2.66504e+07	3.10509e+07	3.10627e+07	3.16925e+07	3.04458e+07	2.92626e+07	2.96229e+07	2.76585e+07	2.68674e+07	82580.7	74.25	76.2	76.34	77.48	76.53	76.72	76.29	76.2	75.87	73.43	75.32	75.55	76.54	74.3	74.19
FALSE	High	Master Protein	Solyc06g076090.2.1	Actin IPR004000 Actin_actin-like	0	231.337	47	15	1146	1	377	41.7	5.48	235811	1829.03	14	15	0	31411.8	29125.9	34206	32697.8	30154.2	33914.8	39627.9	38931.4	35518.6	36653.2	34033.4	33030.1	28360.6	31266.7	28620.1
FALSE	High	Master Protein	Solyc10g008950.2.1	Guanylate-binding protein 10 IPR015894 Guanylate-binding protein, N-terminal	0	231.161	40	43	250	33	1071	121.2	6.73	38128.8	378.69	41	43	9	1.47198e+07	1.46853e+07	1.67547e+07	1.60526e+07	1.56089e+07	1.4372e+07	1.13153e+07	1.29324e+07	1.08603e+07	1.11834e+07	1.07143e+07	1.03942e+07	1.41775e+07	1.42723e+07	1.33577e+07	156078	72.22	71.95	71.3	70.51	71.46	71.17	70.93	70.41	73.52	73.34	74.57	71.78	71.55	68.95	68.87
FALSE	High	Master Protein	Solyc09g007270.2.1	Ascorbate peroxidase IPR002207 Plant ascorbate peroxidase	0	231.042	80	18	654	14	250	27.6	5.96	111286	1168.8	15	18	4	6.86116e+07	7.37581e+07	8.53064e+07	9.86748e+07	9.22354e+07	9.13252e+07	1.48877e+08	1.70617e+08	1.74059e+08	1.87728e+08	1.98286e+08	1.87157e+08	1.86054e+08	1.85078e+08	1.87816e+08	863461	41.14	39.97	40.99	41.37	41.82	42.25	36.32	40.09	35.52	38.11	34.97	36.19	35.88	37.52	36.64
FALSE	High	Master Protein	Solyc11g033280.1.1	ATP-dependent RNA helicase FAL1 IPR011545 DNA_RNA helicase, DEAD_DEAH box type, N-terminal	0	230.702	68	24	314	22	391	44.3	5.87	53154.9	590.63	21	24	0	2.14196e+07	2.17505e+07	2.3718e+07	2.33363e+07	2.28628e+07	2.25793e+07	2.11548e+07	2.54443e+07	2.21113e+07	2.2879e+07	2.23196e+07	2.12069e+07	2.01811e+07	2.14173e+07	1.98803e+07	126055	65.18	62.38	66.03	63.77	66.93	63.47	65.29	65.22	66.25	66.38	65.77	66.31	67.51	64.25	64.33
FALSE	High	Master Protein	Solyc06g051810.2.1	X1 (Fragment) IPR005380 Region of unknown function XS	0	230.698	50	31	267	31	638	73.5	5.82	43434.3	443.42	29	31	0	1.99325e+07	2.12752e+07	2.29188e+07	1.92809e+07	1.83931e+07	1.83558e+07	1.4471e+07	1.65345e+07	1.56668e+07	1.46665e+07	1.43462e+07	1.3352e+07	1.28849e+07	1.25103e+07	1.17696e+07	101854	51.72	51.5	51.05	50.43	50.41	50.57	49.31	49.91	48.69	50.11	49.73	49.57	50.2	49.86	49.16
FALSE	High	Master Protein	Solyc08g043170.2.1	Gamma-glutamyl phosphate reductase IPR005766 Delta l-pyrroline-5-carboxylate synthetase	0	230.548	59	35	284	28	720	78	6.6	45364.3	468.56	31	35	0	1.13729e+07	1.14728e+07	1.27093e+07	1.16345e+07	1.15666e+07	1.11437e+07	9.92974e+06	1.13297e+07	1.01876e+07	9.81599e+06	9.24174e+06	9.11842e+06	1.10172e+07	1.06806e+07	1.0527e+07	74832.9	63.91	63.77	67.06	67.34	66.81	65.69	65.47	64.25	66.7	63.8	64.78	63.43	63.6	62.34	62.37
FALSE	High	Master Protein	Solyc03g115110.2.1	ATP synthase gamma chain IPR000131 ATPase, F1 complex, gamma subunit	0	230.166	66	19	401	19	324	35.6	8.88	64630.3	693.83	17	19	0	4.63286e+07	5.10971e+07	5.9029e+07	4.95416e+07	4.87079e+07	4.84027e+07	4.6654e+07	5.24779e+07	4.92188e+07	4.73013e+07	4.76776e+07	4.45819e+07	4.50883e+07	4.63005e+07	4.06082e+07	100134	68.2	69.84	68.44	69.12	70.4	69.89	68.32	69.8	69.86	71.7	70.95	68.05	68.8	66.83	68.78
FALSE	High	Master Protein	Solyc03g111690.2.1	Pectate lyase IPR002022 Pectate lyase_Amb allergen	0	230.166	54	17	387	12	403	44.3	7.71	65581	761.83	14	17	6	9.12839e+06	9.18362e+06	1.09478e+07	1.80546e+07	1.66471e+07	1.72253e+07	4.81425e+07	5.9492e+07	5.42324e+07	6.8496e+07	6.72509e+07	6.7593e+07	5.84299e+07	5.30137e+07	4.71059e+07	292975	75.76	72.88	78.49	84.14	87.95	86.43	93.28	88.68	95.53	90.95	95.54	91.66	91.76	91.84	92.61
FALSE	High	Master Protein	Solyc01g066690.2.1	Translation initiation factor 2 gamma subunit IPR015256 Initiation factor eIF2 gamma, C-terminal	0	229.824	54	22	235	7	503	55	8.6	40635.5	440.53	21	22	19	2.10833e+07	2.36398e+07	2.57299e+07	2.49528e+07	2.36427e+07	2.43166e+07	2.03264e+07	2.56325e+07	2.11091e+07	2.16676e+07	2.0756e+07	2.05377e+07	2.71277e+07	2.84846e+07	2.63412e+07	287253	67.26	69.23	69.06	69.04	71.65	68.96	72.39	69.38	72.03	70.66	71.28	71.4	69.4	67.56	65.5
FALSE	High	Master Protein	Solyc02g079170.2.1	NADH dehydrogenase like protein IPR013027 FAD-dependent pyridine nucleotide-disulphide oxidoreductase	0	229.784	53	29	233	25	584	65.9	8.05	41002	391.86	29	29	5	6.16962e+06	6.17719e+06	7.42034e+06	8.82964e+06	9.03193e+06	8.16663e+06	1.40616e+07	1.72317e+07	1.48571e+07	2.13992e+07	2.07807e+07	1.96608e+07	3.36267e+07	3.18299e+07	2.96125e+07	258623	48.14	48.61	45.75	47.41	47.42	48.05	47.71	48.56	46.59	47.07	48.56	47.69	47.26	46.95	48.26
FALSE	High	Master Protein	Solyc02g091410.2.1	Pro-apoptotic serine protease nma111-like protein IPR009003 Peptidase, trypsin-like serine and cysteine	0	229.639	46	40	213	25	1110	122.1	6.19	31399.8	387.75	37	40	15	1.26247e+07	1.29871e+07	1.42616e+07	1.35489e+07	1.3137e+07	1.26705e+07	1.29253e+07	1.43161e+07	1.30348e+07	1.31279e+07	1.24306e+07	1.17901e+07	1.24726e+07	1.26085e+07	1.18637e+07	50347.8	42.92	43.85	44.14	45.37	45.4	44.81	40.37	39.71	41.18	38.46	40.54	39.34	39.64	39.16	40.51
FALSE	High	Master Protein	Solyc02g031860.2.1	Serine_threonine protein kinase IPR002290 Serine_threonine protein kinase	0	229.638	33	36	243	16	1221	134.3	5.38	40054	407.58	36	36	20	1.7774e+07	1.81762e+07	2.00319e+07	1.85519e+07	1.8126e+07	1.77823e+07	1.62288e+07	1.92847e+07	1.70777e+07	1.69478e+07	1.67e+07	1.60133e+07	1.86152e+07	1.84198e+07	1.75643e+07	71493.1	42.44	43.23	45.33	45.29	45.13	43.37	44.42	45.08	44.51	44.07	46.37	45.64	44.56	44.14	44.33
FALSE	High	Master Protein	Solyc05g055160.2.1	DNAJ chaperone IPR003095 Heat shock protein DnaJ	0	229.589	59	21	227	10	419	46.7	6.42	35501.2	472.96	16	21	2	8.49261e+06	9.34494e+06	9.7041e+06	1.11329e+07	1.13775e+07	1.07474e+07	1.10239e+07	1.31385e+07	1.20672e+07	1.2034e+07	1.1738e+07	1.08615e+07	1.00573e+07	1e+07	9.73489e+06	52846.2	60.07	58.16	59.42	58.83	53	56.94	60.04	59.85	60.04	54.78	59.99	57.86	61.2	60.31	62.17
FALSE	High	Master Protein	Solyc12g089340.1.1	Vacuolar protein sorting 35 IPR005378 Vacuolar protein sorting-associated protein 35	0	229.494	47	31	208	26	791	89.2	5.34	34571.1	401.88	29	31	5	1.15558e+07	1.13644e+07	1.24749e+07	1.20234e+07	1.17159e+07	1.11012e+07	9.9796e+06	1.19861e+07	1.00629e+07	1.05173e+07	9.73595e+06	9.65061e+06	1.51192e+07	1.51518e+07	1.439e+07	76374.3	55.67	54.74	56.26	55.32	57.71	57.73	59.53	60.13	59.54	60.35	62.95	61.7	60.12	61.06	59.74
FALSE	High	Master Protein	Solyc05g012260.2.1	Purple acid phosphatase IPR008963 Purple acid phosphatase-like, N-terminal	0	229.489	46	25	252	23	606	68.2	6.87	37841.7	429.55	24	25	2	2.37448e+07	2.22098e+07	2.56782e+07	2.51809e+07	2.48846e+07	2.56967e+07	2.39645e+07	2.63941e+07	2.60452e+07	2.47316e+07	2.45075e+07	2.39878e+07	2.24531e+07	2.09591e+07	2.19951e+07	68101.6	64.57	65.81	66.16	65.4	67.25	65.49	67.2	67.4	68.16	66.22	68.97	66.62	70	67.67	67.38
FALSE	High	Master Protein	Solyc00g006800.2.1	Transaldolase IPR014634 Transaldolase, bacterial_plant type	0	229.398	52	21	390	20	437	47.6	6.15	65596.8	817.55	18	21	1	9.48495e+07	1.01615e+08	1.12509e+08	9.76198e+07	9.29877e+07	9.48201e+07	7.90839e+07	9.7073e+07	8.89663e+07	8.81343e+07	9.23413e+07	8.61834e+07	1.06499e+08	1.0374e+08	9.95769e+07	238993	57.69	57.46	59.16	56.65	57.27	58.42	55.73	55.89	55.83	55.21	55.9	54.65	55.47	56.01	56.24
FALSE	High	Master Protein	Solyc08g081010.2.1	Glutamate-cysteine ligase IPR011556 Glutamate--cysteine ligase, plant	0	229.371	46	19	346	19	523	59	6.7	57988.5	556.05	17	19	0	1.95136e+07	1.93804e+07	2.2021e+07	2.56471e+07	2.56421e+07	2.53774e+07	5.15114e+07	6.11173e+07	5.8286e+07	7.19877e+07	7.34568e+07	6.69537e+07	8.78469e+07	8.63036e+07	8.06878e+07	370035	32.38	38.91	33.34	36.63	37.34	38.89	33.87	37.8	34.91	34.22	33.03	33.02	34.14	37.1	34.77
FALSE	High	Master Protein	Solyc07g053830.2.1	Mitochondrial ADP_ATP carrier proteins IPR002113 Adenine nucleotide translocator 1	0	229.295	47	18	726	10	383	41.5	9.6	152005	980.74	17	18	0	7.39682e+06	7.55418e+06	8.25817e+06	8.03304e+06	7.78571e+06	7.44599e+06	6.64046e+06	7.66246e+06	6.82933e+06	6.94229e+06	6.75475e+06	6.60253e+06	1.01379e+07	1.05711e+07	1.01762e+07	50466.1	114.54	114.25	117.64	116.04	117.17	116.27	116.48	118.25	118.38	118.15	120.52	119.06	120.94	119.37	116.91
FALSE	High	Master Protein	Solyc07g056140.2.1	Glucose-1-phosphate adenylyltransferase IPR011831 Glucose-1-phosphate adenylyltransferase	0	228.992	55	23	239	23	521	57.3	7.21	40101.1	435.95	21	23	0	2.77584e+07	2.87639e+07	3.09588e+07	2.70251e+07	2.75338e+07	2.47935e+07	1.69761e+07	1.85619e+07	1.77011e+07	1.55209e+07	1.40928e+07	1.38366e+07	1.44199e+07	1.39565e+07	1.31748e+07	93619	71.04	71.13	72.02	72.93	72.66	73.5	73.63	74.78	74.58	72.49	76.05	74.61	75.08	73.77	73.3
FALSE	High	Master Protein	Solyc07g016150.2.1	Elongation factor 1-beta IPR014038 Translation elongation factor EF1B, beta and delta chains, guanine nucleotide exchange	0	228.954	68	15	480	10	241	26.3	4.83	82659.7	1027.54	12	14	8	1.04103e+08	1.06114e+08	1.16981e+08	1.08676e+08	1.02721e+08	1.12954e+08	1.12706e+08	1.29879e+08	1.23472e+08	1.30665e+08	1.18918e+08	1.23726e+08	9.71599e+07	9.87789e+07	8.9322e+07	527843	57.6	53.87	57.68	57.36	57.88	53.82	55.28	57.06	56.92	55.18	62.61	56.74	59.84	52.35	58.6
FALSE	High	Master Protein	Solyc02g086610.2.1	Isocitrate dehydrogenase-like protein IPR004790 Isocitrate dehydrogenase NADP-dependent, eukaryotic	0	228.792	67	26	209	19	471	52.7	7.75	29405.6	417.36	23	26	0	7.79833e+06	7.81154e+06	8.19002e+06	8.65709e+06	8.3114e+06	8.3041e+06	7.69029e+06	9.14263e+06	8.3926e+06	9.65759e+06	9.74555e+06	8.80218e+06	1.14916e+07	1.13578e+07	1.07985e+07	43488.7	45.34	46.1	47.02	45.69	46.43	45.32	45.75	47.21	46.69	45.17	45.84	45.13	43.64	42.26	45.19
FALSE	High	Master Protein	Solyc04g073990.2.1	Annexin IPR009118 Annexin, type plant	0	228.458	70	25	857	25	314	35.8	5.54	128492	1388.42	25	25	0	1.17349e+08	1.24243e+08	1.33361e+08	1.28237e+08	1.23307e+08	1.2957e+08	1.16457e+08	1.30891e+08	1.21853e+08	1.06707e+08	1.03306e+08	1.03374e+08	7.24405e+07	7.30262e+07	7.36423e+07	273085	60.8	61.9	63.28	62.48	64.03	62.09	62.67	63.45	62.73	65.66	60.99	65.6	61.97	63.03	60.08
FALSE	High	Master Protein	Solyc12g057110.2.1	14-3-3 (Fragment) IPR000308 14-3-3 protein	0	228.322	80	20	862	10	254	28.9	4.78	143601	1244.75	20	20	0	2.08881e+07	2.15036e+07	2.37129e+07	2.05986e+07	1.97549e+07	1.97464e+07	1.67281e+07	1.803e+07	1.68129e+07	1.5758e+07	1.597e+07	1.56903e+07	15774631	1.5015e+07	1.52165e+07	62692.2	54.61	52.69	54.39	53.45	55.07	54.37	52.81	52.24	52.41	54.4	53.37	52.95	54.04	52.95	51.44
FALSE	High	Master Protein	Solyc03g123610.2.1	Alanine aminotransferase IPR004839 Aminotransferase, class I and II	0	228.153	39	19	296	16	606	66.3	8.24	50982.6	595.98	16	19	2	1.71479e+07	1.72906e+07	1.93452e+07	1.90372e+07	1.85948e+07	1.87376e+07	2.48425e+07	2.9268e+07	2.78467e+07	3.35889e+07	3.39073e+07	3.25958e+07	4.21917e+07	4.49198e+07	4.1555e+07	256423	71.45	72.32	73.48	71.67	72.12	70.41	70.95	70.84	72.64	71.29	70.47	71.23	69.43	66.93	66.94
FALSE	High	Master Protein	Solyc09g005010.2.1	Importin subunit beta IPR011989 Armadillo-like helical	0	227.861	34	25	205	24	1001	110.9	4.88	33780.2	418.62	21	25	0	6.66097e+06	6.8972e+06	7.55912e+06	7.26644e+06	7.18403e+06	6.37858e+06	5.21437e+06	5.92734e+06	5.18799e+06	5.05993e+06	4.93297e+06	4.80177e+06	5.78749e+06	6.14293e+06	5.69921e+06	57691.8	81.91	82.74	81.92	81	80.64	83.97	82.7	82.95	83.03	81.8	85.54	79.8	79.69	77.88	78.87
FALSE	High	Master Protein	Solyc01g111990.2.1	Alanyl-tRNA synthetase IPR002318 Alanyl-tRNA synthetase, class IIc	0	227.669	44	38	182	38	987	108.5	5.97	30366.4	325.13	36	38	0	5.67255e+06	5.53011e+06	6.35443e+06	6.29499e+06	6.39023e+06	5.57051e+06	5.49554e+06	5.98122e+06	5.5052e+06	6.26747e+06	6.0974e+06	5.63588e+06	8.04935e+06	7.57294e+06	7.46051e+06	80924.5	69.81	69.56	69.54	69.44	71.23	70.15	70.97	69.46	70.12	70.03	70.71	70.02	71.1	69.01	72.83
FALSE	High	Master Protein	Solyc01g110360.2.1	Fructose-bisphosphate aldolase IPR000741 Fructose-bisphosphate aldolase, class-I	0	227.358	59	18	596	8	397	42.7	7.27	107328	1088.6	15	18	3	1.40533e+07	1.34557e+07	1.57928e+07	1.82223e+07	2.45367e+07	1.71959e+07	1.48506e+07	1.2486e+07	1.47622e+07	1.09946e+07	1.06238e+07	9.5201e+06	1.0067e+07	7.9808e+06	7.76257e+06	6714.18	68.58	71.25	69.95	68.37	68.06	68.02	70.57	70.96	69.85	68.9	72.56	70.58	71.38	72.02	72.38
FALSE	High	Master Protein	Solyc10g080320.1.1	Adenylosuccinate synthetase IPR001114 Adenylosuccinate synthetase	0	227.35	52	21	325	11	507	55.4	7.64	55523.1	595.48	20	21	0	8.48025e+06	8.6945e+06	9.63676e+06	9.32455e+06	9.01003e+06	8.72307e+06	8.83608e+06	1.0477e+07	9.5481e+06	1.01594e+07	1.00614e+07	9.44965e+06	1.05568e+07	1.018e+07	1.0059e+07	24264.8	63.49	63.23	64.17	64.82	65.54	63.27	66.57	66.66	66.99	66.28	66.09	65.8	67.19	66.15	66.04
FALSE	High	Master Protein	Solyc01g100570.2.1	Nucleolar protein IPR002687 Pre-mRNA processing ribonucleoprotein, binding region	0	227.129	51	25	215	25	553	62.1	8.28	35415.2	411.3	23	25	0	2.41915e+07	2.60339e+07	2.77179e+07	2.35678e+07	2.3072e+07	2.26446e+07	1.50789e+07	1.83496e+07	1.52282e+07	15241631	1.50006e+07	1.37349e+07	1.56294e+07	1.58217e+07	1.45577e+07	103470	56.14	55.55	58.85	57.81	60.24	56.84	59.44	56.1	58.07	60.25	57.39	56.93	57.99	57.52	58.55
FALSE	High	Master Protein	Solyc12g009250.1.1	chaperonin IPR001476 Chaperonin Cpn10	0	226.685	80	17	341	16	210	22.4	5.48	44641.5	743.68	12	17	0	3.22663e+07	3.36979e+07	3.59831e+07	3.78053e+07	3.98183e+07	3.86664e+07	3.68814e+07	3.90592e+07	4.09033e+07	4.08647e+07	3.81858e+07	3.68146e+07	3.52122e+07	3.38062e+07	3.08337e+07	160012	68.95	68.28	69.43	69.91	71.58	70.52	74	74.99	73.48	71.97	74.46	73.34	72.19	70.57	70.85
FALSE	High	Master Protein	Solyc02g087240.2.1	NADH-quinone oxidoreductase F subunit family protein IPR011537 NADH ubiquinone oxidoreductase, F subunit	0	226.66	58	22	239	22	487	53.6	8.03	37067.5	485.88	18	22	0	2.3093e+07	2.57991e+07	2.90049e+07	2.57497e+07	2.50839e+07	2.54122e+07	2.29985e+07	2.79766e+07	2.6427e+07	2.67764e+07	2.58987e+07	2.5469e+07	2.86527e+07	2.81308e+07	2.60272e+07	94903.6	46.65	45.34	46.16	46.83	48.4	48.1	50.19	45.38	46.88	44.42	47.08	46.77	45.76	44.16	49.46
FALSE	High	Master Protein	Solyc04g077970.2.1	Adenine phosphoribosyltransferase-like IPR005764 Adenine phosphoribosyl transferase	0	226.517	70	16	691	14	266	28.9	7.37	129789	1352.87	13	16	2	4.81811e+07	5.0293e+07	5.79497e+07	5.78326e+07	5.4178e+07	5.52647e+07	6.68259e+07	7.96316e+07	8.08372e+07	7.60197e+07	7.81781e+07	7.48845e+07	5.76071e+07	5.79981e+07	5.60835e+07	202094	57.91	56.47	55.95	55.86	58.03	57.81	60.17	58.92	59.26	58.55	58.51	57.84	58.9	58.94	57.94
FALSE	High	Master Protein	Solyc01g091190.2.1	3-phosphoshikimate 1-carboxyvinyltransferase IPR001986 3-phosphoshikimate 1-carboxyvinyltransferase, core	0	226.308	46	20	261	12	520	55.7	7.88	45672.4	430.1	19	20	11	2.3521e+07	2.58256e+07	2.6986e+07	2.75977e+07	2.65808e+07	2.65425e+07	3.17376e+07	3.82537e+07	3.44397e+07	3.22865e+07	3.2794e+07	3.07272e+07	3.54552e+07	3.39805e+07	3.34942e+07	248570	49.77	47.55	48.71	53.51	52.03	50.44	58.05	56.03	58.65	62.09	62.89	61.54	62.68	62.68	60.86
FALSE	High	Master Protein	Solyc07g063440.2.1	Trafficking protein particle complex subunit 10	0	226.219	37	40	217	40	1254	139.8	6.29	33042.1	397.98	38	40	0	1.23297e+07	1.2876e+07	1.39685e+07	1.28582e+07	1.18802e+07	1.11201e+07	9.68582e+06	1.08253e+07	9.41865e+06	9.26615e+06	8.58822e+06	8.72205e+06	1.26777e+07	1.24361e+07	1.2086e+07	74330.3	54.4	53.16	55.43	52.45	56.86	56.25	52.71	55.22	54.89	56.05	56.12	52.81	54.59	54.02	55.54
FALSE	High	Master Protein	Solyc12g089310.1.1	Tubulin beta-1 chain IPR002453 Beta tubulin	0	226.214	46	16	501	1	451	50.6	4.88	99313.7	749.03	15	16	0	1.7567e+06	1.80997e+06	2.11997e+06	1.73159e+06	1.71422e+06	1.54619e+06	1.42575e+06	1.64084e+06	1.47917e+06	1.41995e+06	1.41497e+06	1.30761e+06	1.16205e+06	1.17079e+06	1.17919e+06	21326.7
FALSE	High	Master Protein	Solyc01g058390.2.1	Galactokinase IPR000705 Galactokinase	0	225.955	59	25	176	25	500	54.5	6.29	31684	391.58	22	25	0	1.69986e+07	1.78029e+07	1.91315e+07	1.85209e+07	1.71818e+07	1.77339e+07	1.50108e+07	17248794	1.59101e+07	1.4919e+07	1.42065e+07	1.38017e+07	1.37255e+07	1.34482e+07	1.33452e+07	103572	53.19	54.92	55.5	54.19	56.16	55.69	55.81	55.47	56.33	56.81	57.36	56.8	57.27	56.24	54.81
FALSE	High	Master Protein	Solyc01g100320.2.1	Thioredoxin_protein disulfide isomerase IPR005788 Disulphide isomerase	0	225.882	57	20	786	18	359	39.4	5.58	113260	1358.49	18	20	2	1.09448e+08	1.09825e+08	1.30453e+08	1.25582e+08	1.23598e+08	1.19562e+08	1.70306e+08	1.92399e+08	1.97455e+08	2.1542e+08	2.01885e+08	2.03873e+08	1.89103e+08	1.78761e+08	1.69236e+08	460781	40.58	40.33	39.02	41.46	40.07	41.02	39.95	41.55	40	39.08	39.02	38.89	37.55	38.24	38.88
FALSE	High	Master Protein	Solyc04g005030.2.1	Phosphoglucomutase_phosphomannomutase family protein IPR016055 Alpha-D-phosphohexomutase, alpha_beta_alpha I, II and III	0	225.564	50	23	228	23	596	63.9	6.61	38537	451.16	19	23	0	1.43425e+07	1.43455e+07	1.62653e+07	1.70485e+07	1.61515e+07	1.64223e+07	1.99043e+07	2.26009e+07	2.29315e+07	2.34868e+07	2.35549e+07	2.14208e+07	2.22705e+07	2.08893e+07	2.10821e+07	72120.5	54.59	56.1	54.63	49.94	55.11	52.27	54.07	54.42	55.38	55.21	56.37	58	56.92	58.77	53.44
FALSE	High	Master Protein	Solyc04g011510.2.1	Triosephosphate isomerase IPR000652 Triosephosphate isomerase	0	225.563	71	12	610	10	259	27.5	5.64	119299	1491.78	9	12	0	6.21016e+07	6.27377e+07	7.23074e+07	6.07814e+07	5.87221e+07	6.17968e+07	6.62439e+07	7.26846e+07	7.06915e+07	6.84012e+07	6.63301e+07	6.6701e+07	5.61777e+07	5.54449e+07	5.88003e+07	137147	26.58	25.23	26.35	27.72	27.84	24.19	29.84	26.52	28.28	27.25	29.83	29.98	31.57	29.21	34.56
FALSE	High	Master Protein	Solyc01g100520.2.1	ATP-dependent Clp protease proteolytic subunit IPR018215 Peptidase S14, ClpP, active site	0	225.294	52	10	191	10	299	32.3	8.59	26993.9	524.31	6	10	0	1.09735e+07	1.09836e+07	1.26207e+07	1.39707e+07	1.42776e+07	1.33857e+07	1.64106e+07	1.80035e+07	1.80912e+07	2.11896e+07	1.96981e+07	1.92692e+07	1.9625e+07	1.81355e+07	1.77074e+07	113232	62.79	63.42	63.91	63.79	66.16	65.13	66.7	64.54	67.81	65.62	67.08	65.18	66.7	66.08	66.26
FALSE	High	Master Protein	Solyc04g054470.2.1	Myosin class II heavy chain (ISS)	0	224.887	53	26	217	26	639	70.3	5.11	42213	443.36	23	26	0	9.88145e+06	9.75284e+06	1.07704e+07	1.02033e+07	1.00302e+07	1.00585e+07	1.08298e+07	1.26452e+07	1.18717e+07	1.25472e+07	1.22946e+07	1.17555e+07	1.1634e+07	1.10792e+07	1.07332e+07	22521.4	73.4	80	78.94	77.93	78.02	79.38	78.6	78.57	77.45	77.29	77.13	76.31	77.49	78.43	78.14
FALSE	High	Master Protein	Solyc02g071890.2.1	Histidinol dehydrogenase IPR012131 Histidinol dehydrogenase, prokaryotic-type	0	224.797	68	22	243	22	438	47.5	5.71	44673.5	452.53	18	22	0	1.82e+07	1.84627e+07	2.12207e+07	2.10262e+07	2.04494e+07	2.11092e+07	1.99557e+07	2.26338e+07	2.23998e+07	2.31806e+07	2.25431e+07	2.22378e+07	2.25751e+07	2.31544e+07	2.21917e+07	57639.8	54.09	54.77	54.53	54.64	56.51	53.07	54.31	54.63	54.8	52.79	56.26	54.63	54.68	52.22	51.84
FALSE	High	Master Protein	Solyc12g099470.1.1	Translation initiation factor 2 gamma subunit IPR015256 Initiation factor eIF2 gamma, C-terminal	0	224.621	53	20	239	5	464	50.7	8.63	41710.9	446.09	19	20	0	6.83304e+06	7.8968e+06	8.50737e+06	8.50476e+06	7.96438e+06	7.83498e+06	6.26999e+06	7.67992e+06	6.44273e+06	6.1111e+06	5.76862e+06	5.72838e+06	7.89547e+06	8347493	7.23895e+06	149063	69.18	70.74	72.94	68.48	67.9	72.26	71.82	67.6	70.42	72.29	72.46	72.26	70.99	67.48	72.6
FALSE	High	Master Protein	Solyc08g075210.1.1	Acyltransferase-like protein IPR003480 Transferase	0	224.471	67	18	229	18	424	47	5.62	39037.7	542.33	13	17	0	1.11058e+07	1.1975e+07	1.2952e+07	1.32743e+07	1.29168e+07	1.24997e+07	1.2412e+07	1.5042e+07	1.35503e+07	1.38153e+07	1.30186e+07	1.27852e+07	1.37269e+07	1.35306e+07	1.22719e+07	86551.1	52.81	53.2	52.67	53.82	54.03	55.13	55.58	55.39	55.31	59.95	55.86	57.94	59.11	57.35	60.5
FALSE	High	Master Protein	Solyc01g091460.2.1	ARF guanine-nucleotide exchange factor 2 IPR000904 SEC7-like	0	224.404	28	48	216	46	1778	198.1	5.59	29904.7	339.34	45	47	1	1.1453e+07	1.14696e+07	1.26566e+07	1.07466e+07	1.03138e+07	9.46419e+06	7.83457e+06	9.09408e+06	8.04062e+06	7.88384e+06	7.7073e+06	7.15506e+06	9.56719e+06	9.59657e+06	9.02861e+06	51402.9	70.71	69.56	72.5	73.02	74.4	73.34	77.03	75.46	77.95	78.3	79.68	78.61	78.51	75.37	77.07
FALSE	High	Master Protein	Solyc02g062340.2.1	Fructose-bisphosphate aldolase IPR000741 Fructose-bisphosphate aldolase, class-I	0	224.181	51	17	457	6	395	42.6	6.4	76193.1	982.34	13	17	0	1.18618e+07	1.11852e+07	1.22465e+07	1.42407e+07	1.88014e+07	1.33673e+07	1.03648e+07	8.83345e+06	1.01057e+07	7.63936e+06	7.51113e+06	6.7059e+06	7.45308e+06	6.1054e+06	5.93487e+06	21580.3	57.68	54	54.83	56.18	55.05	56.11	55.61	54.19	55.91	53.47	48.57	50.23	54.28	50.85	49.51
FALSE	High	Master Protein	Solyc07g032740.2.1	Aspartate aminotransferase IPR000796 Aspartate_other aminotransferase	0	224.147	65	21	261	17	357	39.2	8.15	42861.3	461.13	20	21	0	1.91233e+07	2.02947e+07	2.27901e+07	2.27783e+07	2.30716e+07	2.20425e+07	2.41131e+07	2.80258e+07	2.56926e+07	2.56471e+07	2.64384e+07	2.60171e+07	3.50965e+07	3.71487e+07	3.3672e+07	258809	49.04	48.7	50.45	49.34	50.38	51.49	49.62	48.2	49.24	48.06	48.06	47.16	48.54	45.55	49.3
FALSE	High	Master Protein	Solyc05g006520.2.1	Pyruvate dehydrogenase E1 component alpha subunit E1 component, alpha subunit, subgroup y	0	223.927	56	21	286	13	391	43.2	7.5	49401.4	487.59	19	21	0	1.79048e+07	1.69055e+07	2.0313e+07	1.69938e+07	1.66507e+07	1.67887e+07	1.67792e+07	1.92097e+07	1.89233e+07	1.92299e+07	1.86336e+07	1.87145e+07	1.71596e+07	1.63434e+07	1.60007e+07	46766.7	52.77	50.72	51.19	52.48	51.68	53.01	53.47	51.98	52.77	52.09	51.46	49.91	51.73	48.32	50.01
FALSE	High	Master Protein	Solyc02g082830.1.1	Phosphoserine aminotransferase IPR003248 Phosphoserine aminotransferase	0	223.749	49	17	252	16	432	47.2	7.91	51953.8	511.14	17	17	1	4.64922e+07	5.23608e+07	5.73547e+07	4.84523e+07	4.6003e+07	4.7363e+07	3.30052e+07	3.73956e+07	3.40917e+07	3.23826e+07	3.06017e+07	3.06798e+07	2.62057e+07	2.64681e+07	2.50306e+07	190207	67.41	64.82	67.13	66.76	66.32	65.74	67.66	66.95	65.43	64.2	67.14	64.6	66.18	64.03	68.6
FALSE	High	Master Protein	Solyc09g007230.2.1	Zinc finger CCCH domain-containing protein 15 IPR000571 Zinc finger, CCCH-type	0	223.668	63	27	244	27	374	42.9	5.52	40780.8	423.41	24	27	0	1.46077e+07	1.56901e+07	1.6879e+07	1.60942e+07	1.53599e+07	1.49534e+07	1.84538e+07	2.10546e+07	2.05755e+07	2.09751e+07	2.01618e+07	1.92498e+07	1.66749e+07	1.66115e+07	1.59143e+07	42091	57.62	56.47	60.28	60.66	60.69	59.66	61.68	60.12	59.6	61.98	61.52	62.8	62.1	60.65	60.59
FALSE	High	Master Protein	Solyc02g081400.2.1	Intracellular protease PfpI family protein expressed IPR006286 Peptidase C56, PfpI	0	223.6	52	15	329	15	388	42	5.77	66999.6	676.84	14	15	0	3.75844e+07	3.74891e+07	4.26459e+07	4.51032e+07	4.25857e+07	4.33238e+07	5.56784e+07	6.3502e+07	6.14427e+07	6.08865e+07	6.11932e+07	5.88817e+07	6.89579e+07	6.78176e+07	6.60903e+07	187486	69.36	70.02	69.28	71.68	70.62	70.95	71.44	72.82	71.04	73.56	71.85	71.83	71.66	72.81	71.99
FALSE	High	Master Protein	Solyc04g054180.2.1	Os02g0519300 protein (Fragment)	0	223.536	53	24	201	24	380	44.2	6.35	35539.4	376.16	21	24	0	1.24011e+07	1.37614e+07	1.48619e+07	1.37513e+07	1.3612e+07	1.35196e+07	1.08255e+07	1.30397e+07	1.15538e+07	1.14886e+07	1.08496e+07	1.06852e+07	1.10243e+07	1.12376e+07	1.08239e+07	105470	57.68	57.19	56.88	57.23	56.73	57.71	63.79	59.9	62.85	62.71	65.55	62.94	65.25	61.48	62.09
FALSE	High	Master Protein	Solyc06g082560.1.1	ClpB chaperone IPR013093 ATPase associated with various cellular activities, AAA-2	0	223.385	25	24	510	2	854	95	6.34	85598.3	775.8	23	24	0	269588	275987	308680	400459	390848	386142	571466	648007	606167	642292	604548	546508	523937	530905	497618
FALSE	High	Master Protein	Solyc09g090980.2.1	Major allergen Mal d 1 IPR000916 Bet v I allergen	0	223.335	93	16	2495	11	160	17.4	5.74	403109	3874.26	15	14	6	6.78021e+08	7.15962e+08	7.64221e+08	6.29018e+08	6.16641e+08	6.22804e+08	7.35549e+08	7.33017e+08	7.78831e+08	5.75447e+08	6.08541e+08	6.27879e+08	3.51215e+08	3.72505e+08	3.67898e+08	531146	61.12	64.71	65.98	62.09	64.38	65.81	65.4	66.07	65.2	66.81	63.76	64.41	60.12	60.77	65.12
FALSE	High	Master Protein	Solyc02g091680.2.1	Alpha-L-arabinofuranosidase_beta-D-xylosidase IPR001764 Glycoside hydrolase, family 3, N-terminal	0	223.205	39	24	199	23	793	87.4	7.03	33145	426.19	20	24	0	8.70845e+06	9.03612e+06	1.02466e+07	9.96354e+06	9.71289e+06	9.54758e+06	9.98142e+06	1.08066e+07	1.05143e+07	1.12111e+07	1.11715e+07	1.12759e+07	1.10761e+07	1.06387e+07	1.08984e+07	60942.8	25.37	24.96	28.12	28.38	29.18	26.38	28.1	29.28	28.95	27.04	27.65	26.43	27.83	27.3	27.11
FALSE	High	Master Protein	Solyc02g080540.1.1	ATP synthase gamma chain IPR000131 ATPase, F1 complex, gamma subunit	0	223.088	47	18	395	17	377	41.5	8.02	79966.1	711.68	17	18	1	7.45809e+07	6.76438e+07	7.34621e+07	8.50254e+07	9.55669e+07	7.72102e+07	6.62754e+07	6.43572e+07	6.63017e+07	6.07193e+07	5.6238e+07	5.84094e+07	5.78222e+07	5.26281e+07	5.08844e+07	77593.2	48.36	47.37	51.35	49.33	46.58	48.58	46.43	46.04	46.86	46.69	48.95	45.9	46.77	45.96	46.6
FALSE	High	Master Protein	Solyc03g025610.1.1	Subtilisin-like serine protease IPR015500 Peptidase S8, subtilisin-related	0	222.76	50	19	238	19	418	44.3	5.43	43589.8	462.96	16	19	0	2.64745e+07	2.75165e+07	2.93384e+07	2.67325e+07	2.52827e+07	2.46425e+07	1.84347e+07	2.18306e+07	1.82211e+07	1.99238e+07	1.83388e+07	1.91044e+07	2.3439e+07	2.38914e+07	2.30596e+07	69716.3	52.33	51.48	50.46	50.73	51.78	52.3	50.8	50.25	47.83	49.93	50.43	47.38	49.34	48.05	50.29
FALSE	High	Master Protein	Solyc03g120280.1.1	RAN binding protein 3 IPR000156 Ran Binding Protein 1	0	222.57	69	30	244	30	449	47.7	4.91	40528.3	403.44	28	29	0	1.7353e+07	1.77205e+07	2.01829e+07	2.01736e+07	1.96251e+07	1.95464e+07	2.26483e+07	2.55891e+07	2.63263e+07	2.75372e+07	2.81723e+07	2.66613e+07	2.3253e+07	2.3283e+07	2.17162e+07	158706	38.72	38.76	38.37	37.4	40.36	37.79	37.77	36.4	36.43	36.76	36.48	35.48	38.27	35.27	37.39
FALSE	High	Master Protein	Solyc06g068140.2.1	Methyl binding domain protein (Fragment) IPR001739 Methyl-CpG DNA binding	0	222.485	63	21	239	19	353	38.4	4.96	42384.3	410.21	19	21	0	1.56878e+07	1.58339e+07	1.82832e+07	1.45984e+07	1.47687e+07	1.4686e+07	1.35185e+07	1.49233e+07	1.53185e+07	1.60112e+07	1.54103e+07	1.58683e+07	1.79127e+07	1.67185e+07	1.62693e+07	134653	21.35	21.09	20.58	19.43	21	21.14	19.4	20.67	19.58	18.57	18.67	16.58	17.34	15.64	17.04
FALSE	High	Master Protein	Solyc05g005460.2.1	Nucleoredoxin 2 IPR000866 Alkyl hydroperoxide reductase_ Thiol specific antioxidant_ Mal allergen	0	222.418	51	26	212	26	581	66.4	4.92	31314.6	405.65	22	26	0	1.28419e+07	1.10684e+07	1.38955e+07	1.16649e+07	1.05366e+07	1.06026e+07	8.71622e+06	9.95733e+06	8.53015e+06	9.28668e+06	8.76032e+06	9.05131e+06	1.44123e+07	1.5662e+07	1.40674e+07	76219.5	69.26	69.66	69.05	70.14	70.72	68.98	70.79	69.51	71.9	70.15	72.69	69.94	69.14	67.48	67.26
FALSE	High	Master Protein	Solyc06g062950.1.1	Subtilisin-like protease IPR015500 Peptidase S8, subtilisin-related	0	222.336	29	15	268	15	776	82.7	6.62	49404.7	596.01	13	15	0	1.97842e+07	2.13116e+07	2.34163e+07	2.26485e+07	2.28993e+07	2.29181e+07	2.28078e+07	2.605e+07	2.55422e+07	2.64545e+07	2.6834e+07	2.50986e+07	2.25632e+07	2.10257e+07	1.9982e+07	125968	67.06	64.86	67.18	65.74	65.26	65.47	65.8	65.08	64.69	65.07	65.71	66.87	64.52	65.54	69.15
FALSE	High	Master Protein	Solyc11g010480.1.1	Threonine endopeptidase	0	221.724	59	26	123	26	520	57.7	4.34	24189.7	333.87	19	26	0	9.16295e+06	9.06653e+06	1.00316e+07	1.02176e+07	1.13773e+07	9.51382e+06	1.16135e+07	1.18715e+07	1.20522e+07	1.37681e+07	1.46506e+07	1.25434e+07	1.54079e+07	1.61308e+07	1.40969e+07	212810	62.84	63.68	66.71	63.92	63.33	63.76	63.75	64.37	64.27	64.11	63.46	63.19	62.5	60.3	60.78
FALSE	High	Master Protein	Solyc06g065170.2.1	Vacuolar protein sorting protein IPR016528 Vacuolar protein sorting-associated protein 11	0	221.7	40	35	239	35	954	107.9	5.91	35009.9	409.76	32	35	0	1.41253e+07	1.4354e+07	1.55316e+07	1.54989e+07	1.48221e+07	1.42483e+07	1.11982e+07	1.37223e+07	1.13981e+07	1.15769e+07	1.08012e+07	1.04254e+07	1.55502e+07	1.5622e+07	1.45387e+07	40020.6	66.45	65.28	66.77	67.11	68.92	66.78	69.05	67.7	68.93	68.45	69.85	69.26	66.35	66.21	66.77
FALSE	High	Master Protein	Solyc01g102660.2.1	Maleylacetoacetate isomerase _ glutathione S-transferase IPR005955 Maleylacetoacetate isomerase	0	221.316	77	13	357	13	222	25.3	5.66	52945.7	806.35	9	13	0	5.04286e+07	4.68155e+07	5.79534e+07	5.72719e+07	5.28483e+07	5.40375e+07	7.28599e+07	7.76619e+07	7.76207e+07	7.90632e+07	8.16199e+07	7.87492e+07	7.13855e+07	6.84493e+07	7.48789e+07	243887	49.8	50.44	49.03	51.3	51.19	49.62	47.53	50.76	49.19	50.01	51	51.65	51.42	51.68	48.18
FALSE	High	Master Protein	Solyc04g026020.2.1	Sieve element-occluding protein 3	0	221.3	24	21	286	3	788	90	6.87	52225.6	501.34	21	21	0	396836	392102	451597	325660	335091	325173	268046	308831	274940	264864	226847	235934	347525	342999	321100	3464.72	34.5	33.49	31.17	29.9	30.4	41.5	34.98	39.84	34.66	41.9	33.34	34.18	33.7	35.77	30.25
FALSE	High	Master Protein	Solyc11g068640.1.1	Os11g0175900 protein (Fragment) IPR016024 Armadillo-type fold	0	221.198	39	39	224	39	1161	129.3	5.64	32219.7	344.4	36	39	0	1.73888e+07	1.68891e+07	1.9284e+07	1.84915e+07	1.73308e+07	1.58533e+07	1.36139e+07	1.55678e+07	1.31185e+07	1.26985e+07	1.22291e+07	1.15902e+07	1.44875e+07	1.46695e+07	1.42581e+07	95395.7	57.57	59.94	57.73	58.94	59.14	57.63	57.26	55.92	57.71	54.14	59.22	56.76	56.81	56.56	57.77
FALSE	High	Master Protein	Solyc03g034180.2.1	14-3-3 protein beta_alpha-1 IPR000308 14-3-3 protein	0	221.172	78	19	1068	5	258	29.1	4.77	183453	1555.08	18	19	0	2.99109e+06	2.90766e+06	3.34451e+06	3.41992e+06	3.23135e+06	3.24099e+06	3.4145e+06	4.22325e+06	3.55035e+06	4.11649e+06	3.66045e+06	3.70037e+06	4.01208e+06	4.03634e+06	4.09004e+06	25781.2	98.61	96.91	96.43	95.83	95.6	96.89	97.85	95.18	96.31	95.66	98.23	96.54	98.16	97.12	100.7
FALSE	High	Master Protein	Solyc09g031970.2.1	Phosphorylase IPR011833 Glycogen_starch_alpha-glucan phosphorylase	0	220.782	47	28	158	28	837	94.9	6.67	25527.7	368.15	23	28	0	1.28498e+07	1.32085e+07	1.51031e+07	1.36543e+07	1.37734e+07	1.19905e+07	9.23091e+06	9.92428e+06	9.07511e+06	8.04971e+06	7.82438e+06	7.40967e+06	8.28457e+06	8.35712e+06	7.67007e+06	81222.9	45.38	46.57	47.07	45.87	45.95	46.29	51.96	50.99	50.67	52.04	52.15	51.86	51.21	49.42	52.87
FALSE	High	Master Protein	Solyc03g114860.2.1	Alpha-1 4-glucan-protein synthase IPR004901 Alpha-1,4-glucan-protein synthase, UDP-forming	0	220.731	61	19	318	6	351	40.1	6.19	58708.7	564.6	17	19	0	3.59887e+06	4.09805e+06	4.15371e+06	3.25272e+06	3.30732e+06	3.48091e+06	2.7893e+06	2.80422e+06	2.91053e+06	2.38338e+06	2.46723e+06	2.21008e+06	2.33776e+06	1.89172e+06	1.87788e+06	11598	51.59	49.34	51.25	53.39	55.49	56	51.54	53.27	54.69	53.62	52.22	54.64	53.52	49.33	56.79
FALSE	High	Master Protein	Solyc08g008210.2.1	V-type proton ATPase subunit E IPR002842 ATPase, V1_A1 complex, subunit E	0	220.165	49	16	531	7	241	27.6	7.09	93626.8	1029.17	15	16	12	4.12372e+07	4.44569e+07	4.65149e+07	4.74142e+07	4.50224e+07	4.80048e+07	4.28113e+07	4.89161e+07	4.6047e+07	3.86655e+07	3.53214e+07	3.40731e+07	2.34003e+07	2.31592e+07	2.20096e+07	67147.9	65.58	65.46	64.5	65.13	66.52	66.59	67.05	67.96	65.86	66.08	67.13	63.91	62.91	64.38	62.76
FALSE	High	Master Protein	Solyc03g121910.1.1	Threonine synthase IPR004450 Threonine synthase	0	220.151	45	20	194	6	519	57.3	7.01	36582.2	401.58	17	20	0	2.90492e+06	3.03534e+06	3.47869e+06	2.94587e+06	3.18971e+06	2.957e+06	1.99835e+06	2.3422e+06	2.22541e+06	2.29584e+06	2.26282e+06	2.14745e+06	2.60882e+06	2.61247e+06	2.37155e+06	13730.1	62.36	65.69	61.81	63.9	61.41	60.72	59.85	63.15	58.31	55.82	56.87	56.52	54.38	58.2	56.35
FALSE	High	Master Protein	Solyc02g091970.2.1	Branched-chain-amino-acid aminotransferase IPR005786 Branched-chain amino acid aminotransferase II	0	220.027	66	18	256	12	377	40.9	5.58	41633.3	551.03	15	18	6	1.94375e+07	2.04506e+07	2.1955e+07	2.06799e+07	2.06093e+07	2.02914e+07	2.08344e+07	2.35268e+07	2.31379e+07	2.624e+07	2.46423e+07	2.36838e+07	2.66212e+07	2.51717e+07	2.31833e+07	93859.9	64.66	64.1	65.6	63.78	65.02	66.25	64.1	64.59	64.21	64.41	66.82	66.26	66.44	64.47	66.45
FALSE	High	Master Protein	Solyc10g005510.2.1	Glyceraldehyde-3-phosphate dehydrogenase IPR000173 Glyceraldehyde 3-phosphate dehydrogenase	0	219.896	47	17	713	14	419	44.5	8.44	99104.8	861.07	14	17	0	1.49665e+07	1.56679e+07	1.63816e+07	1.48189e+07	1.4108e+07	1.46401e+07	1.46298e+07	1.86727e+07	1.63029e+07	1.85161e+07	1.78907e+07	1.64656e+07	1.8627e+07	1.83938e+07	1.70953e+07	69415.1	114.68	114.26	113.86	115.36	112.95	116.82	114.17	109.38	111.84	110.32	108.41	109.69	105.92	105.67	106.17
FALSE	High	Master Protein	Solyc05g054760.2.1	Dehydroascorbate reductase (Fragment) IPR017933 Glutathione S-transferase_chloride channel, C-terminal	0	219.754	88	19	694	17	210	23.5	6.8	115836	1159.83	18	18	2	1.23794e+08	1.32997e+08	1.41924e+08	1.33031e+08	1.22955e+08	1.41063e+08	1.08872e+08	1.30766e+08	1.1601e+08	1.17368e+08	1.05775e+08	1.042e+08	8.28763e+07	8.36678e+07	7.73122e+07	240104	48.9	50.73	52.05	51.86	51.91	52.05	53.35	52.27	53.86	52.7	52.52	54.34	54.33	51.42	52.41
FALSE	High	Master Protein	Solyc07g065080.2.1	Fimbrin-like potential actin filament bundling protein IPR016146 Calponin-homology	0	219.701	48	31	182	27	892	97.6	4.91	28169.3	358.06	26	31	4	8.49042e+06	8.472e+06	9.41017e+06	9.52273e+06	8.91204e+06	8.71642e+06	8.1898e+06	9.5793e+06	7.889e+06	7.89761e+06	7.33088e+06	6.99363e+06	8.51634e+06	8.51858e+06	8.54175e+06	82131.7	30.07	31.73	31.27	31.49	33.86	32.5	33.52	33.52	35.94	37.85	36.18	38.64	34.04	31.67	32.78
FALSE	High	Master Protein	Solyc03g120720.2.1	Protein disulfide isomerase L-3b IPR013766 Thioredoxin domain	0	219.689	51	25	248	25	538	60.6	4.91	42000.1	424.62	23	25	0	2.55401e+07	2.68539e+07	2.78355e+07	2.79729e+07	2.88378e+07	2.78412e+07	2.92316e+07	3.36125e+07	3.27542e+07	3.63388e+07	3.59498e+07	3.34245e+07	3.70115e+07	3.79087e+07	3.47525e+07	141176	57.02	54.45	57.9	57.93	55.83	56.76	57.74	57.88	57.66	57.92	58.04	57.95	56.88	55.83	55.46
FALSE	High	Master Protein	Solyc09g007900.2.1	Phenylalanine ammonia-lyase IPR005922 Phenylalanine ammonia-lyase	0	219.685	38	26	214	4	721	78.3	6.74	38115.2	349.49	26	26	26	3.8983e+06	4.31626e+06	4.88806e+06	1.97005e+07	1.87617e+07	1.66293e+07	2.85e+07	3.34309e+07	2.57497e+07	8.68894e+06	8.46063e+06	6.95168e+06	6.4293e+06	5.47533e+06	4.95153e+06	13376.8	59.8	60.77	59.54	58.86	60.39	60.05	58.57	59.03	59.1	61.81	60.94	60.61	64.85	65.26	67.2
FALSE	High	Master Protein	Solyc03g098230.2.1	Pyridoxal phosphate-dependent enzyme D-cysteine desulfhydrase family IPR005966 Pyridoxal phosphate-dependent deaminase	0	219.683	54	22	263	22	425	46.5	7.84	44887.8	426.91	20	22	0	1.47767e+07	1.5299e+07	1.67229e+07	1.88432e+07	1.83376e+07	1.80472e+07	2.18747e+07	2.52428e+07	2.36633e+07	2.45068e+07	2.22442e+07	2.30752e+07	2.24505e+07	2.19975e+07	2.08503e+07	169297	65.3	63.47	65.63	62.41	63.7	61.28	61.68	59.73	61.51	59.48	61.43	59.06	60.29	59.59	60.46
FALSE	High	Master Protein	Solyc02g080570.2.1	Glycogen synthase IPR011835 Glycogen_starch synthases, ADP-glucose type	0	219.581	35	39	215	39	1230	139.1	5.97	36060.4	358.44	38	39	0	6.3482e+06	6.24889e+06	6.9012e+06	7.25218e+06	7.13369e+06	6.2402e+06	6.41833e+06	7.18412e+06	6.58672e+06	7.33863e+06	7.29594e+06	6.86743e+06	1.06778e+07	1.07065e+07	1.01959e+07	82450	61.1	59.58	59.08	60.31	62	63.06	62.23	61.22	62.95	62.4	58.98	60.77	60.09	59.55	59.46
FALSE	High	Master Protein	Solyc02g090860.2.1	Phenylalanyl-tRNA synthetase alpha chain IPR002319 Phenylalanyl-tRNA synthetase, class IIc-related	0	219.48	59	31	277	5	490	56.6	8.53	41933.2	425.3	28	31	27	2.85181e+07	2.96932e+07	3.28133e+07	3.0443e+07	2.99112e+07	2.79968e+07	2.47078e+07	2.83721e+07	2.49424e+07	2.295e+07	2.30119e+07	2.22971e+07	2.76555e+07	2.78188e+07	2.80079e+07	140409	26.83	28.36	26.42	27.93	28.5	29.74	28.42	28.6	28.15	28.93	28.22	25.69	34.5	30.92	29.82
FALSE	High	Master Protein	Solyc06g072490.2.1	40S ribosomal protein S1 IPR001593 Ribosomal protein S3Ae	0	219.325	64	19	525	1	261	29.7	9.74	94527.8	857.03	19	19	0	3.03891e+06	3.51879e+06	4.06167e+06	3.54245e+06	3.7662e+06	3.50901e+06	2.62552e+06	3.07838e+06	2.86588e+06	2.86033e+06	2.60631e+06	2.46442e+06	2.85573e+06	2.7574e+06	2.61461e+06	21006.1	82.57	79.8	79.12	77.24	76.64	78.47	81.84	79.61	79.03	76.85	78.68	76.6	79.87	77.57	78.11
FALSE	High	Master Protein	Solyc06g005150.2.1	Ascorbate peroxidase IPR019793 Peroxidases heam-ligand binding site IPR019794 Peroxidase, active site IPR002016 Haem peroxidase, plant_fungal_bacterial	0	219.249	81	16	443	9	250	27.3	6.28	61716.1	880.64	14	16	6	6.14068e+07	6.33864e+07	7.91285e+07	6.89794e+07	6.6186e+07	6.19091e+07	6.60413e+07	7.08883e+07	7.39483e+07	6.41539e+07	7.32561e+07	6.26765e+07	5.16953e+07	5.29106e+07	5.42615e+07	215691	52.71	52.45	50.82	51.27	48.77	53.39	51.06	52.77	51.85	53.47	48.92	52.31	51.38	50.51	50.95
FALSE	High	Master Protein	Solyc01g100050.2.1	WD-40 repeat protein IPR017986 WD40 repeat, region	0	218.987	36	35	211	25	1132	124.6	7.12	33165	363.65	33	35	11	1.49371e+07	1.55412e+07	1.72516e+07	2.04707e+07	1.97545e+07	1.85119e+07	1.58824e+07	1.77911e+07	1.49149e+07	1.45369e+07	1.31953e+07	1.26454e+07	1.49257e+07	1.45168e+07	1.40769e+07	87696	62.05	59.9	58.86	58.4	59.31	60.02	58.71	60.14	59.24	58.35	55.93	57.83	56.24	56.28	54.66
FALSE	High	Master Protein	Solyc03g031860.2.1	Phytoene synthase 1	0	218.9	58	19	246	13	412	46.6	8.75	35422.1	536.69	14	19	6	6.14458e+06	6.16113e+06	7.00479e+06	1.50859e+07	1.47392e+07	1.43902e+07	2.55058e+07	2.99397e+07	2.79636e+07	2.95894e+07	2.78474e+07	2.74906e+07	2.55315e+07	2.50585e+07	2.29927e+07	158934	67.05	64.2	70.37	64.79	64.63	65.8	65.06	63.26	65.01	65.39	65	63.8	65.76	64.83	63.74
FALSE	High	Master Protein	Solyc03g095840.2.1	Eukaryotic translation initiation factor 2 alpha subunit family protein expressed IPR011488 Eukaryotic translation initiation factor 2, alpha subunit	0	218.896	61	21	297	21	344	38.7	5.35	44473.9	505.96	18	21	0	2.61438e+07	2.61993e+07	2.68503e+07	2.69916e+07	2.58031e+07	2.6122e+07	2.33433e+07	2.88152e+07	2.34517e+07	2.51403e+07	2.23413e+07	2.20962e+07	2.62431e+07	2.75552e+07	2.53682e+07	153115	64.66	63.26	66.31	65.9	66.75	66.37	66.43	64.15	66.63	65.52	66.2	64.12	64.34	62.8	62.31
FALSE	High	Master Protein	Solyc08g067030.2.1	Os01g0611000 protein (Fragment) IPR006946 Protein of unknown function DUF642	0	218.745	47	16	749	16	371	40.7	6.65	115836	1181.97	15	16	0	1.00132e+08	1.07239e+08	1.21087e+08	1.05825e+08	1.09954e+08	9.85882e+07	1.0201e+08	1.0209e+08	1.03737e+08	1.00539e+08	1.04377e+08	1.02083e+08	8.12763e+07	7.7118e+07	7.70303e+07	154749	82.05	78.04	83.68	81.04	83.22	80.56	84.75	80.07	87.03	82.07	88.03	86.13	82.3	80.95	81.63
FALSE	High	Master Protein	Solyc03g045050.2.1	Nuclear matrix constituent protein 1	0	218.642	35	44	230	42	1167	134.1	5.24	31255.8	325.06	43	44	2	1.18291e+07	1.22463e+07	1.33904e+07	1.41694e+07	1.37987e+07	1.33765e+07	1.35608e+07	1.49093e+07	1.47152e+07	1.40706e+07	1.413e+07	1.301e+07	1.19625e+07	1.15785e+07	1.10132e+07	118579	54.96	56.97	59.27	55.43	58.74	58.12	55.93	55.8	56.46	57.54	55.42	56.07	57.15	57.37	55.26
FALSE	High	Master Protein	Solyc03g097900.2.1	40S ribosomal protein S1 IPR001593 Ribosomal protein S3Ae	0	218.592	64	19	519	1	261	29.7	9.74	93535.8	837.44	19	19	20	2.02592e+08	2.1776e+08	2.35016e+08	2.1047e+08	2.10976e+08	2.14579e+08	1.54204e+08	1.77735e+08	1.53768e+08	1.43896e+08	1.22829e+08	1.25773e+08	1.45165e+08	1.64091e+08	1.44805e+08	293075	71.39	70.22	70.93	71.06	69.86	70.73	70.29	70.21	70.32	70.87	70.39	70.64	71.55	68.47	69.65
FALSE	High	Master Protein	Solyc04g081440.2.1	Neutral invertase like protein IPR006937 Plant neutral invertase	0	218.345	53	24	226	17	570	65.2	6.38	37900.7	423.94	23	24	7	2.23256e+07	2.14656e+07	2.44661e+07	2.04438e+07	1.91328e+07	1.82818e+07	1.44465e+07	1.71399e+07	1.44463e+07	1.42279e+07	1.31072e+07	1.24871e+07	1.48388e+07	1.42499e+07	1.41335e+07	121026	50.18	56.24	54.61	54.03	54.35	53.87	52.83	52.75	54.24	51.39	52.93	51.97	53.52	53.96	51.63
FALSE	High	Master Protein	Solyc02g031910.2.1	Serine_threonine protein kinase IPR002290 Serine_threonine protein kinase	0	218.306	35	36	213	16	1242	136.4	5.31	36195.5	396.45	34	36	0	3.13921e+06	3.28887e+06	3.87482e+06	3.54934e+06	3.43855e+06	3.33024e+06	2.98759e+06	3.49534e+06	2.99599e+06	3.15508e+06	2.78876e+06	2.87636e+06	3.19054e+06	3.27853e+06	3.16777e+06	28368.3	81.49	82.42	79.64	82.93	80.91	82.68	80.19	80.82	82.57	80.26	81.91	79.82	81.73	79.04	78.07
FALSE	High	Master Protein	Solyc01g006450.2.1	Enoyl reductase	0	218.172	59	14	267	9	392	41.9	8.65	50349.5	578.83	11	14	6	4.93556e+07	5.07698e+07	5.49636e+07	4.94172e+07	5.03204e+07	5.12852e+07	4.73731e+07	5.31613e+07	5.5668e+07	5.26242e+07	5.3758e+07	5.31471e+07	4.82826e+07	4.93867e+07	4.75226e+07	122294	57.97	57.6	58.28	59.61	56.86	58.93	58.54	59.14	58.87	57.77	59.49	58.08	57.92	58.37	57.43
FALSE	High	Master Protein	Solyc11g008620.1.1	Phosphoglycolate phosphatase IPR006349 2-phosphoglycolate phosphatase, eukaryotic	0	218.027	55	16	184	13	360	39.6	8.15	27544.4	474.74	12	16	3	2.96494e+07	2.80359e+07	3.236e+07	3.42005e+07	3.93471e+07	3.10677e+07	2.76529e+07	2.62287e+07	2.90065e+07	2.51144e+07	2.2875e+07	2.22974e+07	2.19703e+07	1.85975e+07	1.79242e+07	69277.7	63.63	60.54	62.86	63.18	63.56	65.61	63	64.89	60.74	64.34	64.3	61.83	64.61	62.84	62.71
FALSE	High	Master Protein	Solyc04g074510.2.1	14-3-3 protein beta_alpha-B IPR000308 14-3-3 protein	0	218.019	68	20	1204	9	268	30.4	5.48	210781	1792.56	20	20	8	8.17386e+07	8.59823e+07	9.1153e+07	8.14823e+07	8.02236e+07	8.04441e+07	7.47839e+07	8.86084e+07	8.05024e+07	7.98671e+07	7.73108e+07	7.33461e+07	6.75863e+07	6.7957e+07	6.39583e+07	193318	47.43	46.48	46.25	46.47	47.48	47.87	45.12	46.08	46.95	46.21	44.72	45.44	44.6	45.81	46.34
FALSE	High	Master Protein	Solyc09g092500.1.1	UDP-glucosyltransferase family 1 protein IPR002213 UDP-glucuronosyl_UDP-glucosyltransferase	0	217.958	48	20	257	20	470	52.7	5.3	46985.3	488.39	19	20	0	8.69154e+06	8.99976e+06	1.07225e+07	3.02877e+07	2.93164e+07	2.85225e+07	3.26579e+07	3.83237e+07	3.61746e+07	3.7825e+07	3.85409e+07	3.44791e+07	2.73502e+07	2.52957e+07	2.35484e+07	155356	64.74	62.58	62.24	58.01	58.98	58.07	57.98	56.55	58.71	55.47	57.75	56.71	56.59	56.79	58.51
FALSE	High	Master Protein	Solyc11g008990.1.1	Phage shock protein A PspA IPR007157 PspA_IM30	0	217.891	55	17	283	17	330	36.3	9.28	51121.2	621.3	16	16	0	2.32581e+07	2.35569e+07	2.69434e+07	3.13523e+07	3.15423e+07	2.94556e+07	3.86033e+07	4.28085e+07	4.8974e+07	5.20749e+07	5.66789e+07	5.12857e+07	5.18188e+07	5.22609e+07	4.63245e+07	348974	38.46	40.49	39.49	39.85	39.5	38.11	38.78	39.9	38.67	39.7	37.11	38.03	38.31	37.59	37.93
FALSE	High	Master Protein	Solyc04g079440.2.1	Serpin (Serine protease inhibitor) IPR015554 Protease inhibitor I4, serpin, plant	0	217.758	69	21	324	21	391	42.8	5.6	48201	616.09	18	21	0	2.89722e+07	3.00918e+07	3.31037e+07	3.24993e+07	3.15504e+07	3.2846e+07	3.04093e+07	3.54288e+07	3.32645e+07	3.25748e+07	3.15273e+07	3.14545e+07	2.7975e+07	2.72838e+07	2.56813e+07	208046	59.76	58.55	62.74	59.44	60.01	58.33	63.65	60.28	64.27	62.09	64.89	62.52	64.85	61.31	65.29
FALSE	High	Master Protein	Solyc11g006340.1.1	Phosphoribosylaminoimidazole carboxylase ATPase subunit IPR016301 Phosphoribosylaminoimidazole carboxylase	0	217.606	49	24	181	24	632	68.6	6.61	33101.1	333.71	22	24	0	4.64761e+06	4.41734e+06	5.25735e+06	5.48501e+06	5.46482e+06	5.06231e+06	5.32485e+06	6.01998e+06	5.65256e+06	6.15096e+06	6.21404e+06	5.67504e+06	7.97457e+06	7.75954e+06	7.27146e+06	51767.5	77.81	78.11	78.88	79.83	80.78	80.33	84.24	80.54	83.81	84.77	82.86	83.9	81.09	80.22	79.47
FALSE	High	Master Protein	Solyc09g009940.2.1	Signal recognition particle protein IPR004780 Signal recognition particle, SRP	0	217.574	49	25	195	25	567	62.2	9.5	31783.7	323.65	24	25	0	8.83079e+06	1.07298e+07	1.13314e+07	1.12944e+07	1.17919e+07	1.1019e+07	8.5028e+06	9.0259e+06	9.12523e+06	9.39468e+06	8.8112e+06	8.471e+06	7.92983e+06	7.55471e+06	7.11091e+06	34087.1	70.73	69.66	71.56	68.75	68.87	70.41	70.15	70.13	70.37	68.38	69.6	69.62	71.96	69.37	70.62
FALSE	High	Master Protein	Solyc08g062660.2.1	Ran GTPase binding protein IPR000156 Ran Binding Protein 1	0	217.541	64	18	404	17	224	25	4.92	70820.4	888.7	14	18	1	4.47934e+07	4.88108e+07	4.92874e+07	4.62453e+07	4.43251e+07	4.79405e+07	4.80257e+07	5.69326e+07	5.39189e+07	5.44982e+07	5.3372e+07	5.05677e+07	4.23588e+07	4.25833e+07	3.96187e+07	245322	27.06	26.06	29.08	28.09	29.46	27.87	28.09	27.4	29.05	27.49	26.89	28.26	28.63	26	28.89
FALSE	High	Master Protein	Solyc06g066790.2.1	N-alpha-acetyltransferase 16, NatA auxiliary subunit IPR011990 Tetratricopeptide-like helical	0	217.359	39	34	215	25	950	108.6	7.78	32615	326.95	33	32	0	6.47471e+06	6.67232e+06	7.38739e+06	6.77453e+06	6.48136e+06	5.89046e+06	4.04973e+06	4.85614e+06	4.00369e+06	3.76577e+06	3.35479e+06	3.2658e+06	4.16111e+06	4.28472e+06	4.06991e+06	21651.2	52.59	54.52	52.69	52.93	54.24	54.73	57.37	55.15	57.16	59.39	60.11	59.17	55.31	52.6	56.48
FALSE	High	Master Protein	Solyc11g071620.1.1	Aldehyde oxidase IPR016208 Aldehyde oxidase_xanthine dehydrogenase	0	217.343	34	35	166	23	1361	148.7	6.61	22772.5	334.37	31	35	4	6.96172e+06	7.54517e+06	7.85238e+06	6.72113e+06	6.74055e+06	6.22154e+06	4.09103e+06	4.5579e+06	4.02701e+06	3.29537e+06	3.13058e+06	2.88966e+06	2.80406e+06	2.62212e+06	2.57867e+06	30034.7	16.6	17.23	17.97	16.26	17.37	14.43	14.39	12.29	12.74	12.92	10.83	10.93	12.57	16.95	12.47
FALSE	High	Master Protein	Solyc03g058380.2.1	Translation initiation factor IPR015760 Translation initiation factor 2 related	0	217.247	40	28	209	10	761	84.6	5.22	35210.5	385.79	26	28	0	7.1554e+06	6.84775e+06	7.87984e+06	7.06762e+06	7.07977e+06	6.60248e+06	6.04412e+06	6.60977e+06	6.24243e+06	6.0065e+06	5.79833e+06	5.16927e+06	5.96064e+06	5.88646e+06	5.80434e+06	21610.7	49.92	53.09	51.53	48.97	49.91	51	49.92	52.36	50.61	52.19	49.38	48.67	48.15	50.23	52.89
FALSE	High	Master Protein	Solyc01g103480.2.1	Coatomer subunit delta IPR008968 Clathrin adaptor, mu subunit, C-terminal	0	217.182	50	22	288	17	527	57.8	5.72	49590.7	455.74	21	21	6	3.52344e+07	3.67962e+07	3.93024e+07	3.45814e+07	3.35484e+07	3.44812e+07	3.14967e+07	3.74082e+07	3.29783e+07	3.28189e+07	3.21398e+07	3.05184e+07	3.06724e+07	2.98774e+07	2.75925e+07	73891.3	79.37	79.26	82.09	81.82	81.83	81.28	82.06	81.34	81.43	80.9	83.91	81.55	82.16	81.16	82.14
FALSE	High	Master Protein	Solyc06g053480.2.1	Stearoyl-acyl carrier protein desaturase IPR005067 Fatty acid desaturase, type 2	0	217.154	62	22	280	14	397	45.2	6.48	51475.5	482.82	21	22	9	1.42545e+07	1.52187e+07	1.64628e+07	1.4957e+07	1.44926e+07	1.45823e+07	1.72562e+07	1.96584e+07	1.91634e+07	2.59706e+07	2.43927e+07	2.42129e+07	3.70114e+07	3.9309e+07	3.63983e+07	325355	30.23	35.71	32.72	36.72	37.97	33.93	35.9	37.99	38.47	35.15	38.55	37.27	34.27	35.99	32.52
FALSE	High	Master Protein	Solyc02g062810.2.1	Signal recognition particle 68	0	216.912	54	30	198	9	602	68.2	9.01	28388.7	350.43	27	30	0	1.4043e+06	1.52343e+06	1.67826e+06	1.59318e+06	1.54056e+06	1.48963e+06	1.24804e+06	1.43542e+06	1.266e+06	1.28808e+06	1.18644e+06	1.15046e+06	1.40922e+06	1.45636e+06	1.33237e+06	12775.8	90.19	87.96	91.28	89.01	91.81	87.54	89.97	86	93.6	90.99	93.17	90.29	93.24	87.75	92.86
FALSE	High	Master Protein	Solyc04g053120.2.1	4-alpha-glucanotransferase IPR003385 Glycoside hydrolase, family 77	0	216.843	53	23	233	23	572	64.6	5.63	40127.1	473.24	19	23	0	2.68476e+07	2.76313e+07	3.05572e+07	2.90845e+07	2.80306e+07	2.8277e+07	2.12583e+07	2.47372e+07	2.16613e+07	2.04747e+07	1.80932e+07	1.85166e+07	1.8035e+07	1.7911e+07	1.72848e+07	114927	60.59	58.96	60.26	60.21	60.56	58.55	60	59.65	61.82	60.01	63.26	57.98	58.54	59.33	59.94
FALSE	High	Master Protein	Solyc03g120700.2.1	Conserved oligomeric Golgi complex subunit 1 IPR014812 Vps51_Vps67	0	216.827	39	35	182	35	1073	119.3	6.23	27681	320.64	32	35	0	8.6716e+06	8.87576e+06	9.53363e+06	8.40632e+06	8.3368e+06	7.68837e+06	6.67821e+06	7.59578e+06	6.2768e+06	6.37757e+06	6.14973e+06	5.80811e+06	7.71368e+06	7.81008e+06	7.36341e+06	60292.4	53.1	54.17	54.44	56.53	56.29	55.01	56.5	56.23	58.27	57.62	59.06	57.66	58.03	56.85	56.59
FALSE	High	Master Protein	Solyc06g069010.2.1	Guanine nucleotide-binding protein beta subunit-like protein IPR020472 G-protein beta WD-40 repeat, region	0	216.503	74	17	403	3	326	35.9	7.12	64328.9	883.38	14	17	0	8.17651e+06	8.81396e+06	1.0446e+07	9.33548e+06	9.06519e+06	8.90903e+06	8.66541e+06	9.06892e+06	9.0811e+06	9.50745e+06	8.99794e+06	7.7599e+06	8.76482e+06	7.74037e+06	7.35278e+06	17945.8	25.87	31.46	27.16	30.5	25.27	28.84	20.3	22.52	33.21	21.61	26.8	21.96	31.34	21.67	27.81
FALSE	High	Master Protein	Solyc06g063370.2.1	Chlorophyll a-b binding protein 1A, chloroplastic IPR001344 Chlorophyll A-B binding protein	0	216.19	64	19	467	18	286	30.5	6	69937.2	830.65	14	19	1	1.5929e+08	1.40451e+08	1.61664e+08	1.84688e+08	1.97204e+08	1.65684e+08	3.36711e+07	3.06568e+07	2.70636e+07	1.61136e+07	1.54554e+07	1.54209e+07	1.19811e+07	1.17397e+07	1.15588e+07	29768.4	38.59	40.74	35.97	37.58	40.85	40.17	40.07	36.69	37.01	37.51	35.62	35.3	43.83	48.87	46.38
FALSE	High	Master Protein	Solyc10g052880.1.1	LRR receptor-like serine_threonine-protein kinase, RLP	0	215.777	56	24	282	24	478	52.5	9.11	46166.9	522.13	23	24	0	2.91992e+07	3.33342e+07	3.74749e+07	3.93175e+07	4.301e+07	3.92031e+07	3.68064e+07	3.71919e+07	4.07194e+07	3.44826e+07	3.28263e+07	3.08495e+07	4.57092e+07	4.4837e+07	4.29124e+07	271900	75.05	74.9	76.28	76.01	75.87	75.37	78.47	75.65	79.56	76.82	78.64	76.96	78.92	76.81	76.68
FALSE	High	Master Protein	Solyc01g088170.2.1	Aldehyde oxidase IPR002346 Molybdopterin dehydrogenase, FAD-binding	0	215.771	32	39	215	24	1367	149.7	7.25	31256	351.92	37	39	15	8.15607e+06	8.16471e+06	9.23436e+06	8.58584e+06	8.7129e+06	8.34415e+06	5.73951e+06	6.32194e+06	5.88089e+06	5.41207e+06	5.22092e+06	5.09146e+06	6.55526e+06	6.41803e+06	6.15018e+06	49585.8	86.45	86.01	86.59	87.1	86.21	86.21	90.25	88.18	89.73	90.96	90.43	92.96	88.5	87.02	86.9
FALSE	High	Master Protein	Solyc11g007720.1.1	Dihydrolipoyllysine-residue acetyltransferase component of pyruvate dehydrogenase complex IPR006257 Dihydrolipoamide acetyltransferase, long form	0	215.69	49	24	224	24	644	68.6	6.27	39814.4	459.93	22	24	0	2.03795e+07	2.16526e+07	2.34358e+07	2.15724e+07	2.02998e+07	2.13934e+07	2.16292e+07	2.56433e+07	2.33223e+07	2.58437e+07	2.47449e+07	2.40847e+07	2.42904e+07	2.49831e+07	2.35449e+07	258070	63.78	63.26	62.58	61.59	64.45	62.73	62.63	62.02	62.81	61.53	61.6	59.5	61.53	60.69	60.23
FALSE	High	Master Protein	Solyc08g068340.2.1	Eukaryotic translation initiation factor 3 subunit 6-interacting protein IPR019382 RNA polymerase I-associated factor PAF67	0	215.64	47	23	221	23	517	60.6	6.13	35629.6	419.19	19	23	0	1.63427e+07	1.75385e+07	1.77231e+07	1.83919e+07	1.72905e+07	1.61623e+07	1.35673e+07	1.61925e+07	1.32775e+07	1.37583e+07	1.26559e+07	1.18792e+07	1.61741e+07	1.66026e+07	1.48822e+07	94318.8	51.41	50.12	52.11	51.48	51.89	52.38	50.51	49.58	50.85	49.49	50.36	50.87	48.59	48.07	49.31
FALSE	High	Master Protein	Solyc12g088220.1.1	Branched-chain-amino-acid aminotransferase IPR005786 Branched-chain amino acid aminotransferase II	0	215.576	62	20	260	20	380	42.1	8.97	41465.7	479.34	18	20	0	6.18311e+06	5.93443e+06	6.84309e+06	1.0825e+07	1.08877e+07	1.08672e+07	4.48605e+07	5.8399e+07	5.52407e+07	5.97942e+07	5.78751e+07	6.11876e+07	3.05827e+07	2.95192e+07	2.63143e+07	127738	68.69	74.38	70.89	82.65	81.6	81.32	89.65	88.72	88.84	88.27	88.91	87.25	85.18	84.77	85.39
FALSE	High	Master Protein	Solyc06g072770.2.1	RNA recognition motif-containing protein IPR001395 Aldo_keto reductase	0	215.419	79	21	201	19	364	38	5.77	38874.4	415.51	17	21	3	5.66246e+06	5.44808e+06	6.20458e+06	6.19184e+06	6.83882e+06	5.86892e+06	9.68332e+06	9.64908e+06	1.07491e+07	1.28604e+07	1.33325e+07	1.22014e+07	1.16751e+07	1.07827e+07	1.03853e+07	85942.8	81.83	84.95	85.51	82.64	79.48	87.43	76.24	80.2	76.16	73.39	72.52	72.06	75.85	77.27	74.73
FALSE	High	Master Protein	Solyc02g080880.2.1	Aspartic proteinase IPR001461 Peptidase A1	0	215.271	42	19	263	13	534	58.3	7.3	46432.1	468	18	19	4	1.35504e+07	1.35251e+07	1.71795e+07	1.96423e+07	1.74645e+07	1.87624e+07	2.56115e+07	2.98523e+07	2.98414e+07	2.85871e+07	2.80373e+07	2.72555e+07	2.76194e+07	2.59557e+07	2.44037e+07	276419	72.23	69.43	70.49	68.72	70.71	72.09	68.96	69.16	69.86	68.44	71.46	68.12	69.72	68.09	66.95
FALSE	High	Master Protein	Solyc03g093970.2.1	Signal recognition particle 68	0	215.143	59	31	194	10	602	68.2	8.85	29413.4	345.24	28	31	24	8.29432e+06	8.95528e+06	9.61295e+06	9.19887e+06	8.92238e+06	8.39741e+06	6.94148e+06	8.44065e+06	7.13672e+06	7.32401e+06	6.40141e+06	6.53497e+06	8.78807e+06	9.43318e+06	8.18424e+06	72221.7	62.26	60.83	63.52	61.19	63.54	61.8	64	61.87	64.39	62.91	67.06	62.45	65.13	63.59	64.21
FALSE	High	Master Protein	Solyc01g098920.2.1	Mitochondrial Rho GTPase 1 IPR013567 EF hand associated, type-2	0	215.027	57	30	219	27	645	71.5	5.49	33557.8	438.27	26	29	2	1.42669e+07	1.48131e+07	1.58994e+07	1.58101e+07	1.52514e+07	1.45017e+07	1.50543e+07	1.81178e+07	1.56391e+07	1.73327e+07	1.56352e+07	1.50938e+07	1.87856e+07	1.89872e+07	1.74961e+07	105855	55.35	53.92	55.53	56.54	56.05	56.22	56.72	55.45	56.45	55.85	58.69	56.23	57.88	56.83	58.67
FALSE	High	Master Protein	Solyc02g071320.2.1	Unknown Protein	0	214.674	66	22	190	22	392	42	4.53	32668.8	405.59	18	22	0	1.6844e+07	1.70782e+07	1.76468e+07	1.82421e+07	1.83923e+07	1.68052e+07	1.48998e+07	1.79893e+07	1.61569e+07	1.69605e+07	1.6153e+07	1.43524e+07	1.5891e+07	1.72294e+07	1.59895e+07	75424.8	52.04	53.25	53.3	53.67	53.53	54.84	56.13	56.75	57.22	56.66	57.13	58.56	57.99	56.75	55.4
FALSE	High	Master Protein	Solyc10g084320.1.1	Subtilisin-like protease IPR015500 Peptidase S8, subtilisin-related	0	214.625	38	20	263	17	771	83.1	7.61	47363.9	526.21	17	20	0	1.62051e+07	1.67326e+07	1.91081e+07	2.12717e+07	2.0473e+07	2.30994e+07	1.90074e+07	22359715	2.25813e+07	2.16189e+07	2.08564e+07	2.11613e+07	1.54558e+07	1.70915e+07	1.59513e+07	117996	35.45	37.54	36.69	39.11	37.61	40.77	43.45	42.07	41.94	42.31	41.93	42.16	40.32	37.82	41.78
FALSE	High	Master Protein	Solyc09g010950.2.1	Cell division protease ftsH homolog IPR005936 Peptidase M41, FtsH	0	214.306	47	35	202	19	813	89.8	8.59	29861.2	333.42	30	35	1	2.9221e+06	3.02641e+06	3.30327e+06	3.29383e+06	3.14304e+06	3.01895e+06	3.26631e+06	3.56484e+06	3.34489e+06	3.33465e+06	3.39265e+06	3.0947e+06	3.70032e+06	3.61019e+06	3.60533e+06	24723.3	44.31	45.26	45.15	44.2	45.06	47.25	43.95	46.58	48.33	48.26	45.58	48.12	48.95	45.29	43.66
FALSE	High	Master Protein	Solyc03g052980.2.1	ATP dependent RNA helicase IPR011545 DNA_RNA helicase, DEAD_DEAH box type, N-terminal	0	214.304	50	29	284	17	612	66.4	7.66	43333.1	421.8	27	29	15	1.8164e+07	2.05217e+07	2.26245e+07	2.05353e+07	1.97437e+07	2.00247e+07	1.95e+07	2.22553e+07	1.99964e+07	2.14681e+07	2.03103e+07	1.95929e+07	2.19512e+07	2.36327e+07	2.28578e+07	272348	48.28	47.04	45.81	46.45	47.15	48.07	47.63	47.73	51.23	47.98	46.54	48.49	47.16	43.58	43.61
FALSE	High	Master Protein	Solyc08g029190.2.1	At1g62390-like protein (Fragment) IPR011990 Tetratricopeptide-like helical	0	214.212	55	29	184	29	669	76.5	5.45	27012.6	347.8	24	29	0	1.32784e+07	1.30245e+07	1.43234e+07	1.25485e+07	1.13342e+07	1.08535e+07	9.43155e+06	1.09761e+07	8.80703e+06	1.00127e+07	9.44771e+06	9.07376e+06	1.32177e+07	1.40903e+07	1.30765e+07	58378	47.19	49.32	51.19	50.36	52.3	50.3	51.1	48.81	51.23	47.25	48.67	50.82	45.47	43.76	44.62
FALSE	High	Master Protein	Solyc02g086910.2.1	Peptidyl-prolyl cis-trans isomerase cyclophilin-type IPR002130 Peptidyl-prolyl cis-trans isomerase, cyclophilin-type	0	214.189	60	19	178	19	451	49.3	5.11	30767.8	394.49	15	19	0	1.34102e+07	1.23817e+07	1.46574e+07	1.69251e+07	1.71829e+07	1.54538e+07	1.71061e+07	1.64704e+07	1.955e+07	1.61989e+07	1.56747e+07	1.49453e+07	1.26861e+07	1.10563e+07	1.08183e+07	39649.7	60.64	62.95	60.22	60.41	59.34	56.84	60.4	59.91	59.91	58.67	60.5	60.39	58.79	58.18	62.49
FALSE	High	Master Protein	Solyc05g008600.2.1	Fructose-bisphosphate aldolase IPR000741 Fructose-bisphosphate aldolase, class-I	0	214.112	67	22	584	19	395	43	8.81	75468	1078.4	16	22	3	1.07117e+08	1.08988e+08	1.26745e+08	1.21807e+08	1.19811e+08	1.17105e+08	1.18134e+08	1.28459e+08	1.25794e+08	1.20086e+08	1.24216e+08	1.14781e+08	1.17899e+08	1.1383e+08	1.06502e+08	115399	47.31	43.93	49	47.29	48.59	48.3	47.83	44.66	48.6	46.59	48.36	46.86	47.12	45.84	48.07
FALSE	High	Master Protein	Solyc02g082540.2.1	Actin cytoskeleton-regulatory complex protein pan1	0	213.683	38	36	225	27	1040	113.5	6.1	32057.3	368.15	32	36	9	1.20078e+07	1.23886e+07	1.39386e+07	1.31984e+07	1.2983e+07	1.25374e+07	1.22565e+07	1.40237e+07	1.31416e+07	1.29538e+07	1.29518e+07	1.19722e+07	1.10545e+07	1.04386e+07	1.04099e+07	78974.7	53.35	52.27	52.08	52.73	53.47	53.64	53.26	51.76	53.98	54.01	51.49	53.2	54.15	53.29	53.3
FALSE	High	Master Protein	Solyc05g013720.2.1	Alpha-galactosidase IPR013785 Aldolase-type TIM barrel	0	213.679	45	23	254	23	632	70.9	7.77	42064.8	429.23	21	23	0	2.02551e+07	2.3021e+07	2.30373e+07	2.52977e+07	2.44182e+07	2.37861e+07	2.13681e+07	2.37266e+07	2.12595e+07	2.10116e+07	2.11005e+07	2.07723e+07	2.5478e+07	2.44029e+07	2.48788e+07	71266.8	84.29	82.09	84.75	83	84.25	84.35	82.72	82.16	82.26	83.63	84.34	82.82	85.53	84.06	84.88
FALSE	High	Master Protein	Solyc01g008070.2.1	Alpha_beta superfamily hydrolase IPR010765 Protein of unknown function DUF1350	0	213.555	56	13	138	13	432	47.9	8.12	20789.3	393.93	9	13	0	3.54624e+06	3.67759e+06	4.36178e+06	4.90885e+06	4.91039e+06	4.67717e+06	6.9884e+06	8.07989e+06	8.00315e+06	9.17947e+06	9.70572e+06	9.42587e+06	1.20445e+07	1.2002e+07	1.13064e+07	90609.5	53.3	54.24	54.61	54.56	56.07	59.83	51.43	52.64	51.99	52.86	57.64	56.37	53.17	47.85	52.91
FALSE	High	Master Protein	Solyc08g061000.2.1	ATP-dependent RNA helicase IPR011545 DNA_RNA helicase, DEAD_DEAH box type, N-terminal	0	213.294	50	21	241	5	485	55	5.64	38933.5	433.56	19	21	20	1.91135e+07	2.05934e+07	2.21125e+07	2.28192e+07	2.15319e+07	2.21383e+07	2.16232e+07	2.61394e+07	2.26368e+07	2.63652e+07	2.47424e+07	2.42902e+07	2.78305e+07	3.04605e+07	2.62379e+07	187454	33.78	33.93	33.92	34.18	34.36	35.06	30.68	32.11	31.89	31.01	31.13	30.5	31.97	29.98	30.59
FALSE	High	Master Protein	Solyc03g080050.2.1	Band 7 stomatin family protein IPR001972 Stomatin	0	212.844	53	18	222	18	424	46.5	9	38823.4	429.01	16	18	0	8.32214e+06	8.60598e+06	9.97466e+06	9.50425e+06	9.57973e+06	9.69126e+06	1.39737e+07	1.55478e+07	1.55751e+07	1.79888e+07	1.88443e+07	1.75499e+07	1.87433e+07	1.76971e+07	1.71026e+07	127533	53.48	53.42	52.68	54.4	52.34	52.14	49.49	48.15	48.32	49.02	46.92	46.76	46.49	45.98	44.2
FALSE	High	Master Protein	Solyc01g094790.2.1	Cysteine synthase IPR005859 Cysteine synthase A	0	212.793	42	17	447	15	357	38.9	8.03	79871.1	638.81	17	17	3	2.39142e+07	2.43426e+07	2.76423e+07	3.16413e+07	3.22345e+07	3.18386e+07	4.29888e+07	5.1596e+07	4.94908e+07	5.77917e+07	5.28315e+07	6.31663e+07	5.95544e+07	5.82825e+07	5.40098e+07	210838	68.05	69.7	69.92	72.27	70.61	71.76	72.65	73.82	74.9	73.38	74.45	75.13	73.99	73.68	73.39
FALSE	High	Master Protein	Solyc12g019860.1.1	CCR4-NOT transcription complex subunit 3 IPR012270 CCR4-NOT complex, subunit 3_ 5	0	212.633	43	29	180	29	848	92.7	5.4	25670.9	386.05	21	29	0	8.34865e+06	8.75971e+06	9.44438e+06	1.00918e+07	9.65227e+06	9.55037e+06	1.17367e+07	1.35576e+07	1.26926e+07	1.35896e+07	1.38487e+07	1.27164e+07	1.22785e+07	1.21803e+07	1.14676e+07	75480.4	66.71	65.48	66.55	65.16	66.71	67.07	66.93	66.93	69.26	68.01	68.54	69	69.24	67.92	70.86
FALSE	High	Master Protein	Solyc05g053830.2.1	Protein transport protein Sec23 IPR006896 Sec23_Sec24 trunk region	0	212.612	43	21	182	13	784	86.2	5.68	30236.8	440.47	16	21	7	9.55028e+06	9.57363e+06	1.11229e+07	1.06965e+07	1.06669e+07	9.98437e+06	9.22313e+06	1.07278e+07	9.23157e+06	9.31607e+06	8.82338e+06	8.78941e+06	1.12318e+07	1.11374e+07	1.05092e+07	54604.9	18.54	17.47	17.4	19.38	23.4	22.03	17.33	16.54	16.64	17.61	17.07	17.07	13.68	10.81	11.73
FALSE	High	Master Protein	Solyc01g099350.2.1	Acyl-CoA binding protein 4 acyl-CoA-binding domain 4 IPR015915 Kelch-type beta propeller	0	212.59	55	29	219	28	669	72.9	5.25	34528.5	372.36	24	29	1	1.768e+07	1.79502e+07	2.01035e+07	1.69753e+07	1.63e+07	1.58934e+07	1.5664e+07	1.79615e+07	1.65341e+07	1.61194e+07	1.64017e+07	1.49657e+07	1.45207e+07	1.42193e+07	1.36336e+07	70082	19.61	19.54	21.84	21.8	21.21	23.66	21.32	19.73	22.18	22.43	20.88	21.23	21.76	17.62	17.46
FALSE	High	Master Protein	Solyc01g099770.2.1	Translationally-controlled tumor protein homolog IPR001983 Translationally controlled tumour-associated TCTP	0	212.567	88	14	447	7	168	18.9	4.68	56854.9	1065.91	11	13	8	5.87073e+07	5.97684e+07	6.67417e+07	7.49231e+07	7.55155e+07	7.44801e+07	9.66735e+07	1.12708e+08	1.13836e+08	1.13131e+08	1.14434e+08	1.13367e+08	8.59832e+07	8.3431e+07	7.76804e+07	501072	70.72	72.06	69.91	69.75	70.85	71.3	71.73	70.38	71.67	71.5	71.07	71	70.03	70.25	72.7
FALSE	High	Master Protein	Solyc01g097520.2.1	Annexin 11 IPR009118 Annexin, type plant	0	212.5	70	23	385	23	316	36.4	6.64	63954.1	637.47	23	23	0	5.24957e+07	5.50806e+07	5.99776e+07	5.26968e+07	5.27806e+07	4.94201e+07	3.80407e+07	4.51722e+07	3.90375e+07	3.65337e+07	3.33245e+07	3.11897e+07	2.65634e+07	2.64883e+07	2.51855e+07	39166.9	39.14	38.11	37.74	40.37	39.52	39.65	40.02	38.32	39.98	37.33	40.72	41.5	43.57	43.83	43.73
FALSE	High	Master Protein	Solyc10g051110.1.1	NAD dependent epimerase_dehydratase family protein-binding domain	0	212.053	43	21	184	21	734	78	5.94	32950	400.28	17	21	0	1.68258e+07	1.60312e+07	1.8693e+07	1.90399e+07	2.25689e+07	1.71339e+07	1.3919e+07	1.23947e+07	1.44637e+07	1.14481e+07	1.08166e+07	1.03248e+07	1.05237e+07	9.01931e+06	8.92187e+06	88733.9	66.02	64.18	64.87	64.4	64.79	66.07	67.68	68.88	67.36	70.38	73.34	67.65	70.9	69.67	70.57
FALSE	High	Master Protein	Solyc06g071470.2.1	Peroxisomal membrane protein PEX14 IPR006785 Peroxisome membrane anchor protein Pex14p, N-terminal	0	211.942	47	26	272	22	527	56.8	5.97	50878.6	464.78	25	26	6	8.04812e+06	8.42466e+06	9.81495e+06	1.04785e+07	1.04505e+07	1.10056e+07	1.58677e+07	1.82579e+07	1.8155e+07	2.08895e+07	1.90428e+07	2.00633e+07	1.69524e+07	1.62211e+07	1.53973e+07	83910.9	48.06	47.58	46.44	48.07	48.94	50.11	47.69	46.25	46.64	46.43	45.96	46.07	47.22	48	47.77
FALSE	High	Master Protein	Solyc07g061990.2.1	Solanesyl diphosphate synthase IPR014120 Solanesyl diphosphate synthase	0	211.849	56	17	191	17	398	43.5	5.76	26105.8	407.86	13	17	0	9.25115e+06	9.84968e+06	1.18673e+07	1.188e+07	1.26349e+07	1.17563e+07	1.41322e+07	1.52433e+07	1.473e+07	2.08033e+07	2.10589e+07	1.90461e+07	2.43999e+07	2.30607e+07	2.22467e+07	99267.7	72.03	70.79	69.94	73.29	72.13	73.36	75.4	73.39	73.38	73.16	75.7	74.38	71.16	70.21	70.41
FALSE	High	Master Protein	Solyc02g079850.2.1	Pleckstrin homology domain-containing family F member 2 IPR000306 Zinc finger, FYVE-type	0	211.846	40	33	185	33	979	109.2	5.55	27552.5	313	30	33	0	6.64846e+06	6.84138e+06	7.63935e+06	7.74692e+06	7.54897e+06	7.55571e+06	8.52756e+06	9.52393e+06	9.74005e+06	9.07107e+06	8.95198e+06	8.30534e+06	7.04594e+06	6.74059e+06	7.00089e+06	55321.1	55.31	53.79	57.68	54.42	57.78	56.72	56.14	56.66	56.17	57.55	57.21	56.86	56.2	55.3	55.04
FALSE	High	Master Protein	Solyc05g009030.2.1	3-isopropylmalate dehydrogenase IPR004429 Isopropylmalate dehydrogenase	0	211.801	41	14	268	14	406	43.4	6.46	41994.4	553.88	12	14	0	2.00133e+07	2.03981e+07	2.32433e+07	2.25231e+07	2.19057e+07	2.14426e+07	2.27897e+07	2.56234e+07	2.55455e+07	2.99838e+07	2.88052e+07	2.85835e+07	3.17585e+07	3.20722e+07	3.01631e+07	155457	63.38	65.73	61.63	63.8	64.59	62.3	63.94	64.04	63.28	63.42	61.41	60.97	63.11	63.23	58.61
FALSE	High	Master Protein	Solyc04g082560.2.1	Actin cytoskeleton-regulatory complex protein PAN1 IPR011992 EF-Hand type	0	211.697	29	33	230	32	1228	134.6	5.68	38251.4	372.68	32	33	0	1.51354e+07	1.56012e+07	1.69631e+07	1.58692e+07	1.55534e+07	1.53953e+07	1.45606e+07	1.65173e+07	1.56923e+07	1.54192e+07	1.47976e+07	1.42684e+07	1.27117e+07	1.25646e+07	1.19991e+07	67090	62.83	61.73	64.42	62.99	63.35	62.25	63.31	63	65.01	64.29	65.25	65.46	64.15	62.7	62.6
FALSE	High	Master Protein	Solyc06g073540.2.1	Argonaute 4-like protein IPR003165 Stem cell self-renewal protein Piwi	0	211.662	39	32	210	20	913	101.8	8.85	31999.7	365.96	28	32	0	7.47447e+06	7.6541e+06	8.54533e+06	7.37171e+06	7.35751e+06	6.78535e+06	4.56581e+06	5.15622e+06	4.59521e+06	4.48639e+06	4.06956e+06	3.99248e+06	5.06122e+06	4.78527e+06	4.83311e+06	41765.5	55.45	53.77	54.63	54.64	53.71	51.66	54.79	51	53.25	51.67	56.69	52.14	55.03	50.84	52.52
FALSE	High	Master Protein	Solyc10g081200.1.1	Ulp1 protease family C-terminal catalytic domain containing protein expressed	0	211.58	30	29	127	29	1471	165.2	4.28	18899.9	299.03	22	29	0	7.55095e+06	8.00692e+06	8.87668e+06	7.34775e+06	7.06129e+06	6.55134e+06	5.66158e+06	5.93925e+06	5.76477e+06	4.71779e+06	4.79872e+06	4.43956e+06	3.40709e+06	3.62444e+06	3.41606e+06	50148.2	40.41	38.5	39.55	41.93	41.03	42.16	43.4	45.19	47.28	50.88	51.93	50.49	58.77	56.64	55.74
FALSE	High	Master Protein	Solyc04g015680.2.1	Insulin degrading enzyme IPR011237 Peptidase M16, core	0	211.547	46	33	206	32	971	112.3	6.23	32335.1	375.5	29	33	1	1.82596e+07	1.76665e+07	2.09371e+07	2.06939e+07	2.08722e+07	1.86464e+07	1.91572e+07	2.20516e+07	1.91449e+07	2.00418e+07	1.88411e+07	1.88208e+07	2.51436e+07	2.53482e+07	2.35856e+07	301146	49.12	49.81	50.3	51.71	50.05	50.19	49.27	48.72	48.7	47.14	49.17	48.6	49.16	49.23	47.42
FALSE	High	Master Protein	Solyc11g010200.1.1	14-3-3 protein beta_alpha-1 IPR000308 14-3-3 protein	0	211.498	67	18	1290	3	269	30.6	5.17	229976	1983.36	18	18	0	5.8566e+06	6.10168e+06	6.54134e+06	6.03372e+06	5.60883e+06	5.93681e+06	5.03915e+06	5.83337e+06	5.38811e+06	5.17184e+06	5.26315e+06	4.63082e+06	4.81276e+06	4.65189e+06	4.71081e+06	9233.93	44.06	40.65	41.1	40.23	38.34	41.11	36.81	41.16	38.53	40.48	42.82	44.49	38.96	39.86	40.64
FALSE	High	Master Protein	Solyc11g011930.1.1	Isocitrate dehydrogenase IPR004790 Isocitrate dehydrogenase NADP-dependent, eukaryotic	0	211.347	50	22	283	12	420	47.3	7.71	49511.1	493.68	22	22	0	5.26125e+06	5.88289e+06	6.55483e+06	7.53695e+06	7.48137e+06	7.14515e+06	8.35103e+06	9.58579e+06	8.81891e+06	8.81477e+06	8.49393e+06	7.95297e+06	9.08838e+06	9.52316e+06	9.30306e+06	59926.6	55.23	55.6	54.75	56.15	56.26	55.62	55.94	57.46	56.93	54.64	59.84	58.04	59.3	56.81	56.9
FALSE	High	Master Protein	Solyc11g007690.1.1	Pyruvate kinase IPR001697 Pyruvate kinase	0	211.297	58	22	263	17	490	53.9	7.94	39569.3	536.11	19	22	0	1.16187e+07	1.23107e+07	1.38487e+07	1.36658e+07	1.3339e+07	1.3269e+07	9.61805e+06	1.13594e+07	9.99332e+06	8.52337e+06	7.26719e+06	6.91189e+06	7.31805e+06	7.61586e+06	7.24795e+06	67309.3	77.4	76.2	76.52	74.61	76.05	75.52	78.07	75.42	78.82	77.29	77.39	77.6	75.49	74.4	72.49
FALSE	High	Master Protein	Solyc06g065840.2.1	Trafficking protein particle complex subunit 9 IPR013935 Transport protein Trs120	0	211.011	35	32	167	32	1185	130.3	6.68	29495.7	327.92	30	32	0	1.01627e+07	1.03621e+07	1.12786e+07	1.05678e+07	1.02291e+07	9.32339e+06	7.89191e+06	9.00603e+06	7.94984e+06	8.04609e+06	7.88942e+06	7.74218e+06	1.02605e+07	1.08049e+07	1.0202e+07	69887.2	74.71	74.98	75.63	75.7	75.34	75.92	74.97	74.2	72.62	71.85	69.98	69.63	71.73	69.73	70.04
FALSE	High	Master Protein	Solyc09g082990.2.1	GDP-D-mannose-3â ,5â -epimerase 2	0	210.766	57	21	386	9	376	42.5	6.47	57615.7	615.26	19	21	0	2.53894e+07	2.59495e+07	2.89388e+07	2.59073e+07	2.70195e+07	2.59987e+07	2.03763e+07	2.29682e+07	2.12754e+07	1.84557e+07	1.85528e+07	1.76793e+07	1.64371e+07	1.63353e+07	1.5165e+07	77507.7	48.62	46.12	50.98	51.24	50.42	51.35	52.33	49.81	50.34	51.81	47.59	51.39	47.49	46.48	46.77
FALSE	High	Master Protein	Solyc06g065270.2.1	Adenylate kinase IPR006259 Adenylate kinase, subfamily	0	210.73	69	21	400	19	286	32	7.36	72348.4	681.09	20	21	0	3.00089e+07	3.05083e+07	3.37791e+07	3.56831e+07	3.55258e+07	3.29644e+07	3.65088e+07	4.13058e+07	4.26976e+07	4.37202e+07	4.10375e+07	4.16615e+07	4.10354e+07	3.87607e+07	3.71486e+07	267991	71.85	70.32	71.76	71.35	73.75	73.92	74.47	71.28	74.14	71.04	74.81	72.65	72.11	69.61	71.39
FALSE	High	Master Protein	Solyc06g073310.2.1	Ribosomal L9-like protein IPR000702 Ribosomal protein L6	0	210.723	71	15	380	5	194	21.9	9.58	71917.9	696.49	15	15	12	9.42575e+07	1.30926e+08	1.37776e+08	1.2866e+08	1.25993e+08	1.30383e+08	9.37847e+07	1.15116e+08	1.03768e+08	9.7855e+07	8.45333e+07	7.89024e+07	9.20701e+07	9.1808e+07	8.36319e+07	613915	62.32	63.5	63.95	64.88	64.28	64.92	64.94	65.05	65.31	64.93	64.46	64.11	64.81	64.96	64.2
FALSE	High	Master Protein	Solyc11g069490.1.1	Serine_threonine-protein phosphatase 6 regulatory subunit 3 IPR007587 SIT4 phosphatase-associated protein	0	210.686	37	26	189	20	847	93.7	4.64	30193.7	406.94	21	26	7	7.79981e+06	8.00599e+06	8.72225e+06	8.21438e+06	8.52923e+06	7.84684e+06	7.47905e+06	8.4783e+06	7.42925e+06	7.32212e+06	7.07868e+06	6.75192e+06	8.11759e+06	7.83314e+06	7.36103e+06	46521.1	56.23	56.68	59.38	59.95	59.82	61.68	54.95	57.96	57.22	56.48	58.12	55.72	58.63	57.75	56.39
FALSE	High	Master Protein	Solyc00g009020.2.1	Mitochondrial ATP synthase	0	210.683	53	17	387	17	242	27.7	8.66	68991.2	671.19	16	17	0	5.44608e+07	5.75564e+07	5.92898e+07	5.32481e+07	4.99576e+07	5.47217e+07	5.01163e+07	5.83406e+07	5.82015e+07	5.37898e+07	5.04e+07	4.91471e+07	3.8274e+07	3.87002e+07	3.48395e+07	213304	73.59	73.22	77.17	73.75	76.74	74.45	75.49	74.02	75.81	73.81	78.29	75.37	74.13	72.8	74.56
FALSE	High	Master Protein	Solyc05g012270.2.1	Argininosuccinate synthase IPR001518 Argininosuccinate synthase	0	210.679	58	24	325	24	494	54.2	6.64	51228.6	573.5	21	24	0	2.07952e+07	2.197e+07	2.37918e+07	2.45195e+07	2.38639e+07	2.34071e+07	2.60467e+07	3.12617e+07	2.95115e+07	3.2548e+07	3.19961e+07	3.04895e+07	3.53061e+07	3.54396e+07	3.28547e+07	99174.2	63.85	60.34	64.02	63.12	63.25	64.72	64.93	65.04	65.17	65.26	67.59	65.66	63.83	61.78	62.39
FALSE	High	Master Protein	Solyc01g097810.2.1	Zeta-carotene desaturase	0	210.514	52	24	231	24	588	64.7	8.28	36596	445.45	21	24	0	1.10769e+07	1.20404e+07	1.2249e+07	1.37061e+07	1.37622e+07	1.22081e+07	1.79357e+07	2.08719e+07	1.84167e+07	2.68415e+07	2.58527e+07	2.49819e+07	4.45755e+07	4.32289e+07	4.17e+07	262142	68	64.45	68.22	68.01	67.62	67.55	69.95	70.33	71.34	71.33	73.81	72.64	74.05	73.08	75.55
FALSE	High	Master Protein	Solyc02g081140.2.1	UBX domain-containing protein IPR012989 SEP	0	210.512	79	19	188	18	304	32.7	6.1	26578.4	469.01	14	19	2	8.7014e+06	9.22268e+06	1.0645e+07	1.00545e+07	9.53158e+06	9.85062e+06	1.21275e+07	1.38089e+07	1.4122e+07	1.47665e+07	1.51592e+07	1.42111e+07	1.27713e+07	1.25796e+07	1.21353e+07	154083	50.66	50.34	48.09	49.05	48.77	47.83	47.88	45.73	47.24	46.29	45.97	46.25	45.33	45.27	45.67
FALSE	High	Master Protein	Solyc10g050840.1.1	Peptidase S9 prolyl oligopeptidase active site domain protein IPR001375 Peptidase S9, prolyl oligopeptidase active site region	0	210.504	52	28	228	27	665	74.5	5.38	35574.4	468.38	24	28	1	2.247e+07	2.34785e+07	2.57562e+07	2.6125e+07	2.40745e+07	2.39002e+07	2.34736e+07	2.71767e+07	2.42095e+07	2.44088e+07	2.2206e+07	2.23864e+07	2.56336e+07	2.61913e+07	2.54466e+07	82498.9	72.82	72.42	73.73	70.55	72.41	72.61	70.9	71.17	71.57	70.54	70.76	71.15	69.48	68.97	69.99
FALSE	High	Master Protein	Solyc09g010930.2.1	NAD-dependent epimerase_dehydratase-binding domain	0	210.43	74	16	314	16	255	27.5	6.3	50526.9	580.9	14	15	0	4.55655e+07	4.87527e+07	5.08032e+07	5.95011e+07	6.01122e+07	5.69952e+07	7.06231e+07	7.88758e+07	8.41449e+07	9.03817e+07	8.69614e+07	8.42373e+07	7.62263e+07	7.3956e+07	6.36238e+07	375354	53.7	54.12	57.23	54.55	56.48	56.02	56.26	55.09	56.19	56.76	55.38	56.17	56.68	55.77	56.36
FALSE	High	Master Protein	Solyc02g065660.2.1	WPP domain-interacting tail-anchored protein 1	0	210.064	49	31	190	31	626	70.9	4.88	31868.7	306.2	30	31	0	6.27196e+06	6.19427e+06	6.97848e+06	6.91925e+06	6.90728e+06	6.4651e+06	5.49923e+06	6.02241e+06	5.46408e+06	5.25652e+06	5.04684e+06	4.77967e+06	6.24028e+06	6.01342e+06	5.78831e+06	22414.1	59.92	61.39	61.2	62.36	63.31	62.21	63.35	63.14	62.12	62.28	62.97	63.23	60.76	61.43	61.22
FALSE	High	Master Protein	Solyc01g090200.2.1	Glycyl-tRNA synthetase beta subunit IPR002311 Glycyl-tRNA synthetase, class IIc, beta subunit, N-terminal	0	210.056	36	33	175	33	1061	118.9	6.06	23586.4	285.22	30	33	0	7.26526e+06	7.28169e+06	7.84317e+06	8.164e+06	8.1229e+06	7.35828e+06	6.76663e+06	7.47901e+06	6.99122e+06	6.89553e+06	6.88074e+06	6.64717e+06	8.5672e+06	8.32347e+06	7.76344e+06	95712	42.64	42.67	39.85	41.93	43.16	41.75	40.98	41.59	39.88	40.31	44.53	42.37	44.22	43.1	43.08
FALSE	High	Master Protein	Solyc02g081170.2.1	Plastid-lipid-associated protein, chloroplastic IPR006843 PAP fibrillin	0	209.957	69	17	403	17	326	35.6	5.31	49759.4	962.13	12	17	0	3.86549e+07	4.19629e+07	4.29717e+07	5.50197e+07	5.54129e+07	5.57132e+07	7.66151e+07	8.51881e+07	8.5333e+07	9.91059e+07	9.47907e+07	9.48563e+07	1.11301e+08	1.09002e+08	1.018e+08	409496	61.7	59.1	60.53	62.09	62.22	62.1	62.63	63.84	64.02	62.81	62.54	62.38	62.94	62.41	62.44
FALSE	High	Master Protein	Solyc07g066030.2.1	Proteasome activator subunit 4-like IPR016024 Armadillo-type fold	0	209.884	23	37	191	37	1813	203.2	7.18	32587	355.03	35	37	0	7.92147e+06	7.77601e+06	8.46582e+06	9.29215e+06	8.80413e+06	8.67412e+06	9.29773e+06	1.10648e+07	9.47149e+06	1.04746e+07	9.71867e+06	9.35095e+06	1.54742e+07	1.61828e+07	1.48035e+07	204018	39.14	38.98	42.05	40.61	41.01	37.61	39.8	36.63	39.8	36.85	40.11	39.27	36.31	34.35	37.73
FALSE	High	Master Protein	Solyc10g085230.1.1	UDP-glucosyltransferase IPR002213 UDP-glucuronosyl_UDP-glucosyltransferase	0	209.559	38	15	224	9	475	53.5	5.57	36805	491.5	10	15	8	4.97188e+06	4.84686e+06	5.41248e+06	1.22127e+07	1.18904e+07	1.11884e+07	2.70786e+07	3.42174e+07	2.74793e+07	2.89536e+07	2.52062e+07	2.49787e+07	2.48799e+07	2.54009e+07	2.32869e+07	91113.6	58.29	59.36	62.63	62.51	66.65	65.48	63.94	68.24	63.06	68.36	66.32	66.1	65.31	64.41	66.7
FALSE	High	Master Protein	Solyc06g066060.2.1	ATP-dependent RNA helicase IPR011545 DNA_RNA helicase, DEAD_DEAH box type, N-terminal	0	209.398	57	21	240	5	410	46.5	6.87	39224.1	437.77	19	21	0	4.15158e+06	4.16622e+06	4.29615e+06	4.28535e+06	4.23268e+06	4.55508e+06	3.76686e+06	4.99149e+06	3893043	4.29108e+06	3.82289e+06	3.82776e+06	4.25422e+06	4.33295e+06	3.87415e+06	45831.4	79.08	84.03	81.4	82.17	82.82	82.41	82.22	82.29	79.83	83.26	83.46	82.07	80.14	81.16	80.03
FALSE	High	Master Protein	Solyc07g053260.2.1	14-3-3 protein sigma gamma zeta beta_alpha IPR000308 14-3-3 protein	0	209.371	69	17	1016	10	261	29.4	4.82	178926	1513.89	15	17	7	1.15639e+08	1.20488e+08	1.30384e+08	1.24209e+08	1.2493e+08	1.23865e+08	1.19076e+08	1.45998e+08	1.30833e+08	1.36244e+08	1.23364e+08	1.26533e+08	1.15491e+08	1.14894e+08	1.11065e+08	515385	63.53	66.99	66.25	65.93	64.84	65.63	63.58	63.95	65.05	63.91	63.7	62.86	63.96	63.3	63.09
FALSE	High	Master Protein	Solyc01g111120.2.1	Triosephosphate isomerase IPR000652 Triosephosphate isomerase	0	209.32	60	15	296	8	326	34.6	6.89	49809.3	686.68	12	15	7	3.8939e+07	4.13916e+07	4.22741e+07	4.4433e+07	4.50209e+07	4.25124e+07	4.30376e+07	4.99902e+07	4.91715e+07	5.22894e+07	4.96047e+07	4.77439e+07	4.95268e+07	4.92806e+07	4.56187e+07	340043	74.17	71.76	74.27	71.64	72.76	72.81	70.31	70.1	69.7	67.99	68.83	69.2	67.02	66.4	70.34
FALSE	High	Master Protein	Solyc09g089940.1.1	Genomic DNA chromosome 3 TAC clone K7P8 IPR011205 Uncharacterized conserved protein UCP015417, vWA	0	209.205	45	27	206	27	637	72	6.35	28072.7	378.5	23	27	0	17908234	1.8926e+07	1.99491e+07	1.91281e+07	1.87239e+07	1.82985e+07	1.52352e+07	1.79115e+07	1.55546e+07	1.6424e+07	1.56374e+07	1.51051e+07	2.00149e+07	2.0263e+07	1.92039e+07	100039	52.07	52.51	54.39	52.74	52.9	53.47	54	53.15	53.54	54.42	55.67	54.41	54.29	53.16	51.84
FALSE	High	Master Protein	Solyc03g111180.2.1	Aspartyl aminopeptidase-like protein IPR001948 Peptidase M18, aminopeptidase I	0	209.203	52	21	311	21	482	52.8	6.86	47150.5	600.47	19	21	0	2.29769e+07	2.33916e+07	2.59097e+07	2.84021e+07	2.69328e+07	2.6085e+07	3.01481e+07	3.47005e+07	3.17811e+07	3.33576e+07	3.20902e+07	3.14418e+07	3.49698e+07	3.46063e+07	3.38931e+07	227677	63.76	63.12	64.8	62.6	62.68	64.34	64.48	64.14	64.54	63.48	65.26	63.47	62.88	62.75	62.79
FALSE	High	Master Protein	Solyc01g098700.2.1	Branched-chain amino acid aminotransferase-like protein IPR001544 Aminotransferase, class IV	0	209.044	55	26	216	26	520	58.4	7.14	35172.3	358.37	25	26	0	1.16897e+07	1.23245e+07	1.36e+07	1.36406e+07	1.3146e+07	1.31967e+07	1.79127e+07	2.10502e+07	1.93107e+07	2.14149e+07	2.14867e+07	1.96722e+07	2.21323e+07	2.28246e+07	2.15303e+07	119511	43.63	42.9	46.13	43.62	45.26	40.81	48.57	48.83	46.73	49.37	49.06	49.69	48.72	48.15	46.37
FALSE	High	Master Protein	Solyc01g005250.2.1	Aspartate-semialdehyde dehydrogenase IPR005986 Aspartate-semialdehyde dehydrogenase, bacterial	0	209.022	51	15	246	15	381	41.5	7.43	35664	526.79	12	15	0	2.77496e+07	2.76565e+07	3.33455e+07	3.25834e+07	3.02292e+07	3.04747e+07	3.15403e+07	3.55886e+07	3.33087e+07	3.57592e+07	3.4738e+07	3.40105e+07	3.65329e+07	3.42573e+07	3.22653e+07	408102	58.14	57.78	60.13	59.45	60.75	61.73	62.22	58.22	58.46	57.15	54.94	56.84	56.88	53.4	53.72
FALSE	High	Master Protein	Solyc03g116810.2.1	Signal recognition particle protein 3 IPR006325 Signal recognition particle, SRP54 subunit	0	208.984	50	26	151	11	590	65.6	8.65	26729.8	280.78	24	26	19	8.8182e+06	9.23177e+06	1.05761e+07	1.00269e+07	9.71799e+06	9.3627e+06	9.10926e+06	1.06328e+07	9.3856e+06	9.52939e+06	8.82905e+06	8.60419e+06	9.27619e+06	9.05105e+06	8.83206e+06	55203.2	84.5	83.89	83.91	83	82.67	83.19	80.41	79.89	82.93	82.68	84.6	81.56	86.06	83.26	84.78
FALSE	High	Master Protein	Solyc11g008770.1.1	LETM1 and EF-hand domain-containing protein 1, mitochondrial IPR011685 LETM1-like	0	208.945	46	30	180	28	761	86.6	5.77	32450.6	329.34	29	29	2	1.09052e+07	1.05851e+07	1.22636e+07	1.13987e+07	1.0858e+07	1.04453e+07	9.53262e+06	1.11031e+07	1.00531e+07	1.03753e+07	1.00147e+07	9.33834e+06	1.23211e+07	1.20234e+07	1.17594e+07	81123.1	82.31	82.46	82.51	81.98	82.22	81	80.67	78.14	80.56	78.7	81.42	80.47	78.13	78.01	79.01
FALSE	High	Master Protein	Solyc08g076920.2.1	ADP-ribosylation factor GTPase-activating protein 3 IPR001164 Arf GTPase activating protein	0	208.835	56	23	255	20	412	44.2	8.88	44258.1	473.18	21	23	7	1.97529e+07	2.29694e+07	2.57028e+07	2.44687e+07	2.39102e+07	2.40564e+07	2.58376e+07	2.89574e+07	2.89179e+07	2.84746e+07	2.76214e+07	2.54894e+07	2.26838e+07	2.29801e+07	2.07069e+07	201540	49.73	50.78	50.92	51.62	48.64	50.32	51.79	51.32	52.96	52.65	53.5	52.34	50.19	49.32	50.45
FALSE	High	Master Protein	Solyc02g092440.2.1	Mitochondrial porin (Voltage-dependent anion channel) outer membrane protein IPR001925 Porin, eukaryotic type	0	208.501	80	17	258	11	276	29.3	8.84	38926.5	522.25	13	17	6	2.8002e+07	3.35262e+07	3.69047e+07	3.44871e+07	3.49202e+07	3.56411e+07	3.85877e+07	4.47745e+07	4.48246e+07	4.78852e+07	4.83616e+07	4.63857e+07	4.70948e+07	4.75735e+07	4.33432e+07	311022	69.58	66.66	67.73	69.05	69.61	68.02	68.89	69.74	72.06	69.85	71.93	70.44	69.43	69	68.67
FALSE	High	Master Protein	Solyc07g044860.2.1	Oxygen-evolving enhancer protein 2, chloroplastic IPR002683 Photosystem II oxygen evolving complex protein PsbP	0	208.463	68	16	708	16	258	27.7	7.83	91465.4	1661.29	13	16	0	1.36464e+08	1.37083e+08	1.47582e+08	1.84669e+08	2.09679e+08	1.69513e+08	1.35692e+08	1.20293e+08	1.46137e+08	1.27663e+08	1.20741e+08	1.22318e+08	1.07172e+08	9.57271e+07	8.66643e+07	453306	50.51	46.36	51.82	51.38	49.8	50.75	51.06	49.96	47.44	48.18	47.8	51.57	47.56	45.93	45.66
FALSE	High	Master Protein	Solyc12g010840.1.1	Ketol-acid reductoisomerase IPR016206 Ketol-acid reductoisomerase, plant	0	208.315	42	17	263	10	591	64	6.8	48889	495.12	14	17	0	2.98249e+07	2.96649e+07	3.2462e+07	3.07089e+07	3.09185e+07	2.87012e+07	2.18104e+07	2.52526e+07	2.45193e+07	2.3896e+07	2.48586e+07	2.14331e+07	2.55286e+07	2.34614e+07	2.39264e+07	69006.2	56.44	57.45	57.85	56.55	57.17	57.26	59.24	57.99	56.68	57.32	57.45	58.38	57.41	58.5	57.24
FALSE	High	Master Protein	Solyc07g009140.2.1	26S proteasome non-ATPase regulatory subunit 6 IPR019585 26S proteasome, regulatory subunit Rpn7	0	208.156	55	20	239	20	386	44.3	6.18	41625.8	461.26	18	20	0	2.22338e+07	2.29087e+07	2.4422e+07	2.48253e+07	2.371e+07	2.29612e+07	2.17745e+07	2.37878e+07	1.93771e+07	2.12303e+07	2.0208e+07	2.01854e+07	2.62165e+07	2.68491e+07	2.47609e+07	75777.4	51.89	47.32	52.81	47.91	46.5	47.46	48.03	47.67	50.13	44.47	45.38	45.43	50.76	48.25	52.78
FALSE	High	Master Protein	Solyc10g049620.1.1	Progesterone 5-beta-reductase-binding domain	0	208.144	55	22	240	22	388	43.7	5.82	42917.9	482.12	21	22	0	3.11939e+07	3.30597e+07	3.30351e+07	3.28494e+07	3.01538e+07	3.11532e+07	2.74947e+07	3.44236e+07	2.87194e+07	2.97769e+07	2.72474e+07	2.77095e+07	3.21728e+07	3.47794e+07	3.20852e+07	223781	35.19	38.76	38.05	39.29	40.33	40.61	40.25	43.12	40.31	41.3	41.15	38.43	38.76	35.23	34.69
FALSE	High	Master Protein	Solyc11g006660.1.1	Eukaryotic peptide chain release factor subunit 1-3-like IPR004403 Peptide chain release factor eRF_aRF subunit 1	0	207.985	60	21	245	6	437	49	5.43	43171.7	517.16	15	21	17	3.17856e+07	3.22356e+07	3.73272e+07	3.805e+07	3.72834e+07	3.64222e+07	4.45432e+07	4.92016e+07	4.80966e+07	4.90415e+07	4.66215e+07	4.55241e+07	4.24629e+07	4.1682e+07	3.91183e+07	301385	67.01	64.79	65.58	66.14	67.24	67.78	66.16	65.39	65.28	64.16	64.35	64.4	65.34	62.73	65.02
FALSE	High	Master Protein	Solyc01g091690.2.1	Dehydration-responsive family protein IPR004159 Protein of unknown function DUF248, methyltransferase putative	0	207.915	54	28	262	27	636	71.8	7.31	42764.1	457.89	26	27	0	1.07941e+07	1.15475e+07	1.31066e+07	1.52468e+07	1.44906e+07	1.43236e+07	1.60866e+07	1.91827e+07	1.65547e+07	1.75339e+07	1.62813e+07	1.56872e+07	1.62165e+07	1.61875e+07	1.49866e+07	100424	41.53	39.09	39.62	39.36	39.47	39.53	39.3	39.89	41.32	39.65	41.15	40.11	43.27	39.75	41.83
FALSE	High	Master Protein	Solyc07g056540.2.1	L-lactate dehydrogenase IPR012133 Alpha-hydroxy acid dehydrogenase, FMN-dependent	0	207.341	65	18	238	10	371	40.6	8.95	44831.1	439.82	16	18	1	5.24176e+06	5.63256e+06	6.34579e+06	5.17948e+06	7.80826e+06	5.52243e+06	2.13169e+06	2.01645e+06	1.91918e+06	1.54707e+06	1.52169e+06	1.49275e+06	1.39611e+06	1.34124e+06	1.31487e+06	7901.15	74.54	73.34	74.07	74.41	73.89	75.03	78.73	76.71	80.26	79.77	73.93	76.37	80.1	80.62	75.4
FALSE	High	Master Protein	Solyc03g116110.2.1	Alpha_beta hydrolase fold protein	0	207.288	60	18	269	18	369	40.8	8.15	46353.1	502.46	16	18	0	8.58734e+06	8.86493e+06	9.84011e+06	1.10495e+07	1.13001e+07	1.06851e+07	1.6596e+07	1.87041e+07	1.85411e+07	2.30577e+07	2.18766e+07	2.20881e+07	2.39308e+07	2.48894e+07	2.22161e+07	94166.7	53.34	53.28	53.95	50.41	52.5	52.6	51.83	52.13	50.71	51.76	49.53	51.48	49.78	48.16	48.58
FALSE	High	Master Protein	Solyc05g018700.2.1	Protein disulfide isomerase IPR013766 Thioredoxin domain	0	206.976	45	21	235	21	496	56.2	5.02	40619.5	445.77	19	21	0	2.85078e+07	2.94855e+07	3.22511e+07	2.8322e+07	2.70869e+07	2.83618e+07	2.41229e+07	2.77246e+07	2.60706e+07	2.23233e+07	2.22228e+07	2.09279e+07	1.79891e+07	1.77334e+07	1.71267e+07	61401.9	66.71	66.02	67.12	67.74	69.6	68.62	67.03	67.68	68.96	68.41	66.59	67.82	66.43	65.86	64.56
FALSE	High	Master Protein	Solyc01g087850.2.1	Subtilisin-like protease IPR015500 Peptidase S8, subtilisin-related IPR000209 Peptidase S8 and S53, subtilisin, kexin, sedolisin	0	206.954	35	20	339	10	761	82.2	8.09	59167.1	574.67	18	20	12	2.88206e+07	3.34171e+07	3.493e+07	3.48116e+07	3.73314e+07	3.8968e+07	3.3082e+07	3.99757e+07	3.65266e+07	3.81562e+07	3.59013e+07	3.79354e+07	3.54493e+07	3.68328e+07	3.34877e+07	63821.1	53.93	52.52	54.56	53.13	56.1	53.61	56.89	57.72	55.72	54.09	54.19	53.39	54.01	52.03	51.33
FALSE	High	Master Protein	Solyc10g005960.1.1	Fasciclin-like arabinogalactan protein 10 IPR000782 FAS1 domain	0	206.808	40	11	228	11	415	44.2	6.15	44100.6	550.28	9	11	0	4.28428e+07	4.61165e+07	4.99544e+07	4.89822e+07	4.78334e+07	5.11854e+07	4.27807e+07	5.16566e+07	4.63479e+07	4.87295e+07	4.73285e+07	4.37208e+07	3.417e+07	3.14766e+07	3.09352e+07	167384	85.44	82.89	84.1	83.89	83.66	84.89	84.2	82.89	84.23	81.72	82.43	82.46	78.45	78.91	79.49
FALSE	High	Master Protein	Solyc02g081700.1.1	Proteasome subunit alpha type IPR001353 Proteasome, subunit alpha_beta	0	206.635	67	14	297	14	248	27.2	5.74	43618.8	718.81	11	14	0	2.33529e+07	2.64644e+07	2.89017e+07	2.69971e+07	2.83128e+07	2.63528e+07	3.20426e+07	3.61012e+07	3.48208e+07	3.86866e+07	4.00792e+07	3.71539e+07	3.57103e+07	3.436e+07	3.12157e+07	98439.9	59.01	54.94	54.75	60.58	57.51	60.93	55.05	55.97	54.45	54.39	49.96	55.12	52	51.12	55.25
FALSE	High	Master Protein	Solyc09g015830.1.1	Pto-like, Serine_threonine kinase protein, resistance protein	0	206.548	49	25	191	22	649	71.1	6.74	29653.2	388.29	22	25	3	1.17003e+07	1.15311e+07	1.30132e+07	1.61818e+07	1.54897e+07	1.59638e+07	2.36315e+07	2.80719e+07	2.53883e+07	2.88313e+07	2.67961e+07	2.51129e+07	2.43116e+07	2.30546e+07	2.23568e+07	78151.1	56.53	59.06	61.06	60.43	61.2	59.6	56.75	56.99	57.05	55.13	54.42	55.14	56.79	53.86	53.56
FALSE	High	Master Protein	Solyc10g081440.1.1	NADH cytochrome b5 reductase IPR008333 Oxidoreductase FAD-binding region	0	206.171	71	15	195	15	278	31.1	7.52	32465.9	440.94	10	15	0	1.21064e+07	1.28067e+07	1.40099e+07	1.38605e+07	1.39265e+07	1.3784e+07	1.56889e+07	1.82367e+07	1.57548e+07	1.60129e+07	1.60584e+07	1.54784e+07	1.86993e+07	1.88685e+07	1.75532e+07	73226.5	67.32	65.73	65.25	65.95	64.51	64.41	67.24	68.68	68.21	67.96	68.79	66.91	67.16	67.14	66.81
FALSE	High	Master Protein	Solyc05g018520.2.1	NADH-cytochrome b5 reductase-like protein IPR001709 Flavoprotein pyridine nucleotide cytochrome reductase	0	206.134	64	20	241	20	323	35.5	8.81	38891.9	450.18	18	20	0	2.02292e+07	2.1994e+07	2.35009e+07	2.19468e+07	2.12884e+07	2.22082e+07	2.75614e+07	3.10931e+07	3.22121e+07	3.65212e+07	3.5265e+07	3.57926e+07	3.43223e+07	3.23885e+07	3.11254e+07	154407	60.25	62.82	60.92	59.61	62.87	62	59.46	60.81	60.3	61.01	60.08	59.78	61.45	61.46	60.64
FALSE	High	Master Protein	Solyc06g081980.1.1	Pyridoxal biosynthesis lyase pdxS IPR001852 Vitamin B6 biosynthesis protein	0	206.114	56	17	354	16	309	33.1	6.32	65050.9	578	15	17	2	2.03819e+07	2.16222e+07	2.46712e+07	2.63371e+07	2.92043e+07	2.762e+07	5.03154e+07	5.76681e+07	5.65586e+07	7.57094e+07	7.16136e+07	6.71554e+07	5.24988e+07	4.9967e+07	4.55953e+07	271242	53.67	54.07	53.88	53.35	53.58	53.05	52.32	52.2	52.78	49.56	50.5	50.5	51.57	51.81	52.5
FALSE	High	Master Protein	Solyc02g079100.2.1	Riboflavin kinase IPR015865 Riboflavin kinase	0	205.9	62	17	195	17	385	42.3	6.06	30899.7	407.4	14	17	0	1.8257e+07	1.94956e+07	2.05128e+07	2.45648e+07	2.31603e+07	2.46326e+07	3.1227e+07	3.70775e+07	3.39708e+07	3.67522e+07	3.54856e+07	3.53412e+07	3.1952e+07	3.1743e+07	2.80933e+07	78651.7	66.68	65.51	67.55	67.32	67.85	65.43	67.62	63.3	67.4	65.57	68.53	65.56	66.36	64.33	68.66
FALSE	High	Master Protein	Solyc04g054710.2.1	Aspartate aminotransferase IPR004839 Aminotransferase, class I and II	0	205.807	46	16	174	16	480	51.3	7.43	26187	379.19	13	16	0	1.03532e+07	1.09596e+07	1.23833e+07	1.15532e+07	1.08473e+07	1.13445e+07	1.12806e+07	1.37721e+07	1.21575e+07	1.24203e+07	1.16755e+07	1.16208e+07	1.29447e+07	1.31966e+07	1.16023e+07	77566.3	57.85	55.97	55.5	55.47	56.75	55.32	56.83	56.39	57.91	54.95	58.34	56.89	57.17	54.95	58.22
FALSE	High	Master Protein	Solyc08g005800.2.1	Pectinacetylesterase like protein (Fragment) IPR004963 Pectinacetylesterase	0	205.51	73	16	574	16	300	33.3	8.95	92491.1	1052.61	13	16	0	8.55131e+07	1.04057e+08	1.07434e+08	1.02595e+08	9.8617e+07	1.02145e+08	7.53485e+07	8.72585e+07	8.63189e+07	6.83254e+07	6.71342e+07	6.63011e+07	7.71541e+07	7.75626e+07	7.83084e+07	243577	94.65	97.46	98.11	98.16	99.57	98.47	94.78	94.07	94.86	92.79	92.94	93.47	94.43	94.07	93.5
FALSE	High	Master Protein	Solyc09g007910.2.1	Phenylalanine ammonia-lyase IPR005922 Phenylalanine ammonia-lyase	0	205.444	36	25	204	2	721	78.4	6.49	36750.5	335	25	25	2	366169	449831	467384	2.73393e+06	2.72923e+06	2.1284e+06	4.23522e+06	5.0935e+06	3.85221e+06	977275	894186	759314	596296	485952	461391		91.67	84.86	94.09	76.71	76.58	78.32	75.81	77.09	75.97	85.51	89.08	91.01	89.65	94.63	97.91
FALSE	High	Master Protein	Solyc01g098880.2.1	Seryl-tRNA synthetase IPR002317 Seryl-tRNA synthetase, class IIa	0	205.132	53	23	314	23	447	50.9	6.64	50583.4	523.62	22	23	0	2.21047e+07	2.41482e+07	2.60849e+07	2.47873e+07	2.47596e+07	2.5024e+07	2.81979e+07	3.24956e+07	3.13707e+07	3.53618e+07	3.24688e+07	3.26378e+07	3.14432e+07	3.04969e+07	2.85096e+07	177978	71.47	73.77	72.41	75.66	72.03	73.02	71.66	72.97	68.25	72.51	71.82	68.51	70.86	71.64	69.25
FALSE	High	Master Protein	Solyc10g080840.1.1	Cytochrome P450	0	204.909	59	27	213	26	509	59.6	8.72	31440	321.96	24	27	0	4.1414e+06	4.37547e+06	4.98944e+06	1.23692e+07	1.19429e+07	1.06461e+07	2.04336e+07	2.2724e+07	1.93713e+07	1.71978e+07	1.57334e+07	1.4523e+07	1.26202e+07	1.16766e+07	1.08273e+07	39309.8	74.95	68.74	74.18	78.44	81.26	80.03	81.06	77.36	80.31	77.77	81.11	80.3	79.91	76.47	80.8
FALSE	High	Master Protein	Solyc04g025870.2.1	AP-1 complex subunit gamma-1 IPR017107 Adaptor protein complex AP-1, gamma subunit	0	204.704	41	30	173	22	877	96.1	6.77	24246.7	355.83	26	29	0	8.96174e+06	9.00685e+06	1.00443e+07	9.34557e+06	8.85242e+06	8.10033e+06	7156055	8.4244e+06	7.08e+06	6.86642e+06	6.63494e+06	6.08116e+06	7.93103e+06	7.96104e+06	7.63634e+06	47081.2	39.8	39.27	39.92	40.81	39.86	41.2	42.56	39.32	41.19	41.61	41.48	44.47	41.99	37.68	39.25
FALSE	High	Master Protein	Solyc04g072560.2.1	IST1 homolog IPR005061 Protein of unknown function DUF292, eukaryotic	0	204.345	49	20	174	20	528	58.5	5.16	24300.1	381.55	16	20	0	1.30948e+07	1.35377e+07	1.5386e+07	1.3856e+07	1.33895e+07	1.3581e+07	1.48271e+07	1.72661e+07	1.65564e+07	1.73893e+07	1.73478e+07	1.66422e+07	1.56773e+07	1.56886e+07	1.47496e+07	78970	43.07	43.74	41.6	46.67	44.74	43.98	43.8	42.56	42.55	42.28	42.56	41.41	43.21	39.33	38.94
FALSE	High	Master Protein	Solyc05g008450.2.1	Oxidoreductase FAD_NAD(P)-binding domain protein-binding	0	204.25	58	13	226	13	302	32.6	7.61	40345.8	556.31	10	13	0	2.12702e+07	2.04928e+07	2.28486e+07	2.72732e+07	2.72156e+07	2.63368e+07	3.34579e+07	3.89597e+07	3.93085e+07	4.55033e+07	4.44498e+07	4.20867e+07	4.55806e+07	4.43711e+07	4.23046e+07	277116	75.79	75.98	75.32	76.43	78.24	77.49	77.33	77.44	76.89	77.5	76.42	77.13	77.18	74.95	75.21
FALSE	High	Master Protein	Solyc12g007170.1.1	Fatty acid oxidation complex subunit alpha IPR006176 3-hydroxyacyl-CoA dehydrogenase, NAD binding	0	204.039	44	25	204	22	724	78.6	9.09	32764.8	357.11	22	25	0	6.74893e+06	7.29948e+06	8.31152e+06	9.40111e+06	9.8094e+06	8.29508e+06	8.27977e+06	9.04409e+06	8.50437e+06	8.56031e+06	8.31616e+06	8.30758e+06	1.21228e+07	1.19923e+07	1.18251e+07	103982	85.75	85.39	88.59	85.24	81.34	86.03	80.56	82.11	81.39	77.48	77.42	79.29	68.05	71.38	71.19
FALSE	High	Master Protein	Solyc12g096700.1.1	Ribosomal L9-like protein IPR002359 Ribosomal protein L6, conserved site-2	0	203.95	67	14	336	2	194	22	9.58	66081.2	644.49	14	14	3	1.01462e+07	1.3852e+07	1.57204e+07	1.44911e+07	1.39903e+07	1.50601e+07	1.22828e+07	1.45563e+07	1.32851e+07	1.28481e+07	1.09997e+07	1.09826e+07	1.1946e+07	1.18483e+07	1.11896e+07	131160	52.94	52.86	53.73	54.68	54.27	53.09	53.69	52.08	53.06	52.52	58.55	53.8	53.81	54.15	53.13
FALSE	High	Master Protein	Solyc11g007990.1.1	Malate dehydrogenase IPR011273 Malate dehydrogenase, NADP-dependent, plants	0	203.733	49	22	359	10	442	48.4	6.65	56764.1	595.99	21	22	12	5.31936e+07	5.36247e+07	5.64769e+07	6.02619e+07	6.45326e+07	5.72797e+07	4.6797e+07	4.84674e+07	4.97413e+07	4.54258e+07	4.46128e+07	4.36174e+07	4.30072e+07	4.00306e+07	3.7513e+07	106085	48.67	49.39	52.3	50.14	50.31	50.33	48.53	47.38	48.48	49.28	49.86	47.64	50.57	46.71	45.46
FALSE	High	Master Protein	Solyc04g080160.2.1	COP9 signalosome complex subunit 4 IPR000717 Proteasome component region PCI	0	203.713	63	21	195	21	397	45.3	5.07	31644.7	368.34	19	21	0	2.06757e+07	2.0471e+07	2.21739e+07	2.13844e+07	2.08616e+07	2.00501e+07	2.07156e+07	2.53718e+07	2.2212e+07	2.46308e+07	2.4474e+07	2.31133e+07	2.45038e+07	2.40912e+07	2.37414e+07	128008	51.16	50.11	53.72	52.16	51.64	51.83	53.04	50.16	53.46	52.18	52.41	51.72	49.97	49.03	50.74
FALSE	High	Master Protein	Solyc01g105340.2.1	Chaperone protein dnaJ IPR012724 Chaperone DnaJ	0	203.664	46	17	240	17	353	37.6	8.79	45223.8	432.46	17	17	0	1.9207e+07	2.17212e+07	2.47862e+07	3.12155e+07	3.03989e+07	2.83974e+07	4.78207e+07	5.12544e+07	5.41974e+07	6.22073e+07	6.41294e+07	5.82494e+07	6.47803e+07	6.1517e+07	6.08525e+07	495098	48.69	50.43	51.37	54.02	53.51	52.54	54.83	55.78	56	56.32	55.88	56.33	55.86	55.82	54.82
FALSE	High	Master Protein	Solyc09g011880.2.1	LOC556397 protein (Fragment)	0	203.475	62	22	210	22	431	47.8	6.76	33934.4	444.08	19	22	0	1.42974e+07	1.31887e+07	1.51011e+07	1.4933e+07	1.41405e+07	1.39244e+07	1.24957e+07	1.56853e+07	1.30938e+07	1.40057e+07	1.37088e+07	1.34268e+07	1.80662e+07	1.79893e+07	1.8076e+07	132659	70.77	71.65	70.93	70.7	72.34	71.6	73.21	71.23	71.13	72.29	70.42	70.18	71.34	70.07	69.12
FALSE	High	Master Protein	Solyc03g032070.2.1	Holliday junction ATP-dependent DNA helicase ruvB IPR010339 TIP49, C-terminal	0	203.326	61	23	192	23	469	51.8	5.72	33006.2	332.69	21	23	0	1.15687e+07	1.1254e+07	1.31913e+07	1.2747e+07	1.25998e+07	1.19299e+07	1.08456e+07	1.23506e+07	1.10703e+07	1.15652e+07	1.09834e+07	1.0683e+07	1.15582e+07	1.14396e+07	1.11597e+07	52363.8	67.18	68.34	66.12	68.27	69.59	69.6	70.71	71.14	72.39	71.91	72.55	71.5	71.79	71.33	69.67
FALSE	High	Master Protein	Solyc03g082490.2.1	Genomic DNA chromosome 5 P1 clone MNC6	0	203.115	38	28	215	28	872	96.2	5.87	30514.8	400.6	25	28	0	7.54422e+06	7.66631e+06	8.85848e+06	8.88909e+06	8.93283e+06	8.47647e+06	1.13298e+07	1.25982e+07	1.27718e+07	1.30952e+07	1.36939e+07	1.20043e+07	1.08546e+07	9.73047e+06	9.18726e+06	31295.1	48.66	47.51	49.03	50.13	52.19	50.49	50.14	50.78	50.27	49.77	49.72	52.23	50.47	51.7	51.78
FALSE	High	Master Protein	Solyc03g110900.2.1	Katanin p60 ATPase-containing subunit A-like 1 IPR003959 ATPase, AAA-type, core	0	202.873	42	35	147	28	1195	129.4	6.68	22598.5	274.91	28	35	8	3.67156e+06	3.84752e+06	4.36523e+06	5.19953e+06	5.01197e+06	4.84854e+06	4.49337e+06	5.14497e+06	4.58155e+06	4.41964e+06	4.25652e+06	3.93202e+06	3.89426e+06	3.7833e+06	3.49127e+06	22122.9	84.38	83.67	81.79	81.51	83.27	81.89	81.68	80.84	81.75	79.67	81.34	81.99	83.15	82.92	84.09
FALSE	High	Master Protein	Solyc08g074620.1.1	Polyphenol oxidase IPR016213 Polyphenol oxidase, plant	0	202.64	37	19	225	7	587	66.2	6.83	38664.5	445.98	17	19	14	2.33121e+07	2.36493e+07	2.61483e+07	2.30525e+07	2.28291e+07	2.22919e+07	1.98636e+07	2.42684e+07	2.06133e+07	1.62041e+07	1.63038e+07	1.37102e+07	1.97762e+07	1.79394e+07	1.63831e+07	112292	65.74	66.17	65.45	66.27	66.47	65.33	66.73	65.02	67.31	66.37	65.77	65.16	64.94	63.23	64.85
FALSE	High	Master Protein	Solyc01g007340.2.1	Acetyl-coenzyme A carboxylase carboxyl transferase subunit beta IPR000438 Acetyl-CoA carboxylase carboxyl transferase, beta subunit	0	202.351	49	18	200	18	507	57.7	5.47	38849.2	412.4	16	18	0	1.85041e+07	2.1192e+07	2.16541e+07	2.0953e+07	2.11057e+07	2.07375e+07	1.9621e+07	2.44128e+07	1.96756e+07	2.2241e+07	2.03318e+07	2.05225e+07	2.78315e+07	2.93705e+07	2.59208e+07	135190	83.19	80.34	84.4	83.22	82.92	82.24	82.19	82.71	83.6	82.64	83.58	84.35	83.18	80.01	81.92
FALSE	High	Master Protein	Solyc06g062840.2.1	Threonine synthase IPR004450 Threonine synthase	0	202.204	45	21	181	7	522	57.8	8.18	33057.3	365.22	18	21	18	1.77734e+07	1.9269e+07	2.13038e+07	1.90438e+07	1.90968e+07	1.82759e+07	1.34263e+07	1.50196e+07	1.34856e+07	1.31166e+07	1.28225e+07	1.19247e+07	1.34883e+07	1.34592e+07	1.25794e+07	69668.7	55.66	53.47	53.46	55.72	54.84	56.1	55.7	56.16	57.22	55.86	54.67	57.17	56.2	53.98	56.07
FALSE	High	Master Protein	Solyc02g068640.2.1	Pyrroline-5-carboxylate reductase IPR000304 Delta 1-pyrroline-5-carboxylate reductase	0	202.015	69	14	196	14	276	28.6	8.56	31002.1	506.75	10	14	0	1.33335e+07	1.48411e+07	1.66027e+07	1.61636e+07	1.63907e+07	1.60578e+07	1.62718e+07	1.73968e+07	1.80793e+07	1.8047e+07	1.86431e+07	1.73768e+07	1.55874e+07	1.58117e+07	1.44113e+07	110185	74.95	72.27	73.57	73.49	73.68	74.13	74.51	72.1	73.74	72.33	76.36	73.68	72.9	70.8	70.1
FALSE	High	Master Protein	Solyc06g066000.1.1	ATP synthase subunit b_apos IPR002146 ATPase, F0 complex, subunit B_B, bacterial and chloroplast	0	201.706	62	15	308	9	223	24.4	5.85	56339.6	614.66	11	15	7	3.69663e+07	3.77914e+07	3.67901e+07	4.18441e+07	4.77834e+07	4.10781e+07	3.70259e+07	3.78335e+07	3.87432e+07	3.51384e+07	3.02324e+07	2.99685e+07	2.67413e+07	2.50567e+07	2.41571e+07	113550	71.44	68.11	72.62	71.66	71.86	68.81	69.31	65.79	72.82	69.64	69.75	69.31	68.28	69.81	70.88
FALSE	High	Master Protein	Solyc01g097340.2.1	NAD-dependent epimerase_dehydratase family protein-like protein-binding domain	0	201.604	60	24	338	12	376	42.4	6.27	52390.8	535.17	23	24	13	4.14397e+07	4.2132e+07	4.63118e+07	4.37587e+07	4.61703e+07	4.3409e+07	4.01793e+07	4.50872e+07	4.13859e+07	4.48581e+07	4.43492e+07	4.18924e+07	4.02142e+07	3.9449e+07	3.76146e+07	160271	46.74	49.04	50.51	49.61	50.2	51.3	51.13	49.77	52.74	51.18	51.22	50.34	50.77	49.35	49.85
FALSE	High	Master Protein	Solyc08g082700.2.1	26S proteasome non-ATPase regulatory subunit 8 IPR006746 26S proteasome non-ATPase regulatory subunit Rpn12	0	201.467	78	17	262	17	267	30.7	5.31	45352	510.29	15	17	0	1.39045e+07	1.40684e+07	1.6448e+07	1.50908e+07	1.47576e+07	1.58535e+07	1.65482e+07	1.95325e+07	1.76561e+07	1.95438e+07	1.78981e+07	1.86288e+07	1.80125e+07	1.70016e+07	1.63698e+07	97724.1	90.15	88.42	88.76	89.16	88.81	86.36	89.35	90.11	90.23	89.03	93.93	89.87	91.39	91.49	92.88
FALSE	High	Master Protein	Solyc06g082120.2.1	Ran GTPase binding protein IPR000156 Ran Binding Protein 1	0	201.266	62	12	290	11	211	23.6	4.87	54315.2	720.77	9	12	0	3.30437e+07	3.86284e+07	4.04498e+07	3.789e+07	4.0787e+07	3.88277e+07	4.81396e+07	5.86192e+07	5.61361e+07	6.46677e+07	6.44199e+07	6.54538e+07	5.78629e+07	5.95601e+07	5.28168e+07	506457	45.03	46.99	44.61	45.63	45.46	45	45.37	45.65	45.01	43.09	44.87	45.27	44.13	45.24	44.74
FALSE	High	Master Protein	Solyc04g010070.2.1	Protein phosphatase 2A regulatory subunit B_apos-like protein IPR011992 EF-Hand type	0	201.202	55	26	226	18	539	62.1	5.11	36739.9	407.94	22	26	11	1.70047e+07	1.86325e+07	2.06903e+07	2.05683e+07	1.97602e+07	1.85938e+07	1.77492e+07	2.12531e+07	1.85523e+07	1.82819e+07	1.71979e+07	1.65557e+07	2.13348e+07	2.25253e+07	1.98823e+07	144496	69.1	66.11	68.39	67.98	69.06	68.41	69.57	65.36	67.09	68.66	68.34	68.27	68.35	66.96	68.43
FALSE	High	Master Protein	Solyc10g083490.1.1	Cell division protein ftsZ IPR000158 Cell division protein FtsZ, N-terminal	0	201.121	53	17	150	10	480	50.6	5.87	28295.8	353.89	14	17	0	4.43872e+06	4.28001e+06	4.87159e+06	4.7853e+06	4.74174e+06	4.4095e+06	5.52115e+06	5.42233e+06	5.92428e+06	6.18292e+06	6.46225e+06	5.82719e+06	5.81884e+06	5.68163e+06	5.76411e+06	24966.2	51.09	49.12	50.59	51.16	50.43	51.73	47.36	48.42	45.98	43.54	45.51	43.05	42.05	39.11	43.98
FALSE	High	Master Protein	Solyc01g008710.2.1	Mannan endo-1 4-beta-mannosidase IPR018087 Glycoside hydrolase, family 5, conserved site IPR013781 Glycoside hydrolase, subgroup, catalytic core	0	200.951	43	16	368	16	399	45.3	8.85	63306.3	648.78	15	16	0	7.20685e+06	7.33467e+06	8.91754e+06	2.19386e+07	2.05497e+07	2.10887e+07	7.28932e+07	9.70928e+07	8.04977e+07	1.00584e+08	7.69873e+07	8.95364e+07	9.11193e+07	1.05112e+08	1.0301e+08	934847	45.73	50.75	49.36	61.96	60.2	60.81	65.47	65.23	66.64	65.75	67.29	65.83	66.71	65.6	66.99
FALSE	High	Master Protein	Solyc01g110450.2.1	NADP dependent sorbitol 6-phosphate dehydrogenase (Fragment) IPR020471 Aldo_keto reductase subgroup	0	200.879	56	17	280	17	309	34.7	6.62	42500	601.2	15	16	0	3.13485e+07	3.506e+07	3.59061e+07	3.57247e+07	35367585	3.5617e+07	3.27116e+07	3.91007e+07	3.41671e+07	3.75624e+07	3.54221e+07	3.56745e+07	3.77372e+07	3.99831e+07	3.57292e+07	136477	45.61	44.92	43.44	47.9	47.57	44.6	45.72	46.83	44.99	45.32	46.83	47.19	46.42	45.46	49.82
FALSE	High	Master Protein	Solyc10g083650.1.1	Peroxiredoxin ahpC_TSA family IPR013740 Redoxin	0	200.681	65	9	555	9	228	24.4	8.4	91476.7	1494.37	7	9	0	2.61633e+07	2.61822e+07	2.95593e+07	3.88152e+07	3.91752e+07	3.62757e+07	6.34975e+07	7.0525e+07	7.63366e+07	9.68675e+07	9.34055e+07	8.86895e+07	8.74573e+07	8.39231e+07	7.89659e+07	1.2068e+06	59.57	58.72	59.08	58.04	60.3	59.92	61.41	61.39	62.42	63.39	59.07	63.15	62.34	63.78	64.18
FALSE	High	Master Protein	Solyc10g005100.2.1	Salt stress root protein RS1 IPR008469 DREPP plasma membrane polypeptide	0	200.394	74	17	328	17	201	21.9	5.06	40201.5	666.13	11	17	0	3.47461e+07	3.74383e+07	3.86727e+07	5.09976e+07	4.51749e+07	5.21625e+07	5.38801e+07	6.53315e+07	5.9171e+07	5.84538e+07	5.47729e+07	5.15623e+07	5.40493e+07	5.39485e+07	5.08752e+07	264755	75.65	74.19	79.76	78.77	77.54	76.81	79.19	77.15	81.31	74.96	80.3	78.12	76.52	70.91	77.07
[truncated: 8,096 more rows]
[truncated: 51 more columns]

## Sheet: Proteome normalized_full
Table S1B Global proteins quantified in Ailsa Craig tomato fruits, with normalized values acoss samples
Accession	Description	MG_1	MG_2	MG_3	BR_1	BR_2	BR_3	BR+2_1	BR+2_2	BR+2_3	BR+4_1	BR+4_2	BR+4_3	BR+8_1	BR+8_2	BR+8_3
[truncated: 8,888 more rows]

## Sheet: Phosphoproteome_identified
Table S1C Phosphopeptide isoforms identified in Ailsa Craig tomato fruits
[truncated: 31,173 more rows]
[truncated: 8 more columns]

[truncated: 2 more sheets: Phosphoproteome_normalized_full, Phosphoproteome_site-specific]
