# Supplementary material for: Proteome and Phosphoproteome of Tomato Fruit Identify REDUCED CHLOROPLAST COVERAGE 1a as A Ripening Regulator
Source: Genomics Proteomics Bioinformatics. 2025 Jun 9;23(6):qzaf050. doi: 10.1093/gpbjnl/qzaf050 (PMC13220761; doi:10.1093/gpbjnl/qzaf050)
Supplement: qzaf050_Supplementary_Data [file qzaf050_supplementary_data.zip › Table_S10.xlsx]

## Sheet: Primers and sgRNAs
Table S10 Primers, sgRNA sequences, and isolation lists for PRM validation used in this study
Table S10A Primer and sgRNA sequences used in this study
Note: sgRNA, single guide RNA; CS, charge state; NCE, normalized collision energy
Name	Primer sequnece (5'to3')
REC1a-T1	GCGCAACGGCGCATGTTAGAAGG	sgRNAs
REC1a-T2	GACTCTTGCAAGAATGCGCGAGG
REC1a-mutation-F	AATTTCGGAACTACAAGACG	mutation confirmation
REC2a-mutation-R	CGCATTACACTGAAGAGGAG
1301-REC1a-F	CGGGGGACTCTTGACCATGGCCACCATGGCACCCAACAAGAATGGTC	REC1a-N1060 amplification for infusion cloning
egfp-REC1a-N1060-R	GCTCCTCGCCCTTGCTCACCTGAATATGGTCTGGACCGAGTAACT
EGFP-F(-ATG)	GTGAGCAAGGGCGAGGAGCT	EGFP amplification for in-fusion cloning
1301-EGFP-R	GGAAATTCGAGCTGGTCACCTTACTTGTACAGCTCGTCCATG
BBX20-qF	ACTGAGACTCTTCCTGGTTGGC	for qRT-PCR
BBX20-qR	GGAAAAAACTACACATCTGGTCGT
APRR2-Like-qF	GCAACTCTGCTGCTGAGATGAA
APRR2-Like-qR	CGTTGCAGAACGAGTAGACTATGTAGT
GLK2-qF	CCTTACATGTTTGGGGGCATCCAC
GLK2-qR	GGGGTGCAAATCAGAGGC
MYB72-qF	GCTGGTCTAGCAAGATGTGG
MYB72-qR	GATCTTTCGGGCAAGTGAGC
ARF4-qF	ATTATTGTTGGTGACTTTGTG
ARF4-qR	GACCTTTGGAAACCTATTGG
ARF10-qF	TACCACCAAGTTTCCAGCG
ARF10-qR	CCGAAGAGTAAGAACCGAGG
BL4-qF	GGATATAAGTTGCTCCGGTGTA
BL4-qR	TGTGAAAGGTAGACAGGTTTGT
ZHD17-qF	GCGCTGCACCACACAATAAT
ZHD17-qR	CCATCCGTAACATTTCCACC
SP1-qF	TGCTGTCGGTGTATATCTACTTGT
SP1-qR	CTTCATCCTCATCTCCTGCTCTT
SPL2-qF	TACGGAGTATTGTCAAGTTCA
SPL2-qR	CTATCAGAGTTGTCGGAAGA
TKN4-qF	TATCGATGGCCTTATCCCACGGAA
TKN4-qR	TCGATCCAGCACTTACACCTTCCA
TKN2-qF	CCATATCCATCGGAATCTCAG
TKN2-qR	TGGTTTCCAATGCCTCTTTC
GLK1-qF	CCGTAAGCAGTGGTGATGAGTCTG
GLK1-qR	AACCCGAACCTACATCCGAAGC
OFP20-qF	AACGTCCACATCACTGAGCC
OFP20-qR	AGGGGTTGAATCAGGTTTCGTC
ARR1-qF	CCTACAGAAATATCGGCTGTACCTA
ARR1-qR	CTCTAGCCCATTGAAAGAAGTC
MADS1-qF	GTGTAGCTGGATTTCCACTTCG
MADS1-qR	GCCGCTGCATTCACCTCAT
FAS-qF	CTTCGATTCGTCCACCAGAG
FAS-qR	TCCAGCTTGAGTCCAAAGTG
NAC4-qF	CACGTTTACAATGACTTCACGT
NAC4-qR	TATCTTGTAGCGGTGACATCTC
SlActin-qF	GTCCTCTTCCAGCCATCCAT
SlActin-qR	ACCACTGAGCACAATGTTACCG
PSY1-qF	GGACAAGTTTCATGGAATCAGT
PSY1-qR	TGGAGTAGCCAAAATAGCAGAC
VDE-qF	GTGCAGCTAATGTTGCCTGT
VDE-qR	GGGAGACTGCACACTCATTG
GGPS2-qF	GTACGGTGAGGATGTGGCG
GGPS2-qR	GTAGCGAGGTACTCGAATGCG
DXS1-qF	TGACCATGGATCTCCTGTTG
DXS1-qR	GCCTCTCTGGTTTGTCCAAG
PORA-qF	TAGTAATCACTGGAGCGTCTTC
PORA-qR	TTATCGACAAATTGTCTGACGC
CHLD-qF	GAGAGTAGCTCAAGGGAAGTAC
CHLD-qR	CCTTTGAAACCAAAATTGATGCCC
PPH-qF	TGAGGTAACAGAACACCCTGC
PPH-qR	TCATTCGACACCCAGTCAGTG
PAO-qF	CGAAATTGGCTTAGACGGCAT
PAO-qR	ATCTGTCCATCATCTGGCGTT
SGR1-qF	ACTAGAAGGAAATGCAAGAAGAATCA
SGR1-qR	GCAACTTTCCTGGATGCTTTTC
AgpL2-qF	CTGAAATTATCCCTTCTGCTG
AgpL2-qR	ACTTCACTGTTCCAATATCCTC
AgpS1-qF	TGTAAGATTCACCATTCCGT
AgpS1-qR	TCTTCTATAATTGCTCCCTCTG
GBSS-I-qF	GCTCAAATGTCCAAACTTCAC
GBSS-I-qR	TATGGTTCCTGAGTCCTATCTG
ClpR1-qF	CCACTTTCTTGCCCTACTC
ClpR1-qR	GAAGAGAATCTGAAAAGAAG
ClpB3-qF	TCGACCGGGTAAATCTTGAG
ClpB3-qR	TGACGCTGCAAGGTGTTTAG
OR-like-qF	GGATTATGGTCTTCGGTGGA
OR-like-qR	ACCTGGCTCAATTGCATAGG
FtsZ1-qF	CTGAAGAAGCAGCCGAACAA
FtsZ1-qR	ACGCTCATCAACAACAGCAC
MinE-qF	TCCACTTCGGACCTCTTTACC
MinE-qR	CGAGACCATTTGGGCAACAC
REC1b-qF	TGGTTTCGGTCACAAAAGAGTC
REC2b-qR	GCCAATGTGTTCATTGCTCTC
REC2-qF	CGCTGCTGGAATCATCGAAA
REC2-qR	CACCTGCTGTCATTCGATGG
REC3-qF	GACGCACCCTTACCGATTTC
REC3-qR	CACATTGTCAACGGAGGCAA
REC1a-D1-nLUC-F	acgggggacgagctcggtaccATGGCACCCAACAAGAATGGTC	for nLUC/cLUC vectors
REC1a-D1-nLUC-R	cgcgtacgagatctggtcgacCTCATTTTTTTTCTTCTCAGCGG
REC1a-D2-nLUC-F	acgggggacgagctcggtaccATGAAGGTTGAGGGACTTGGAA
REC1a-D2-nLUC-R	cgcgtacgagatctggtcgacAGAAGAGCAAGCAGCTTGCTTA
REC1a-D3-nLUC-F	acgggggacgagctcggtaccGCAGACGGAAGACAGCTTTTG
REC1a-D3-nLUC-R	cgcgtacgagatctggtcgacACCAAGCTTTGCTCGAAGTATC
cLUC-REC1b-F	tacgcgtcccggggcggtaccATGGCACCAAACAAGAATGGTC
cLUC-REC1b-R	acgaaagctctgcaggtcgacTCAGTCTCTTATTACCCTGCAAC
cLUC-REC2-F	tacgcgtcccggggcggtaccATGGCTCCAAAAACAGGAAAAG
cLUC-REC2-R	acgaaagctctgcaggtcgacTCAACTTGCTACCTCAACAACC
cLUC-REC3-F	tacgcgtcccggggcggtaccATGGCACCAAGATCAGGCAG
cLUC-REC3-R	acgaaagctctgcaggtcgacTTAAGCACAGATAGAATGCTGAC
cLUC-eIF2α-F	tacgcgtcccggggcggtaccATGGCGACCAACTCCCC
cLUC-eIF2α-R	acgaaagctctgcaggtcgacTTACTCTCTAATTCCAGTTCCCGAGTTC
cLUC-eIF2Bβ-F	tacgcgtcccggggcggtaccATGTGGCGTAGATCAGCTTCTTTC
cLUC-eIF2Bβ-R	acgaaagctctgcaggtcgacCTATAAATATAGCTGTATAAGCTCATCACTTACTACAGA

## Sheet: Isolation list_peptides
Table S10B Isolation lists for PRM validation of REC1a protein
Mass [m/z]	Formula [M]	Species	CS [z]	Polarity	Start [min]	End [min]	NCE	Comment	Proteins
487.257			2	Positive	17.3	27.3	27	LGGNEQVTR (light)	Biognosys standards
644.823			2	Positive	25.04	35.04	27	GAGSSEPVTGLDAK (light)	Biognosys standards
683.828			2	Positive	29.11	39.11	27	VEATFGVDESNAK (light)	Biognosys standards
547.298			2	Positive	30.62	40.62	27	YILAGVENSK (light)	Biognosys standards
669.838			2	Positive	33.5	43.5	27	TPVISGGPYEYR (light)	Biognosys standards
683.854			2	Positive	35.66	45.66	27	TPVITGAPYEYR (light)	Biognosys standards
699.338			2	Positive	42.88	52.88	27	DGLDAASYYAPVR (light)	Biognosys standards
726.836			2	Positive	43.06	53.06	27	ADVTPADFSEWSK (light)	Biognosys standards
622.854			2	Positive	49.56	59.56	27	GTFIIDPGGVIR (light)	Biognosys standards
636.869			2	Positive	54.59	64.59	27	GTFIIDPAAVIR (light)	Biognosys standards
776.93			2	Positive	56.55	66.55	27	LFLQFGAQGSPFLK (light)	Biognosys standards
402.58			3	Positive	42.45	52.45	27	VDIVSLVPVHK (light)	REC1a (Solyc01g095900.2.1)
431.761			2	Positive	38.94	48.94	27	TFNILVR (light)	REC1a (Solyc01g095900.2.1)
401.249			2	Positive	38.8	48.8	27	MPISLLK (light)	REC1a (Solyc01g095900.2.1)
739.867			2	Positive	46.53	56.53	27	ITPSWVAFTDGER (light)	Solyc03g082920.2.1 heat shock protein
685.009			3	Positive	63.26	73.26	27	VEIESLFDGVDFSEPLTR (light)	Solyc03g082920.2.1 heat shock protein
598.793			2	Positive	26.91	36.91	27	FSDASVQSDIK (light)	Solyc11g066060.1.1 heat shock protein
572.311			3	Positive	33.29	43.29	27	VTPGPGDKPMIVVNYK (light)	Solyc11g066060.1.1 heat shock protein
706.878			2	Positive	26.61	36.61	27	SSVHDVVLVGGSTR (light)	Solyc11g066060.1.1 heat shock protein

## Sheet: Isolation list_phosphopeptides
Table S10C Isolation lists for PRM validation of REC1a phosphopeptides
Mass [m/z]	Formula [M]	Species	CS [z]	Polarity	Start [min]	End [min]	NCE	Comment			Proteins
487.257			2	Positive	16.43	26.43	27	LGGNEQVTR (light)			Biognosys standards
644.823			2	Positive	24.31	34.31	27	GAGSSEPVTGLDAK (light)			Biognosys standards
683.828			2	Positive	28.49	38.49	27	VEATFGVDESNAK (light)			Biognosys standards
547.298			2	Positive	29.97	39.97	27	YILAGVENSK (light)			Biognosys standards
669.838			2	Positive	32.88	42.88	27	TPVISGGPYEYR (light)			Biognosys standards
683.854			2	Positive	35.05	45.05	27	TPVITGAPYEYR (light)			Biognosys standards
699.338			2	Positive	42.22	52.22	27	DGLDAASYYAPVR (light)			Biognosys standards
726.836			2	Positive	42.42	52.42	27	ADVTPADFSEWSK (light)			Biognosys standards
622.854			2	Positive	48.77	58.77	27	GTFIIDPGGVIR (light)			Biognosys standards
636.869			2	Positive	53.81	63.81	27	GTFIIDPAAVIR (light)			Biognosys standards
776.93			2	Positive	55.84	65.84	27	LFLQFGAQGSPFLK (light)			Biognosys standards
412.16			2	Positive	24.43	34.43	27	S[+79.966331]GGFYGR (light)			REC1a (Solyc01g095900.2.1)
1120.86			3	Positive	58.26	68.26	27	EVALAPPGT[+79.966331]ISMLQERVSEDEIPDNPDVMK (light)			REC1a (Solyc01g095900.2.1)
817.901			2	Positive	45.47	55.47	27	LSASAAPFS[+79.966331]PSPAVPR (light)			REC1a (Solyc01g095900.2.1)
