# Supplementary material for: Proteome and Phosphoproteome of Tomato Fruit Identify REDUCED CHLOROPLAST COVERAGE 1a as A Ripening Regulator
Source: Genomics Proteomics Bioinformatics. 2025 Jun 9;23(6):qzaf050. doi: 10.1093/gpbjnl/qzaf050 (PMC13220761; doi:10.1093/gpbjnl/qzaf050)
Supplement: qzaf050_Supplementary_Data [file qzaf050_supplementary_data.zip › Table_S2.xlsx]

## Sheet: DE_proteome
Table S2 Differentially expressed proteins and phosphoproteins during ripening, and REC1a phosphopeptide abundance determined by PRM
Table S2A Differentially expressed global proteins during ripening
Note: PRM, parallel reaction monitoring.
Accession	Ratio	P value	Adjust P value	Description	Stage	Level
Solyc03g063600.2.1	3.13031	5.81329e-16	2.61886e-12	Guanylate kinase IPR017665 Guanylate kinase, sub-group	BR/MG	global_protein
Solyc11g067190.1.1	4.39288	6.77715e-16	2.61886e-12	Fatty acyl coA reductase IPR013120 Male sterility, NAD-binding	BR/MG	global_protein
Solyc10g080900.1.1	3.39146	9.71616e-16	2.61886e-12	3-oxoacyl-reductase IPR002347 Glucose_ribitol dehydrogenase	BR/MG	global_protein
Solyc09g089580.2.1	4.82537	1.1786e-15	2.61886e-12	1-aminocyclopropane-1-carboxylate oxidase-like protein IPR005123 Oxoglutarate and iron-dependent oxygenase	BR/MG	global_protein
Solyc07g063350.2.1	0.364955	1.84245e-15	3.25357e-12	COP1-Interacting ProteinI 7 (CIP7) (Fragment)	BR/MG	global_protein
Solyc08g066690.2.1	3.37548	2.38564e-15	3.25357e-12	Exostosin family protein IPR004263 Exostosin-like	BR/MG	global_protein
Solyc04g081300.2.1	0.384393	2.76401e-15	3.25357e-12	Endoglucanase 1 IPR001701 Glycoside hydrolase, family 9	BR/MG	global_protein
Solyc05g005080.2.1	0.224722	2.9285e-15	3.25357e-12	Endo-1 4-beta-glucanase IPR001701 Glycoside hydrolase, family 9	BR/MG	global_protein
Solyc12g013700.1.1	2.65851	3.34916e-15	3.30748e-12	Aluminum-induced protein-like protein	BR/MG	global_protein
Solyc03g031860.2.1	2.17137	4.66727e-15	4.14827e-12	Phytoene synthase 1	BR/MG	global_protein
Solyc09g092500.1.1	2.94799	7.05184e-15	5.69789e-12	UDP-glucosyltransferase family 1 protein IPR002213 UDP-glucuronosyl_UDP-glucosyltransferase	BR/MG	global_protein
Solyc03g095900.2.1	3.88978	1.17067e-14	8.67079e-12	1-aminocyclopropane-1-carboxylate oxidase-like protein IPR005123 Oxoglutarate and iron-dependent oxygenase	BR/MG	global_protein
Solyc04g063230.2.1	0.450719	1.49569e-14	9.88544e-12	Dehydration-responsive family protein IPR004159 Protein of unknown function DUF248, methyltransferase putative	BR/MG	global_protein
Solyc09g098540.2.1	0.429609	1.55711e-14	9.88544e-12	Chitinase-like protein IPR000726 Glycoside hydrolase, family 19, catalytic	BR/MG	global_protein
Solyc01g094700.2.1	0.390185	2.12283e-14	1.25785e-11	Glycerol-3-phosphate acyltransferase 4 IPR002123 Phospholipid_glycerol acyltransferase	BR/MG	global_protein
Solyc02g078670.2.1	0.320554	3.47203e-14	1.92871e-11	COP1-Interacting ProteinI 7 (CIP7) (Fragment)	BR/MG	global_protein
Solyc01g087210.2.1	0.305487	5.24738e-14	2.74345e-11	Cellulose synthase IPR005150 Cellulose synthase	BR/MG	global_protein
Solyc04g071650.2.1	0.320936	5.88926e-14	2.82743e-11	Cellulose synthase IPR005150 Cellulose synthase	BR/MG	global_protein
Solyc09g014350.2.1	0.276097	6.04423e-14	2.82743e-11	Glycerol-3-phosphate acyltransferase 6 IPR002123 Phospholipid_glycerol acyltransferase	BR/MG	global_protein
Solyc03g097700.2.1	2.22086	8.12651e-14	3.61142e-11	O-methyltransferase IPR016461 O-methyltransferase, COMT, eukaryota	BR/MG	global_protein
Solyc07g054450.2.1	1.91971	9.62369e-14	4.07311e-11	Transcription factor (Fragment) IPR000770 SAND	BR/MG	global_protein
Solyc06g076520.1.1	3.20874	1.14313e-13	4.61826e-11	class I heat shock protein IPR002068 Heat shock protein Hsp20	BR/MG	global_protein
Solyc02g036350.2.1	3.21056	1.59786e-13	6.17471e-11	1-aminocyclopropane-1-carboxylate oxidase IPR005123 Oxoglutarate and iron-dependent oxygenase	BR/MG	global_protein
Solyc10g085880.1.1	2.50918	1.70768e-13	6.3241e-11	UDP-glucosyltransferase family 1 protein IPR002213 UDP-glucuronosyl_UDP-glucosyltransferase	BR/MG	global_protein
Solyc08g081220.1.1	0.276926	1.98579e-13	6.91223e-11	Cytochrome P450	BR/MG	global_protein
Solyc07g047800.2.1	2.26632	2.02203e-13	6.91223e-11	Short-chain dehydrogenase_reductase family protein IPR002347 Glucose_ribitol dehydrogenase	BR/MG	global_protein
Solyc01g109790.2.1	0.491834	2.7034e-13	8.89918e-11	Glucose-1-phosphate adenylyltransferase IPR011831 Glucose-1-phosphate adenylyltransferase IPR005836 ADP-glucose pyrophosphorylase, conserved site	BR/MG	global_protein
Solyc09g015000.2.1	4.24415	3.56809e-13	1.1116e-10	class I heat shock protein IPR002068 Heat shock protein Hsp20	BR/MG	global_protein
Solyc11g008720.1.1	2.70341	3.62697e-13	1.1116e-10	Beta-glucosidase G4 IPR001360 Glycoside hydrolase, family 1	BR/MG	global_protein
Solyc02g085870.2.1	2.74647	5.11921e-13	1.51665e-10	Fatty acid elongase 3-ketoacyl-CoA synthase IPR012392 Very-long-chain 3-ketoacyl-CoA synthase	BR/MG	global_protein
Solyc06g074260.2.1	0.224595	5.68148e-13	1.61843e-10	Genomic DNA chromosome 5 P1 clone MWD9 IPR007608 Protein of unknown function DUF584	BR/MG	global_protein
Solyc06g076570.1.1	2.72601	6.00825e-13	1.61843e-10	class I heat shock protein IPR002068 Heat shock protein Hsp20	BR/MG	global_protein
Solyc02g070260.2.1	0.569195	6.00902e-13	1.61843e-10	Protein phosphatase 1 regulatory subunit 7 IPR001611 Leucine-rich repeat	BR/MG	global_protein
Solyc10g084170.1.1	1.96851	6.20426e-13	1.62187e-10	Bcl-2-associated athanogene-like protein IPR000048 IQ calmodulin-binding region	BR/MG	global_protein
Solyc08g005770.2.1	2.48893	6.61297e-13	1.67932e-10	Alcohol acetyltransferase IPR003480 Transferase	BR/MG	global_protein
Solyc05g012020.2.1	1.95555	8.84794e-13	2.16821e-10	MADS-box transcription factor MADS-MC IPR002487 Transcription factor, K-box	BR/MG	global_protein
Solyc11g071830.1.1	1.85123	9.02606e-13	2.16821e-10	Chaperone protein dnaj IPR003095 Heat shock protein DnaJ	BR/MG	global_protein
Solyc11g013330.1.1	2.44925	9.28585e-13	2.17191e-10	F2E2.8	BR/MG	global_protein
Solyc07g007930.2.1	2.27945	1.24954e-12	2.83454e-10	Alkaline alpha galactosidase 2 IPR008811 Raffinose synthase	BR/MG	global_protein
Solyc04g054890.2.1	1.69993	1.27567e-12	2.83454e-10	Acyl-CoA oxidase IPR012258 Acyl-CoA oxidase	BR/MG	global_protein
Solyc09g008970.1.1	2.03228	1.3841e-12	3.00045e-10	Unknown Protein	BR/MG	global_protein
Solyc01g100760.2.1	3.22744	1.45392e-12	3.03897e-10	Susceptibility homeodomain transcription factor (Fragment) IPR007493 Protein of unknown function DUF538	BR/MG	global_protein
Solyc05g005560.2.1	0.249042	1.50242e-12	3.03897e-10	BURP domain-containing protein (Fragment) IPR004873 BURP	BR/MG	global_protein
Solyc03g006010.2.1	2.54336	1.50444e-12	3.03897e-10	Os05g0272200 protein (Fragment)	BR/MG	global_protein
Solyc10g006880.2.1	2.31124	1.56241e-12	3.08594e-10	NAC domain protein protein	BR/MG	global_protein
Solyc09g015020.1.1	3.06961	1.6313e-12	3.15196e-10	class I heat shock protein 3 IPR002068 Heat shock protein Hsp20	BR/MG	global_protein
Solyc05g055400.2.1	0.309577	1.69775e-12	3.21055e-10	Cytochrome P450	BR/MG	global_protein
Solyc09g091470.2.1	1.74207	1.83205e-12	3.39235e-10	3-ketoacyl CoA thiolase 2 IPR002155 Thiolase	BR/MG	global_protein
Solyc00g247300.2.1	0.522754	1.932e-12	3.50441e-10	Cytochrome P450	BR/MG	global_protein
Solyc07g006500.2.1	1.88479	2.11286e-12	3.71012e-10	Alpha alpha-trehalose-phosphate synthase (UDP-forming) IPR001830 Glycosyl transferase, family 20	BR/MG	global_protein
Solyc02g088270.2.1	2.74508	2.16378e-12	3.71012e-10	Genomic DNA chromosome 5 P1 clone MUL8 IPR018971 Protein of unknown function DUF1997	BR/MG	global_protein
Solyc11g010170.1.1	0.338155	2.17064e-12	3.71012e-10	LanC-like protein 2 IPR020464 LanC-like protein, eukaryotic	BR/MG	global_protein
Solyc09g007910.2.1	5.59376	2.40136e-12	4.02703e-10	Phenylalanine ammonia-lyase IPR005922 Phenylalanine ammonia-lyase	BR/MG	global_protein
Solyc01g095320.2.1	2.05042	2.60905e-12	4.2943e-10	BCL-2-associated athanogene 6 IPR003103 Apoptosis regulator Bcl-2 protein, BAG	BR/MG	global_protein
Solyc10g080840.1.1	2.45292	2.94936e-12	4.76617e-10	Cytochrome P450	BR/MG	global_protein
Solyc09g008780.2.1	2.5	3.49118e-12	5.541e-10	Os01g0786800 protein (Fragment) IPR002781 Protein of unknown function DUF81	BR/MG	global_protein
Solyc09g007900.2.1	3.98761	3.76225e-12	5.77699e-10	Phenylalanine ammonia-lyase IPR005922 Phenylalanine ammonia-lyase	BR/MG	global_protein
Solyc04g078460.2.1	2.1979	3.76986e-12	5.77699e-10	N(4)-(Beta-N-acetylglucosaminyl)-L-asparaginase IPR000246 Peptidase T2, asparaginase 2	BR/MG	global_protein
Solyc12g013690.1.1	2.10174	4.18982e-12	6.31172e-10	Monooxygenase FAD-binding protein IPR003042 Aromatic-ring hydroxylase-like	BR/MG	global_protein
Solyc04g054480.2.1	0.55118	4.33937e-12	6.42806e-10	C2 domain-containing protein-like IPR011989 Armadillo-like helical	BR/MG	global_protein
Solyc05g041200.2.1	1.6863	5.14637e-12	7.49851e-10	4-hydroxyphenylpyruvate dioxygenase IPR005956 4-hydroxyphenylpyruvate dioxygenase	BR/MG	global_protein
Solyc01g088400.2.1	2.66926	5.94859e-12	8.52759e-10	CER1 IPR006694 Fatty acid hydroxylase	BR/MG	global_protein
Solyc07g006220.1.1	0.409415	6.2954e-12	8.88151e-10	UDP-D-glucuronate 4-epimerase 1-binding domain	BR/MG	global_protein
Solyc03g115230.2.1	1.85318	7.04117e-12	9.77842e-10	ClpB chaperone IPR013093 ATPase associated with various cellular activities, AAA-2	BR/MG	global_protein
Solyc10g085230.1.1	2.19455	7.21975e-12	9.87218e-10	UDP-glucosyltransferase IPR002213 UDP-glucuronosyl_UDP-glucosyltransferase	BR/MG	global_protein
Solyc10g086760.1.1	0.409626	8.76413e-12	1.17053e-09	Tubulin beta chain IPR002453 Beta tubulin	BR/MG	global_protein
Solyc02g079930.2.1	1.66166	8.82376e-12	1.17053e-09	Phosphosulfolactate synthase-phospho-3-sulpholactate synthase, ComA	BR/MG	global_protein
Solyc01g091660.2.1	2.56902	9.00204e-12	1.17662e-09	Alcohol dehydrogenase (Fragment) IPR002347 Glucose_ribitol dehydrogenase	BR/MG	global_protein
Solyc06g053950.1.1	1.75956	9.34762e-12	1.19515e-09	Heat stress transcription factor A-2c	BR/MG	global_protein
Solyc01g112260.2.1	0.342069	9.41272e-12	1.19515e-09	Unknown Protein	BR/MG	global_protein
Solyc01g099040.2.1	2.09278	9.80909e-12	1.21567e-09	GDSL esterase_lipase At5g03980 IPR001087 Lipase, GDSL	BR/MG	global_protein
Solyc09g010940.2.1	0.475884	9.84792e-12	1.21567e-09	Pyrimidine 5_apos-nucleotidase IPR010237 Pyrimidine 5-nucleotidase	BR/MG	global_protein
Solyc01g106820.2.1	1.96042	1.03681e-11	1.26235e-09	Peptidase M50 family	BR/MG	global_protein
Solyc07g049530.2.1	2.08845	1.17128e-11	1.4068e-09	1-aminocyclopropane-1-carboxylate oxidase IPR005123 Oxoglutarate and iron-dependent oxygenase	BR/MG	global_protein
Solyc04g081490.2.1	0.652793	1.22215e-11	1.44833e-09	Tubulin beta-1 chain IPR002453 Beta tubulin	BR/MG	global_protein
Solyc01g111830.2.1	0.525983	1.30755e-11	1.52664e-09	24-sterol C-methyltransferase IPR013705 Sterol methyltransferase C-terminal	BR/MG	global_protein
Solyc01g097880.2.1	1.94413	1.32259e-11	1.52664e-09	Deaminase IPR016193 Cytidine deaminase-like	BR/MG	global_protein
Solyc05g007060.2.1	1.66402	1.45678e-11	1.65999e-09	Bifunctional N-succinyldiaminopimelate-aminotransferase_acetylornithine transaminase protein	BR/MG	global_protein
Solyc02g092840.1.1	0.502297	1.53073e-11	1.72216e-09	Galactosyltransferase-like protein (Fragment) IPR004263 Exostosin-like	BR/MG	global_protein
Solyc08g066240.2.1	1.91072	1.57752e-11	1.75263e-09	Decarboxylase family protein IPR002129 Pyridoxal phosphate-dependent decarboxylase	BR/MG	global_protein
Solyc10g007600.2.1	2.3729	1.72472e-11	1.89251e-09	L-lactate dehydrogenase IPR012133 Alpha-hydroxy acid dehydrogenase, FMN-dependent	BR/MG	global_protein
Solyc10g083630.1.1	1.57526	1.76963e-11	1.91811e-09	Repressor of silencing 2b IPR003265 HhH-GPD domain	BR/MG	global_protein
Solyc07g062140.2.1	0.531819	1.81733e-11	1.94607e-09	Alpha alpha-trehalose-phosphate synthase IPR012766 Alpha,alpha-trehalose-phosphate synthase	BR/MG	global_protein
Solyc02g093600.2.1	2.94475	1.90059e-11	2.01101e-09	class I heat shock protein IPR008978 HSP20-like chaperone	BR/MG	global_protein
Solyc08g083320.2.1	0.483853	2.31925e-11	2.42512e-09	Granule-bound starch synthase IPR011835 Glycogen_starch synthases, ADP-glucose type	BR/MG	global_protein
Solyc06g063240.2.1	0.543808	2.40431e-11	2.48482e-09	Os03g0169000 protein (Fragment) IPR004348 Protein of unknown function DUF246, plant	BR/MG	global_protein
Solyc07g064160.2.1	0.560391	2.92792e-11	2.99119e-09	Thiazole biosynthetic enzyme IPR002922 Thiamine biosynthesis Thi4 protein	BR/MG	global_protein
Solyc09g066150.1.1	2.1514	3.69616e-11	3.73312e-09	Cytochrome P450	BR/MG	global_protein
Solyc01g095900.2.1	1.76826	4.0026e-11	3.9972e-09	Protein TIF31 homolog IPR011990 Tetratricopeptide-like helical	BR/MG	global_protein
Solyc06g062600.2.1	2.53905	4.20087e-11	4.1486e-09	Choline dehydrogenase IPR012132 Glucose-methanol-choline oxidoreductase	BR/MG	global_protein
Solyc02g070890.2.1	1.77118	4.31344e-11	4.21295e-09	Receptor like kinase, RLK	BR/MG	global_protein
Solyc04g070980.2.1	0.491804	4.41859e-11	4.26874e-09	Lanosterol synthase IPR018333 Squalene cyclase	BR/MG	global_protein
Solyc09g092330.1.1	0.445572	4.63681e-11	4.43139e-09	NAD dependent epimerase_dehydratase family protein expressed-binding domain	BR/MG	global_protein
Solyc10g085020.1.1	0.653641	4.8354e-11	4.57203e-09	Tubulin beta chain IPR002453 Beta tubulin	BR/MG	global_protein
Solyc11g008630.1.1	0.594645	4.95963e-11	4.64013e-09	Hydroxycinnamoyl CoA shikimate_quinate hydroxycinnamoyltransferase-like protein (Fragment) IPR003480 Transferase	BR/MG	global_protein
Solyc10g080940.1.1	0.663354	5.49685e-11	5.08916e-09	Tubulin beta chain IPR002453 Beta tubulin	BR/MG	global_protein
Solyc05g014120.1.1	1.60507	5.81488e-11	5.32811e-09	Os08g0119500 protein (Fragment) IPR013216 Methyltransferase type 11	BR/MG	global_protein
Solyc12g006470.1.1	0.581952	5.96854e-11	5.4131e-09	Aminotransferase-like protein IPR005814 Aminotransferase class-III	BR/MG	global_protein
Solyc08g067160.2.1	0.521265	6.32069e-11	5.67457e-09	Acyl-protein thioesterase 2 IPR003140 Phospholipase_carboxylesterase	BR/MG	global_protein
Solyc11g013110.1.1	1.97725	6.55451e-11	5.82565e-09	Anthocyanidin synthase IPR005123 Oxoglutarate and iron-dependent oxygenase	BR/MG	global_protein
Solyc03g120980.2.1	1.81477	7.35135e-11	6.46919e-09	ATP-binding cassette transporter IPR013525 ABC-2 type transporter	BR/MG	global_protein
Solyc04g012160.2.1	1.69193	7.88337e-11	6.78295e-09	Serine-threonine protein kinase IPR002290 Serine_threonine protein kinase	BR/MG	global_protein
Solyc09g008020.2.1	1.76468	7.90859e-11	6.78295e-09	Cysteine-type peptidase IPR003323 Ovarian tumour, otubain	BR/MG	global_protein
Solyc09g092270.2.1	1.7465	7.93685e-11	6.78295e-09	Hydroxycinnamoyl-CoA shikimate_quinate hydroxycinnamoyl transferase IPR003480 Transferase	BR/MG	global_protein
Solyc06g076320.1.1	1.81056	8.01995e-11	6.78869e-09	DVL13 IPR012552 DVL	BR/MG	global_protein
Solyc02g063360.2.1	1.76563	8.26191e-11	6.8897e-09	C2 domain-containing protein IPR018029 C2 membrane targeting protein	BR/MG	global_protein
Solyc01g088090.2.1	1.56299	8.29431e-11	6.8897e-09	Hydrolase alpha_beta fold family protein IPR000073 Alpha_beta hydrolase fold-1	BR/MG	global_protein
Solyc07g049550.2.1	3.0011	8.41616e-11	6.92619e-09	1-aminocyclopropane-1-carboxylate oxidase IPR005123 Oxoglutarate and iron-dependent oxygenase	BR/MG	global_protein
Solyc03g120710.2.1	0.349939	9.38145e-11	7.64975e-09	Harpin-induced protein IPR010847 Harpin-induced 1	BR/MG	global_protein
Solyc04g071140.2.1	1.74234	9.67909e-11	7.8207e-09	Decarboxylase family protein IPR002129 Pyridoxal phosphate-dependent decarboxylase	BR/MG	global_protein
Solyc09g009210.2.1	0.577136	1.00245e-10	7.90361e-09	cDNA clone J033118E13 full insert sequence IPR007033 Protein of unknown function DUF662	BR/MG	global_protein
Solyc12g056940.1.1	1.80013	1.0039e-10	7.90361e-09	Acetyl-CoA carboxylase IPR013537 Acetyl-CoA carboxylase, central region	BR/MG	global_protein
Solyc03g051790.2.1	0.5801	1.01166e-10	7.90361e-09	Os12g0236050 protein (Fragment)	BR/MG	global_protein
Solyc01g107400.2.1	3.07018	1.01374e-10	7.90361e-09	Indole-3-acetic acid-amido synthetase GH3.8	BR/MG	global_protein
Solyc09g061310.2.1	1.77477	1.16028e-10	8.90673e-09	PPPDE peptidase domain containing 2a IPR008580 Protein of unknown function DUF862, eukaryotic	BR/MG	global_protein
Solyc01g079880.2.1	0.613368	1.16244e-10	8.90673e-09	Asparagine synthetase	BR/MG	global_protein
Solyc04g078450.2.1	2.29567	1.20323e-10	9.14044e-09	Unknown Protein	BR/MG	global_protein
Solyc03g097190.2.1	0.654338	1.30524e-10	9.83134e-09	Cingulin-like	BR/MG	global_protein
Solyc09g008280.1.1	0.623515	1.54344e-10	1.15278e-08	S-adenosylmethionine synthase IPR002133 S-adenosylmethionine synthetase	BR/MG	global_protein
Solyc07g053720.2.1	0.615361	1.59176e-10	1.17656e-08	Tyrosine aminotransferase-like protein IPR005958 Tyrosine_nicotianamine aminotransferase	BR/MG	global_protein
Solyc05g053550.2.1	2.35858	1.60175e-10	1.17656e-08	Chalcone synthase IPR011141 Polyketide synthase, type III	BR/MG	global_protein
Solyc12g057040.1.1	0.637246	1.65491e-10	1.1996e-08	Cryptochrome 1b	BR/MG	global_protein
Solyc08g005490.2.1	0.604761	1.66012e-10	1.1996e-08	Dehydration-responsive protein-like IPR004159 Protein of unknown function DUF248, methyltransferase putative	BR/MG	global_protein
Solyc03g117360.2.1	0.584813	1.76149e-10	1.26141e-08	WD-40 repeat protein-like (Fragment) IPR017986 WD40 repeat, region	BR/MG	global_protein
Solyc03g117870.2.1	1.66848	1.77403e-10	1.26141e-08	4-coumarate CoA ligase IPR000873 AMP-dependent synthetase and ligase	BR/MG	global_protein
Solyc04g011440.2.1	1.52627	1.81618e-10	1.28113e-08	heat shock protein IPR013126 Heat shock protein 70	BR/MG	global_protein
Solyc12g010320.1.1	1.55306	1.9377e-10	1.35358e-08	Outer membrane lipoprotein blc IPR002345 Lipocalin	BR/MG	global_protein
Solyc01g102310.2.1	0.6539	1.94935e-10	1.35358e-08	Unknown Protein	BR/MG	global_protein
Solyc07g043420.2.1	0.633552	2.12874e-10	1.46669e-08	2-oxoglutarate-dependent dioxygenase IPR005123 Oxoglutarate and iron-dependent oxygenase	BR/MG	global_protein
Solyc06g072430.1.1	1.84625	2.27361e-10	1.55445e-08	Bcl-2-associated athanogene-like protein IPR003103 Apoptosis regulator Bcl-2 protein, BAG	BR/MG	global_protein
Solyc07g063930.2.1	1.61185	2.33243e-10	1.58249e-08	Solute carrier family 22 member 2 IPR016196 Major facilitator superfamily, general substrate transporter	BR/MG	global_protein
Solyc01g008710.2.1	2.57697	2.63828e-10	1.77644e-08	Mannan endo-1 4-beta-mannosidase IPR018087 Glycoside hydrolase, family 5, conserved site IPR013781 Glycoside hydrolase, subgroup, catalytic core	BR/MG	global_protein
Solyc10g081730.1.1	0.599503	2.78882e-10	1.84895e-08	Os02g0200800 protein (Fragment) IPR009675 Targeting for Xklp2	BR/MG	global_protein
Solyc11g072820.1.1	0.596469	2.79185e-10	1.84895e-08	Kinesin-5 IPR001752 Kinesin, motor region	BR/MG	global_protein
Solyc07g052960.1.1	1.85006	2.80838e-10	1.84895e-08	GRAS family transcription factor IPR005202 GRAS transcription factor	BR/MG	global_protein
Solyc04g079960.1.1	1.57009	2.85519e-10	1.86595e-08	Geranylgeranyl pyrophosphate synthase 2 IPR000092 Polyprenyl synthetase	BR/MG	global_protein
Solyc06g076780.2.1	1.57303	3.02935e-10	1.95108e-08	Beta-D-glucosidase IPR001764 Glycoside hydrolase, family 3, N-terminal	BR/MG	global_protein
Solyc08g068100.2.1	0.597586	3.16199e-10	2.02185e-08	Bzip-like transcription factor-like IPR006867 Protein of unknown function DUF632	BR/MG	global_protein
Solyc03g082420.2.1	1.90846	3.37064e-10	2.1247e-08	Heat shock protein IPR002068 Heat shock protein Hsp20	BR/MG	global_protein
Solyc08g068700.1.1	0.593256	3.49165e-10	2.18548e-08	N-acetyltransferase IPR000182 GCN5-related N-acetyltransferase	BR/MG	global_protein
Solyc01g104210.2.1	2.41213	3.81596e-10	2.3553e-08	Elongation of very long chain fatty acids protein 4 IPR002076 GNS1_SUR4 membrane protein	BR/MG	global_protein
Solyc03g065250.2.1	1.56684	3.86918e-10	2.37167e-08	CER1 IPR006694 Fatty acid hydroxylase	BR/MG	global_protein
Solyc01g111040.2.1	1.74514	3.96582e-10	2.41426e-08	EF-Hand containing protein-like IPR018248 EF hand	BR/MG	global_protein
Solyc05g015490.2.1	1.77009	4.22054e-10	2.55185e-08	Non-specific lipid-transfer protein IPR003612 Plant lipid transfer protein_seed storage_trypsin-alpha amylase inhibitor	BR/MG	global_protein
Solyc03g113100.2.1	1.53875	4.65017e-10	2.77387e-08	Ubiquitin-conjugating enzyme E2 2 IPR000608 Ubiquitin-conjugating enzyme, E2	BR/MG	global_protein
Solyc07g056510.2.1	1.9189	4.73403e-10	2.80507e-08	Glutathione S-transferase IPR004046 Glutathione S-transferase, C-terminal	BR/MG	global_protein
Solyc08g078820.2.1	1.61435	4.7813e-10	2.81432e-08	Autophagy-related protein 8	BR/MG	global_protein
Solyc01g006540.2.1	1.99631	4.87411e-10	2.84503e-08	Lipoxygenase IPR001246 Lipoxygenase, plant	BR/MG	global_protein
Solyc12g011310.1.1	1.95957	4.89749e-10	2.84503e-08	Glutathione S-transferase IPR004046 Glutathione S-transferase, C-terminal	BR/MG	global_protein
Solyc05g005490.2.1	1.5417	5.05237e-10	2.91594e-08	Carbonic anhydrase IPR015892 Carbonic anhydrase, prokaryotic-like, conserved site	BR/MG	global_protein
Solyc07g005760.2.1	1.53985	5.12968e-10	2.94146e-08	Hydroxycinnamoyl CoA shikimate_quinate hydroxycinnamoyltransferase IPR003480 Transferase	BR/MG	global_protein
Solyc06g008300.2.1	2.12986	5.92928e-10	3.36693e-08	LRR receptor-like serine_threonine-protein kinase, RLP	BR/MG	global_protein
Solyc09g092380.2.1	1.56171	5.94743e-10	3.36693e-08	Adenosylhomocysteinase IPR000043 S-adenosyl-L-homocysteine hydrolase	BR/MG	global_protein
Solyc02g070500.1.1	1.65222	6.71101e-10	3.77515e-08	Susceptibility homeodomain transcription factor (Fragment) IPR007493 Protein of unknown function DUF538	BR/MG	global_protein
Solyc06g076540.1.1	3.33043	7.20778e-10	4.02028e-08	class I heat shock protein IPR002068 Heat shock protein Hsp20	BR/MG	global_protein
Solyc06g066030.2.1	0.630758	7.23723e-10	4.02028e-08	Os02g0200800 protein (Fragment) IPR009675 Targeting for Xklp2	BR/MG	global_protein
Solyc10g024420.1.1	1.6547	7.55232e-10	4.12281e-08	ABC transporter C family member 9 IPR001140 ABC transporter, transmembrane region	BR/MG	global_protein
Solyc08g062450.1.1	1.80497	7.55335e-10	4.12281e-08	class II heat shock protein IPR002068 Heat shock protein Hsp20	BR/MG	global_protein
Solyc03g117630.1.1	1.76564	7.56096e-10	4.12281e-08	heat shock protein IPR013126 Heat shock protein 70	BR/MG	global_protein
Solyc01g081060.2.1	1.58052	7.62792e-10	4.13396e-08	Xyloglucan endotransglucosylase_hydrolase 14 IPR016455 Xyloglucan endotransglucosylase_hydrolase	BR/MG	global_protein
Solyc07g006030.2.1	1.9592	7.89506e-10	4.20914e-08	Protein TIF31 homolog IPR011990 Tetratricopeptide-like helical	BR/MG	global_protein
Solyc04g077020.2.1	0.626068	7.90871e-10	4.20914e-08	Tubulin alpha-3 chain IPR002452 Alpha tubulin	BR/MG	global_protein
Solyc01g109170.2.1	1.69597	7.9609e-10	4.2117e-08	Cold acclimation protein COR413-like IPR008892 Cold acclimation WCOR413	BR/MG	global_protein
Solyc01g104660.2.1	1.5414	8.18879e-10	4.30662e-08	Exocyst subunit Exo70-interacting protein Roh1 (Fragment) IPR008511 Protein of unknown function DUF793	BR/MG	global_protein
Solyc02g077670.2.1	1.62721	8.59249e-10	4.49235e-08	Chaperone protein dnaJ 2 IPR003095 Heat shock protein DnaJ	BR/MG	global_protein
Solyc01g109180.2.1	0.611422	9.28919e-10	4.80013e-08	Long-chain-fatty-acid-CoA ligase IPR000873 AMP-dependent synthetase and ligase	BR/MG	global_protein
Solyc12g055840.1.1	0.589081	9.70586e-10	4.98646e-08	Glucan endo-1 3-beta-glucosidase 7 IPR000490 Glycoside hydrolase, family 17	BR/MG	global_protein
Solyc01g099100.2.1	1.57168	9.81428e-10	5.01318e-08	Long-chain-fatty-acid coa ligase IPR000873 AMP-dependent synthetase and ligase	BR/MG	global_protein
Solyc09g011580.2.1	1.7953	9.95335e-10	5.05517e-08	Glutathione S-transferase-like protein IPR004046 Glutathione S-transferase, C-terminal	BR/MG	global_protein
Solyc01g111350.2.1	1.78918	1.01309e-09	5.11608e-08	Nodulin family protein IPR010658 Nodulin-like	BR/MG	global_protein
Solyc03g116510.1.1	3.25052	1.03143e-09	5.17928e-08	Unknown Protein	BR/MG	global_protein
Solyc08g078700.2.1	1.8419	1.05559e-09	5.27083e-08	Heat shock protein 22 IPR002068 Heat shock protein Hsp20	BR/MG	global_protein
Solyc09g064470.2.1	0.407797	1.14244e-09	5.67264e-08	Galactosyltransferase-like protein (Fragment) IPR004263 Exostosin-like	BR/MG	global_protein
Solyc03g121620.1.1	0.572206	1.18402e-09	5.81411e-08	Harpin-induced protein-like (Fragment) IPR010847 Harpin-induced 1	BR/MG	global_protein
Solyc01g008700.2.1	1.66815	1.29355e-09	6.24843e-08	cDNA clone 001-102-C05 full insert sequence	BR/MG	global_protein
Solyc06g009140.2.1	1.74283	1.33247e-09	6.40162e-08	Late embryogenesis abundant 3 family protein IPR004926 Late embryogenesis abundant protein 3	BR/MG	global_protein
Solyc12g098710.1.1	1.8595	1.34359e-09	6.42036e-08	15-cis-zeta-carotene isomerase	BR/MG	global_protein
Solyc08g078040.2.1	1.70106	1.47984e-09	6.98029e-08	Monooxygenase FAD-binding IPR003042 Aromatic-ring hydroxylase-like	BR/MG	global_protein
Solyc11g044910.1.1	1.67859	1.48433e-09	6.98029e-08	Beta-xylosidase 1 IPR001764 Glycoside hydrolase, family 3, N-terminal	BR/MG	global_protein
Solyc04g050620.2.1	0.555313	1.52762e-09	7.12644e-08	Cytochrome P450	BR/MG	global_protein
Solyc02g084240.2.1	0.601903	1.60353e-09	7.30879e-08	H1 histone-like protein IPR005818 Histone H1_H5	BR/MG	global_protein
Solyc12g008840.1.1	1.50729	1.78083e-09	7.87465e-08	Beta-galactosidase IPR001944 Glycoside hydrolase, family 35	BR/MG	global_protein
Solyc04g014480.2.1	1.87115	1.79554e-09	7.90036e-08	class I heat shock protein 3 IPR002068 Heat shock protein Hsp20	BR/MG	global_protein
Solyc04g014680.2.1	0.545974	1.92324e-09	8.35237e-08	Cysteine-type endopeptidase_ ubiquitin thiolesterase	BR/MG	global_protein
Solyc03g111690.2.1	1.68525	1.9235e-09	8.35237e-08	Pectate lyase IPR002022 Pectate lyase_Amb allergen	BR/MG	global_protein
Solyc02g080290.2.1	0.609092	1.92646e-09	8.35237e-08	Beta-glucosidase 47 IPR001360 Glycoside hydrolase, family 1	BR/MG	global_protein
Solyc08g065610.2.1	1.53585	1.96473e-09	8.436e-08	Vacuolar processing enzyme-1b IPR001096 Peptidase C13, legumain	BR/MG	global_protein
Solyc09g089730.2.1	1.89759	2.15404e-09	9.13884e-08	1-aminocyclopropane-1-carboxylate oxidase-like protein IPR005123 Oxoglutarate and iron-dependent oxygenase	BR/MG	global_protein
Solyc01g098400.2.1	0.536213	2.15927e-09	9.13884e-08	Histidine phosphotransfer protein region	BR/MG	global_protein
Solyc08g007800.2.1	1.85866	2.21417e-09	9.32681e-08	Transporter major facilitator family IPR016196 Major facilitator superfamily, general substrate transporter	BR/MG	global_protein
Solyc07g045090.2.1	2.09655	2.41013e-09	1.00099e-07	Alcohol dehydrogenase zinc-binding domain protein IPR002085 Alcohol dehydrogenase superfamily, zinc-containing	BR/MG	global_protein
Solyc02g037490.1.1	2.11773	2.4634e-09	1.01836e-07	Acyl-CoA synthetase_AMP-acid ligase II IPR000873 AMP-dependent synthetase and ligase	BR/MG	global_protein
Solyc07g065340.1.1	1.5119	2.52128e-09	1.03746e-07	Serine acetyltransferase IPR005881 Serine O-acetyltransferase	BR/MG	global_protein
Solyc03g111720.2.1	2.33836	2.59757e-09	1.05905e-07	Peptide methionine sulfoxide reductase msrA IPR002569 Methionine sulphoxide reductase A	BR/MG	global_protein
Solyc05g047530.2.1	1.64483	3.05303e-09	1.22231e-07	Cytochrome P450	BR/MG	global_protein
Solyc11g017470.1.1	1.50994	3.45679e-09	1.36551e-07	NAC domain protein IPR003441 protein	BR/MG	global_protein
Solyc09g065390.1.1	0.622673	3.54871e-09	1.39562e-07	Expressed protein 3_apos-partial (Fragment)	BR/MG	global_protein
Solyc03g044150.2.1	0.546619	3.57823e-09	1.40103e-07	Subtilisin-like protease IPR015500 Peptidase S8, subtilisin-related	BR/MG	global_protein
Solyc01g080910.2.1	0.652735	3.79091e-09	1.47134e-07	Unknown Protein	BR/MG	global_protein
Solyc07g051820.2.1	0.603255	3.92119e-09	1.51501e-07	Cellulose synthase IPR005150 Cellulose synthase	BR/MG	global_protein
Solyc10g076710.1.1	0.610657	3.93753e-09	1.51501e-07	1-phosphatidylinositol-4 5-bisphosphate phosphodiesterase IPR001711 Phospholipase C, phosphatidylinositol-specific, Y domain IPR018029 C2 membrane targeting protein IPR000909 Phospholipase C, phosphatidylinositol-specific , X region	BR/MG	global_protein
Solyc03g113990.2.1	1.52637	4.05181e-09	1.5456e-07	Uncharacterized conserved protein IPR007263 Putative thiol-disulphide oxidoreductase DCC	BR/MG	global_protein
Solyc09g007870.2.1	0.64666	4.16179e-09	1.58077e-07	Manganese transporter mntH IPR017187 Ethylene-insensitive 2	BR/MG	global_protein
Solyc06g035970.2.1	0.638958	4.19074e-09	1.58499e-07	Tubulin beta chain IPR002453 Beta tubulin	BR/MG	global_protein
Solyc06g064940.2.1	1.755	4.29819e-09	1.61874e-07	Phosphatidylinositol transfer protein SFH5 IPR001251 Cellular retinaldehyde-binding_triple function, C-terminal	BR/MG	global_protein
Solyc10g074540.1.1	0.396189	4.76771e-09	1.78048e-07	Expressed protein (Fragment) IPR006766 Phosphate-induced protein 1 conserved region	BR/MG	global_protein
Solyc07g008900.2.1	0.593088	4.82948e-09	1.796e-07	Subtilisin-like serine protease IPR015500 Peptidase S8, subtilisin-related	BR/MG	global_protein
Solyc03g117860.2.1	0.494321	4.98332e-09	1.83783e-07	IBR finger domain protein IPR002867 Zinc finger, C6HC-type	BR/MG	global_protein
Solyc11g010600.1.1	0.511495	5.6209e-09	2.0644e-07	Os01g0841200 protein (Fragment) IPR004348 Protein of unknown function DUF246, plant	BR/MG	global_protein
Solyc03g117810.2.1	0.577702	6.39701e-09	2.33228e-07	Phosphate import ATP-binding protein pstB 1 IPR005670 Phosphate transport system permease protein 1	BR/MG	global_protein
Solyc02g067490.2.1	2.26949	6.40275e-09	2.33228e-07	At1g59710-like protein (Fragment) IPR007679 Protein of unknown function DUF569	BR/MG	global_protein
Solyc03g082660.2.1	0.644941	6.91998e-09	2.48003e-07	Major facilitator superfamily domain containing protein 5 IPR008509 Protein of unknown function DUF791	BR/MG	global_protein
Solyc12g088220.1.1	1.62964	7.2076e-09	2.54299e-07	Branched-chain-amino-acid aminotransferase IPR005786 Branched-chain amino acid aminotransferase II	BR/MG	global_protein
Solyc08g061100.2.1	0.599323	7.21008e-09	2.54299e-07	Cellulose synthase IPR005150 Cellulose synthase	BR/MG	global_protein
Solyc03g120560.2.1	1.52452	7.34578e-09	2.5806e-07	Proton-dependent oligopeptide transport family protein IPR000109 TGF-beta receptor, type I_II extracellular region	BR/MG	global_protein
Solyc08g081620.2.1	1.90666	7.69835e-09	2.68325e-07	Endoglucanase 1 IPR008928 Six-hairpin glycosidase-like IPR012341 Six-hairpin glycosidase IPR018221 Glycoside hydrolase, family 9, active site IPR001701 Glycoside hydrolase, family 9	BR/MG	global_protein
Solyc06g076560.1.1	4.04752	7.74227e-09	2.68802e-07	class I heat shock protein IPR002068 Heat shock protein Hsp20	BR/MG	global_protein
Solyc02g087760.2.1	0.629129	7.89686e-09	2.73102e-07	Calmodulin binding protein IPR000048 IQ calmodulin-binding region	BR/MG	global_protein
Solyc06g034020.2.1	1.5552	8.23818e-09	2.83802e-07	Peptide methionine sulfoxide reductase msrA IPR002569 Methionine sulphoxide reductase A	BR/MG	global_protein
Solyc08g061130.2.1	1.66668	8.6021e-09	2.95195e-07	Transcription factor HY5 IPR011616 bZIP transcription factor, bZIP-1	BR/MG	global_protein
Solyc03g121180.2.1	0.564061	9.22592e-09	3.12977e-07	GDSL esterase_lipase At5g22810 IPR001087 Lipase, GDSL	BR/MG	global_protein
Solyc01g091270.2.1	1.63057	1.09172e-08	3.64782e-07	AT2G45380 protein (Fragment)	BR/MG	global_protein
Solyc04g081260.2.1	0.609863	1.16816e-08	3.87572e-07	Filament-like plant protein (Fragment) IPR008587 Protein of unknown function DUF869, plant	BR/MG	global_protein
Solyc06g036340.2.1	1.65961	1.17618e-08	3.87572e-07	Unknown Protein	BR/MG	global_protein
Solyc03g007180.1.1	0.526525	1.23273e-08	4.02814e-07	Unknown Protein	BR/MG	global_protein
Solyc02g087110.2.1	1.65408	1.26742e-08	4.12631e-07	Alpha-dioxygenase IPR002007 Haem peroxidase, animal	BR/MG	global_protein
Solyc02g093980.2.1	0.480656	1.29021e-08	4.18518e-07	Os12g0236050 protein (Fragment)	BR/MG	global_protein
Solyc03g115200.2.1	0.62357	1.30771e-08	4.22653e-07	Glucan endo-1 3-beta-glucosidase 1 IPR012946 X8	BR/MG	global_protein
Solyc07g008240.2.1	0.505165	1.32004e-08	4.25092e-07	Non-symbiotic hemoglobin protein IPR001032 Leghaemoglobin	BR/MG	global_protein
Solyc03g083910.2.1	1.90031	1.32613e-08	4.25512e-07	Acid beta-fructofuranosidase IPR001362 Glycoside hydrolase, family 32	BR/MG	global_protein
Solyc10g086180.1.1	1.93187	1.40643e-08	4.46441e-07	Phenylalanine ammonia-lyase IPR005922 Phenylalanine ammonia-lyase	BR/MG	global_protein
Solyc07g062060.2.1	1.59745	1.49264e-08	4.70446e-07	Peptide methionine sulfoxide reductase msrB IPR002579 Methionine sulphoxide reductase B	BR/MG	global_protein
Solyc08g080090.2.1	1.57209	1.56956e-08	4.92941e-07	Senescence-inducible chloroplast stay-green protein 2	BR/MG	global_protein
Solyc03g025730.2.1	0.660233	1.59782e-08	5.00051e-07	Tubulin beta chain IPR002453 Beta tubulin	BR/MG	global_protein
Solyc11g013100.1.1	1.80816	1.62837e-08	5.07627e-07	Unknown Protein	BR/MG	global_protein
Solyc09g009680.2.1	1.81982	1.6566e-08	5.13025e-07	Transcription initiation factor TFIID subunit 12 IPR003228 Transcription initiation factor TFIID	BR/MG	global_protein
Solyc07g063900.2.1	1.77987	1.68305e-08	5.1761e-07	RNA binding protein IPR012677 Nucleotide-binding, alpha-beta plait	BR/MG	global_protein
Solyc12g042830.1.1	1.93	1.79696e-08	5.48844e-07	class I heat shock protein IPR008978 HSP20-like chaperone	BR/MG	global_protein
Solyc12g014490.1.1	0.609433	1.80377e-08	5.49037e-07	Microtubule-associated protein MAP65-1c IPR007145 MAP65_ASE1	BR/MG	global_protein
Solyc07g063860.2.1	0.610521	1.87218e-08	5.65983e-07	POT family domain containing protein expressed IPR007493 Protein of unknown function DUF538	BR/MG	global_protein
Solyc06g084540.2.1	1.82723	1.88556e-08	5.68097e-07	Universal stress protein IPR006016 UspA	BR/MG	global_protein
Solyc08g065150.1.1	0.609892	1.92257e-08	5.75347e-07	Genomic DNA chromosome 5 P1 clone MHM17	BR/MG	global_protein
Solyc05g008900.2.1	0.653283	2.20864e-08	6.54345e-07	COSII_At1g13380 (Fragment) IPR009606 Protein of unknown function DUF1218	BR/MG	global_protein
Solyc08g059800.2.1	0.64459	2.30377e-08	6.75772e-07	Os02g0200800 protein (Fragment) IPR009675 Targeting for Xklp2	BR/MG	global_protein
Solyc11g068950.1.1	0.658657	2.35207e-08	6.8767e-07	BEL1-like homeodomain protein 1 IPR006563 POX	BR/MG	global_protein
Solyc12g094620.1.1	1.51321	2.36836e-08	6.90164e-07	Catalase IPR018028 Catalase related subgroup	BR/MG	global_protein
Solyc07g049440.2.1	1.60417	2.49735e-08	7.20663e-07	GDSL esterase_lipase At2g04570 IPR001087 Lipase, GDSL	BR/MG	global_protein
Solyc03g123720.2.1	0.624004	2.52102e-08	7.2514e-07	Protein-O-fucosyltransferase-like protein	BR/MG	global_protein
Solyc10g006900.2.1	0.571345	2.61405e-08	7.45876e-07	Protochlorophyllide reductase IPR005979 Light-dependent protochlorophyllide reductase	BR/MG	global_protein
Solyc05g054090.2.1	0.494364	2.8996e-08	8.20754e-07	Unknown Protein	BR/MG	global_protein
Solyc06g076640.2.1	0.440659	3.16708e-08	8.9362e-07	Tubulin beta chain IPR002453 Beta tubulin	BR/MG	global_protein
Solyc08g078460.2.1	1.98487	3.22782e-08	9.07876e-07	Inositol 2-dehydrogenase like protein-binding domain	BR/MG	global_protein
Solyc02g078400.2.1	1.69333	3.31666e-08	9.2992e-07	Allantoinase IPR017593 Allantoinase	BR/MG	global_protein
Solyc11g011210.1.1	1.95992	3.48335e-08	9.68388e-07	Gibberellin regulated protein IPR003854 Gibberellin regulated protein	BR/MG	global_protein
Solyc09g089740.2.1	1.63388	3.48654e-08	9.68388e-07	1-aminocyclopropane-1-carboxylate oxidase-like protein IPR005123 Oxoglutarate and iron-dependent oxygenase	BR/MG	global_protein
Solyc02g082690.2.1	1.56833	3.49831e-08	9.68629e-07	Syntaxin binding protein 5 (Tomosyn) IPR011046 WD40 repeat-like	BR/MG	global_protein
Solyc05g046310.2.1	1.71249	3.61858e-08	9.98818e-07	Genomic DNA chromosome 5 P1 clone MVP2	BR/MG	global_protein
Solyc03g098240.2.1	1.58088	3.66981e-08	1.00982e-06	Glutamate decarboxylase IPR010107 Glutamate decarboxylase	BR/MG	global_protein
Solyc02g070540.2.1	0.61889	3.76097e-08	1.03053e-06	Os01g0611000 protein (Fragment) IPR006946 Protein of unknown function DUF642	BR/MG	global_protein
Solyc02g071710.2.1	0.65777	4.03247e-08	1.08938e-06	GDSL esterase_lipase At1g29670 IPR001087 Lipase, GDSL	BR/MG	global_protein
Solyc01g088690.2.1	1.73334	4.08331e-08	1.09645e-06	ATP binding _ serine-threonine kinase IPR002290 Serine_threonine protein kinase	BR/MG	global_protein
Solyc11g007540.1.1	0.581022	4.25273e-08	1.1385e-06	Cytochrome P450	BR/MG	global_protein
Solyc09g091510.2.1	1.93739	4.31018e-08	1.15042e-06	Chalcone synthase IPR011141 Polyketide synthase, type III	BR/MG	global_protein
Solyc11g069700.1.1	0.603283	4.62859e-08	1.22074e-06	Elongation factor 1-alpha IPR004539 Translation elongation factor EF1A, eukaryotic and archaeal	BR/MG	global_protein
Solyc10g085870.1.1	1.81319	4.89137e-08	1.28243e-06	UDP-glucosyltransferase family 1 protein IPR002213 UDP-glucuronosyl_UDP-glucosyltransferase	BR/MG	global_protein
Solyc12g010540.1.1	0.652188	4.91018e-08	1.28358e-06	NAD dependent epimerase_dehydratase family protein expressed-binding domain	BR/MG	global_protein
Solyc11g022590.1.1	0.335822	5.17214e-08	1.33634e-06	Kunitz trypsin inhibitor 4 (Fragment) IPR002160 Proteinase inhibitor I3, Kunitz legume	BR/MG	global_protein
Solyc05g011890.1.1	0.597888	5.52979e-08	1.40828e-06	Sulfotransferase family protein IPR000863 Sulfotransferase	BR/MG	global_protein
Solyc06g053960.2.1	1.65201	5.55779e-08	1.41136e-06	Heat stress transcription factor A3-type, DNA-binding	BR/MG	global_protein
Solyc04g076220.2.1	1.67348	5.70009e-08	1.43927e-06	AT-hook motif nuclear localized protein 17 IPR014476 Predicted AT-hook DNA-binding	BR/MG	global_protein
Solyc01g099840.2.1	0.624687	5.7532e-08	1.44857e-06	Auxin-repressed protein IPR008406 Dormancyauxin associated	BR/MG	global_protein
Solyc01g095620.2.1	0.626147	5.85098e-08	1.46077e-06	UDP-glucosyltransferase IPR002213 UDP-glucuronosyl_UDP-glucosyltransferase	BR/MG	global_protein
Solyc02g090810.2.1	0.659222	6.28583e-08	1.55062e-06	Calmodulin IPR011992 EF-Hand type	BR/MG	global_protein
Solyc12g056600.2.1	1.62361	6.29807e-08	1.55062e-06	Short chain alcohol dehydrogenase IPR002347 Glucose_ribitol dehydrogenase	BR/MG	global_protein
Solyc07g043590.2.1	1.74764	6.36451e-08	1.56265e-06	Amine oxidase family protein IPR002937 Amine oxidase	BR/MG	global_protein
Solyc07g009380.2.1	1.90599	6.59774e-08	1.6076e-06	Xyloglucan endotransglucosylase_hydrolase 2 IPR016455 Xyloglucan endotransglucosylase_hydrolase IPR008263 Glycoside hydrolase, family 16, active site	BR/MG	global_protein
Solyc01g108560.2.1	3.81253	7.07297e-08	1.70365e-06	Acetyl esterase IPR013094 Alpha_beta hydrolase fold-3	BR/MG	global_protein
Solyc05g055870.2.1	0.634748	7.38062e-08	1.76793e-06	F-box protein PP2-B1	BR/MG	global_protein
Solyc04g050920.2.1	0.66191	7.4111e-08	1.76793e-06	Os02g0504100 protein (Fragment)	BR/MG	global_protein
Solyc02g081330.2.1	0.605675	7.41944e-08	1.76793e-06	Phytoene synthase 2	BR/MG	global_protein
Solyc12g009300.1.1	0.65457	7.69283e-08	1.8233e-06	Sucrose synthase IPR012820 Sucrose synthase, plants and cyanobacteria IPR000368 Sucrose synthase	BR/MG	global_protein
Solyc01g101060.2.1	0.633319	8.12882e-08	1.90631e-06	S-adenosylmethionine synthase IPR002133 S-adenosylmethionine synthetase	BR/MG	global_protein
Solyc01g102960.2.1	1.73429	8.76416e-08	2.02327e-06	class IV heat shock protein IPR002068 Heat shock protein Hsp20	BR/MG	global_protein
Solyc01g111250.2.1	1.68456	8.85339e-08	2.03857e-06	Phosphatidylinositol-specific phospholipase c IPR017946 PLC-like phosphodiesterase, TIM beta_alpha-barrel domain	BR/MG	global_protein
Solyc00g256710.1.1	0.656161	9.14283e-08	2.09943e-06	Unknown Protein	BR/MG	global_protein
Solyc10g079300.1.1	1.74723	9.32677e-08	2.12011e-06	Calcium-transporting ATPase 1 IPR006408 ATPase, P-type, calcium-transporting, PMCA-type	BR/MG	global_protein
Solyc02g081390.2.1	1.69942	9.37089e-08	2.12471e-06	Amine oxidase family protein IPR002937 Amine oxidase	BR/MG	global_protein
Solyc10g007590.2.1	1.53421	1.02468e-07	2.29984e-06	Polyadenylate-binding protein IPR012677 Nucleotide-binding, alpha-beta plait	BR/MG	global_protein
Solyc04g015940.2.1	0.554244	1.13902e-07	2.5309e-06	Ribosomal RNA-processing protein IPR016024 Armadillo-type fold	BR/MG	global_protein
Solyc05g005960.2.1	0.524163	1.24778e-07	2.73158e-06	Peptide transporter 1 IPR000109 TGF-beta receptor, type I_II extracellular region	BR/MG	global_protein
Solyc10g075100.1.1	1.6306	1.29121e-07	2.81439e-06	Non-specific lipid-transfer protein IPR000528 Plant lipid transfer protein_Par allergen	BR/MG	global_protein
Solyc12g006380.1.1	0.613439	1.29193e-07	2.81439e-06	1-aminocyclopropane-1-carboxylate oxidase-like protein IPR005123 Oxoglutarate and iron-dependent oxygenase	BR/MG	global_protein
Solyc08g006780.2.1	1.50781	1.37225e-07	2.97477e-06	Complex interacting protein 9 IPR004401 Uncharacterised protein family UPF0133	BR/MG	global_protein
Solyc08g077330.2.1	1.94377	1.38654e-07	2.98391e-06	Expansin-like protein IPR007112 Expansin 45, endoglucanase-like	BR/MG	global_protein
Solyc04g078920.2.1	1.95059	1.52596e-07	3.20632e-06	Peroxisomal multifunctional enzyme type 2 IPR016083 Sterol-binding-like	BR/MG	global_protein
Solyc03g083400.2.1	0.659412	1.54086e-07	3.21159e-06	CCT motif family protein IPR010402 CCT domain	BR/MG	global_protein
Solyc02g090510.2.1	1.5276	1.54292e-07	3.21159e-06	Calcium-dependent protein kinase-like IPR002290 Serine_threonine protein kinase	BR/MG	global_protein
Solyc08g078720.2.1	0.644323	1.58505e-07	3.26865e-06	Heat shock protein IPR008978 HSP20-like chaperone	BR/MG	global_protein
Solyc12g099760.1.1	1.50202	1.61044e-07	3.31334e-06	Homeobox protein IPR001356 Homeobox	BR/MG	global_protein
Solyc03g118340.2.1	1.57318	1.70503e-07	3.44417e-06	ATP-dependent clp protease ATP-binding subunit IPR013093 ATPase associated with various cellular activities, AAA-2	BR/MG	global_protein
Solyc03g043850.2.1	1.70558	1.79888e-07	3.60101e-06	Cytochrome c oxidase subunit VIa family protein expressed IPR001349 Cytochrome c oxidase, subunit VIa	BR/MG	global_protein
Solyc02g091890.1.1	0.648729	1.86136e-07	3.68459e-06	MRNA complete cds clone RAFL24-22-E06	BR/MG	global_protein
Solyc03g123920.2.1	0.573108	1.94513e-07	3.79131e-06	Cysteine-type endopeptidase_ ubiquitin thiolesterase	BR/MG	global_protein
Solyc01g087950.2.1	1.55664	2.48315e-07	4.7058e-06	Serine carboxypeptidase 1 IPR001563 Peptidase S10, serine carboxypeptidase	BR/MG	global_protein
Solyc03g005020.2.1	1.56949	2.73103e-07	5.09945e-06	Lipase IPR006693 AB-hydrolase associated lipase region	BR/MG	global_protein
Solyc12g013710.1.1	0.514672	3.11288e-07	5.78421e-06	Protochlorophyllide reductase IPR005979 Light-dependent protochlorophyllide reductase	BR/MG	global_protein
Solyc07g005210.2.1	1.61043	3.5005e-07	6.32366e-06	Outer membrane lipoprotein blc IPR002345 Lipocalin	BR/MG	global_protein
Solyc10g055680.1.1	0.665479	3.52262e-07	6.33786e-06	Ubiquinone_menaquinone biosynthesis methyltransferase ubiE IPR013705 Sterol methyltransferase C-terminal	BR/MG	global_protein
Solyc03g078640.1.1	0.569259	3.65787e-07	6.54148e-06	Unknown Protein	BR/MG	global_protein
Solyc07g049290.2.1	0.664554	4.08049e-07	7.22458e-06	Nitrate transporter IPR000109 TGF-beta receptor, type I_II extracellular region	BR/MG	global_protein
Solyc01g099210.2.1	2.05578	4.32832e-07	7.57285e-06	Lipoxygenase IPR001246 Lipoxygenase, plant	BR/MG	global_protein
Solyc12g008560.1.1	0.592362	4.3845e-07	7.65608e-06	Unknown Protein	BR/MG	global_protein
Solyc04g007820.2.1	0.642687	4.82107e-07	8.32032e-06	Major latex-like protein IPR000916 Bet v I allergen	BR/MG	global_protein
Solyc03g082370.1.1	1.81599	9.87738e-07	1.54833e-05	Avr9_Cf-9 rapidly elicited protein 65	BR/MG	global_protein
Solyc10g083520.1.1	0.577179	1.10341e-06	1.69967e-05	cDNA clone J033118E13 full insert sequence IPR007033 Protein of unknown function DUF662	BR/MG	global_protein
Solyc03g096840.2.1	0.590822	1.11135e-06	1.70895e-05	Seed specific protein Bn15D1B	BR/MG	global_protein
Solyc08g077980.2.1	1.60149	1.16558e-06	1.77697e-05	Bax inhibitor IPR006214 Uncharacterised protein family UPF0005	BR/MG	global_protein
Solyc09g008670.2.1	0.561578	1.35163e-06	2.02585e-05	Threonine ammonia-lyase biosynthetic IPR000634 Serine_threonine dehydratase, pyridoxal-phosphate-binding site IPR005787 Threonine dehydratase I	BR/MG	global_protein
Solyc11g013810.1.1	0.647089	1.72096e-06	2.46769e-05	Nitrate reductase IPR012137 Nitrate reductase NADH dependant	BR/MG	global_protein
Solyc07g005180.2.1	0.658689	1.74961e-06	2.49289e-05	Unknown Protein IPR010471 Protein of unknown function DUF1068	BR/MG	global_protein
Solyc09g011470.2.1	1.52926	2.24593e-06	3.09241e-05	Unknown Protein	BR/MG	global_protein
Solyc06g051400.2.1	1.79295	2.24763e-06	3.09241e-05	Omega-3 fatty acid desaturase IPR005804 Fatty acid desaturase, type 1	BR/MG	global_protein
Solyc03g098000.2.1	1.61735	3.70528e-06	4.73169e-05	At1g32160_F3C3_6 IPR008479 Protein of unknown function DUF760	BR/MG	global_protein
Solyc03g114970.2.1	0.640062	3.76395e-06	4.79901e-05	Nitrilase associated protein-like (Fragment)	BR/MG	global_protein
Solyc04g017690.2.1	0.642849	3.9945e-06	5.03591e-05	Early response to dehydration 15-like protein (Fragment) IPR009818 Ataxin-2, C-terminal	BR/MG	global_protein
Solyc10g084280.1.1	0.654875	4.25809e-06	5.33792e-05	Calmodulin-binding protein IPR000048 IQ calmodulin-binding region	BR/MG	global_protein
Solyc01g010270.2.1	0.60747	4.72596e-06	5.77776e-05	Nitrilase associated protein-like (Fragment)	BR/MG	global_protein
Solyc06g071410.2.1	0.665696	5.97542e-06	6.9881e-05	Protein kinase IPR015783 ATMRK serine_threonine protein kinase-like	BR/MG	global_protein
Solyc10g085490.1.1	1.59623	6.27487e-06	7.32866e-05	F-box protein PP2-B1 IPR001810 Cyclin-like F-box	BR/MG	global_protein
Solyc10g084070.1.1	1.52242	6.37486e-06	7.43566e-05	Unknown Protein	BR/MG	global_protein
Solyc01g099190.2.1	1.5211	6.85241e-06	7.89937e-05	Lipoxygenase IPR001246 Lipoxygenase, plant	BR/MG	global_protein
Solyc05g053120.1.1	0.660274	6.90183e-06	7.94604e-05	Glucosyltransferase IPR002213 UDP-glucuronosyl_UDP-glucosyltransferase	BR/MG	global_protein
Solyc07g062490.1.1	1.54158	7.79187e-06	8.73259e-05	S-locus-specific glycoprotein lectin	BR/MG	global_protein
Solyc02g077920.2.1	1.61526	8.87123e-06	9.75835e-05	Squamosa promoter binding-like protein IPR004333 Transcription factor, SBP-box	BR/MG	global_protein
Solyc03g111820.2.1	0.533327	9.66734e-06	0.00010451	Sieve element-occluding protein 3	BR/MG	global_protein
Solyc11g012260.1.1	1.52155	1.02675e-05	0.000110082	Membrane bound O-acyl transferase MBOAT IPR004299 Membrane bound O-acyl transferase, MBOAT	BR/MG	global_protein
Solyc08g061270.1.1	1.95344	2.66642e-05	0.000237229	Unknown Protein IPR012876 Protein of unknown function DUF1677, plant	BR/MG	global_protein
Solyc12g007060.1.1	0.63109	2.71417e-05	0.000240754	Unknown Protein	BR/MG	global_protein
Solyc08g006890.2.1	0.666237	2.75443e-05	0.000243596	Tubulin alpha-3 chain IPR002452 Alpha tubulin	BR/MG	global_protein
Solyc11g044320.1.1	1.54772	2.83838e-05	0.000250125	Single myb histone IPR001005 SANT, DNA-binding	BR/MG	global_protein
Solyc04g074850.2.1	1.62726	2.83951e-05	0.000250125	Multidrug resistance protein mdtK IPR002528 Multi antimicrobial extrusion protein MatE	BR/MG	global_protein
Solyc01g104740.2.1	1.65121	3.14057e-05	0.000270741	Multiprotein bridging factor 1 IPR013729 Multiprotein bridging factor 1, N-terminal	BR/MG	global_protein
Solyc09g090570.2.1	1.53772	3.20246e-05	0.000275009	Proton gradient regulation 5	BR/MG	global_protein
Solyc02g077880.2.1	0.5871	3.87895e-05	0.000322561	Auxin-repressed protein IPR008406 Dormancyauxin associated	BR/MG	global_protein
Solyc08g077900.2.1	1.89443	4.38878e-05	0.00035744	Expansin-like protein IPR007112 Expansin 45, endoglucanase-like	BR/MG	global_protein
Solyc08g068690.1.1	0.432673	5.2327e-05	0.000406185	N-acetyltransferase IPR000182 GCN5-related N-acetyltransferase	BR/MG	global_protein
Solyc06g082940.2.1	1.51808	5.35762e-05	0.000412997	Photosystem I reaction center subunit XI IPR003757 Photosystem I reaction centre, subunit XI PsaL	BR/MG	global_protein
Solyc12g005730.1.1	1.50301	6.01911e-05	0.000453756	Glycosyltransferase-like protein IPR006740 Protein of unknown function DUF604	BR/MG	global_protein
Solyc02g084210.1.1	0.650277	0.000111165	0.000750032	GDP-mannose 4 6-dehydratase IPR006368 GDP-mannose 4,6-dehydratase	BR/MG	global_protein
Solyc05g010310.2.1	27.5866	0.00159543	0.00649484	Chalcone--flavonone isomerase IPR003466 Chalcone isomerase, subgroup	BR/MG	global_protein
Solyc04g082030.1.1	0.662613	0.00189951	0.00748684	Ornithine decarboxylase IPR002433 Ornithine decarboxylase	BR/MG	global_protein
Solyc11g005480.1.1	1.50581	0.00212408	0.00818079	Citrate binding protein IPR014895 Alginate lyase 2	BR/MG	global_protein
Solyc07g056270.2.1	0.582334	0.00232097	0.00879316	Receptor-like protein kinase IPR002290 Serine_threonine protein kinase	BR/MG	global_protein
Solyc01g106620.2.1	1.56027	0.00239861	0.0090334	Pathogenesis-related protein 1a IPR018244 Allergen V5_Tpx-1 related, conserved site	BR/MG	global_protein
Solyc08g066240.2.1	4.74521	9.23699e-17	5.513e-13	Decarboxylase family protein IPR002129 Pyridoxal phosphate-dependent decarboxylase	BR2/BR	global_protein
Solyc07g064160.2.1	0.24891	1.78246e-16	5.513e-13	Thiazole biosynthetic enzyme IPR002922 Thiamine biosynthesis Thi4 protein	BR2/BR	global_protein
Solyc01g088090.2.1	3.10562	2.4364e-16	5.513e-13	Hydrolase alpha_beta fold family protein IPR000073 Alpha_beta hydrolase fold-1	BR2/BR	global_protein
Solyc02g070020.1.1	3.13312	2.4811e-16	5.513e-13	UDP-glucosyltransferase IPR002213 UDP-glucuronosyl_UDP-glucosyltransferase	BR2/BR	global_protein
Solyc08g080510.2.1	0.212742	3.37142e-16	5.99304e-13	Replication factor C subunit 4 IPR013748 Replication factor C	BR2/BR	global_protein
Solyc08g005630.2.1	4.2369	4.69673e-16	6.95743e-13	Glucose-methanol-choline oxidoreductase IPR012400 Long-chain fatty alcohol dehydrogenase	BR2/BR	global_protein
Solyc10g080210.1.1	8.90308	1.08744e-15	1.38074e-12	Polygalacturonase A IPR000743 Glycoside hydrolase, family 28	BR2/BR	global_protein
Solyc05g014280.2.1	3.99043	1.32364e-15	1.47057e-12	Heat shock protein IPR002068 Heat shock protein Hsp20	BR2/BR	global_protein
Solyc12g088220.1.1	4.49533	1.86347e-15	1.84028e-12	Branched-chain-amino-acid aminotransferase IPR005786 Branched-chain amino acid aminotransferase II	BR2/BR	global_protein
Solyc06g076570.1.1	4.3554	3.08844e-15	2.5037e-12	class I heat shock protein IPR002068 Heat shock protein Hsp20	BR2/BR	global_protein
Solyc08g078700.2.1	4.69714	3.56423e-15	2.5037e-12	Heat shock protein 22 IPR002068 Heat shock protein Hsp20	BR2/BR	global_protein
Solyc04g080550.2.1	3.23998	3.92909e-15	2.5037e-12	Phenylcoumaran benzylic ether reductase IPR008030 NmrA-like	BR2/BR	global_protein
Solyc07g062450.2.1	2.95673	3.96935e-15	2.5037e-12	RAB3 GTPase activating protein subunit 2 (Non-catalytic)	BR2/BR	global_protein
Solyc11g066620.1.1	2.89064	4.48097e-15	2.5037e-12	Aspartyl protease family protein IPR001461 Peptidase A1	BR2/BR	global_protein
Solyc06g076520.1.1	4.37085	4.48761e-15	2.5037e-12	class I heat shock protein IPR002068 Heat shock protein Hsp20	BR2/BR	global_protein
Solyc03g123830.2.1	0.376195	4.50711e-15	2.5037e-12	Phosphoglycerate dehydrogenase IPR015508 D-3-phosphogylcerate Dehydrogenase	BR2/BR	global_protein
Solyc08g062340.2.1	2.92286	5.77382e-15	3.00549e-12	Class II small heat shock protein Le-HSP17.6 IPR002068 Heat shock protein Hsp20	BR2/BR	global_protein
Solyc11g067190.1.1	0.282902	6.08672e-15	3.00549e-12	Fatty acyl coA reductase IPR013120 Male sterility, NAD-binding	BR2/BR	global_protein
Solyc07g063350.2.1	0.400234	6.93879e-15	3.24589e-12	COP1-Interacting ProteinI 7 (CIP7) (Fragment)	BR2/BR	global_protein
Solyc09g059430.2.1	0.399387	1.68565e-14	6.38822e-12	RPM1 interacting protein 4 transcript 2 IPR008700 Defence response, Rin4	BR2/BR	global_protein
Solyc03g005020.2.1	4.86409	1.68644e-14	6.38822e-12	Lipase IPR006693 AB-hydrolase associated lipase region	BR2/BR	global_protein
Solyc03g111730.2.1	3.83363	1.7113e-14	6.38822e-12	Cathepsin B-like cysteine proteinase IPR013128 Peptidase C1A, papain	BR2/BR	global_protein
Solyc04g040180.2.1	2.32489	1.79659e-14	6.38822e-12	S-adenosylmethionine-dependent methyltransferase (Fragment) IPR013217 Methyltransferase type 12	BR2/BR	global_protein
Solyc07g047850.2.1	0.169376	1.81152e-14	6.38822e-12	Chlorophyll a-b binding protein 4, chloroplastic IPR001344 Chlorophyll A-B binding protein	BR2/BR	global_protein
Solyc09g089580.2.1	3.63674	1.81506e-14	6.38822e-12	1-aminocyclopropane-1-carboxylate oxidase-like protein IPR005123 Oxoglutarate and iron-dependent oxygenase	BR2/BR	global_protein
Solyc08g078510.2.1	2.5034	1.86874e-14	6.38822e-12	GRAM-containing_ABA-responsive protein (Fragment) IPR004182 GRAM	BR2/BR	global_protein
Solyc01g098110.2.1	2.42347	1.97298e-14	6.49477e-12	Hydrolase alpha_beta fold family protein IPR007130 Diacylglycerol acyltransferase	BR2/BR	global_protein
Solyc02g070260.2.1	0.487713	2.16318e-14	6.86656e-12	Protein phosphatase 1 regulatory subunit 7 IPR001611 Leucine-rich repeat	BR2/BR	global_protein
Solyc03g097440.2.1	3.22514	2.45792e-14	7.46703e-12	11-beta-hydroxysteroid dehydrogenase-like IPR002347 Glucose_ribitol dehydrogenase	BR2/BR	global_protein
Solyc08g005490.2.1	0.382557	2.52038e-14	7.46703e-12	Dehydration-responsive protein-like IPR004159 Protein of unknown function DUF248, methyltransferase putative	BR2/BR	global_protein
Solyc03g117630.1.1	3.34755	2.81897e-14	7.84311e-12	heat shock protein IPR013126 Heat shock protein 70	BR2/BR	global_protein
Solyc01g108580.2.1	2.22556	2.8238e-14	7.84311e-12	Gibberellin receptor GID1L2 IPR013094 Alpha_beta hydrolase fold-3	BR2/BR	global_protein
Solyc10g080900.1.1	2.59668	2.92708e-14	7.8836e-12	3-oxoacyl-reductase IPR002347 Glucose_ribitol dehydrogenase	BR2/BR	global_protein
Solyc10g038080.1.1	2.29148	3.12247e-14	8.16251e-12	Shikimate dehydrogenase IPR001381 Dehydroquinase class I	BR2/BR	global_protein
Solyc10g085040.1.1	2.44635	3.70095e-14	9.39829e-12	Soul heme-binding family protein IPR006917 SOUL haem-binding protein	BR2/BR	global_protein
Solyc08g062450.1.1	3.38033	4.25385e-14	1.01676e-11	class II heat shock protein IPR002068 Heat shock protein Hsp20	BR2/BR	global_protein
Solyc03g118110.2.1	2.39376	4.32347e-14	1.01676e-11	Succinate dehydrogenase assembly factor 2, mitochondrial IPR005631 Protein of unknown function DUF339	BR2/BR	global_protein
Solyc06g063370.2.1	0.154974	4.40079e-14	1.01676e-11	Chlorophyll a-b binding protein 1A, chloroplastic IPR001344 Chlorophyll A-B binding protein	BR2/BR	global_protein
Solyc09g014520.2.1	0.125765	4.50323e-14	1.01676e-11	Chlorophyll a-b binding protein 6A, chloroplastic IPR001344 Chlorophyll A-B binding protein	BR2/BR	global_protein
Solyc10g085900.1.1	2.86891	4.59278e-14	1.01676e-11	Tetratricopeptide TPR_2 repeat protein IPR011990 Tetratricopeptide-like helical	BR2/BR	global_protein
Solyc03g121040.2.1	2.01291	4.69026e-14	1.01676e-11	Taurine catabolism dioxygenase TauD_TfdA family IPR003819 Taurine catabolism dioxygenase TauD_TfdA	BR2/BR	global_protein
Solyc08g075020.2.1	2.3209	5.3917e-14	1.14099e-11	Pectinacetylesterase like protein (Fragment) IPR004963 Pectinacetylesterase	BR2/BR	global_protein
Solyc03g082420.2.1	3.42145	5.53697e-14	1.14448e-11	Heat shock protein IPR002068 Heat shock protein Hsp20	BR2/BR	global_protein
Solyc10g007690.2.1	0.068814	6.19544e-14	1.25148e-11	Chlorophyll a-b binding protein 8, chloroplastic IPR001344 Chlorophyll A-B binding protein	BR2/BR	global_protein
Solyc09g066150.1.1	3.37102	6.94538e-14	1.37179e-11	Cytochrome P450	BR2/BR	global_protein
Solyc02g086830.2.1	0.335343	8.50189e-14	1.61526e-11	Protease Do-like (S2 serine-type protease) IPR001254 Peptidase S1 and S6, chymotrypsin_Hap	BR2/BR	global_protein
Solyc08g081010.2.1	2.06765	8.54153e-14	1.61526e-11	Glutamate-cysteine ligase IPR011556 Glutamate--cysteine ligase, plant	BR2/BR	global_protein
Solyc03g113930.1.1	3.37926	8.87402e-14	1.64317e-11	class IV heat shock protein IPR002068 Heat shock protein Hsp20	BR2/BR	global_protein
Solyc05g053550.2.1	4.39799	9.8057e-14	1.77863e-11	Chalcone synthase IPR011141 Polyketide synthase, type III	BR2/BR	global_protein
Solyc12g010320.1.1	2.15638	1.02406e-13	1.82037e-11	Outer membrane lipoprotein blc IPR002345 Lipocalin	BR2/BR	global_protein
Solyc05g052240.2.1	3.37671	1.29742e-13	2.24121e-11	Chalcone--flavonone isomerase IPR003466 Chalcone isomerase, subgroup	BR2/BR	global_protein
Solyc07g049530.2.1	2.78202	1.32701e-13	2.24121e-11	1-aminocyclopropane-1-carboxylate oxidase IPR005123 Oxoglutarate and iron-dependent oxygenase	BR2/BR	global_protein
Solyc02g079930.2.1	1.99484	1.33646e-13	2.24121e-11	Phosphosulfolactate synthase-phospho-3-sulpholactate synthase, ComA	BR2/BR	global_protein
Solyc03g111690.2.1	2.88932	1.38258e-13	2.27562e-11	Pectate lyase IPR002022 Pectate lyase_Amb allergen	BR2/BR	global_protein
Solyc10g085880.1.1	2.53846	1.43809e-13	2.32395e-11	UDP-glucosyltransferase family 1 protein IPR002213 UDP-glucuronosyl_UDP-glucosyltransferase	BR2/BR	global_protein
Solyc08g079830.2.1	1.80794	1.48065e-13	2.35e-11	Cu_Zn-superoxide dismutase copper chaperone IPR001424 Superoxide dismutase, copper_zinc binding	BR2/BR	global_protein
Solyc09g091470.2.1	1.94417	1.55641e-13	2.38575e-11	3-ketoacyl CoA thiolase 2 IPR002155 Thiolase	BR2/BR	global_protein
Solyc04g077650.2.1	2.2385	1.55686e-13	2.38575e-11	Serine carboxypeptidase 1 IPR001563 Peptidase S10, serine carboxypeptidase	BR2/BR	global_protein
Solyc01g097880.2.1	2.50589	1.61823e-13	2.43776e-11	Deaminase IPR016193 Cytidine deaminase-like	BR2/BR	global_protein
Solyc01g080410.2.1	2.83578	1.75139e-13	2.59439e-11	Peptide methionine sulfoxide reductase msrB IPR002579 Methionine sulphoxide reductase B	BR2/BR	global_protein
Solyc08g080090.2.1	2.89075	1.80846e-13	2.63501e-11	Senescence-inducible chloroplast stay-green protein 2	BR2/BR	global_protein
Solyc04g071140.2.1	2.40571	1.94743e-13	2.79174e-11	Decarboxylase family protein IPR002129 Pyridoxal phosphate-dependent decarboxylase	BR2/BR	global_protein
Solyc08g067260.2.1	0.306978	2.04805e-13	2.82123e-11	Fatty acid elongase 3-ketoacyl-CoA synthase IPR012392 Very-long-chain 3-ketoacyl-CoA synthase	BR2/BR	global_protein
Solyc01g107830.2.1	2.22598	2.07478e-13	2.82123e-11	UDP-glucosyltransferase family 1 protein IPR002213 UDP-glucuronosyl_UDP-glucosyltransferase	BR2/BR	global_protein
Solyc06g074200.2.1	0.143326	2.0935e-13	2.82123e-11	Sex-linked protein 9 (Fragment) IPR017498 Photosystem I PsaO	BR2/BR	global_protein
Solyc07g056420.2.1	2.4303	2.10691e-13	2.82123e-11	Glutathione S-transferase-like protein IPR004046 Glutathione S-transferase, C-terminal	BR2/BR	global_protein
Solyc05g056050.2.1	0.138905	2.12672e-13	2.82123e-11	Chlorophyll a-b binding protein 6A, chloroplastic IPR001344 Chlorophyll A-B binding protein	BR2/BR	global_protein
Solyc01g109790.2.1	0.487248	2.25889e-13	2.9525e-11	Glucose-1-phosphate adenylyltransferase IPR011831 Glucose-1-phosphate adenylyltransferase IPR005836 ADP-glucose pyrophosphorylase, conserved site	BR2/BR	global_protein
Solyc03g123540.2.1	2.15303	2.30889e-13	2.97412e-11	class II heat shock protein IPR002068 Heat shock protein Hsp20	BR2/BR	global_protein
Solyc03g115020.2.1	0.291605	2.38682e-13	3.03058e-11	Unknown Protein IPR009500 Protein of unknown function DUF1118	BR2/BR	global_protein
Solyc01g008160.2.1	1.88527	2.76546e-13	3.46189e-11	Tetratricopeptide repeat-containing protein IPR011990 Tetratricopeptide-like helical	BR2/BR	global_protein
Solyc03g117870.2.1	2.26683	3.11853e-13	3.84965e-11	4-coumarate CoA ligase IPR000873 AMP-dependent synthetase and ligase	BR2/BR	global_protein
Solyc12g096870.1.1	0.50524	3.21616e-13	3.91578e-11	UDP-glucosyltransferase 1 IPR002213 UDP-glucuronosyl_UDP-glucosyltransferase	BR2/BR	global_protein
Solyc01g109920.2.1	2.6189	3.34936e-13	4.01377e-11	Dehydrin IPR000167 Dehydrin	BR2/BR	global_protein
Solyc07g009380.2.1	0.197803	3.38696e-13	4.01377e-11	Xyloglucan endotransglucosylase_hydrolase 2 IPR016455 Xyloglucan endotransglucosylase_hydrolase IPR008263 Glycoside hydrolase, family 16, active site	BR2/BR	global_protein
Solyc01g108880.2.1	2.90215	3.52299e-13	4.12004e-11	1-aminocyclopropane-1-carboxylate oxidase IPR005123 Oxoglutarate and iron-dependent oxygenase	BR2/BR	global_protein
Solyc12g011310.1.1	3.14971	3.67426e-13	4.19122e-11	Glutathione S-transferase IPR004046 Glutathione S-transferase, C-terminal	BR2/BR	global_protein
Solyc01g007500.2.1	0.136006	3.67817e-13	4.19122e-11	Photosystem II CP47 chlorophyll apoprotein IPR017486 Photosystem II, PsbB	BR2/BR	global_protein
Solyc06g034020.2.1	2.53554	3.95693e-13	4.39788e-11	Peptide methionine sulfoxide reductase msrA IPR002569 Methionine sulphoxide reductase A	BR2/BR	global_protein
Solyc01g006540.2.1	3.22538	4.01026e-13	4.39788e-11	Lipoxygenase IPR001246 Lipoxygenase, plant	BR2/BR	global_protein
Solyc02g083860.2.1	2.51316	4.02389e-13	4.39788e-11	Flavanone 3-hydroxylase IPR005123 Oxoglutarate and iron-dependent oxygenase	BR2/BR	global_protein
Solyc03g031860.2.1	1.75066	4.09266e-13	4.39788e-11	Phytoene synthase 1	BR2/BR	global_protein
Solyc09g015020.1.1	3.45846	4.10693e-13	4.39788e-11	class I heat shock protein 3 IPR002068 Heat shock protein Hsp20	BR2/BR	global_protein
Solyc06g074710.1.1	3.25634	4.22094e-13	4.46616e-11	Hydroxycinnamoyl CoA shikimate_quinate hydroxycinnamoyltransferase-like protein (Fragment) IPR003480 Transferase	BR2/BR	global_protein
Solyc11g010960.1.1	0.370519	4.84268e-13	5.06373e-11	Alcohol dehydrogenase IPR002085 Alcohol dehydrogenase superfamily, zinc-containing	BR2/BR	global_protein
Solyc10g085830.1.1	2.03638	5.19338e-13	5.3426e-11	O-methyltransferase 1 IPR016461 O-methyltransferase, COMT, eukaryota	BR2/BR	global_protein
Solyc10g076710.1.1	0.382434	5.24867e-13	5.3426e-11	1-phosphatidylinositol-4 5-bisphosphate phosphodiesterase IPR001711 Phospholipase C, phosphatidylinositol-specific, Y domain IPR018029 C2 membrane targeting protein IPR000909 Phospholipase C, phosphatidylinositol-specific , X region	BR2/BR	global_protein
Solyc01g111040.2.1	2.48442	5.2897e-13	5.3426e-11	EF-Hand containing protein-like IPR018248 EF hand	BR2/BR	global_protein
Solyc10g081730.1.1	0.443654	5.42813e-13	5.42081e-11	Os02g0200800 protein (Fragment) IPR009675 Targeting for Xklp2	BR2/BR	global_protein
Solyc11g071830.1.1	1.89183	5.62601e-13	5.556e-11	Chaperone protein dnaj IPR003095 Heat shock protein DnaJ	BR2/BR	global_protein
Solyc10g085390.1.1	0.504108	6.08911e-13	5.94725e-11	D-alanine--D-alanine ligase family IPR013817 Pre-ATP-grasp fold	BR2/BR	global_protein
Solyc12g042830.1.1	4.15759	6.20739e-13	5.99688e-11	class I heat shock protein IPR008978 HSP20-like chaperone	BR2/BR	global_protein
Solyc08g006770.2.1	2.24675	6.43682e-13	6.10933e-11	Anthocyanidin synthase (Fragment) IPR005123 Oxoglutarate and iron-dependent oxygenase	BR2/BR	global_protein
Solyc12g038080.1.1	0.123244	6.46126e-13	6.10933e-11	Photosystem II CP43 chlorophyll apoprotein IPR000932 Photosystem antenna protein-like	BR2/BR	global_protein
Solyc09g010210.2.1	3.78735	7.16712e-13	6.70541e-11	Endoglucanase 1 IPR008928 Six-hairpin glycosidase-like IPR012341 Six-hairpin glycosidase IPR018221 Glycoside hydrolase, family 9, active site IPR001701 Glycoside hydrolase, family 9	BR2/BR	global_protein
Solyc10g007600.2.1	0.335821	7.26581e-13	6.72693e-11	L-lactate dehydrogenase IPR012133 Alpha-hydroxy acid dehydrogenase, FMN-dependent	BR2/BR	global_protein
Solyc01g080860.2.1	3.48337	7.55811e-13	6.92541e-11	Protoheme IX farnesyltransferase IPR006369 Protohaem IX farnesyltransferase	BR2/BR	global_protein
Solyc05g054370.2.1	0.502771	8.26091e-13	7.43793e-11	Acyl-CoA dehydrogenase IPR009100 Acyl-CoA dehydrogenase_oxidase, middle and N-terminal	BR2/BR	global_protein
Solyc11g044540.1.1	0.342263	8.28483e-13	7.43793e-11	Na+_H+ antiporter NhaD IPR018390 Na+_H+ antiporter NhaD-like	BR2/BR	global_protein
Solyc08g016770.2.1	2.27064	8.46551e-13	7.51178e-11	Decarboxylase family protein IPR002129 Pyridoxal phosphate-dependent decarboxylase	BR2/BR	global_protein
Solyc06g084390.2.1	1.80314	8.53612e-13	7.51178e-11	ER auxin binding protein 1 IPR000886 Endoplasmic reticulum, targeting sequence	BR2/BR	global_protein
Solyc03g097470.2.1	1.94287	8.69989e-13	7.58085e-11	3-oxoacyl-	BR2/BR	global_protein
Solyc12g056600.2.1	3.0973	8.87416e-13	7.65762e-11	Short chain alcohol dehydrogenase IPR002347 Glucose_ribitol dehydrogenase	BR2/BR	global_protein
Solyc07g049290.2.1	0.329739	9.00885e-13	7.6991e-11	Nitrate transporter IPR000109 TGF-beta receptor, type I_II extracellular region	BR2/BR	global_protein
Solyc01g088400.2.1	3.06921	9.75579e-13	8.25804e-11	CER1 IPR006694 Fatty acid hydroxylase	BR2/BR	global_protein
Solyc09g092380.2.1	2.04897	9.94072e-13	8.33489e-11	Adenosylhomocysteinase IPR000043 S-adenosyl-L-homocysteine hydrolase	BR2/BR	global_protein
Solyc02g088610.2.1	1.80522	1.00539e-12	8.33489e-11	ATP-dependent chaperone ClpB IPR017730 Chaperonin ClpB	BR2/BR	global_protein
Solyc01g102960.2.1	3.69248	1.01279e-12	8.33489e-11	class IV heat shock protein IPR002068 Heat shock protein Hsp20	BR2/BR	global_protein
Solyc09g015000.2.1	3.76786	1.15393e-12	9.28765e-11	class I heat shock protein IPR002068 Heat shock protein Hsp20	BR2/BR	global_protein
Solyc03g111720.2.1	4.53902	1.15953e-12	9.28765e-11	Peptide methionine sulfoxide reductase msrA IPR002569 Methionine sulphoxide reductase A	BR2/BR	global_protein
Solyc02g062500.2.1	2.23766	1.15991e-12	9.28765e-11	2-oxoglutarate-dependent dioxygenase IPR005123 Oxoglutarate and iron-dependent oxygenase	BR2/BR	global_protein
Solyc02g067840.2.1	1.9681	1.17245e-12	9.30424e-11	Sucrase_ferredoxin domain protein IPR009737 Sucraseferredoxin-like	BR2/BR	global_protein
Solyc12g006470.1.1	0.48525	1.19138e-12	9.37078e-11	Aminotransferase-like protein IPR005814 Aminotransferase class-III	BR2/BR	global_protein
Solyc02g071000.1.1	0.227721	1.23646e-12	9.64009e-11	Chlorophyll a_b binding protein IPR001344 Chlorophyll A-B binding protein	BR2/BR	global_protein
Solyc09g008970.1.1	2.04167	1.26713e-12	9.72408e-11	Unknown Protein	BR2/BR	global_protein
Solyc01g067660.2.1	1.87775	1.26912e-12	9.72408e-11	Beta-amylase IPR013781 Glycoside hydrolase, subgroup, catalytic core	BR2/BR	global_protein
Solyc07g024000.2.1	1.89816	1.29866e-12	9.86541e-11	Dehydrogenase_ reductase 3 IPR002347 Glucose_ribitol dehydrogenase	BR2/BR	global_protein
Solyc04g015340.2.1	1.9243	1.31269e-12	9.88743e-11	Serine carboxypeptidase K10B2.2 IPR001563 Peptidase S10, serine carboxypeptidase	BR2/BR	global_protein
Solyc06g061170.2.1	1.87793	1.36202e-12	1.00654e-10	Solute carrier family 25 (Mitochondrial carrier ornithine transporter) member 15 IPR002067 Mitochondrial carrier protein	BR2/BR	global_protein
Solyc01g099680.2.1	2.27644	1.36803e-12	1.00654e-10	REF-like stress related protein 1 IPR008802 Rubber elongation factor	BR2/BR	global_protein
Solyc11g005080.1.1	0.477382	1.37028e-12	1.00654e-10	Protein tolB IPR011042 Six-bladed beta-propeller, TolB-like	BR2/BR	global_protein
Solyc11g006500.1.1	1.69143	1.43665e-12	1.04663e-10	Charged multivesicular body protein 5 IPR005024 Snf7	BR2/BR	global_protein
Solyc04g011540.2.1	2.52346	1.45187e-12	1.04912e-10	Elicitor-responsive protein 1 IPR018029 C2 membrane targeting protein	BR2/BR	global_protein
Solyc02g078400.2.1	3.03986	1.72157e-12	1.23398e-10	Allantoinase IPR017593 Allantoinase	BR2/BR	global_protein
Solyc07g062140.2.1	0.472269	1.75927e-12	1.24571e-10	Alpha alpha-trehalose-phosphate synthase IPR012766 Alpha,alpha-trehalose-phosphate synthase	BR2/BR	global_protein
Solyc07g053720.2.1	0.507581	1.76597e-12	1.24571e-10	Tyrosine aminotransferase-like protein IPR005958 Tyrosine_nicotianamine aminotransferase	BR2/BR	global_protein
Solyc03g120560.2.1	2.16863	2.29352e-12	1.6051e-10	Proton-dependent oligopeptide transport family protein IPR000109 TGF-beta receptor, type I_II extracellular region	BR2/BR	global_protein
Solyc02g081970.2.1	2.2683	2.32063e-12	1.61139e-10	Vacuolar sorting receptor 7 IPR003137 Protease-associated PA	BR2/BR	global_protein
Solyc04g081490.2.1	0.618318	2.41131e-12	1.66137e-10	Tubulin beta-1 chain IPR002453 Beta tubulin	BR2/BR	global_protein
Solyc00g230080.1.1	0.250791	2.49542e-12	1.706e-10	Photosystem II D2 protein IPR000484 Photosynthetic reaction centre, L_M	BR2/BR	global_protein
Solyc01g105050.2.1	0.101811	2.51447e-12	1.706e-10	Chlorophyll a-b binding protein, chloroplastic IPR001344 Chlorophyll A-B binding protein	BR2/BR	global_protein
Solyc09g091510.2.1	3.97622	2.66776e-12	1.79629e-10	Chalcone synthase IPR011141 Polyketide synthase, type III	BR2/BR	global_protein
Solyc10g085230.1.1	2.32691	2.7235e-12	1.82003e-10	UDP-glucosyltransferase IPR002213 UDP-glucuronosyl_UDP-glucosyltransferase	BR2/BR	global_protein
Solyc01g105030.2.1	0.156153	2.74404e-12	1.82007e-10	Chlorophyll a-b binding protein, chloroplastic IPR001344 Chlorophyll A-B binding protein	BR2/BR	global_protein
Solyc08g077880.2.1	0.376913	2.76475e-12	1.82023e-10	Light harvesting-like protein 3	BR2/BR	global_protein
Solyc12g008840.1.1	1.9436	2.84304e-12	1.83702e-10	Beta-galactosidase IPR001944 Glycoside hydrolase, family 35	BR2/BR	global_protein
Solyc02g083340.2.1	0.561563	2.85113e-12	1.83702e-10	Phospholipase D IPR011402 Phospholipase D, plant	BR2/BR	global_protein
Solyc12g099520.1.1	2.30881	2.85226e-12	1.83702e-10	Universal stress protein IPR006016 UspA	BR2/BR	global_protein
Solyc02g011990.1.1	0.190416	2.95191e-12	1.88752e-10	Photosystem Q(B) protein IPR000484 Photosynthetic reaction centre, L_M	BR2/BR	global_protein
Solyc06g008160.2.1	0.406166	2.98403e-12	1.89443e-10	Chloroplast FLU-like protein (Fragment) IPR011990 Tetratricopeptide-like helical	BR2/BR	global_protein
Solyc02g080640.2.1	3.16797	3.06973e-12	1.93502e-10	Phosphoadenosine phosphosulfate reductase IPR013766 Thioredoxin domain	BR2/BR	global_protein
Solyc08g083320.2.1	0.431484	3.19678e-12	2.00092e-10	Granule-bound starch synthase IPR011835 Glycogen_starch synthases, ADP-glucose type	BR2/BR	global_protein
Solyc02g068380.2.1	1.74567	3.39936e-12	2.11283e-10	N-carbamoyl-L-amino-acid amidohydrolase IPR010158 Amidase, hydantoinase_carbamoylase	BR2/BR	global_protein
Solyc07g006180.2.1	1.78921	3.4552e-12	2.13263e-10	Tetratricopeptide repeat protein 4 homolog IPR011990 Tetratricopeptide-like helical	BR2/BR	global_protein
Solyc11g012450.1.1	0.476999	3.60117e-12	2.2013e-10	Predicted transporter IPR003663 Sugar_inositol transporter	BR2/BR	global_protein
Solyc08g068100.2.1	0.487579	3.616e-12	2.2013e-10	Bzip-like transcription factor-like IPR006867 Protein of unknown function DUF632	BR2/BR	global_protein
Solyc06g076480.2.1	0.343895	3.66887e-12	2.2183e-10	Pentapeptide repeat-containing protein IPR001646 Pentapeptide repeat	BR2/BR	global_protein
Solyc02g065240.2.1	3.44769	3.85386e-12	2.30589e-10	Hydrolase alpha_beta fold family protein IPR000073 Alpha_beta hydrolase fold-1	BR2/BR	global_protein
Solyc08g013670.2.1	0.288448	3.89149e-12	2.30589e-10	Photosystem I reaction center subunit IPR008796 Photosystem I reaction centre subunit N	BR2/BR	global_protein
Solyc10g077040.1.1	0.418966	3.89159e-12	2.30589e-10	Magnesium-protoporphyrin IX monomethyl ester IPR008434 Magnesium-protoporphyrin IX monomethyl ester aerobic oxidative cyclase	BR2/BR	global_protein
Solyc02g077080.2.1	0.540798	3.94749e-12	2.32353e-10	Os06g0207500 protein (Fragment) IPR004253 Protein of unknown function DUF231, plant	BR2/BR	global_protein
Solyc12g013690.1.1	2.1056	4.05178e-12	2.35995e-10	Monooxygenase FAD-binding protein IPR003042 Aromatic-ring hydroxylase-like	BR2/BR	global_protein
Solyc01g008710.2.1	3.63868	4.06247e-12	2.35995e-10	Mannan endo-1 4-beta-mannosidase IPR018087 Glycoside hydrolase, family 5, conserved site IPR013781 Glycoside hydrolase, subgroup, catalytic core	BR2/BR	global_protein
Solyc12g098710.1.1	2.6041	4.09889e-12	2.36564e-10	15-cis-zeta-carotene isomerase	BR2/BR	global_protein
Solyc03g118090.2.1	1.68716	4.14124e-12	2.37467e-10	Calcium-binding mitochondrial carrier protein SCaMC-1 IPR002113 Adenine nucleotide translocator 1	BR2/BR	global_protein
Solyc07g066310.2.1	0.198446	4.28858e-12	2.44339e-10	photosystem II polypeptide IPR006814 Photosystem II protein PsbR	BR2/BR	global_protein
Solyc11g006510.1.1	2.12473	4.32752e-12	2.44792e-10	Genomic DNA chromosome 5 P1 clone MUK11	BR2/BR	global_protein
Solyc12g011450.1.1	0.201393	4.39552e-12	2.44792e-10	Chlorophyll a-b binding protein 13, chloroplastic IPR001344 Chlorophyll A-B binding protein	BR2/BR	global_protein
Solyc04g063230.2.1	0.590946	4.40552e-12	2.44792e-10	Dehydration-responsive family protein IPR004159 Protein of unknown function DUF248, methyltransferase putative	BR2/BR	global_protein
Solyc10g085400.1.1	0.523172	4.4067e-12	2.44792e-10	D-alanine--D-alanine ligase family IPR013817 Pre-ATP-grasp fold	BR2/BR	global_protein
Solyc01g087950.2.1	2.783	4.55283e-12	2.51339e-10	Serine carboxypeptidase 1 IPR001563 Peptidase S10, serine carboxypeptidase	BR2/BR	global_protein
Solyc11g020330.1.1	2.56091	4.99987e-12	2.74314e-10	class IV heat shock protein IPR002068 Heat shock protein Hsp20	BR2/BR	global_protein
Solyc04g011440.2.1	1.73512	5.16654e-12	2.81333e-10	heat shock protein IPR013126 Heat shock protein 70	BR2/BR	global_protein
Solyc12g014350.1.1	0.548251	5.19111e-12	2.81333e-10	Receptor like kinase, RLK	BR2/BR	global_protein
Solyc11g008630.1.1	0.541768	5.3742e-12	2.8949e-10	Hydroxycinnamoyl CoA shikimate_quinate hydroxycinnamoyltransferase-like protein (Fragment) IPR003480 Transferase	BR2/BR	global_protein
Solyc08g023500.2.1	2.31139	5.43914e-12	2.91223e-10	Metal-dependent hydrolase beta-lactamase family IPR001279 Beta-lactamase-like	BR2/BR	global_protein
Solyc02g067750.2.1	3.58428	5.51666e-12	2.93605e-10	Carbonic anhydrase IPR001765 Carbonic anhydrase	BR2/BR	global_protein
Solyc10g084600.1.1	2.55513	5.75308e-12	3.04365e-10	Plant-specific domain TIGR01589 family protein IPR006476 Conserved hypothetical protein CHP01589, plant	BR2/BR	global_protein
Solyc03g115980.1.1	0.366943	6.0157e-12	3.16376e-10	Geranylgeranyl reductase IPR011774 Geranylgeranyl reductase, plants and cyanobacteria	BR2/BR	global_protein
Solyc07g045610.1.1	2.27181	6.5522e-12	3.42565e-10	class I heat shock protein IPR002068 Heat shock protein Hsp20	BR2/BR	global_protein
Solyc05g005490.2.1	1.81851	6.68454e-12	3.4744e-10	Carbonic anhydrase IPR015892 Carbonic anhydrase, prokaryotic-like, conserved site	BR2/BR	global_protein
Solyc03g053110.2.1	0.272788	6.78595e-12	3.5066e-10	Rhodanese-like family protein-like protein (Fragment) IPR001763 Rhodanese-like	BR2/BR	global_protein
Solyc09g015290.1.1	0.12942	7.12224e-12	3.6591e-10	Photosystem I P700 chlorophyll a apoprotein A1 IPR001280 Photosystem I psaA and psaB	BR2/BR	global_protein
Solyc06g009140.2.1	2.27427	7.20381e-12	3.67974e-10	Late embryogenesis abundant 3 family protein IPR004926 Late embryogenesis abundant protein 3	BR2/BR	global_protein
Solyc07g056510.2.1	2.43611	7.27064e-12	3.69265e-10	Glutathione S-transferase IPR004046 Glutathione S-transferase, C-terminal	BR2/BR	global_protein
Solyc03g112170.1.1	2.54063	7.40319e-12	3.73861e-10	Pectinesterase inhibitor IPR006501 Pectinesterase inhibitor	BR2/BR	global_protein
Solyc08g075540.2.1	2.38434	7.47454e-12	3.75332e-10	Alternative oxidase IPR002680 Alternative oxidase	BR2/BR	global_protein
Solyc03g097190.2.1	0.592369	7.69028e-12	3.83995e-10	Cingulin-like	BR2/BR	global_protein
Solyc04g056390.2.1	1.68426	7.85256e-12	3.89908e-10	Isopentenyl-diphosphate delta-isomerase IPR011876 Isopentenyl-diphosphate delta-isomerase, type 1	BR2/BR	global_protein
Solyc12g007010.1.1	0.45869	7.95459e-12	3.9278e-10	Cytosolic Fe-S cluster assembly factor NUBP2 homolog IPR019591 ATPase-like, ParA_MinD	BR2/BR	global_protein
Solyc02g069800.1.1	1.94963	8.06505e-12	3.96034e-10	CXE carboxylesterase IPR013094 Alpha_beta hydrolase fold-3	BR2/BR	global_protein
Solyc03g115230.2.1	1.84081	8.16255e-12	3.9862e-10	ClpB chaperone IPR013093 ATPase associated with various cellular activities, AAA-2	BR2/BR	global_protein
Solyc02g079950.2.1	0.235633	8.30911e-12	4.03559e-10	Oxygen-evolving enhancer protein 3 IPR008797 Photosystem II oxygen evolving complex protein PsbQ	BR2/BR	global_protein
Solyc04g072400.2.1	1.89394	8.69435e-12	4.18213e-10	Endoribonuclease E-like protein	BR2/BR	global_protein
Solyc03g114150.2.1	0.613808	8.70492e-12	4.18213e-10	Aldehyde dehydrogenase IPR015590 Aldehyde dehydrogenase	BR2/BR	global_protein
Solyc03g122350.2.1	2.12915	9.16472e-12	4.35984e-10	Cytochrome P450	BR2/BR	global_protein
Solyc02g069460.2.1	0.207536	9.20316e-12	4.35984e-10	Photosystem I reaction center subunit III IPR003666 Photosystem I reaction centre protein PsaF, subunit III	BR2/BR	global_protein
Solyc07g066150.1.1	0.135235	9.22198e-12	4.35984e-10	Photosystem I reaction center subunit V IPR017494 Photosystem I reaction center, PsaG, plant	BR2/BR	global_protein
Solyc09g082460.2.1	2.60346	9.32228e-12	4.38394e-10	Homocysteine s-methyltransferase IPR003726 Homocysteine S-methyltransferase	BR2/BR	global_protein
Solyc08g066220.2.1	2.30796	9.51205e-12	4.44964e-10	Decarboxylase family protein IPR002129 Pyridoxal phosphate-dependent decarboxylase	BR2/BR	global_protein
Solyc07g045440.1.1	0.525452	9.67027e-12	4.49997e-10	Fasciclin-like arabinogalactan protein 19 IPR000782 FAS1 domain	BR2/BR	global_protein
Solyc02g069450.2.1	0.183601	1.01402e-11	4.69406e-10	Photosystem I reaction center subunit III IPR003666 Photosystem I reaction centre protein PsaF, subunit III	BR2/BR	global_protein
Solyc07g008900.2.1	0.435683	1.03165e-11	4.75092e-10	Subtilisin-like serine protease IPR015500 Peptidase S8, subtilisin-related	BR2/BR	global_protein
Solyc10g012370.2.1	1.96841	1.0407e-11	4.76793e-10	Cysteine synthase IPR005859 Cysteine synthase A	BR2/BR	global_protein
Solyc01g088170.2.1	0.650168	1.08304e-11	4.93642e-10	Aldehyde oxidase IPR002346 Molybdopterin dehydrogenase, FAD-binding	BR2/BR	global_protein
Solyc08g076880.2.1	2.30612	1.17784e-11	5.34114e-10	Unknown Protein	BR2/BR	global_protein
Solyc10g006230.2.1	0.167738	1.20698e-11	5.44551e-10	Chlorophyll a-b binding protein 7, chloroplastic IPR001344 Chlorophyll A-B binding protein	BR2/BR	global_protein
Solyc12g011280.1.1	0.138397	1.23303e-11	5.53492e-10	Chlorophyll a-b binding protein 8, chloroplastic IPR001344 Chlorophyll A-B binding protein	BR2/BR	global_protein
Solyc04g072160.2.1	2.27546	1.27968e-11	5.71548e-10	Prostaglandin E synthase 3 IPR017447 CS	BR2/BR	global_protein
Solyc03g113990.2.1	1.91754	1.33226e-11	5.92055e-10	Uncharacterized conserved protein IPR007263 Putative thiol-disulphide oxidoreductase DCC	BR2/BR	global_protein
Solyc04g079960.1.1	1.75987	1.39653e-11	6.17528e-10	Geranylgeranyl pyrophosphate synthase 2 IPR000092 Polyprenyl synthetase	BR2/BR	global_protein
Solyc12g062610.1.1	0.31456	1.4486e-11	6.37384e-10	Photosystem I P700 chlorophyll a apoprotein A2 IPR001280 Photosystem I psaA and psaB	BR2/BR	global_protein
Solyc10g039270.1.1	0.274959	1.46916e-11	6.43245e-10	Peptidyl-prolyl cis-trans isomerase IPR001179 Peptidyl-prolyl cis-trans isomerase, FKBP-type	BR2/BR	global_protein
Solyc09g082650.2.1	1.72996	1.5043e-11	6.55401e-10	Acireductone dioxygenase IPR004313 Acireductone dioxygenase, ARD	BR2/BR	global_protein
Solyc03g051790.2.1	0.534759	1.56e-11	6.76355e-10	Os12g0236050 protein (Fragment)	BR2/BR	global_protein
Solyc11g011920.1.1	0.598656	1.57406e-11	6.79136e-10	Glutamate decarboxylase IPR010107 Glutamate decarboxylase	BR2/BR	global_protein
Solyc07g047800.2.1	1.81075	1.58618e-11	6.8106e-10	Short-chain dehydrogenase_reductase family protein IPR002347 Glucose_ribitol dehydrogenase	BR2/BR	global_protein
Solyc06g063240.2.1	0.534059	1.62091e-11	6.92629e-10	Os03g0169000 protein (Fragment) IPR004348 Protein of unknown function DUF246, plant	BR2/BR	global_protein
Solyc11g008720.1.1	2.11881	1.65405e-11	7.03409e-10	Beta-glucosidase G4 IPR001360 Glycoside hydrolase, family 1	BR2/BR	global_protein
Solyc11g007540.1.1	0.372104	1.67133e-11	7.07372e-10	Cytochrome P450	BR2/BR	global_protein
Solyc01g095620.2.1	0.417898	1.72192e-11	7.25329e-10	UDP-glucosyltransferase IPR002213 UDP-glucuronosyl_UDP-glucosyltransferase	BR2/BR	global_protein
Solyc11g072820.1.1	0.529594	1.74881e-11	7.33181e-10	Kinesin-5 IPR001752 Kinesin, motor region	BR2/BR	global_protein
Solyc05g013380.2.1	0.515241	1.76539e-11	7.36655e-10	Alanine aminotransferase 2 IPR004839 Aminotransferase, class I and II	BR2/BR	global_protein
Solyc04g006970.2.1	0.482698	1.78637e-11	7.41929e-10	Phosphoenolpyruvate carboxylase IPR015813 Pyruvate_Phosphoenolpyruvate kinase, catalytic core	BR2/BR	global_protein
Solyc01g009010.2.1	1.73188	1.83857e-11	7.60058e-10	4-diphosphocytidyl-2-C-methyl-D-erythritol kinase IPR004424 4-diphosphocytidyl-2C-methyl-D-erythritol kinase	BR2/BR	global_protein
Solyc06g083190.2.1	1.52041	1.85013e-11	7.61295e-10	Peptidyl-prolyl cis-trans isomerase IPR001179 Peptidyl-prolyl cis-trans isomerase, FKBP-type	BR2/BR	global_protein
Solyc05g005700.2.1	0.571869	1.89145e-11	7.74711e-10	Aldehyde dehydrogenase 1 IPR015590 Aldehyde dehydrogenase	BR2/BR	global_protein
Solyc04g077020.2.1	0.538373	1.91342e-11	7.80112e-10	Tubulin alpha-3 chain IPR002452 Alpha tubulin	BR2/BR	global_protein
Solyc06g008330.1.1	0.526029	2.04086e-11	8.2827e-10	Serine_threonine-protein kinase 38 IPR002290 Serine_threonine protein kinase	BR2/BR	global_protein
Solyc07g006220.1.1	0.441464	2.07164e-11	8.36942e-10	UDP-D-glucuronate 4-epimerase 1-binding domain	BR2/BR	global_protein
Solyc08g016670.2.1	1.66189	2.08997e-11	8.39095e-10	Calcyclin-binding protein IPR007699 SGS	BR2/BR	global_protein
Solyc01g099660.2.1	2.08938	2.09585e-11	8.39095e-10	Heat shock protein IPR013126 Heat shock protein 70	BR2/BR	global_protein
Solyc03g031620.2.1	2.13144	2.1309e-11	8.49304e-10	Phosphoadenosine phosphosulfate reductase IPR004508 Thioredoxin-independent 5-adenylylsulphate reductase	BR2/BR	global_protein
Solyc12g056780.1.1	1.86115	2.14884e-11	8.52629e-10	Prostaglandin E synthase 3 IPR017447 CS	BR2/BR	global_protein
Solyc12g099930.1.1	0.31452	2.17064e-11	8.5447e-10	Serine-glyoxylate aminotransferase IPR000192 Aminotransferase, class V_Cysteine desulfurase	BR2/BR	global_protein
Solyc03g019660.2.1	0.265879	2.17271e-11	8.5447e-10	Thylakoid lumenal 17.9 kDa protein, chloroplastic	BR2/BR	global_protein
Solyc06g008300.2.1	2.63374	2.18663e-11	8.56157e-10	LRR receptor-like serine_threonine-protein kinase, RLP	BR2/BR	global_protein
Solyc01g099040.2.1	2.00423	2.21395e-11	8.63053e-10	GDSL esterase_lipase At5g03980 IPR001087 Lipase, GDSL	BR2/BR	global_protein
Solyc01g008960.2.1	0.574979	2.2526e-11	8.74283e-10	Argonaute 4-like protein IPR003165 Stem cell self-renewal protein Piwi	BR2/BR	global_protein
Solyc02g083460.2.1	1.84051	2.28171e-11	8.81733e-10	Aspartyl protease family protein IPR001461 Peptidase A1	BR2/BR	global_protein
Solyc01g097770.2.1	0.528299	2.39012e-11	9.19626e-10	Serine_threonine protein kinase IPR002290 Serine_threonine protein kinase	BR2/BR	global_protein
Solyc10g074880.1.1	1.8887	2.41326e-11	9.24527e-10	Homology to unknown gene (Fragment)	BR2/BR	global_protein
Solyc03g118060.2.1	2.31136	2.44138e-11	9.31286e-10	Unknown Protein	BR2/BR	global_protein
Solyc11g020040.1.1	1.78039	2.49405e-11	9.47312e-10	Chaperone DnaK IPR012725 Chaperone DnaK	BR2/BR	global_protein
Solyc10g080940.1.1	0.647365	2.53133e-11	9.57382e-10	Tubulin beta chain IPR002453 Beta tubulin	BR2/BR	global_protein
Solyc01g087040.2.1	0.370701	2.59415e-11	9.75107e-10	Thylakoid lumenal 19 kDa protein, chloroplastic IPR016123 Mog1_PsbP, alpha_beta_alpha sandwich	BR2/BR	global_protein
Solyc01g107400.2.1	0.288924	2.60014e-11	9.75107e-10	Indole-3-acetic acid-amido synthetase GH3.8	BR2/BR	global_protein
Solyc06g011400.2.1	1.61835	2.7801e-11	1.03822e-09	ATP-dependent chaperone ClpB IPR013093 ATPase associated with various cellular activities, AAA-2	BR2/BR	global_protein
Solyc06g081980.1.1	1.83814	2.85355e-11	1.06119e-09	Pyridoxal biosynthesis lyase pdxS IPR001852 Vitamin B6 biosynthesis protein	BR2/BR	global_protein
Solyc11g007680.1.1	1.77804	3.00871e-11	1.11422e-09	Chloroplast outer envelope protein (Omp24)	BR2/BR	global_protein
Solyc07g051820.2.1	0.482266	3.08276e-11	1.13691e-09	Cellulose synthase IPR005150 Cellulose synthase	BR2/BR	global_protein
Solyc12g088820.1.1	0.598682	3.44663e-11	1.26585e-09	Serine_threonine-protein kinase 38 IPR002290 Serine_threonine protein kinase	BR2/BR	global_protein
Solyc06g076540.1.1	4.53185	3.47372e-11	1.27055e-09	class I heat shock protein IPR002068 Heat shock protein Hsp20	BR2/BR	global_protein
Solyc11g013110.1.1	2.03984	3.59953e-11	1.31117e-09	Anthocyanidin synthase IPR005123 Oxoglutarate and iron-dependent oxygenase	BR2/BR	global_protein
Solyc03g117430.2.1	1.61345	3.66612e-11	1.32998e-09	Cobalamin synthesis protein P biosynthesis CobW-like	BR2/BR	global_protein
Solyc04g007070.2.1	0.578275	3.69218e-11	1.33399e-09	Cc-nbs-lrr, resistance protein	BR2/BR	global_protein
Solyc07g056140.2.1	0.624082	3.82298e-11	1.37565e-09	Glucose-1-phosphate adenylyltransferase IPR011831 Glucose-1-phosphate adenylyltransferase	BR2/BR	global_protein
Solyc07g064690.1.1	1.68862	3.87166e-11	1.38498e-09	Unknown Protein IPR011719 Conserved hypothetical protein CHP02058	BR2/BR	global_protein
Solyc07g052470.2.1	1.67699	3.88005e-11	1.38498e-09	Syntaxin IPR010989 t-SNARE	BR2/BR	global_protein
Solyc12g049390.1.1	0.536522	4.07173e-11	1.44758e-09	Transmembrane protein IPR009637 Transmembrane receptor, eukaryota	BR2/BR	global_protein
Solyc09g061310.2.1	1.85684	4.20627e-11	1.48568e-09	PPPDE peptidase domain containing 2a IPR008580 Protein of unknown function DUF862, eukaryotic	BR2/BR	global_protein
Solyc08g065480.2.1	2.00449	4.21234e-11	1.48568e-09	Ferrochelatase IPR001015 Ferrochelatase	BR2/BR	global_protein
Solyc12g013700.1.1	1.6306	4.31984e-11	1.51758e-09	Aluminum-induced protein-like protein	BR2/BR	global_protein
Solyc03g118240.2.1	0.411056	4.35201e-11	1.52286e-09	Magnesium-protoporphyrin ix methyltransferase IPR010251 Magnesium protoporphyrin O-methyltransferase	BR2/BR	global_protein
Solyc11g013310.1.1	0.480641	4.40861e-11	1.53662e-09	Auxin transporter-like protein 3 IPR013057 Amino acid transporter, transmembrane	BR2/BR	global_protein
Solyc03g031600.2.1	0.526984	4.58717e-11	1.59261e-09	Peroxisomal membrane protein PMP22 IPR007248 Mpv17_PMP22	BR2/BR	global_protein
Solyc08g080940.2.1	1.82749	4.61271e-11	1.59524e-09	Glutathione peroxidase IPR000889 Glutathione peroxidase	BR2/BR	global_protein
Solyc09g092430.2.1	0.617807	4.84638e-11	1.66956e-09	Selenium binding protein IPR008826 Selenium-binding protein	BR2/BR	global_protein
Solyc07g063600.2.1	0.318382	4.93512e-11	1.69357e-09	Chlorophyll a-b binding protein 13, chloroplastic IPR001344 Chlorophyll A-B binding protein	BR2/BR	global_protein
Solyc00g009140.2.1	1.80321	5.06466e-11	1.73134e-09	Short-chain dehydrogenase_reductase SDR IPR002198 Short-chain dehydrogenase_reductase SDR	BR2/BR	global_protein
Solyc03g025320.2.1	0.47047	5.10738e-11	1.73925e-09	Hydroxycinnamoyl transferase IPR003480 Transferase	BR2/BR	global_protein
Solyc09g089740.2.1	2.24615	5.14843e-11	1.74654e-09	1-aminocyclopropane-1-carboxylate oxidase-like protein IPR005123 Oxoglutarate and iron-dependent oxygenase	BR2/BR	global_protein
Solyc06g073540.2.1	0.618263	5.24574e-11	1.77278e-09	Argonaute 4-like protein IPR003165 Stem cell self-renewal protein Piwi	BR2/BR	global_protein
Solyc01g007520.2.1	0.155951	5.42835e-11	1.82755e-09	Photosystem II reaction center protein H IPR001056 Photosystem II phosphoprotein PsbH	BR2/BR	global_protein
Solyc06g005890.2.1	0.621326	5.74991e-11	1.92551e-09	Unknown Protein IPR007750 Protein of unknown function DUF674	BR2/BR	global_protein
Solyc09g011030.2.1	1.50514	5.76268e-11	1.92551e-09	Hsp70 nucleotide exchange factor fes1 IPR011989 Armadillo-like helical	BR2/BR	global_protein
Solyc11g006990.1.1	0.448993	5.9039e-11	1.96531e-09	Os06g0207500 protein (Fragment) IPR004253 Protein of unknown function DUF231, plant	BR2/BR	global_protein
Solyc06g008130.2.1	1.82534	5.97e-11	1.9799e-09	SET domain protein SUVR2 IPR018848 WIYLD domain	BR2/BR	global_protein
Solyc02g087110.2.1	2.13142	6.02801e-11	1.99171e-09	Alpha-dioxygenase IPR002007 Haem peroxidase, animal	BR2/BR	global_protein
Solyc10g086470.1.1	0.395645	6.05821e-11	1.99383e-09	Chromosome 05 contig 1 DNA sequence	BR2/BR	global_protein
Solyc02g077670.2.1	1.81193	6.08355e-11	1.99383e-09	Chaperone protein dnaJ 2 IPR003095 Heat shock protein DnaJ	BR2/BR	global_protein
Solyc12g006510.1.1	0.585184	6.10173e-11	1.99383e-09	Cycloartenol Synthase IPR018333 Squalene cyclase	BR2/BR	global_protein
Solyc06g066030.2.1	0.574133	6.14431e-11	2.00039e-09	Os02g0200800 protein (Fragment) IPR009675 Targeting for Xklp2	BR2/BR	global_protein
Solyc05g010670.2.1	1.65868	6.22081e-11	2.01234e-09	Chaperone protein htpG IPR001404 Heat shock protein Hsp90	BR2/BR	global_protein
Solyc01g106580.2.1	0.55621	6.22629e-11	2.01234e-09	Unknown Protein	BR2/BR	global_protein
Solyc08g079110.2.1	0.353025	6.26776e-11	2.0184e-09	Pentapeptide repeat IPR001646 Pentapeptide repeat	BR2/BR	global_protein
Solyc08g067330.1.1	0.24272	6.29631e-11	2.02027e-09	Chlorophyll a-b binding protein 3C-like IPR001344 Chlorophyll A-B binding protein	BR2/BR	global_protein
Solyc07g045540.2.1	0.619283	6.34749e-11	2.02284e-09	Glucose-6-phosphate 1-dehydrogenase IPR001282 Glucose-6-phosphate dehydrogenase	BR2/BR	global_protein
Solyc08g006930.2.1	0.174043	6.34981e-11	2.02284e-09	Photosystem I reaction center subunit X psaK IPR017493 Photosystem I reaction center, PsaK, plant	BR2/BR	global_protein
Solyc06g069430.2.1	1.56389	6.58967e-11	2.08431e-09	MADS box transcription factor IPR002487 Transcription factor, K-box	BR2/BR	global_protein
Solyc10g005920.2.1	0.600708	6.63272e-11	2.09048e-09	Enhancer of mRNA-decapping protein 4 IPR017986 WD40 repeat, region	BR2/BR	global_protein
Solyc05g007500.2.1	0.336021	6.69473e-11	2.09623e-09	CAAX amino terminal protease family protein IPR003675 Abortive infection protein	BR2/BR	global_protein
Solyc03g114450.2.1	0.487715	6.70418e-11	2.09623e-09	Extracellular calcium sensing receptor IPR001763 Rhodanese-like	BR2/BR	global_protein
Solyc10g084140.1.1	1.74039	6.7217e-11	2.09623e-09	Ferrochelatase IPR001015 Ferrochelatase	BR2/BR	global_protein
Solyc09g092550.2.1	0.630751	6.88683e-11	2.14021e-09	Hypothetical salt-inducible protein (Fragment)	BR2/BR	global_protein
Solyc04g082460.2.1	1.80287	7.06149e-11	2.17998e-09	Catalase IPR018028 Catalase related subgroup	BR2/BR	global_protein
Solyc12g057040.1.1	0.618605	7.06383e-11	2.17998e-09	Cryptochrome 1b	BR2/BR	global_protein
Solyc02g070500.1.1	1.81142	7.19402e-11	2.21247e-09	Susceptibility homeodomain transcription factor (Fragment) IPR007493 Protein of unknown function DUF538	BR2/BR	global_protein
Solyc06g082940.2.1	0.280281	7.25363e-11	2.22311e-09	Photosystem I reaction center subunit XI IPR003757 Photosystem I reaction centre, subunit XI PsaL	BR2/BR	global_protein
Solyc11g071620.1.1	0.598311	7.30441e-11	2.23098e-09	Aldehyde oxidase IPR016208 Aldehyde oxidase_xanthine dehydrogenase	BR2/BR	global_protein
Solyc08g005770.2.1	1.90349	7.36281e-11	2.24112e-09	Alcohol acetyltransferase IPR003480 Transferase	BR2/BR	global_protein
Solyc05g051400.2.1	0.570762	7.73164e-11	2.34535e-09	Mitochondrial 2-oxoglutarate_malate carrier protein IPR001993 Mitochondrial substrate carrier	BR2/BR	global_protein
Solyc09g064940.2.1	1.78592	7.82924e-11	2.36688e-09	Phenazine biosynthesis protein PhzF family IPR003719 Phenazine biosynthesis PhzC_PhzF protein	BR2/BR	global_protein
Solyc03g121180.2.1	0.438968	7.87437e-11	2.37245e-09	GDSL esterase_lipase At5g22810 IPR001087 Lipase, GDSL	BR2/BR	global_protein
Solyc11g069050.1.1	0.626846	8.004e-11	2.40336e-09	4-coumarate-coa ligase IPR000873 AMP-dependent synthetase and ligase	BR2/BR	global_protein
Solyc03g115900.2.1	0.223939	8.04367e-11	2.40714e-09	Chlorophyll a-b binding protein P4, chloroplastic IPR001344 Chlorophyll A-B binding protein	BR2/BR	global_protein
Solyc02g020960.1.1	0.130032	8.28349e-11	2.47059e-09	Photosystem I P700 chlorophyll a apoprotein A1 IPR001280 Photosystem I psaA and psaB	BR2/BR	global_protein
Solyc03g116110.2.1	1.51369	8.59544e-11	2.55506e-09	Alpha_beta hydrolase fold protein	BR2/BR	global_protein
Solyc10g086060.1.1	0.472447	8.64599e-11	2.56152e-09	IQ-domain 10 (Fragment) IPR000048 IQ calmodulin-binding region	BR2/BR	global_protein
Solyc11g072540.1.1	1.70719	8.77233e-11	2.58565e-09	DDB1- and CUL4-associated factor 8-like protein 1 IPR017986 WD40 repeat, region	BR2/BR	global_protein
Solyc11g066100.1.1	1.5244	8.78564e-11	2.58565e-09	heat shock protein IPR013126 Heat shock protein 70	BR2/BR	global_protein
Solyc11g011210.1.1	2.90182	8.81592e-11	2.586e-09	Gibberellin regulated protein IPR003854 Gibberellin regulated protein	BR2/BR	global_protein
Solyc04g076790.2.1	1.53106	8.98847e-11	2.62795e-09	Serine hydroxymethyltransferase IPR001085 Serine hydroxymethyltransferase	BR2/BR	global_protein
Solyc03g082960.2.1	0.41861	9.02224e-11	2.62917e-09	Serine_threonine phosphatase family protein IPR015655 Protein phosphatase 2C	BR2/BR	global_protein
Solyc07g022900.2.1	0.499268	9.09007e-11	2.64028e-09	Chlorophyll a-b binding protein 4, chloroplastic IPR001344 Chlorophyll A-B binding protein	BR2/BR	global_protein
Solyc06g054510.2.1	1.66659	9.87152e-11	2.85715e-09	Acyl carrier protein	BR2/BR	global_protein
Solyc10g008740.2.1	0.626537	9.901e-11	2.85715e-09	Magnesium chelatase ATPase subunit I IPR011775 Magnesium chelatase, ATPase subunit I	BR2/BR	global_protein
Solyc04g078450.2.1	2.3209	1.01078e-10	2.90738e-09	Unknown Protein	BR2/BR	global_protein
Solyc03g114710.2.1	1.59416	1.03328e-10	2.94869e-09	Glucosyltransferase IPR002213 UDP-glucuronosyl_UDP-glucosyltransferase	BR2/BR	global_protein
Solyc12g014490.1.1	0.4794	1.03718e-10	2.94869e-09	Microtubule-associated protein MAP65-1c IPR007145 MAP65_ASE1	BR2/BR	global_protein
Solyc03g115220.2.1	2.23466	1.03836e-10	2.94869e-09	Cytochrome P450	BR2/BR	global_protein
Solyc02g089090.2.1	0.625454	1.05863e-10	2.99653e-09	Pto-like, Serine_threonine kinase protein, resistance protein	BR2/BR	global_protein
Solyc03g117360.2.1	0.573034	1.07279e-10	3.02696e-09	WD-40 repeat protein-like (Fragment) IPR017986 WD40 repeat, region	BR2/BR	global_protein
Solyc04g014480.2.1	2.17138	1.07737e-10	3.03029e-09	class I heat shock protein 3 IPR002068 Heat shock protein Hsp20	BR2/BR	global_protein
Solyc06g009050.2.1	2.06939	1.08745e-10	3.04897e-09	Universal stress protein IPR006016 UspA	BR2/BR	global_protein
Solyc03g114320.2.1	0.541696	1.1141e-10	3.11388e-09	Kinesin light chain IPR011990 Tetratricopeptide-like helical	BR2/BR	global_protein
Solyc11g010560.1.1	0.608545	1.1473e-10	3.19538e-09	Kinesin-like protein IPR001752 Kinesin, motor region	BR2/BR	global_protein
Solyc06g008940.2.1	1.65371	1.15045e-10	3.19538e-09	Elongation factor Tu IPR004541 Translation elongation factor EFTu_EF1A, bacterial and organelle	BR2/BR	global_protein
Solyc05g055400.2.1	0.426605	1.26179e-10	3.49371e-09	Cytochrome P450	BR2/BR	global_protein
Solyc06g068950.2.1	0.624328	1.30225e-10	3.59453e-09	Phosphoethanolamine N-methyltransferase IPR013216 Methyltransferase type 11	BR2/BR	global_protein
Solyc02g091840.2.1	0.632189	1.34179e-10	3.6922e-09	Receptor like kinase, RLK	BR2/BR	global_protein
Solyc03g113240.2.1	0.344241	1.36956e-10	3.74052e-09	Unknown Protein IPR009500 Protein of unknown function DUF1118	BR2/BR	global_protein
Solyc09g090570.2.1	0.304729	1.37197e-10	3.74052e-09	Proton gradient regulation 5	BR2/BR	global_protein
Solyc10g083650.1.1	1.70797	1.41312e-10	3.84093e-09	Peroxiredoxin ahpC_TSA family IPR013740 Redoxin	BR2/BR	global_protein
Solyc01g079410.2.1	0.488333	1.42839e-10	3.8706e-09	SMP-30_Gluconolaconase_LRE domain protein IPR011042 Six-bladed beta-propeller, TolB-like	BR2/BR	global_protein
Solyc02g093940.2.1	0.604035	1.47205e-10	3.95594e-09	mTERF domain-containing protein 1, mitochondrial IPR003690 Mitochodrial transcription termination factor-related	BR2/BR	global_protein
Solyc06g083680.2.1	0.388862	1.47324e-10	3.95594e-09	Photosystem I reaction center subunit IV A IPR008990 Electron transport accessory protein	BR2/BR	global_protein
Solyc11g027880.1.1	0.562304	1.52389e-10	4.06738e-09	Phosphatidylinositol transfer protein SFH5 IPR001251 Cellular retinaldehyde-binding_triple function, C-terminal	BR2/BR	global_protein
Solyc09g009190.2.1	0.604887	1.56128e-10	4.15468e-09	1 4-alpha-glucan branching enzyme II IPR006589 Glycosyl hydrolase, family 13, subfamily, catalytic region	BR2/BR	global_protein
Solyc08g048550.2.1	0.414074	1.58684e-10	4.2101e-09	Protease Do-like (S2 serine-type protease) IPR001254 Peptidase S1 and S6, chymotrypsin_Hap	BR2/BR	global_protein
Solyc02g062460.2.1	1.72451	1.60014e-10	4.2147e-09	2-oxoglutarate-dependent dioxygenase IPR005123 Oxoglutarate and iron-dependent oxygenase	BR2/BR	global_protein
Solyc06g011380.2.1	1.85431	1.60074e-10	4.2147e-09	Chaperone ClpB	BR2/BR	global_protein
Solyc08g074940.2.1	2.24599	1.6028e-10	4.2147e-09	Aspartic proteinase nepenthesin-2 IPR001461 Peptidase A1	BR2/BR	global_protein
Solyc12g096900.1.1	0.540572	1.65131e-10	4.32944e-09	Tir, resistance protein fragment	BR2/BR	global_protein
Solyc06g066640.2.1	0.340842	1.6722e-10	4.37134e-09	Photosystem I reaction center subunit VI-1, chloroplastic IPR004928 Photosystem I reaction centre subunit VI	BR2/BR	global_protein
Solyc07g014590.2.1	0.622305	1.68537e-10	4.39285e-09	Glycogen debranching enzyme IPR006589 Glycosyl hydrolase, family 13, subfamily, catalytic region	BR2/BR	global_protein
Solyc01g057210.2.1	0.583742	1.69718e-10	4.40726e-09	Pyruvate dehydrogenase kinase IPR018955 Branched-chain alpha-ketoacid dehydrogenase kinase_Pyruvate dehydrogenase kinase, mitochondrial	BR2/BR	global_protein
Solyc12g017450.1.1	0.576522	1.73135e-10	4.47333e-09	Cysteine-type endopeptidase_ ubiquitin thiolesterase	BR2/BR	global_protein
Solyc02g062390.2.1	2.22457	1.7435e-10	4.49166e-09	Unknown Protein IPR000167 Dehydrin	BR2/BR	global_protein
Solyc01g067090.2.1	2.0491	1.7772e-10	4.56525e-09	Homeodomain-like	BR2/BR	global_protein
Solyc09g007870.2.1	0.574533	1.78267e-10	4.56611e-09	Manganese transporter mntH IPR017187 Ethylene-insensitive 2	BR2/BR	global_protein
Solyc02g061960.2.1	1.98489	1.79849e-10	4.59339e-09	La related protein-like IPR006630 RNA-binding protein Lupus La	BR2/BR	global_protein
Solyc01g107700.2.1	1.57232	1.83059e-10	4.66197e-09	Kynurenine formamidase IPR007325 Putative cyclase	BR2/BR	global_protein
Solyc05g012600.2.1	0.346733	1.85735e-10	4.7166e-09	Unknown Protein	BR2/BR	global_protein
Solyc02g021440.2.1	0.652655	1.86966e-10	4.73434e-09	CBL-interacting protein kinase 04 IPR002290 Serine_threonine protein kinase	BR2/BR	global_protein
Solyc09g064800.1.1	0.593268	1.88299e-10	4.74136e-09	Glycogen debranching enzyme IPR006589 Glycosyl hydrolase, family 13, subfamily, catalytic region	BR2/BR	global_protein
Solyc10g081650.1.1	1.57366	1.8831e-10	4.74136e-09	Carotenoid isomerase, chloroplastic	BR2/BR	global_protein
Solyc10g047410.1.1	0.200803	2.07895e-10	5.21518e-09	Photosystem II CP43 chlorophyll apoprotein IPR000932 Photosystem antenna protein-like	BR2/BR	global_protein
Solyc01g111260.2.1	0.537331	2.08302e-10	5.21518e-09	Phosphatidylinositol-specific phospholipase c IPR017946 PLC-like phosphodiesterase, TIM beta_alpha-barrel domain	BR2/BR	global_protein
Solyc09g091180.2.1	1.51581	2.15929e-10	5.39094e-09	chaperonin IPR001844 Chaperonin Cpn60	BR2/BR	global_protein
Solyc07g065640.2.1	0.519334	2.18006e-10	5.42755e-09	RPM1 interacting protein 4 transcript 2 IPR008700 Defence response, Rin4	BR2/BR	global_protein
Solyc06g005900.2.1	0.590902	2.21749e-10	5.50532e-09	Unknown Protein IPR007750 Protein of unknown function DUF674	BR2/BR	global_protein
Solyc01g112060.2.1	0.303683	2.23369e-10	5.53008e-09	NmrA family protein-binding domain	BR2/BR	global_protein
Solyc03g007890.2.1	1.87443	2.24126e-10	5.53254e-09	Heat shock protein 90 (Fragment) IPR003594 ATP-binding region, ATPase-like IPR001404 Heat shock protein Hsp90	BR2/BR	global_protein
Solyc06g076690.2.1	1.55915	2.24713e-10	5.53254e-09	Acyl-coenzyme A thioesterase 13 IPR003736 Phenylacetic acid degradation-related protein	BR2/BR	global_protein
Solyc01g099190.2.1	2.62418	2.284e-10	5.58889e-09	Lipoxygenase IPR001246 Lipoxygenase, plant	BR2/BR	global_protein
Solyc12g032980.1.1	0.298355	2.28407e-10	5.58889e-09	Photosystem I P700 chlorophyll a apoprotein A2 IPR001280 Photosystem I psaA and psaB	BR2/BR	global_protein
Solyc07g042250.2.1	1.92361	2.28888e-10	5.58889e-09	chaperonin IPR017416 Chaperonin 21, chloroplast IPR018369 Chaperonin Cpn10, conserved site	BR2/BR	global_protein
Solyc04g081870.2.1	0.468173	2.30162e-10	5.60461e-09	Expansin IPR002963 Expansin	BR2/BR	global_protein
Solyc09g008780.2.1	0.512531	2.4214e-10	5.86466e-09	Os01g0786800 protein (Fragment) IPR002781 Protein of unknown function DUF81	BR2/BR	global_protein
Solyc12g096820.1.1	0.626403	2.45504e-10	5.92945e-09	UDP-glucosyltransferase family 1 protein IPR002213 UDP-glucuronosyl_UDP-glucosyltransferase	BR2/BR	global_protein
Solyc12g009300.1.1	0.516331	2.50239e-10	6.01657e-09	Sucrose synthase IPR012820 Sucrose synthase, plants and cyanobacteria IPR000368 Sucrose synthase	BR2/BR	global_protein
Solyc11g006910.1.1	2.16594	2.50465e-10	6.01657e-09	Ferredoxin IPR010241 Ferredoxin (2Fe-2S), plant	BR2/BR	global_protein
Solyc10g017890.1.1	0.250875	2.56227e-10	6.11704e-09	Photosystem I P700 chlorophyll a apoprotein IPR001280 Photosystem I psaA and psaB	BR2/BR	global_protein
Solyc03g082660.2.1	0.568753	2.56712e-10	6.11704e-09	Major facilitator superfamily domain containing protein 5 IPR008509 Protein of unknown function DUF791	BR2/BR	global_protein
Solyc10g086760.1.1	0.500353	2.63142e-10	6.25348e-09	Tubulin beta chain IPR002453 Beta tubulin	BR2/BR	global_protein
Solyc03g005780.1.1	0.189067	2.65742e-10	6.29845e-09	Chlorophyll a-b binding protein 3C-like IPR001344 Chlorophyll A-B binding protein	BR2/BR	global_protein
Solyc06g069730.2.1	0.251155	2.72568e-10	6.44304e-09	Chlorophyll a-b binding protein 4, chloroplastic IPR001344 Chlorophyll A-B binding protein	BR2/BR	global_protein
Solyc02g067090.2.1	0.66321	2.82244e-10	6.65407e-09	Unknown Protein	BR2/BR	global_protein
Solyc09g090390.1.1	0.338123	2.92698e-10	6.87816e-09	Unknown Protein	BR2/BR	global_protein
Solyc07g045210.1.1	0.650903	2.93297e-10	6.87816e-09	Unknown Protein	BR2/BR	global_protein
Solyc08g023440.2.1	0.645059	2.96029e-10	6.892e-09	Early-responsive to dehydration 4 IPR003864 Protein of unknown function DUF221	BR2/BR	global_protein
Solyc04g050920.2.1	0.530693	2.96176e-10	6.892e-09	Os02g0504100 protein (Fragment)	BR2/BR	global_protein
Solyc02g063490.2.1	1.60115	2.96214e-10	6.892e-09	Malate dehydrogenase IPR010097 Malate dehydrogenase, NAD-dependent, eukaryotes and gamma proteobacteria	BR2/BR	global_protein
Solyc01g102310.2.1	0.663219	3.05565e-10	7.07303e-09	Unknown Protein	BR2/BR	global_protein
Solyc09g075950.1.1	1.54714	3.05585e-10	7.07303e-09	Heat shock protein 1 IPR013126 Heat shock protein 70	BR2/BR	global_protein
Solyc01g111830.2.1	0.602018	3.07285e-10	7.0939e-09	24-sterol C-methyltransferase IPR013705 Sterol methyltransferase C-terminal	BR2/BR	global_protein
Solyc01g093990.2.1	0.571466	3.11803e-10	7.17954e-09	Glyoxylate reductase_hydroxypyruvate reductase IPR006140 D-isomer specific 2-hydroxyacid dehydrogenase, NAD-binding	BR2/BR	global_protein
Solyc06g074260.2.1	0.392577	3.1374e-10	7.20547e-09	Genomic DNA chromosome 5 P1 clone MWD9 IPR007608 Protein of unknown function DUF584	BR2/BR	global_protein
Solyc06g050170.2.1	0.374903	3.24753e-10	7.43918e-09	Potassium transporter IPR018519 Potassium uptake protein, kup IPR003855 K+ potassium transporter	BR2/BR	global_protein
Solyc04g082200.2.1	1.54129	3.29855e-10	7.50871e-09	Dehydrin IPR000167 Dehydrin	BR2/BR	global_protein
Solyc09g009990.2.1	0.654491	3.30589e-10	7.50871e-09	Transposon protein Mutator sub-class	BR2/BR	global_protein
Solyc02g079170.2.1	1.64408	3.31343e-10	7.50871e-09	NADH dehydrogenase like protein IPR013027 FAD-dependent pyridine nucleotide-disulphide oxidoreductase	BR2/BR	global_protein
Solyc01g095900.2.1	1.62651	3.31398e-10	7.50871e-09	Protein TIF31 homolog IPR011990 Tetratricopeptide-like helical	BR2/BR	global_protein
Solyc06g009940.1.1	0.18997	3.32857e-10	7.50871e-09	Photosystem I P700 chlorophyll a apoprotein A1 IPR001280 Photosystem I psaA and psaB	BR2/BR	global_protein
Solyc06g068670.2.1	0.606351	3.37975e-10	7.58566e-09	Unknown Protein	BR2/BR	global_protein
Solyc05g012020.2.1	1.5382	3.45285e-10	7.73021e-09	MADS-box transcription factor MADS-MC IPR002487 Transcription factor, K-box	BR2/BR	global_protein
Solyc04g007980.2.1	1.51621	3.49754e-10	7.81059e-09	1-aminocyclopropane-1-carboxylate oxidase IPR005123 Oxoglutarate and iron-dependent oxygenase	BR2/BR	global_protein
Solyc10g087010.1.1	0.485658	3.62701e-10	8.05922e-09	cytochrome P450	BR2/BR	global_protein
Solyc09g008920.2.1	1.50565	3.6484e-10	8.08654e-09	Geranylgeranyl pyrophosphate synthase IPR000092 Polyprenyl synthetase	BR2/BR	global_protein
Solyc05g005080.2.1	0.532722	3.66347e-10	8.09592e-09	Endo-1 4-beta-glucanase IPR001701 Glycoside hydrolase, family 9	BR2/BR	global_protein
Solyc08g080410.2.1	1.59531	3.72367e-10	8.19208e-09	UBX domain-containing protein IPR001012 UBX	BR2/BR	global_protein
Solyc02g081810.2.1	0.618107	4.11704e-10	9.03513e-09	tRNA pseudouridine synthase B IPR004802 Pseudouridine synthase, putative	BR2/BR	global_protein
Solyc05g051850.2.1	0.496686	4.17811e-10	9.14657e-09	Inositol-3-phosphate synthase IPR002587 Myo-inositol-1-phosphate synthase	BR2/BR	global_protein
Solyc01g109170.2.1	1.74029	4.24735e-10	9.25257e-09	Cold acclimation protein COR413-like IPR008892 Cold acclimation WCOR413	BR2/BR	global_protein
Solyc02g070320.2.1	0.633911	4.28427e-10	9.31018e-09	40S ribosomal protein S4-like protein IPR000876 Ribosomal protein S4e	BR2/BR	global_protein
Solyc01g058190.2.1	1.69664	4.35508e-10	9.41798e-09	30S ribosomal protein S6 IPR000529 Ribosomal protein S6	BR2/BR	global_protein
Solyc04g076050.2.1	1.59449	4.38221e-10	9.42174e-09	Divalent cation tolerance protein CutA IPR004323 Divalent ion tolerance protein, CutA1	BR2/BR	global_protein
Solyc12g014470.1.1	1.64626	4.38862e-10	9.42174e-09	Protein grpE IPR000740 GrpE nucleotide exchange factor	BR2/BR	global_protein
Solyc06g084540.2.1	2.2377	4.40057e-10	9.42464e-09	Universal stress protein IPR006016 UspA	BR2/BR	global_protein
Solyc02g087760.2.1	0.560961	4.42771e-10	9.45997e-09	Calmodulin binding protein IPR000048 IQ calmodulin-binding region	BR2/BR	global_protein
Solyc01g106330.2.1	0.649006	4.48356e-10	9.55633e-09	Glutamyl-tRNA(Gln) amidotransferase subunit A IPR000120 Amidase signature enzyme	BR2/BR	global_protein
Solyc02g071380.2.1	0.613296	4.60265e-10	9.78668e-09	1-aminocyclopropane-1-carboxylate oxidase 3 IPR005123 Oxoglutarate and iron-dependent oxygenase	BR2/BR	global_protein
Solyc02g063360.2.1	1.64771	4.62556e-10	9.78857e-09	C2 domain-containing protein IPR018029 C2 membrane targeting protein	BR2/BR	global_protein
Solyc09g083380.2.1	0.57073	4.7103e-10	9.94422e-09	Histone H1 IPR005818 Histone H1_H5	BR2/BR	global_protein
Solyc09g015830.1.1	1.50133	4.78814e-10	1.00846e-08	Pto-like, Serine_threonine kinase protein, resistance protein	BR2/BR	global_protein
Solyc03g065340.2.1	0.574779	4.79986e-10	1.00854e-08	Phosphorylase IPR011833 Glycogen_starch_alpha-glucan phosphorylase	BR2/BR	global_protein
Solyc07g064610.2.1	0.601188	4.94262e-10	1.03608e-08	Calcium-dependent protein kinase 2 IPR002290 Serine_threonine protein kinase	BR2/BR	global_protein
Solyc10g007290.2.1	0.616632	4.96165e-10	1.03763e-08	Phosphoenolpyruvate carboxylase IPR015813 Pyruvate_Phosphoenolpyruvate kinase, catalytic core IPR001449 Phosphoenolpyruvate carboxylase	BR2/BR	global_protein
Solyc07g062130.2.1	0.624918	5.02418e-10	1.04824e-08	Dtdp-glucose 4 6-dehydratase-binding domain	BR2/BR	global_protein
Solyc01g007530.2.1	0.408811	5.09578e-10	1.05907e-08	Cytochrome b6 IPR005797 Cytochrome b_b6, N-terminal	BR2/BR	global_protein
Solyc01g100760.2.1	2.13296	5.09992e-10	1.05907e-08	Susceptibility homeodomain transcription factor (Fragment) IPR007493 Protein of unknown function DUF538	BR2/BR	global_protein
Solyc08g016010.2.1	0.662587	5.12805e-10	1.06243e-08	Ectonucleoside triphosphate diphosphohydrolase 5 IPR000407 Nucleoside phosphatase GDA1_CD39	BR2/BR	global_protein
Solyc12g037940.1.1	0.544465	5.18375e-10	1.07147e-08	DNA-directed RNA polymerase subunit beta IPR015712 DNA-directed RNA polymerase, subunit 2	BR2/BR	global_protein
Solyc07g062970.2.1	1.62804	5.22616e-10	1.07773e-08	Serine_threonine phosphatase family protein IPR015655 Protein phosphatase 2C	BR2/BR	global_protein
Solyc02g076710.2.1	1.72337	5.25245e-10	1.08064e-08	Cathepsin B-like cysteine proteinase IPR013128 Peptidase C1A, papain	BR2/BR	global_protein
Solyc01g005020.2.1	0.622426	5.47437e-10	1.1237e-08	Sodium_hydrogen exchanger Na+ H+ antiporter IPR018418 Na+_H+ exchanger, isoforms 7_8, conserved region	BR2/BR	global_protein
Solyc05g055700.2.1	1.574	5.53879e-10	1.1343e-08	Alcohol dehydrogenase zinc-binding domain protein IPR002085 Alcohol dehydrogenase superfamily, zinc-containing	BR2/BR	global_protein
Solyc07g056540.2.1	0.309669	5.55185e-10	1.13436e-08	L-lactate dehydrogenase IPR012133 Alpha-hydroxy acid dehydrogenase, FMN-dependent	BR2/BR	global_protein
Solyc01g111750.2.1	0.625025	5.56984e-10	1.13543e-08	Heat shock protein DnaJ domain protein	BR2/BR	global_protein
Solyc06g073060.2.1	1.57775	5.63182e-10	1.14282e-08	Iaa-amino acid hydrolase 6 IPR017439 Peptidase M20D, mername-AA028_carboxypeptidase Ss1	BR2/BR	global_protein
Solyc07g008170.2.1	1.5193	5.6556e-10	1.14503e-08	Methyl binding domain protein (Fragment) IPR001739 Methyl-CpG DNA binding	BR2/BR	global_protein
Solyc01g090550.2.1	1.5348	5.88552e-10	1.18778e-08	DNAJ chaperone IPR003095 Heat shock protein DnaJ	BR2/BR	global_protein
Solyc09g011470.2.1	2.27831	5.90403e-10	1.18778e-08	Unknown Protein	BR2/BR	global_protein
Solyc06g082500.2.1	0.592462	5.90685e-10	1.18778e-08	Solute carrier family 35 member E3 IPR004853 Protein of unknown function DUF250	BR2/BR	global_protein
Solyc01g108910.2.1	0.498943	5.92258e-10	1.18826e-08	COSII_At2g15890 (Fragment)	BR2/BR	global_protein
Solyc05g053230.2.1	0.643798	5.95287e-10	1.19165e-08	Serine_threonine protein kinase IPR002290 Serine_threonine protein kinase	BR2/BR	global_protein
Solyc10g085680.1.1	0.418771	6.0244e-10	1.19441e-08	Protein kinase IPR002290 Serine_threonine protein kinase	BR2/BR	global_protein
Solyc11g067240.1.1	1.64751	6.02554e-10	1.19441e-08	Vacuolar sorting protein 4b IPR003959 ATPase, AAA-type, core	BR2/BR	global_protein
Solyc08g079430.2.1	0.568669	6.02735e-10	1.19441e-08	Primary amine oxidase IPR000269 Copper amine oxidase	BR2/BR	global_protein
Solyc10g084050.1.1	1.55745	6.03385e-10	1.19441e-08	26S protease regulatory subunit 6B homolog IPR005938 ATPase, AAA-type, CDC48	BR2/BR	global_protein
Solyc07g049440.2.1	0.532681	6.10637e-10	1.20088e-08	GDSL esterase_lipase At2g04570 IPR001087 Lipase, GDSL	BR2/BR	global_protein
Solyc01g109180.2.1	0.60175	6.10709e-10	1.20088e-08	Long-chain-fatty-acid-CoA ligase IPR000873 AMP-dependent synthetase and ligase	BR2/BR	global_protein
Solyc06g035580.2.1	0.528944	6.14296e-10	1.20527e-08	Choline dehydrogenase IPR012132 Glucose-methanol-choline oxidoreductase	BR2/BR	global_protein
Solyc10g076600.1.1	1.51031	6.26498e-10	1.2265e-08	Acyl-CoA dehydrogenase IPR009100 Acyl-CoA dehydrogenase_oxidase, middle and N-terminal	BR2/BR	global_protein
Solyc10g084400.1.1	1.58365	6.32756e-10	1.23603e-08	Glutathione S-transferase IPR017933 Glutathione S-transferase_chloride channel, C-terminal	BR2/BR	global_protein
Solyc03g113100.2.1	1.52302	6.39251e-10	1.24598e-08	Ubiquitin-conjugating enzyme E2 2 IPR000608 Ubiquitin-conjugating enzyme, E2	BR2/BR	global_protein
Solyc05g008350.2.1	0.562677	6.43658e-10	1.25095e-08	ABC transporter G family member 7 IPR013525 ABC-2 type transporter	BR2/BR	global_protein
Solyc05g010710.1.1	0.623356	6.44614e-10	1.25095e-08	UDP-glucosyltransferase IPR002213 UDP-glucuronosyl_UDP-glucosyltransferase	BR2/BR	global_protein
Solyc12g042470.1.1	0.573219	6.50251e-10	1.25914e-08	Reductase 2 IPR020471 Aldo_keto reductase subgroup	BR2/BR	global_protein
Solyc03g111260.2.1	0.563834	6.53791e-10	1.26324e-08	Metallo-beta-lactamase family protein IPR001279 Beta-lactamase-like	BR2/BR	global_protein
Solyc01g010580.2.1	0.626584	6.58896e-10	1.27034e-08	Ribosomal protein IPR002942 RNA-binding S4 IPR018079 Ribosomal protein S4, conserved site IPR001912 Ribosomal protein S4	BR2/BR	global_protein
Solyc02g092000.2.1	0.618959	6.81571e-10	1.31121e-08	Unknown Protein	BR2/BR	global_protein
Solyc12g014250.1.1	0.583714	7.07911e-10	1.35602e-08	Phosphoenolpyruvate carboxylase 1 IPR015813 Pyruvate_Phosphoenolpyruvate kinase, catalytic core IPR001449 Phosphoenolpyruvate carboxylase	BR2/BR	global_protein
Solyc02g064950.2.1	1.68685	7.12355e-10	1.36159e-08	CBS domain-containing protein-like IPR000644 Cystathionine beta-synthase, core	BR2/BR	global_protein
Solyc01g068080.2.1	1.68091	7.19162e-10	1.36872e-08	Dihydroflavonol 4-reductase family-binding domain	BR2/BR	global_protein
Solyc08g078820.2.1	1.5904	7.26046e-10	1.37887e-08	Autophagy-related protein 8	BR2/BR	global_protein
Solyc06g034110.2.1	1.53674	7.48642e-10	1.41875e-08	Acid phosphatase IPR010028 Acid phosphatase, plant	BR2/BR	global_protein
Solyc01g091520.2.1	0.489953	7.53571e-10	1.42203e-08	Enoyl-CoA hydratase_isomerase family protein IPR001753 Crotonase, core	BR2/BR	global_protein
Solyc01g100570.2.1	0.650387	7.65941e-10	1.44231e-08	Nucleolar protein IPR002687 Pre-mRNA processing ribonucleoprotein, binding region	BR2/BR	global_protein
Solyc10g008500.2.1	0.605385	7.84205e-10	1.47358e-08	Mpv17 IPR007248 Mpv17_PMP22	BR2/BR	global_protein
Solyc05g020010.1.1	0.385834	7.85898e-10	1.47364e-08	Photosystem I P700 chlorophyll a apoprotein A2 IPR001280 Photosystem I psaA and psaB	BR2/BR	global_protein
Solyc08g065150.1.1	0.531481	8.04729e-10	1.50261e-08	Genomic DNA chromosome 5 P1 clone MHM17	BR2/BR	global_protein
Solyc05g025810.2.1	0.607835	8.28733e-10	1.54419e-08	Strictosidine synthase family protein IPR004141 Strictosidine synthase	BR2/BR	global_protein
Solyc04g050930.2.1	0.370209	8.35685e-10	1.55388e-08	Violaxanthin de-epoxidase	BR2/BR	global_protein
Solyc09g010110.2.1	1.73806	8.42254e-10	1.56115e-08	Chaperone protein dnaJ-like	BR2/BR	global_protein
Solyc12g055840.1.1	0.585729	8.43103e-10	1.56115e-08	Glucan endo-1 3-beta-glucosidase 7 IPR000490 Glycoside hydrolase, family 17	BR2/BR	global_protein
Solyc07g052960.1.1	1.76093	8.47047e-10	1.56194e-08	GRAS family transcription factor IPR005202 GRAS transcription factor	BR2/BR	global_protein
Solyc01g103990.2.1	0.652954	8.78103e-10	1.60434e-08	T-complex protein 11 IPR008862 T-complex 11	BR2/BR	global_protein
Solyc04g054310.2.1	1.60304	8.78453e-10	1.60434e-08	Alanine-glyoxylate aminotransferase IPR005814 Aminotransferase class-III	BR2/BR	global_protein
Solyc02g085870.2.1	0.559585	8.79063e-10	1.60434e-08	Fatty acid elongase 3-ketoacyl-CoA synthase IPR012392 Very-long-chain 3-ketoacyl-CoA synthase	BR2/BR	global_protein
Solyc12g021340.1.1	0.584678	8.93508e-10	1.62736e-08	Rhodanese-like family protein-like protein (Fragment) IPR001763 Rhodanese-like	BR2/BR	global_protein
Solyc08g075870.2.1	0.597873	9.14606e-10	1.66238e-08	Dehydration-responsive family protein-like IPR004159 Protein of unknown function DUF248, methyltransferase putative	BR2/BR	global_protein
Solyc02g083970.1.1	0.484834	9.19791e-10	1.66714e-08	Chromosome 18 contig 1 DNA sequence	BR2/BR	global_protein
Solyc03g007180.1.1	0.456732	9.21956e-10	1.66714e-08	Unknown Protein	BR2/BR	global_protein
Solyc02g089440.2.1	0.583615	9.22854e-10	1.66714e-08	Glycosyltransferase IPR002495 Glycosyl transferase, family 8	BR2/BR	global_protein
Solyc01g108560.2.1	6.53364	9.30553e-10	1.67764e-08	Acetyl esterase IPR013094 Alpha_beta hydrolase fold-3	BR2/BR	global_protein
Solyc01g067740.2.1	1.72407	9.63117e-10	1.73107e-08	Superoxide dismutase IPR001424 Superoxide dismutase, copper_zinc binding	BR2/BR	global_protein
Solyc02g067690.2.1	0.616025	9.64084e-10	1.73107e-08	Glucosyltransferase-like protein IPR002213 UDP-glucuronosyl_UDP-glucosyltransferase	BR2/BR	global_protein
Solyc04g007060.2.1	0.638531	9.77428e-10	1.74796e-08	Cc-nbs-lrr, resistance protein	BR2/BR	global_protein
Solyc09g007270.2.1	1.62317	9.8506e-10	1.75272e-08	Ascorbate peroxidase IPR002207 Plant ascorbate peroxidase	BR2/BR	global_protein
Solyc01g007280.2.1	0.602467	1.00446e-09	1.77842e-08	30S ribosomal protein S4 chloroplastic IPR005709 Ribosomal protein S4, bacterial-type	BR2/BR	global_protein
Solyc10g074740.1.1	1.51952	1.03685e-09	1.83211e-08	Calmodulin-like protein IPR011992 EF-Hand type	BR2/BR	global_protein
Solyc02g030170.2.1	0.628384	1.04005e-09	1.83411e-08	FAD linked oxidase domain protein IPR006094 FAD linked oxidase, N-terminal	BR2/BR	global_protein
Solyc08g078040.2.1	1.72577	1.04215e-09	1.83419e-08	Monooxygenase FAD-binding IPR003042 Aromatic-ring hydroxylase-like	BR2/BR	global_protein
Solyc03g117490.2.1	0.647732	1.04774e-09	1.84038e-08	Glycerol kinase IPR005999 Glycerol kinase	BR2/BR	global_protein
Solyc01g111630.2.1	0.479827	1.0523e-09	1.84474e-08	Glyoxylate_hydroxypyruvate reductase B IPR006140 D-isomer specific 2-hydroxyacid dehydrogenase, NAD-binding	BR2/BR	global_protein
Solyc10g008980.2.1	0.623368	1.07105e-09	1.87391e-08	Triose phosphate_phosphate translocator IPR004696 Tpt phosphate_phosphoenolpyruvate translocator	BR2/BR	global_protein
Solyc11g018610.1.1	0.659652	1.09914e-09	1.90845e-08	Calcium-dependent protein kinase 4 IPR002290 Serine_threonine protein kinase	BR2/BR	global_protein
Solyc06g008920.2.1	1.75589	1.10207e-09	1.90845e-08	Acyl-CoA synthetase_AMP-acid ligase II IPR000873 AMP-dependent synthetase and ligase	BR2/BR	global_protein
Solyc03g025620.2.1	0.591317	1.1036e-09	1.90845e-08	Tripeptidyl peptidase II IPR015500 Peptidase S8, subtilisin-related	BR2/BR	global_protein
Solyc03g098000.2.1	2.53128	1.10367e-09	1.90845e-08	At1g32160_F3C3_6 IPR008479 Protein of unknown function DUF760	BR2/BR	global_protein
Solyc08g069060.2.1	1.57148	1.11103e-09	1.91745e-08	Beta-1 3-galactosyltransferase 6 IPR002659 Glycosyl transferase, family 31	BR2/BR	global_protein
Solyc06g060090.2.1	1.50588	1.11689e-09	1.92382e-08	UBA_TS-N domain-containing protein IPR001623 Heat shock protein DnaJ, N-terminal	BR2/BR	global_protein
Solyc07g054490.2.1	0.569912	1.13761e-09	1.95571e-08	Secretory carrier membrane protein IPR007273 SCAMP	BR2/BR	global_protein
Solyc02g071190.2.1	0.420823	1.14203e-09	1.95952e-08	Carboxyl-terminal-processing protease IPR004447 Peptidase S41A, C-terminal protease	BR2/BR	global_protein
Solyc03g114250.2.1	0.47496	1.15436e-09	1.97686e-08	Phosphoglycerate mutase family protein IPR013078 Phosphoglycerate mutase	BR2/BR	global_protein
Solyc09g015840.2.1	1.53708	1.16003e-09	1.98275e-08	Receptor-like kinase	BR2/BR	global_protein
Solyc03g098740.1.1	2.30334	1.16421e-09	1.98609e-08	Kunitz trypsin inhibitor IPR011065 Kunitz inhibitor ST1-like	BR2/BR	global_protein
Solyc03g098280.2.1	0.650044	1.17273e-09	1.99457e-08	ARGONAUTE 1 IPR003165 Stem cell self-renewal protein Piwi	BR2/BR	global_protein
Solyc08g059800.2.1	0.575278	1.1844e-09	2.00896e-08	Os02g0200800 protein (Fragment) IPR009675 Targeting for Xklp2	BR2/BR	global_protein
Solyc06g007980.2.1	0.637995	1.18769e-09	2.0107e-08	Sterol 3-beta-glucosyltransferase IPR004276 Glycosyl transferase, family 28	BR2/BR	global_protein
Solyc10g085870.1.1	2.21406	1.19749e-09	2.02343e-08	UDP-glucosyltransferase family 1 protein IPR002213 UDP-glucuronosyl_UDP-glucosyltransferase	BR2/BR	global_protein
Solyc05g018650.2.1	0.59549	1.20361e-09	2.02993e-08	Ferrochelatase IPR001015 Ferrochelatase	BR2/BR	global_protein
Solyc04g071930.2.1	0.20667	1.21943e-09	2.05271e-08	One helix protein 2	BR2/BR	global_protein
Solyc06g036290.2.1	1.83961	1.27672e-09	2.14104e-08	Heat shock protein 90 (Fragment) IPR003594 ATP-binding region, ATPase-like IPR001404 Heat shock protein Hsp90	BR2/BR	global_protein
Solyc06g006080.2.1	0.604525	1.28922e-09	2.15792e-08	Phosphomethylpyrimidine synthase IPR002817 Thiamine biosynthesis protein ThiC	BR2/BR	global_protein
Solyc04g009960.2.1	1.66644	1.30775e-09	2.18483e-08	L-allo-threonine aldolase IPR001597 Aromatic amino acid beta-eliminating lyase_threonine aldolase	BR2/BR	global_protein
Solyc07g045090.2.1	2.17074	1.32441e-09	2.20265e-08	Alcohol dehydrogenase zinc-binding domain protein IPR002085 Alcohol dehydrogenase superfamily, zinc-containing	BR2/BR	global_protein
Solyc03g111940.2.1	0.527289	1.32585e-09	2.20265e-08	Cytochrome P450	BR2/BR	global_protein
Solyc08g065220.2.1	0.570029	1.3459e-09	2.23178e-08	Glycine dehydrogenase P protein IPR003437 Glycine cleavage system P-protein	BR2/BR	global_protein
Solyc10g008110.2.1	0.637423	1.37949e-09	2.27899e-08	Acyl-CoA oxidase 6 IPR012258 Acyl-CoA oxidase	BR2/BR	global_protein
Solyc03g121570.2.1	0.63531	1.41595e-09	2.33487e-08	Transmembrane 9 superfamily protein member 4	BR2/BR	global_protein
Solyc02g091890.1.1	0.52953	1.41875e-09	2.33517e-08	MRNA complete cds clone RAFL24-22-E06	BR2/BR	global_protein
Solyc02g067360.2.1	0.484826	1.44883e-09	2.37426e-08	Protease Do-like (S2 serine-type protease) IPR001254 Peptidase S1 and S6, chymotrypsin_Hap	BR2/BR	global_protein
Solyc01g007550.1.1	0.645741	1.45052e-09	2.37426e-08	DNA-directed RNA polymerase subunit alpha IPR011260 RNA polymerase, alpha subunit, C-terminal	BR2/BR	global_protein
Solyc06g074070.2.1	0.655227	1.51799e-09	2.47104e-08	Receptor like kinase, RLK	BR2/BR	global_protein
Solyc11g072550.1.1	1.6628	1.52667e-09	2.47706e-08	Extradiol ring-cleavage dioxygenase class III protein subunit B IPR014436 Extradiol aromatic ring-opening dioxygenase, DODA type	BR2/BR	global_protein
Solyc01g099210.2.1	3.09188	1.53061e-09	2.47798e-08	Lipoxygenase IPR001246 Lipoxygenase, plant	BR2/BR	global_protein
Solyc12g055930.1.1	1.52109	1.55622e-09	2.51485e-08	UDP-glucose 4-epimerase IPR005886 UDP-glucose 4-epimerase	BR2/BR	global_protein
Solyc01g111600.2.1	0.52504	1.5708e-09	2.53381e-08	Metal ion binding protein IPR006121 Heavy metal transport_detoxification protein	BR2/BR	global_protein
Solyc05g012510.2.1	0.540276	1.59623e-09	2.56551e-08	Phosphorylase IPR011833 Glycogen_starch_alpha-glucan phosphorylase	BR2/BR	global_protein
Solyc03g063560.2.1	0.593143	1.61829e-09	2.5916e-08	Glutamate synthase (Ferredoxin) IPR002932 Glutamate synthase, central-C	BR2/BR	global_protein
Solyc02g032860.2.1	2.02483	1.63481e-09	2.61334e-08	Phosphoadenosine phosphosulfate reductase IPR004508 Thioredoxin-independent 5-adenylylsulphate reductase	BR2/BR	global_protein
Solyc06g054260.1.1	0.365192	1.63864e-09	2.61476e-08	Photosystem I reaction center subunit II IPR003685 Photosystem I protein PsaD	BR2/BR	global_protein
Solyc01g081610.2.1	1.53908	1.69108e-09	2.69361e-08	Beta-hexosaminidase 1 IPR015883 Glycoside hydrolase, family 20, catalytic core	BR2/BR	global_protein
Solyc04g074090.2.1	0.591736	1.72588e-09	2.73921e-08	Nucleolar complex protein 3 homolog IPR005612 CCAAT-binding factor	BR2/BR	global_protein
Solyc02g012020.1.1	0.580483	1.73306e-09	2.74571e-08	ATP synthase subunit b, chloroplastic IPR018118 ATPase, F1_A1 complex, alpha_beta subunit, N-terminal	BR2/BR	global_protein
Solyc12g098600.1.1	0.581402	1.74105e-09	2.74994e-08	UDP-glucosyltransferase family 1 protein IPR002213 UDP-glucuronosyl_UDP-glucosyltransferase	BR2/BR	global_protein
Solyc02g077100.2.1	0.561427	1.77743e-09	2.79607e-08	Lipase-like protein IPR002921 Lipase, class 3	BR2/BR	global_protein
Solyc01g088600.2.1	0.617599	1.81116e-09	2.83908e-08	PDE320	BR2/BR	global_protein
Solyc08g006820.2.1	0.620026	1.85292e-09	2.89433e-08	Transmembrane 9 superfamily protein member 4	BR2/BR	global_protein
Solyc03g118810.1.1	1.56337	1.97121e-09	3.06296e-08	Calmodulin	BR2/BR	global_protein
Solyc02g087400.1.1	0.640994	1.97482e-09	3.06321e-08	Ankyrin repeat domain containing protein IPR002110 Ankyrin	BR2/BR	global_protein
Solyc06g011370.2.1	1.59434	2.01078e-09	3.10333e-08	Chaperone protein clpB 2 IPR004176 Clp, N-terminal	BR2/BR	global_protein
Solyc10g005810.2.1	0.586183	2.01116e-09	3.10333e-08	Farnesyl pyrophosphate synthase IPR008949 Terpenoid synthase	BR2/BR	global_protein
Solyc07g007870.2.1	0.411606	2.01693e-09	3.10684e-08	NADH flavin oxidoreductase_12-oxophytodienoate reductase IPR001155 NADH:flavin oxidoreductase_NADH oxidase, N-terminal	BR2/BR	global_protein
Solyc08g006540.2.1	0.646919	2.03352e-09	3.12698e-08	Peptidyl-prolyl cis-trans isomerase IPR001179 Peptidyl-prolyl cis-trans isomerase, FKBP-type	BR2/BR	global_protein
Solyc12g006140.1.1	0.363131	2.04098e-09	3.13302e-08	Chlorophyll a-b binding protein 37, chloroplastic IPR001344 Chlorophyll A-B binding protein	BR2/BR	global_protein
Solyc12g010180.1.1	1.50384	2.08613e-09	3.19131e-08	Anthranilate synthase IPR000991 Glutamine amidotransferase class-I, C-terminal	BR2/BR	global_protein
Solyc11g068690.1.1	0.643506	2.09469e-09	3.1989e-08	Lrr, resistance protein fragment	BR2/BR	global_protein
Solyc06g035870.2.1	1.51474	2.16302e-09	3.29759e-08	Membrane-associated progesterone receptor component 1 IPR001199 Cytochrome b5	BR2/BR	global_protein
Solyc04g011430.2.1	1.78078	2.21135e-09	3.3655e-08	Ubiquitin-conjugating enzyme 13 E2 IPR000608 Ubiquitin-conjugating enzyme, E2	BR2/BR	global_protein
Solyc02g078670.2.1	0.606229	2.22279e-09	3.37711e-08	COP1-Interacting ProteinI 7 (CIP7) (Fragment)	BR2/BR	global_protein
Solyc01g099180.2.1	2.26425	2.24029e-09	3.39565e-08	Lipoxygenase IPR001246 Lipoxygenase, plant	BR2/BR	global_protein
Solyc10g079130.1.1	0.650148	2.24263e-09	3.39565e-08	Calcium-dependent protein kinase 4 IPR002290 Serine_threonine protein kinase	BR2/BR	global_protein
Solyc01g088590.2.1	1.69889	2.28435e-09	3.45295e-08	Invertase inhibitor IPR006501 Pectinesterase inhibitor	BR2/BR	global_protein
Solyc12g099260.1.1	0.655232	2.34339e-09	3.53617e-08	ATP citrate lyase a-subunit IPR016141 Citrate synthase-like, core	BR2/BR	global_protein
Solyc09g065390.1.1	0.613763	2.40527e-09	3.60506e-08	Expressed protein 3_apos-partial (Fragment)	BR2/BR	global_protein
Solyc06g071470.2.1	1.51955	2.42054e-09	3.61576e-08	Peroxisomal membrane protein PEX14 IPR006785 Peroxisome membrane anchor protein Pex14p, N-terminal	BR2/BR	global_protein
Solyc12g010380.1.1	0.659115	2.47374e-09	3.68903e-08	Adenylate kinase-like protein IPR018962 Domain of unknown function DUF1995	BR2/BR	global_protein
Solyc09g008600.2.1	2.24081	2.51558e-09	3.73949e-08	Aspartyl protease family protein IPR001461 Peptidase A1	BR2/BR	global_protein
Solyc12g017460.1.1	0.647099	2.51599e-09	3.73949e-08	GDSL esterase_lipase At1g28590 IPR001087 Lipase, GDSL	BR2/BR	global_protein
Solyc10g047320.1.1	0.646836	2.5225e-09	3.7429e-08	Cc-nbs-lrr, resistance protein	BR2/BR	global_protein
Solyc06g076750.2.1	0.606774	2.54401e-09	3.76853e-08	Peptide transporter IPR000109 TGF-beta receptor, type I_II extracellular region	BR2/BR	global_protein
Solyc11g011020.1.1	0.643065	2.56089e-09	3.78722e-08	Receptor like kinase, RLK	BR2/BR	global_protein
Solyc06g066790.2.1	0.625518	2.62362e-09	3.87355e-08	N-alpha-acetyltransferase 16, NatA auxiliary subunit IPR011990 Tetratricopeptide-like helical	BR2/BR	global_protein
Solyc05g007490.2.1	0.642402	2.63062e-09	3.87744e-08	Dehydration-responsive family protein IPR004159 Protein of unknown function DUF248, methyltransferase putative	BR2/BR	global_protein
Solyc01g097040.2.1	0.570519	2.63659e-09	3.8798e-08	IFA-binding protein-like IPR007656 Protein of unknown function DUF593	BR2/BR	global_protein
Solyc03g082890.2.1	0.462462	2.68286e-09	3.93771e-08	Pentapeptide repeat protein IPR001646 Pentapeptide repeat	BR2/BR	global_protein
Solyc07g052640.2.1	0.645056	2.73202e-09	3.98722e-08	Glycosyltransferase-like protein IPR006740 Protein of unknown function DUF604	BR2/BR	global_protein
Solyc08g041770.2.1	0.523617	2.82793e-09	4.11368e-08	Os04g0226400 protein (Fragment)	BR2/BR	global_protein
Solyc07g062060.2.1	1.70171	2.93206e-09	4.25125e-08	Peptide methionine sulfoxide reductase msrB IPR002579 Methionine sulphoxide reductase B	BR2/BR	global_protein
Solyc07g053620.2.1	1.9142	2.96635e-09	4.28002e-08	Chaperone protein dnaJ IPR015609 Molecular chaperone, heat shock protein, Hsp40, DnaJ	BR2/BR	global_protein
Solyc08g061810.2.1	0.577107	3.01695e-09	4.33194e-08	Unknown Protein	BR2/BR	global_protein
Solyc04g081970.2.1	0.615681	3.03988e-09	4.35781e-08	Thioredoxin IPR013766 Thioredoxin domain	BR2/BR	global_protein
Solyc01g009230.2.1	0.653587	3.05575e-09	4.37351e-08	Xanthine dehydrogenase_oxidase IPR016208 Aldehyde oxidase_xanthine dehydrogenase	BR2/BR	global_protein
Solyc06g076560.1.1	4.4888	3.08152e-09	4.4033e-08	class I heat shock protein IPR002068 Heat shock protein Hsp20	BR2/BR	global_protein
Solyc10g085200.1.1	0.646956	3.10782e-09	4.42666e-08	Acyl-CoA dehydrogenase IPR009100 Acyl-CoA dehydrogenase_oxidase, middle and N-terminal	BR2/BR	global_protein
Solyc02g065170.2.1	0.592006	3.26148e-09	4.61592e-08	Laccase-22 IPR001117 Multicopper oxidase, type 1	BR2/BR	global_protein
Solyc05g006440.2.1	0.453689	3.3207e-09	4.69226e-08	Homology to unknown gene	BR2/BR	global_protein
Solyc04g070980.2.1	0.599789	3.36771e-09	4.74362e-08	Lanosterol synthase IPR018333 Squalene cyclase	BR2/BR	global_protein
Solyc03g083910.2.1	2.04162	3.39968e-09	4.76599e-08	Acid beta-fructofuranosidase IPR001362 Glycoside hydrolase, family 32	BR2/BR	global_protein
Solyc01g080220.2.1	1.98852	3.4609e-09	4.82895e-08	Dienelactone hydrolase family protein IPR002925 Dienelactone hydrolase	BR2/BR	global_protein
Solyc09g074420.2.1	0.641027	3.58432e-09	4.97773e-08	Serine protease IPR015724 Serine endopeptidase DegP2	BR2/BR	global_protein
Solyc01g010640.2.1	0.399983	3.66108e-09	5.06848e-08	Uncharacterized membrane protein IPR001395 Aldo_keto reductase	BR2/BR	global_protein
Solyc07g006680.1.1	0.628095	3.73311e-09	5.16017e-08	Hydroxycinnamoyl CoA quinate transferase IPR003480 Transferase	BR2/BR	global_protein
Solyc03g113730.2.1	0.508866	3.95083e-09	5.41897e-08	B12D protein IPR010530 B12D	BR2/BR	global_protein
Solyc04g005420.2.1	1.65764	3.98676e-09	5.45144e-08	Glucan endo-1 3-beta-glucosidase 3 IPR012946 X8	BR2/BR	global_protein
Solyc07g048090.1.1	1.77883	4.02759e-09	5.4988e-08	Fasciclin-like arabinogalactan protein 2 IPR000782 FAS1 domain	BR2/BR	global_protein
Solyc12g055940.1.1	0.546905	4.03865e-09	5.50545e-08	Unknown Protein	BR2/BR	global_protein
Solyc11g010810.1.1	0.615707	4.12767e-09	5.6096e-08	Glucosyltransferase IPR002213 UDP-glucuronosyl_UDP-glucosyltransferase	BR2/BR	global_protein
Solyc03g121070.2.1	0.62116	4.3238e-09	5.84041e-08	Hexokinase IPR019807 Hexokinase, conserved site IPR001312 Hexokinase	BR2/BR	global_protein
Solyc01g105340.2.1	1.58253	4.5578e-09	6.1193e-08	Chaperone protein dnaJ IPR012724 Chaperone DnaJ	BR2/BR	global_protein
Solyc04g077780.2.1	0.484343	4.58438e-09	6.1457e-08	LIM domain protein IPR001781 Zinc finger, LIM-type	BR2/BR	global_protein
Solyc12g006500.1.1	0.640462	4.68822e-09	6.266e-08	Phosphate translocator protein IPR004853 Protein of unknown function DUF250	BR2/BR	global_protein
Solyc02g093600.2.1	2.03649	4.76963e-09	6.36524e-08	class I heat shock protein IPR008978 HSP20-like chaperone	BR2/BR	global_protein
Solyc03g123920.2.1	0.474105	4.88193e-09	6.50534e-08	Cysteine-type endopeptidase_ ubiquitin thiolesterase	BR2/BR	global_protein
Solyc10g006900.2.1	0.528201	4.89267e-09	6.50988e-08	Protochlorophyllide reductase IPR005979 Light-dependent protochlorophyllide reductase	BR2/BR	global_protein
Solyc01g007380.1.1	0.528976	4.95991e-09	6.58949e-08	Apocytochrome f IPR002325 Cytochrome f	BR2/BR	global_protein
Solyc10g017920.1.1	0.477323	4.99042e-09	6.59684e-08	DNA-directed RNA polymerase subunit beta IPR007642 RNA polymerase Rpb2, domain 2	BR2/BR	global_protein
Solyc11g066110.1.1	0.450111	4.99513e-09	6.59684e-08	Inner membrane protein oxaA IPR001708 Membrane insertion protein, OxaA_YidC	BR2/BR	global_protein
Solyc01g100410.2.1	1.56429	5.0565e-09	6.65595e-08	Iron-sulfur cluster insertion protein ErpA IPR016092 FeS cluster insertion	BR2/BR	global_protein
Solyc05g014000.2.1	0.456509	5.06236e-09	6.65595e-08	Pectate lyase IPR002022 Pectate lyase_Amb allergen	BR2/BR	global_protein
Solyc07g063900.2.1	1.88354	5.07409e-09	6.66152e-08	RNA binding protein IPR012677 Nucleotide-binding, alpha-beta plait	BR2/BR	global_protein
Solyc08g061800.2.1	0.469205	5.09409e-09	6.67792e-08	Unknown Protein	BR2/BR	global_protein
Solyc01g104210.2.1	2.05785	5.1374e-09	6.72477e-08	Elongation of very long chain fatty acids protein 4 IPR002076 GNS1_SUR4 membrane protein	BR2/BR	global_protein
Solyc02g085180.2.1	0.649058	5.25444e-09	6.86786e-08	Catalytic_ hydrolase IPR000639 Epoxide hydrolase-like	BR2/BR	global_protein
Solyc07g063340.2.1	0.60312	5.31561e-09	6.9173e-08	COSII_At1g13380 (Fragment) IPR009606 Protein of unknown function DUF1218	BR2/BR	global_protein
Solyc01g091270.2.1	1.6745	5.53439e-09	7.14966e-08	AT2G45380 protein (Fragment)	BR2/BR	global_protein
Solyc08g016080.2.1	0.533718	5.58813e-09	7.19759e-08	NAD-dependent epimerase_dehydratase-binding domain	BR2/BR	global_protein
Solyc10g080840.1.1	1.66289	5.59579e-09	7.19759e-08	Cytochrome P450	BR2/BR	global_protein
Solyc10g018300.1.1	0.604228	5.7543e-09	7.36948e-08	Transketolase 1 IPR005478 Bacterial transketolase	BR2/BR	global_protein
Solyc09g090070.1.1	0.448676	5.88711e-09	7.51791e-08	Inorganic phosphate transporter IPR004738 Phosphate permease	BR2/BR	global_protein
Solyc01g110000.2.1	0.620459	6.04401e-09	7.69615e-08	Beta-galactosidase IPR001944 Glycoside hydrolase, family 35	BR2/BR	global_protein
Solyc03g121620.1.1	0.611881	6.23419e-09	7.88803e-08	Harpin-induced protein-like (Fragment) IPR010847 Harpin-induced 1	BR2/BR	global_protein
Solyc08g079550.1.1	0.625111	6.23907e-09	7.88803e-08	HAT family dimerisation domain containing protein	BR2/BR	global_protein
Solyc08g076720.2.1	0.644915	6.36604e-09	8.03713e-08	Uncharacterized ABC transporter ATP-binding protein TM_0288 IPR003439 ABC transporter-like	BR2/BR	global_protein
Solyc04g026100.1.1	0.633868	6.43158e-09	8.10835e-08	30S ribosomal protein S9 IPR000754 Ribosomal protein S9	BR2/BR	global_protein
Solyc01g010760.2.1	1.5242	6.48961e-09	8.16992e-08	Porin_voltage-dependent anion-selective channel protein IPR001925 Porin, eukaryotic type	BR2/BR	global_protein
Solyc07g008370.2.1	0.644322	6.58508e-09	8.27839e-08	60S ribosomal protein L7 IPR005998 Ribosomal protein L7, eukaryotic	BR2/BR	global_protein
Solyc05g013460.2.1	0.663648	6.59878e-09	8.28389e-08	Multidrug resistance protein mdtK IPR002528 Multi antimicrobial extrusion protein MatE	BR2/BR	global_protein
Solyc10g083400.1.1	1.55549	7.08584e-09	8.78367e-08	Cytochrome P450	BR2/BR	global_protein
Solyc02g067580.2.1	1.54806	7.30985e-09	9.03616e-08	B12D-like protein IPR010530 B12D	BR2/BR	global_protein
Solyc01g007470.1.1	0.59071	7.46559e-09	9.17762e-08	50S ribosomal protein L20 chloroplastic IPR005813 Ribosomal protein L20	BR2/BR	global_protein
Solyc02g090100.1.1	0.404889	7.62529e-09	9.34808e-08	Unknown Protein	BR2/BR	global_protein
Solyc04g077160.1.1	0.494888	8.1775e-09	9.94277e-08	Unknown Protein	BR2/BR	global_protein
Solyc05g015050.2.1	0.649541	8.77051e-09	1.05913e-07	Os12g0236050 protein (Fragment)	BR2/BR	global_protein
Solyc07g032260.2.1	0.652345	8.78662e-09	1.05914e-07	Os01g0600300 protein (Fragment)	BR2/BR	global_protein
Solyc04g064670.2.1	0.483297	8.98272e-09	1.0789e-07	Thylakoid lumenal 19 kDa protein, chloroplastic IPR016123 Mog1_PsbP, alpha_beta_alpha sandwich	BR2/BR	global_protein
Solyc12g089300.1.1	2.60872	9.15386e-09	1.09501e-07	Gibberellin-regulated protein 2 IPR003854 Gibberellin regulated protein	BR2/BR	global_protein
Solyc07g044930.2.1	0.650822	9.18432e-09	1.09718e-07	ATP-dependent RNA helicase A IPR011545 DNA_RNA helicase, DEAD_DEAH box type, N-terminal	BR2/BR	global_protein
Solyc04g015100.2.1	1.50836	9.24414e-09	1.10137e-07	Acetyl-CoA C-acetyltransferase protein IPR002155 Thiolase	BR2/BR	global_protein
Solyc11g068440.1.1	1.58591	9.36645e-09	1.10999e-07	Glucan endo-1 3-beta-glucosidase 7 IPR000490 Glycoside hydrolase, family 17	BR2/BR	global_protein
Solyc02g090890.2.1	0.600936	9.47648e-09	1.11855e-07	Zeaxanthin epoxidase, chloroplastic	BR2/BR	global_protein
Solyc07g007110.2.1	0.626173	9.76968e-09	1.14858e-07	Peptidyl-prolyl cis-trans isomerase IPR002130 Peptidyl-prolyl cis-trans isomerase, cyclophilin-type	BR2/BR	global_protein
Solyc10g078390.1.1	0.665366	9.84156e-09	1.15398e-07	Calcium-dependent protein kinase-like IPR002290 Serine_threonine protein kinase	BR2/BR	global_protein
Solyc05g049990.2.1	0.559978	9.89818e-09	1.15894e-07	Heavy metal-associated domain containing protein expressed	BR2/BR	global_protein
Solyc05g008900.2.1	0.635573	9.96524e-09	1.16388e-07	COSII_At1g13380 (Fragment) IPR009606 Protein of unknown function DUF1218	BR2/BR	global_protein
Solyc01g099670.2.1	0.656359	1.06381e-08	1.23436e-07	40S ribosomal protein S10-like IPR005326 Plectin_S10, N-terminal	BR2/BR	global_protein
Solyc05g015490.2.1	1.56028	1.08661e-08	1.25742e-07	Non-specific lipid-transfer protein IPR003612 Plant lipid transfer protein_seed storage_trypsin-alpha amylase inhibitor	BR2/BR	global_protein
Solyc01g008090.2.1	0.636994	1.08794e-08	1.25742e-07	Ribosomal protein S27 IPR000592 Ribosomal protein S27e	BR2/BR	global_protein
Solyc02g078380.2.1	0.619915	1.09549e-08	1.2645e-07	Aluminum-induced protein-like protein	BR2/BR	global_protein
Solyc01g091660.2.1	1.73343	1.11916e-08	1.28787e-07	Alcohol dehydrogenase (Fragment) IPR002347 Glucose_ribitol dehydrogenase	BR2/BR	global_protein
Solyc07g005180.2.1	0.532511	1.14729e-08	1.31406e-07	Unknown Protein IPR010471 Protein of unknown function DUF1068	BR2/BR	global_protein
Solyc07g007930.2.1	0.661095	1.17226e-08	1.33749e-07	Alkaline alpha galactosidase 2 IPR008811 Raffinose synthase	BR2/BR	global_protein
Solyc02g093060.2.1	1.52431	1.2107e-08	1.37957e-07	tRNA-dihydrouridine synthase 1-like protein IPR001269 tRNA-dihydrouridine synthase	BR2/BR	global_protein
Solyc02g067490.2.1	2.17904	1.22886e-08	1.39669e-07	At1g59710-like protein (Fragment) IPR007679 Protein of unknown function DUF569	BR2/BR	global_protein
Solyc04g078600.2.1	1.54351	1.24385e-08	1.41012e-07	Genomic DNA chromosome 5 P1 clone MCA23	BR2/BR	global_protein
Solyc02g071860.2.1	0.603779	1.31392e-08	1.48011e-07	Receptor like kinase, RLK	BR2/BR	global_protein
Solyc01g108490.2.1	0.659142	1.33154e-08	1.49807e-07	Serine carboxypeptidase 1 IPR001563 Peptidase S10, serine carboxypeptidase	BR2/BR	global_protein
Solyc03g083540.2.1	0.546253	1.36678e-08	1.53383e-07	Methylosome subunit pICln IPR003521 Nucleotide-sensitive chloride conductance regulator	BR2/BR	global_protein
Solyc12g006460.1.1	0.54358	1.38862e-08	1.55246e-07	Cytochrome P450	BR2/BR	global_protein
Solyc03g078640.1.1	0.480676	1.41206e-08	1.57669e-07	Unknown Protein	BR2/BR	global_protein
Solyc02g077680.2.1	0.653779	1.45049e-08	1.61756e-07	Phosphorylase IPR011833 Glycogen_starch_alpha-glucan phosphorylase	BR2/BR	global_protein
Solyc03g115200.2.1	0.626274	1.47035e-08	1.63356e-07	Glucan endo-1 3-beta-glucosidase 1 IPR012946 X8	BR2/BR	global_protein
Solyc11g065930.1.1	0.555424	1.4888e-08	1.64788e-07	Xanthine dehydrogenase_oxidase IPR016208 Aldehyde oxidase_xanthine dehydrogenase	BR2/BR	global_protein
Solyc06g071410.2.1	0.511868	1.52045e-08	1.67873e-07	Protein kinase IPR015783 ATMRK serine_threonine protein kinase-like	BR2/BR	global_protein
Solyc02g065280.2.1	2.08056	1.53168e-08	1.68485e-07	Methyl jasmonate esterase IPR000073 Alpha_beta hydrolase fold-1	BR2/BR	global_protein
Solyc11g039910.1.1	1.58809	1.57252e-08	1.72764e-07	Mitochondrial import inner membrane translocase subunit Tim17 IPR003397 Mitochondrial inner membrane translocase complex, subunit Tim17_22	BR2/BR	global_protein
Solyc07g063430.2.1	1.62047	1.75883e-08	1.90408e-07	Mpv17 protein IPR007248 Mpv17_PMP22	BR2/BR	global_protein
Solyc05g013280.2.1	0.646221	1.76729e-08	1.91091e-07	Cc-nbs-lrr, resistance protein with an R1 specific domain	BR2/BR	global_protein
Solyc11g062390.1.1	0.648495	1.85031e-08	1.99199e-07	Os03g0364500 protein (Fragment)	BR2/BR	global_protein
Solyc12g015690.1.1	0.649498	1.86926e-08	2.00652e-07	Fasciclin-like arabinogalactan protein 10 IPR000782 FAS1 domain	BR2/BR	global_protein
Solyc09g011580.2.1	1.59385	1.87567e-08	2.01098e-07	Glutathione S-transferase-like protein IPR004046 Glutathione S-transferase, C-terminal	BR2/BR	global_protein
Solyc07g055080.2.1	1.54586	1.89509e-08	2.02935e-07	Proteasome subunit alpha type IPR001353 Proteasome, subunit alpha_beta	BR2/BR	global_protein
Solyc03g120430.2.1	0.611832	1.91745e-08	2.05082e-07	Glycerate kinase	BR2/BR	global_protein
Solyc03g044150.2.1	0.589943	2.01788e-08	2.13974e-07	Subtilisin-like protease IPR015500 Peptidase S8, subtilisin-related	BR2/BR	global_protein
Solyc09g092130.2.1	0.625347	2.01985e-08	2.13974e-07	Sucrose phosphate synthase IPR012819 Sucrose phosphate synthase, plant	BR2/BR	global_protein
Solyc07g062530.2.1	0.607214	2.03395e-08	2.15211e-07	Phosphoenolpyruvate carboxylase 2 IPR015813 Pyruvate_Phosphoenolpyruvate kinase, catalytic core IPR001449 Phosphoenolpyruvate carboxylase	BR2/BR	global_protein
Solyc02g080070.2.1	1.6802	2.05334e-08	2.17005e-07	RLK, Receptor like protein, putative resistance protein with an antifungal domain	BR2/BR	global_protein
Solyc11g042640.1.1	0.537905	2.11497e-08	2.21673e-07	Rieske (2Fe-2S) domain protein IPR017941 Rieske (2Fe-2S) iron-sulphur domain	BR2/BR	global_protein
Solyc10g079300.1.1	1.87232	2.16294e-08	2.26167e-07	Calcium-transporting ATPase 1 IPR006408 ATPase, P-type, calcium-transporting, PMCA-type	BR2/BR	global_protein
Solyc02g081030.2.1	0.633391	2.20367e-08	2.29885e-07	Uncharacterized membrane protein C2G11.09 IPR003864 Protein of unknown function DUF221	BR2/BR	global_protein
Solyc10g084300.1.1	1.54074	2.20778e-08	2.30044e-07	Chaperone protein dnaJ 3 IPR015609 Molecular chaperone, heat shock protein, Hsp40, DnaJ	BR2/BR	global_protein
Solyc04g014600.2.1	1.53022	2.30112e-08	2.37541e-07	Universal stress protein family protein IPR006016 UspA	BR2/BR	global_protein
Solyc04g076880.2.1	1.9637	2.30646e-08	2.37541e-07	Phosphoenolpyruvate carboxykinase IPR001272 Phosphoenolpyruvate carboxykinase, ATP-utilising	BR2/BR	global_protein
Solyc03g059180.2.1	0.602168	2.35268e-08	2.41443e-07	Extracellular calcium sensing receptor IPR001763 Rhodanese-like	BR2/BR	global_protein
Solyc01g090590.2.1	1.66638	2.3849e-08	2.43364e-07	Os11g0109966 protein (Fragment)	BR2/BR	global_protein
Solyc10g076740.1.1	0.659202	2.43488e-08	2.47329e-07	Isoamyl acetate-hydrolyzing esterase IPR013831 Esterase, SGNH hydrolase-type, subgroup	BR2/BR	global_protein
Solyc05g005690.1.1	0.663151	2.44706e-08	2.48282e-07	30S ribosomal protein S9 IPR000754 Ribosomal protein S9	BR2/BR	global_protein
Solyc10g031560.1.1	0.628989	2.45202e-08	2.48422e-07	DNA-directed RNA polymerase subunit beta_apos IPR000722 RNA polymerase, alpha subunit	BR2/BR	global_protein
Solyc09g005250.2.1	1.56346	2.47484e-08	2.49959e-07	Mitochondrial carrier protein IPR002113 Adenine nucleotide translocator 1	BR2/BR	global_protein
Solyc08g078460.2.1	2.01265	2.50639e-08	2.52859e-07	Inositol 2-dehydrogenase like protein-binding domain	BR2/BR	global_protein
Solyc11g010170.1.1	0.586353	2.52872e-08	2.54822e-07	LanC-like protein 2 IPR020464 LanC-like protein, eukaryotic	BR2/BR	global_protein
Solyc01g099600.2.1	1.79011	2.61172e-08	2.61702e-07	Copper chaperone IPR006121 Heavy metal transport_detoxification protein	BR2/BR	global_protein
Solyc07g062520.2.1	0.62916	2.67927e-08	2.67265e-07	Cytochrome P450	BR2/BR	global_protein
Solyc08g029050.2.1	0.655769	2.69029e-08	2.67746e-07	WD-repeat protein IPR017986 WD40 repeat, region	BR2/BR	global_protein
Solyc03g031800.2.1	0.600229	2.69866e-08	2.67996e-07	Xyloglucan endotransglucosylase_hydrolase 1 IPR016455 Xyloglucan endotransglucosylase_hydrolase	BR2/BR	global_protein
Solyc01g111400.2.1	0.502919	2.72148e-08	2.6936e-07	Subtilisin-like protease IPR015500 Peptidase S8, subtilisin-related	BR2/BR	global_protein
Solyc08g029160.1.1	1.52787	2.7345e-08	2.70154e-07	Membrane-associated progesterone receptor component 2 IPR001199 Cytochrome b5	BR2/BR	global_protein
Solyc12g010870.1.1	0.607528	2.82813e-08	2.78058e-07	ATP synthase I-like protein	BR2/BR	global_protein
Solyc10g007990.2.1	1.51972	2.85752e-08	2.80636e-07	Cupin RmlC-type IPR012864 Protein of unknown function DUF1637	BR2/BR	global_protein
Solyc09g092330.1.1	0.610886	2.9733e-08	2.91042e-07	NAD dependent epimerase_dehydratase family protein expressed-binding domain	BR2/BR	global_protein
Solyc04g051850.2.1	1.57689	3.02396e-08	2.95676e-07	Unknown Protein	BR2/BR	global_protein
Solyc01g057000.2.1	1.50189	3.03607e-08	2.96534e-07	Universal stress protein family protein IPR006016 UspA	BR2/BR	global_protein
Solyc01g087870.2.1	0.653118	3.05808e-08	2.98356e-07	Glucosamine--fructose-6-phosphate aminotransferase IPR005855 Glucosamine-fructose-6-phosphate aminotransferase, isomerising	BR2/BR	global_protein
Solyc02g091560.2.1	0.466519	3.09106e-08	3.01243e-07	Serine hydroxymethyltransferase IPR001085 Serine hydroxymethyltransferase	BR2/BR	global_protein
Solyc09g010140.1.1	1.60896	3.1864e-08	3.09516e-07	Arabidopsis thaliana genomic DNA chromosome 5 P1 clone MOK16 IPR007608 Protein of unknown function DUF584	BR2/BR	global_protein
Solyc06g062600.2.1	0.571021	3.22129e-08	3.12382e-07	Choline dehydrogenase IPR012132 Glucose-methanol-choline oxidoreductase	BR2/BR	global_protein
Solyc04g063350.2.1	1.54582	3.22644e-08	3.12382e-07	3-methyl-2-oxobutanoate dehydrogenase (2-methylpropanoyl-transferring) IPR001017 Dehydrogenase, E1 component	BR2/BR	global_protein
Solyc10g006330.2.1	0.524158	3.26329e-08	3.15263e-07	Unknown Protein	BR2/BR	global_protein
Solyc06g066620.2.1	0.566916	3.3263e-08	3.20872e-07	Threonine endopeptidase	BR2/BR	global_protein
Solyc03g095900.2.1	1.56343	3.34113e-08	3.21558e-07	1-aminocyclopropane-1-carboxylate oxidase-like protein IPR005123 Oxoglutarate and iron-dependent oxygenase	BR2/BR	global_protein
Solyc01g007580.2.1	0.578223	3.38207e-08	3.24621e-07	30S ribosomal protein S8 IPR000630 Ribosomal protein S8	BR2/BR	global_protein
Solyc03g083070.1.1	0.666632	3.486e-08	3.32085e-07	Vesicle-associated membrane protein 7B IPR011012 Longin-like	BR2/BR	global_protein
Solyc07g006730.2.1	0.666279	3.5945e-08	3.41324e-07	Multidrug resistance protein mdtK IPR015521 MATE family transporter related protein	BR2/BR	global_protein
Solyc06g009950.1.1	0.29761	3.7163e-08	3.50669e-07	Photosystem I P700 chlorophyll a apoprotein A2 IPR001280 Photosystem I psaA and psaB	BR2/BR	global_protein
Solyc01g007610.2.1	0.641604	3.71659e-08	3.50669e-07	30S ribosomal protein S3 chloroplastic IPR005704 Ribosomal protein S3, bacterial	BR2/BR	global_protein
Solyc05g005880.2.1	0.658987	3.75536e-08	3.53203e-07	30S ribosomal protein S13 IPR019980 Ribosomal protein S13, bacterial-type	BR2/BR	global_protein
Solyc06g076040.2.1	0.654734	3.78865e-08	3.55206e-07	U-box domain-containing protein IPR011989 Armadillo-like helical	BR2/BR	global_protein
Solyc12g062640.1.1	0.527959	3.80385e-08	3.56255e-07	30S ribosomal protein S2 IPR005706 Ribosomal protein S2, bacterial-type	BR2/BR	global_protein
Solyc11g062440.1.1	0.62798	3.80928e-08	3.56389e-07	Laccase IPR017760 L-ascorbate oxidase, plants	BR2/BR	global_protein
Solyc08g006890.2.1	0.488557	3.82659e-08	3.57256e-07	Tubulin alpha-3 chain IPR002452 Alpha tubulin	BR2/BR	global_protein
Solyc12g099650.1.1	0.484681	3.86214e-08	3.60196e-07	Photosystem II 5 kDa protein, chloroplastic	BR2/BR	global_protein
Solyc07g065500.1.1	0.653379	3.96822e-08	3.68928e-07	Nuclear transcription factor Y subunit B-3 IPR003957 Transcription factor, CBFA_NFYB, DNA topoisomerase	BR2/BR	global_protein
Solyc12g015910.1.1	1.69325	4.00248e-08	3.71725e-07	Cysteine desulfuration protein SufE IPR002634 BolA-like protein	BR2/BR	global_protein
Solyc05g005930.1.1	0.621358	4.01409e-08	3.72394e-07	UDP-glucosyltransferase IPR002213 UDP-glucuronosyl_UDP-glucosyltransferase	BR2/BR	global_protein
Solyc05g005560.2.1	0.526182	4.01807e-08	3.72394e-07	BURP domain-containing protein (Fragment) IPR004873 BURP	BR2/BR	global_protein
Solyc01g086740.2.1	1.61189	4.18689e-08	3.86028e-07	Chaperone protein dnaJ IPR012724 Chaperone DnaJ	BR2/BR	global_protein
Solyc10g011770.2.1	0.573314	4.38837e-08	4.03349e-07	Threonine endopeptidase	BR2/BR	global_protein
Solyc01g108570.2.1	1.74353	4.40062e-08	4.04057e-07	Gibberellin receptor GID1L2 IPR013094 Alpha_beta hydrolase fold-3	BR2/BR	global_protein
Solyc04g050620.2.1	0.636341	4.45785e-08	4.08664e-07	Cytochrome P450	BR2/BR	global_protein
Solyc12g009930.1.1	0.591757	4.45999e-08	4.08664e-07	UDP-glucuronosyltransferase 1-6 IPR002213 UDP-glucuronosyl_UDP-glucosyltransferase	BR2/BR	global_protein
Solyc08g082390.2.1	0.553105	4.55724e-08	4.16716e-07	Unknown Protein	BR2/BR	global_protein
Solyc06g083580.2.1	0.641094	4.62164e-08	4.21304e-07	Pectate lyase 1-27 IPR002022 Pectate lyase_Amb allergen	BR2/BR	global_protein
Solyc06g010060.1.1	0.613448	4.82511e-08	4.35387e-07	Protein transport protein Sec61 beta subunit IPR016482 Preprotein translocase Sec, Sec61-beta subunit, eukarya	BR2/BR	global_protein
Solyc06g084480.2.1	0.63262	4.84236e-08	4.36058e-07	Serine protease IPR015724 Serine endopeptidase DegP2	BR2/BR	global_protein
Solyc04g040160.2.1	0.559335	4.86566e-08	4.36828e-07	Pheophorbide a oxygenase IPR013626 Pheophorbide a oxygenase	BR2/BR	global_protein
Solyc10g078920.1.1	0.598813	4.91652e-08	4.40949e-07	Thioredoxin-like 5 IPR013766 Thioredoxin domain	BR2/BR	global_protein
Solyc10g047650.1.1	1.70324	4.96938e-08	4.4493e-07	p8MTCP1 IPR010625 CHCH	BR2/BR	global_protein
Solyc11g010580.2.1	0.656761	5.11594e-08	4.5425e-07	Unknown Protein	BR2/BR	global_protein
Solyc11g006770.1.1	1.55541	5.14005e-08	4.55936e-07	AMMECR1 family IPR002733 AMMECR1	BR2/BR	global_protein
Solyc00g006810.2.1	0.579289	5.26204e-08	4.649e-07	Peptidyl-prolyl cis-trans isomerase IPR001179 Peptidyl-prolyl cis-trans isomerase, FKBP-type	BR2/BR	global_protein
Solyc01g097310.2.1	0.480883	5.33943e-08	4.6987e-07	Sec-independent protein translocase protein tatA_E homolog IPR006312 Twin-arginine translocation protein TatA_E	BR2/BR	global_protein
Solyc06g068800.2.1	0.559704	5.38912e-08	4.73372e-07	CRAL_TRIO domain containing protein expressed IPR001251 Cellular retinaldehyde-binding_triple function, C-terminal	BR2/BR	global_protein
Solyc04g072030.1.1	0.635319	5.38988e-08	4.73372e-07	Interferon-induced GTP-binding protein Mx (Fragment) IPR015577 Interferon-induced Mx protein	BR2/BR	global_protein
Solyc10g085420.1.1	0.629246	5.6205e-08	4.92167e-07	Os03g0816700 protein (Fragment) IPR007612 Protein of unknown function DUF567	BR2/BR	global_protein
Solyc10g086570.2.1	0.40785	5.66695e-08	4.95746e-07	Palmitoyltransferase PFA4 IPR001594 Zinc finger, DHHC-type	BR2/BR	global_protein
Solyc12g006520.1.1	0.52008	5.79581e-08	5.04536e-07	Cycloartenol synthase IPR018333 Squalene cyclase	BR2/BR	global_protein
Solyc03g115890.2.1	0.531952	5.84987e-08	5.08744e-07	Expansin IPR007112 Expansin 45, endoglucanase-like IPR007117 Pollen allergen_expansin, C-terminal	BR2/BR	global_protein
Solyc08g007210.2.1	1.69985	5.8885e-08	5.11603e-07	Hydroxycinnamoyl CoA shikimate_quinate hydroxycinnamoyltransferase-like protein IPR003480 Transferase	BR2/BR	global_protein
Solyc01g074030.2.1	0.602719	5.94453e-08	5.15463e-07	Beta-glucosidase 01 IPR013781 Glycoside hydrolase, subgroup, catalytic core	BR2/BR	global_protein
Solyc08g066750.2.1	0.579419	6.15886e-08	5.28888e-07	Major facilitator superfamily domain containing protein 5 IPR008509 Protein of unknown function DUF791	BR2/BR	global_protein
Solyc08g028930.1.1	0.662447	6.19112e-08	5.30122e-07	DNA-directed RNA polymerase subunit beta_apos_apos	BR2/BR	global_protein
Solyc08g007080.2.1	1.65393	6.23343e-08	5.31696e-07	Inositol 1 4 5-trisphosphate 5-phosphatase IPR000300 Inositol polyphosphate related phosphatase	BR2/BR	global_protein
Solyc01g095430.2.1	0.573262	6.25178e-08	5.3275e-07	Threonine endopeptidase	BR2/BR	global_protein
Solyc08g079280.2.1	0.598811	6.25891e-08	5.32847e-07	cytochrome P450	BR2/BR	global_protein
Solyc08g066740.2.1	0.620261	6.48838e-08	5.49226e-07	CT099 (Fragment) IPR003245 Plastocyanin-like	BR2/BR	global_protein
Solyc10g081260.1.1	1.50399	6.61418e-08	5.57221e-07	Multidrug resistance protein mdtK IPR002528 Multi antimicrobial extrusion protein MatE	BR2/BR	global_protein
Solyc02g068270.2.1	0.640089	6.78574e-08	5.71133e-07	Unknown Protein	BR2/BR	global_protein
Solyc02g094350.2.1	0.581872	6.8206e-08	5.73524e-07	Membrane-anchored ubiquitin-fold protein 2 IPR017000 Membrane-anchored ubiquitin-fold protein, HCG-1	BR2/BR	global_protein
Solyc05g053510.1.1	0.640168	7.01151e-08	5.87908e-07	DNA-directed RNA polymerase subunit H IPR014381 DNA-directed RNA polymerase, RPB5 subunit	BR2/BR	global_protein
Solyc02g087770.2.1	0.648448	7.22315e-08	6.02811e-07	Aldose-1-epimerase-like protein IPR015443 Aldose-1-epimerase	BR2/BR	global_protein
Solyc03g044740.2.1	0.617406	7.32062e-08	6.08097e-07	Methyl jasmonate esterase IPR000073 Alpha_beta hydrolase fold-1	BR2/BR	global_protein
Solyc03g007960.2.1	1.50192	7.34889e-08	6.09868e-07	Beta-carotene hydroxylase 2	BR2/BR	global_protein
Solyc09g008460.2.1	0.653777	7.36542e-08	6.1067e-07	Ras-related protein Rab-18 IPR015598 Rab18	BR2/BR	global_protein
Solyc11g071290.1.1	0.558746	7.61334e-08	6.2597e-07	Alcohol dehydrogenase IPR002085 Alcohol dehydrogenase superfamily, zinc-containing	BR2/BR	global_protein
Solyc05g007800.2.1	1.58936	7.6498e-08	6.27451e-07	Negatively light-regulated protein IPR012482 Lg106-like	BR2/BR	global_protein
Solyc02g071160.2.1	0.605142	7.6831e-08	6.29377e-07	Os10g0578600 protein (Fragment)	BR2/BR	global_protein
Solyc05g051430.2.1	2.46545	7.85198e-08	6.40849e-07	Ovarian cancer-associated gene 2 protein homolog IPR005645 Protein of unknown function DUF341	BR2/BR	global_protein
Solyc02g070540.2.1	0.637503	8.32554e-08	6.73929e-07	Os01g0611000 protein (Fragment) IPR006946 Protein of unknown function DUF642	BR2/BR	global_protein
Solyc12g015770.1.1	0.620906	8.58346e-08	6.9184e-07	Cellulose synthase IPR005150 Cellulose synthase	BR2/BR	global_protein
Solyc08g007770.2.1	0.640588	8.58573e-08	6.9184e-07	PGR5-like protein 1A, chloroplastic	BR2/BR	global_protein
Solyc06g069550.1.1	0.634896	8.60409e-08	6.92691e-07	UDP-D-glucose dehydrogenase IPR014028 UDP-glucose_GDP-mannose dehydrogenase, dimerisation and substrate-binding	BR2/BR	global_protein
Solyc02g005210.2.1	0.533531	9.05459e-08	7.23716e-07	CPLD51 protein required for cyt b6 assembly	BR2/BR	global_protein
Solyc09g097850.1.1	1.64175	9.06774e-08	7.24115e-07	Cysteine proteinase inhibitor IPR002885 Pentatricopeptide repeat	BR2/BR	global_protein
Solyc12g010540.1.1	0.666569	9.41323e-08	7.46568e-07	NAD dependent epimerase_dehydratase family protein expressed-binding domain	BR2/BR	global_protein
Solyc03g116230.2.1	2.20181	9.66458e-08	7.61514e-07	Agglutinin isolectin I (Fragment) IPR001002 Chitin-binding, type 1	BR2/BR	global_protein
Solyc12g027720.1.1	0.621091	9.7214e-08	7.65313e-07	ATP synthase subunit b, chloroplastic	BR2/BR	global_protein
Solyc03g025950.2.1	1.64967	9.75802e-08	7.67516e-07	Membrane-associated progesterone receptor component 1 IPR001199 Cytochrome b5	BR2/BR	global_protein
Solyc11g071580.1.1	0.605571	9.97832e-08	7.82765e-07	Aldehyde oxidase IPR016208 Aldehyde oxidase_xanthine dehydrogenase	BR2/BR	global_protein
Solyc02g068310.2.1	1.50596	1.00205e-07	7.84001e-07	2-oxoglutarate-dependent dioxygenase IPR005123 Oxoglutarate and iron-dependent oxygenase	BR2/BR	global_protein
Solyc09g008320.2.1	0.540459	1.00966e-07	7.88563e-07	Xyloglucan endotransglucosylase_hydrolase 12 IPR016455 Xyloglucan endotransglucosylase_hydrolase	BR2/BR	global_protein
Solyc03g096730.2.1	0.531827	1.01779e-07	7.93517e-07	GDP-D-mannose pyrophosphorylase 1	BR2/BR	global_protein
Solyc09g089690.2.1	0.575	1.08177e-07	8.32447e-07	1-aminocyclopropane-1-carboxylate oxidase-like protein IPR005123 Oxoglutarate and iron-dependent oxygenase	BR2/BR	global_protein
Solyc08g006780.2.1	1.51986	1.08359e-07	8.33124e-07	Complex interacting protein 9 IPR004401 Uncharacterised protein family UPF0133	BR2/BR	global_protein
Solyc01g005990.2.1	0.571881	1.11137e-07	8.52211e-07	Non-specific lipid-transfer protein IPR003612 Plant lipid transfer protein_seed storage_trypsin-alpha amylase inhibitor	BR2/BR	global_protein
Solyc05g009090.1.1	0.604569	1.13892e-07	8.66058e-07	Receptor-like protein kinase IPR002290 Serine_threonine protein kinase	BR2/BR	global_protein
Solyc08g059760.2.1	0.651422	1.14076e-07	8.66586e-07	Peroxidase 40 IPR002207 Plant ascorbate peroxidase	BR2/BR	global_protein
Solyc05g007250.2.1	0.620162	1.17172e-07	8.84727e-07	Ribosomal protein IPR001912 Ribosomal protein S4	BR2/BR	global_protein
Solyc04g074640.2.1	0.587349	1.17789e-07	8.87966e-07	L-ascorbate peroxidase IPR002207 Plant ascorbate peroxidase	BR2/BR	global_protein
Solyc05g055840.2.1	0.628769	1.18833e-07	8.95075e-07	Glucosyltransferase IPR002213 UDP-glucuronosyl_UDP-glucosyltransferase	BR2/BR	global_protein
Solyc03g013240.2.1	0.625024	1.18936e-07	8.95093e-07	Homology to unknown gene	BR2/BR	global_protein
Solyc05g012770.2.1	1.62831	1.28817e-07	9.58902e-07	WRKY transcription factor-a IPR003657 DNA-binding WRKY	BR2/BR	global_protein
Solyc03g119150.2.1	0.580594	1.323e-07	9.83182e-07	Peptidyl-prolyl cis-trans isomerase IPR001179 Peptidyl-prolyl cis-trans isomerase, FKBP-type	BR2/BR	global_protein
Solyc09g011080.2.1	0.578709	1.39983e-07	1.0308e-06	Ribulose-1 5-bisphosphate carboxylase_oxygenase activase 1 IPR003959 ATPase, AAA-type, core	BR2/BR	global_protein
Solyc11g072720.1.1	0.63835	1.42929e-07	1.04988e-06	Os12g0596600 protein (Fragment) IPR000210 BTB_POZ-like	BR2/BR	global_protein
Solyc01g060180.2.1	0.630086	1.43694e-07	1.05373e-06	AMP-dependent synthetase and ligase IPR000873 AMP-dependent synthetase and ligase	BR2/BR	global_protein
Solyc01g094040.2.1	2.01822	1.43809e-07	1.05373e-06	Plastocyanin-like domain containing protein expressed IPR003245 Plastocyanin-like	BR2/BR	global_protein
Solyc03g118340.2.1	1.58236	1.45863e-07	1.06091e-06	ATP-dependent clp protease ATP-binding subunit IPR013093 ATPase associated with various cellular activities, AAA-2	BR2/BR	global_protein
Solyc04g080460.2.1	0.66138	1.49127e-07	1.08111e-06	Glucose transporter 8 IPR003663 Sugar_inositol transporter	BR2/BR	global_protein
Solyc11g006750.1.1	1.96064	1.49591e-07	1.08183e-06	Unknown Protein	BR2/BR	global_protein
Solyc07g053970.2.1	0.557135	1.54673e-07	1.11253e-06	Two-pore calcium channel 2 IPR005821 Ion transport	BR2/BR	global_protein
Solyc01g007360.2.1	0.591114	1.54995e-07	1.11276e-06	Photosystem I assembly protein ycf4 IPR003359 Photosystem I assembly Ycf4	BR2/BR	global_protein
Solyc10g086580.1.1	0.546989	1.60874e-07	1.14755e-06	Ribulose-1 5-bisphosphate carboxylase_oxygenase activase 1 IPR003959 ATPase, AAA-type, core	BR2/BR	global_protein
Solyc02g022850.1.1	0.656774	1.63174e-07	1.16023e-06	FAD-binding domain-containing protein IPR006094 FAD linked oxidase, N-terminal	BR2/BR	global_protein
Solyc05g052600.2.1	0.612106	1.65768e-07	1.17492e-06	Fructose-1 6-bisphosphatase class 1 IPR000146 Fructose-1,6-bisphosphatase IPR000719 Protein kinase, core	BR2/BR	global_protein
Solyc09g009680.2.1	1.64443	1.67373e-07	1.18441e-06	Transcription initiation factor TFIID subunit 12 IPR003228 Transcription initiation factor TFIID	BR2/BR	global_protein
Solyc11g011170.1.1	1.52733	1.77878e-07	1.24683e-06	ATA15 protein	BR2/BR	global_protein
Solyc10g005790.2.1	0.599837	1.81688e-07	1.26992e-06	Genomic DNA chromosome 5 P1 clone MYN21	BR2/BR	global_protein
Solyc07g008240.2.1	0.577202	1.98272e-07	1.3682e-06	Non-symbiotic hemoglobin protein IPR001032 Leghaemoglobin	BR2/BR	global_protein
Solyc01g112260.2.1	0.608049	2.03247e-07	1.38637e-06	Unknown Protein	BR2/BR	global_protein
Solyc10g084250.1.1	0.665491	2.03401e-07	1.38637e-06	Receptor-like kinase IPR002290 Serine_threonine protein kinase	BR2/BR	global_protein
Solyc07g065670.1.1	1.68384	2.04196e-07	1.38966e-06	Unknown Protein	BR2/BR	global_protein
Solyc06g060570.2.1	1.64371	2.12172e-07	1.43515e-06	Ovarian cancer-associated gene 2 protein homolog IPR005645 Protein of unknown function DUF341	BR2/BR	global_protein
Solyc02g081980.2.1	0.662064	2.14913e-07	1.44818e-06	Ectonucleoside triphosphate diphosphohydrolase 6 IPR000407 Nucleoside phosphatase GDA1_CD39	BR2/BR	global_protein
Solyc08g014130.2.1	1.50217	2.24049e-07	1.49793e-06	2-isopropylmalate synthase 1 IPR005671 Bacterial 2-isopropylmalate synthase	BR2/BR	global_protein
Solyc10g075100.1.1	1.59579	2.24097e-07	1.49793e-06	Non-specific lipid-transfer protein IPR000528 Plant lipid transfer protein_Par allergen	BR2/BR	global_protein
Solyc10g009570.2.1	0.579829	2.2445e-07	1.49859e-06	Rhodanese-related sulfurtransferase IPR001763 Rhodanese-like	BR2/BR	global_protein
Solyc01g097860.2.1	0.526	2.27316e-07	1.51226e-06	Membrane protein IPR010903 Protein of unknown function DUF1517	BR2/BR	global_protein
Solyc12g088460.1.1	1.62938	2.29755e-07	1.52392e-06	Cytochrome P450	BR2/BR	global_protein
Solyc01g100960.2.1	1.54646	2.37945e-07	1.57472e-06	Glucose-6-phosphate 1-dehydrogenase IPR001282 Glucose-6-phosphate dehydrogenase	BR2/BR	global_protein
Solyc01g111970.2.1	1.84954	2.43966e-07	1.60382e-06	Laccase 1a IPR001117 Multicopper oxidase, type 1	BR2/BR	global_protein
Solyc03g121030.1.1	0.655323	2.62566e-07	1.70841e-06	DNA repair_transcription protein Mms19-like protein IPR016024 Armadillo-type fold	BR2/BR	global_protein
Solyc07g043500.1.1	0.583895	2.6579e-07	1.72308e-06	UDP-glucosyltransferase IPR002213 UDP-glucuronosyl_UDP-glucosyltransferase	BR2/BR	global_protein
Solyc12g019550.1.1	0.386363	2.74768e-07	1.77224e-06	Unknown Protein	BR2/BR	global_protein
Solyc03g059170.2.1	0.572775	2.75813e-07	1.77769e-06	Unknown Protein	BR2/BR	global_protein
Solyc08g066330.1.1	0.591587	2.86951e-07	1.84013e-06	Cell division protein kinase 2 IPR002290 Serine_threonine protein kinase	BR2/BR	global_protein
Solyc10g084280.1.1	0.587429	2.96386e-07	1.8938e-06	Calmodulin-binding protein IPR000048 IQ calmodulin-binding region	BR2/BR	global_protein
Solyc03g034170.2.1	0.645082	2.97173e-07	1.8969e-06	Uncharacterized conserved membrane protein	BR2/BR	global_protein
Solyc04g010190.1.1	0.465857	3.46172e-07	2.15159e-06	Immunophilin-like	BR2/BR	global_protein
Solyc04g064880.2.1	1.89645	3.48758e-07	2.16313e-06	Pathogenesis-related protein-like protein	BR2/BR	global_protein
Solyc06g071050.2.1	0.626494	3.54724e-07	2.19248e-06	Spfh domain _ band 7 family protein IPR001107 Band 7 protein	BR2/BR	global_protein
Solyc10g005870.2.1	0.654812	3.5866e-07	2.21066e-06	Peptidyl-prolyl cis-trans isomerase IPR001179 Peptidyl-prolyl cis-trans isomerase, FKBP-type	BR2/BR	global_protein
Solyc02g079750.2.1	1.65904	3.70128e-07	2.2672e-06	Flavoprotein wrbA IPR010089 Flavoprotein WrbA	BR2/BR	global_protein
Solyc02g020940.2.1	0.652268	3.80091e-07	2.31863e-06	Glyceraldehyde-3-phosphate dehydrogenase IPR000173 Glyceraldehyde 3-phosphate dehydrogenase	BR2/BR	global_protein
Solyc03g083450.1.1	1.62494	3.81769e-07	2.32568e-06	UPF0369 protein C6orf57 IPR012875 Protein of unknown function DUF1674	BR2/BR	global_protein
Solyc05g009570.2.1	0.61339	3.8498e-07	2.33815e-06	Ribosomal protein PSRP-3_Ycf65 IPR006924 Ribosomal protein, PSRP-3_Ycf65	BR2/BR	global_protein
Solyc04g081770.2.1	0.648637	3.86438e-07	2.34448e-06	GDSL esterase_lipase At5g42170 IPR001087 Lipase, GDSL	BR2/BR	global_protein
Solyc07g039310.1.1	0.650413	3.92956e-07	2.37915e-06	Polyamine oxidase IPR002937 Amine oxidase	BR2/BR	global_protein
Solyc02g083810.2.1	0.588878	4.30805e-07	2.56897e-06	Ferredoxin--NADP reductase IPR012146 Ferredoxin--NADP reductase	BR2/BR	global_protein
Solyc09g063130.2.1	0.418884	4.31651e-07	2.57139e-06	Photosystem I reaction center subunit IV A IPR003375 Photosystem I reaction centre subunit IV_PsaE	BR2/BR	global_protein
Solyc07g065610.1.1	1.59965	4.59632e-07	2.70903e-06	Receptor-like kinase IPR002290 Serine_threonine protein kinase	BR2/BR	global_protein
Solyc08g077330.2.1	0.548268	4.68992e-07	2.75688e-06	Expansin-like protein IPR007112 Expansin 45, endoglucanase-like	BR2/BR	global_protein
Solyc05g054020.1.1	0.663151	4.71733e-07	2.7675e-06	Cc-nbs-lrr, resistance protein	BR2/BR	global_protein
Solyc08g074270.2.1	0.620916	4.8893e-07	2.85332e-06	Cryptochrome 3	BR2/BR	global_protein
Solyc03g025430.1.1	0.546271	5.00555e-07	2.9078e-06	Genomic DNA chromosome 5 TAC clone K24M7	BR2/BR	global_protein
Solyc10g084040.1.1	0.260482	5.54206e-07	3.18409e-06	Thylakoid lumen 15.0-kDa protein (Fragment)	BR2/BR	global_protein
Solyc03g114970.2.1	0.592313	5.88963e-07	3.34486e-06	Nitrilase associated protein-like (Fragment)	BR2/BR	global_protein
Solyc02g036320.1.1	0.511291	6.18127e-07	3.46838e-06	Photosystem I P700 chlorophyll a apoprotein IPR001280 Photosystem I psaA and psaB	BR2/BR	global_protein
Solyc06g009350.2.1	0.511469	6.34298e-07	3.55015e-06	Unknown Protein	BR2/BR	global_protein
Solyc12g008560.1.1	0.602552	6.50362e-07	3.62434e-06	Unknown Protein	BR2/BR	global_protein
Solyc02g086740.1.1	0.657166	6.52063e-07	3.62901e-06	50S ribosomal protein L12-C IPR015608 Ribosomal protein L12, chloroplast	BR2/BR	global_protein
Solyc07g049330.1.1	1.90808	6.80732e-07	3.76266e-06	Glutathione S-transferase IPR004046 Glutathione S-transferase, C-terminal	BR2/BR	global_protein
Solyc01g005450.2.1	0.55825	6.83396e-07	3.77503e-06	F-box protein family-like protein IPR001810 Cyclin-like F-box	BR2/BR	global_protein
Solyc03g120710.2.1	0.593571	6.93977e-07	3.82397e-06	Harpin-induced protein IPR010847 Harpin-induced 1	BR2/BR	global_protein
Solyc07g052230.2.1	0.595415	7.51829e-07	4.07952e-06	Laccase-22 IPR001117 Multicopper oxidase, type 1	BR2/BR	global_protein
Solyc02g081000.1.1	0.64185	7.82772e-07	4.19717e-06	Leucyl-tRNA synthetase IPR002302 Leucyl-tRNA synthetase, class Ia, bacterial_mitochondrial	BR2/BR	global_protein
Solyc05g006220.2.1	0.65653	8.55558e-07	4.52901e-06	IAA-amino acid hydrolase IPR017439 Peptidase M20D, mername-AA028_carboxypeptidase Ss1	BR2/BR	global_protein
Solyc12g017750.1.1	0.66495	8.58254e-07	4.54057e-06	DNA-directed RNA polymerase subunit beta IPR015712 DNA-directed RNA polymerase, subunit 2	BR2/BR	global_protein
Solyc06g065040.2.1	1.53672	8.70232e-07	4.59847e-06	BHLH transcription factor IPR011598 Helix-loop-helix DNA-binding	BR2/BR	global_protein
Solyc09g010860.2.1	0.642613	8.96066e-07	4.71257e-06	Expansin IPR007112 Expansin 45, endoglucanase-like IPR007117 Pollen allergen_expansin, C-terminal	BR2/BR	global_protein
Solyc01g100400.2.1	1.50683	9.06591e-07	4.75666e-06	Pseudouridine synthase family protein IPR006145 Pseudouridine synthase, RsuA and RluB_C_D_E_F	BR2/BR	global_protein
Solyc03g117860.2.1	1.58729	9.25946e-07	4.83537e-06	IBR finger domain protein IPR002867 Zinc finger, C6HC-type	BR2/BR	global_protein
Solyc01g008920.2.1	0.632647	9.31687e-07	4.85965e-06	NAD dependent epimerase_dehydratase family protein expressed IPR013120 Male sterility, NAD-binding	BR2/BR	global_protein
Solyc12g007060.1.1	0.539804	1.06542e-06	5.46107e-06	Unknown Protein	BR2/BR	global_protein
Solyc04g016330.2.1	0.664942	1.15342e-06	5.85346e-06	Glycerol-3-phosphate dehydrogenase IPR006168 NAD-dependent glycerol-3-phosphate dehydrogenase	BR2/BR	global_protein
Solyc12g013710.1.1	0.552102	1.17179e-06	5.93306e-06	Protochlorophyllide reductase IPR005979 Light-dependent protochlorophyllide reductase	BR2/BR	global_protein
Solyc01g097240.2.1	1.77278	1.21768e-06	6.11798e-06	Pathogenesis-related protein 4B (Fragment) IPR018226 Barwin, conserved site IPR001153 Barwin	BR2/BR	global_protein
Solyc00g009130.2.1	1.59302	1.31597e-06	6.52335e-06	Dehydrogenase_reductase SDR family member 12 IPR002198 Short-chain dehydrogenase_reductase SDR	BR2/BR	global_protein
Solyc01g007570.2.1	0.635588	1.33385e-06	6.59727e-06	30S ribosomal protein S11 chloroplastic IPR019981 Ribosomal protein S11, bacterial-type	BR2/BR	global_protein
Solyc02g090030.2.1	0.542132	1.35982e-06	6.69902e-06	Oxygen-evolving enhancer protein 1 of photosystem II IPR002628 Photosystem II manganese-stabilizing protein PsbO	BR2/BR	global_protein
Solyc04g056580.2.1	0.642861	1.36046e-06	6.69902e-06	Homology to unknown gene	BR2/BR	global_protein
Solyc06g007990.2.1	0.657801	1.36322e-06	6.70894e-06	Unknown Protein	BR2/BR	global_protein
Solyc02g077710.1.1	1.62003	1.38941e-06	6.80392e-06	E6-2 protein kinase	BR2/BR	global_protein
Solyc08g067190.2.1	0.646495	1.46605e-06	7.10094e-06	Anaphase promoting complex subunit 5	BR2/BR	global_protein
Solyc09g059170.1.1	1.59508	1.47047e-06	7.11849e-06	Anthocyanidin 3-O-glucosyltransferase IPR002213 UDP-glucuronosyl_UDP-glucosyltransferase	BR2/BR	global_protein
Solyc12g089280.1.1	0.622921	1.50553e-06	7.26054e-06	5_apos-3_apos exoribonuclease 2 IPR017151 5-3 exoribonuclease 2	BR2/BR	global_protein
Solyc08g068290.2.1	0.649785	1.56339e-06	7.52323e-06	Os01g0786800 protein (Fragment) IPR002781 Protein of unknown function DUF81	BR2/BR	global_protein
Solyc07g053060.2.1	0.631911	1.59886e-06	7.6525e-06	Pentatricopeptide repeat IPR002885 Pentatricopeptide repeat	BR2/BR	global_protein
Solyc06g083340.2.1	0.637335	1.63328e-06	7.79623e-06	Wound-induced basic protein IPR012643 Wound-inducible basic	BR2/BR	global_protein
Solyc05g055850.2.1	0.574324	1.71802e-06	8.13953e-06	Homology to unknown gene (Fragment)	BR2/BR	global_protein
Solyc08g079310.2.1	1.84917	1.7285e-06	8.18047e-06	Cytochrome P450	BR2/BR	global_protein
Solyc01g091360.2.1	0.609468	1.73249e-06	8.19499e-06	Homology to unknown gene IPR010865 Protein of unknown function DUF1499	BR2/BR	global_protein
Solyc02g093140.2.1	1.54052	1.77784e-06	8.37829e-06	CBS domain-containing protein-like IPR000644 Cystathionine beta-synthase, core	BR2/BR	global_protein
Solyc09g010000.2.1	1.6957	1.84634e-06	8.6735e-06	1-aminocyclopropane-1-carboxylate oxidase-like protein IPR005123 Oxoglutarate and iron-dependent oxygenase	BR2/BR	global_protein
Solyc02g089820.2.1	1.52149	1.85861e-06	8.72191e-06	Proteasome maturation protein IPR008012 Proteasome maturation factor UMP1	BR2/BR	global_protein
Solyc05g026050.2.1	1.52374	1.95295e-06	9.10218e-06	Charged multivesicular body protein 4b IPR005024 Snf7	BR2/BR	global_protein
Solyc12g007280.1.1	0.582346	1.99611e-06	9.26073e-06	Casein kinase 1-like protein 4 IPR002290 Serine_threonine protein kinase	BR2/BR	global_protein
Solyc04g082630.2.1	0.665393	2.03122e-06	9.38817e-06	Glyceraldehyde-3-phosphate dehydrogenase B IPR000173 Glyceraldehyde 3-phosphate dehydrogenase	BR2/BR	global_protein
Solyc06g051760.2.1	0.630294	2.10483e-06	9.6631e-06	Arginyl-tRNA--protein transferase 1 IPR017137 Arginine-tRNA-protein transferase 1, eukaryotic	BR2/BR	global_protein
Solyc10g086730.1.1	0.65416	2.11673e-06	9.7127e-06	Fructose-1 6-bisphosphatase class 1 IPR000146 Fructose-1,6-bisphosphatase	BR2/BR	global_protein
Solyc01g096240.2.1	0.641802	2.14086e-06	9.81327e-06	Homology to unknown gene	BR2/BR	global_protein
Solyc09g075860.2.1	0.602278	2.22469e-06	1.01089e-05	Lipoxygenase IPR001246 Lipoxygenase, plant	BR2/BR	global_protein
Solyc02g091920.2.1	0.615948	2.23459e-06	1.01436e-05	Xyloglucan endotransglucosylase_hydrolase 2 IPR016455 Xyloglucan endotransglucosylase_hydrolase	BR2/BR	global_protein
Solyc09g008650.2.1	0.547434	2.27562e-06	1.03035e-05	Peptidyl-prolyl cis-trans isomerase IPR001179 Peptidyl-prolyl cis-trans isomerase, FKBP-type	BR2/BR	global_protein
Solyc10g086180.1.1	1.54144	2.30922e-06	1.04397e-05	Phenylalanine ammonia-lyase IPR005922 Phenylalanine ammonia-lyase	BR2/BR	global_protein
Solyc03g031840.2.1	0.666156	2.37461e-06	1.07135e-05	Expansin IPR007112 Expansin 45, endoglucanase-like IPR007117 Pollen allergen_expansin, C-terminal	BR2/BR	global_protein
Solyc10g049360.1.1	0.506615	2.713e-06	1.19668e-05	Cyclin-dependent protein kinase regulator-like protein IPR015453 G2_mitotic-specific cyclin A	BR2/BR	global_protein
Solyc09g011810.2.1	0.592735	2.73067e-06	1.20328e-05	Fructose-1 6-bisphosphatase class 1 IPR000146 Fructose-1,6-bisphosphatase	BR2/BR	global_protein
Solyc08g080050.2.1	0.621727	2.74368e-06	1.20782e-05	PGR5-like protein 1A, chloroplastic	BR2/BR	global_protein
Solyc09g091430.2.1	1.74288	2.85242e-06	1.24888e-05	Pectate lyase 1-27 IPR002022 Pectate lyase_Amb allergen	BR2/BR	global_protein
Solyc09g090180.1.1	0.608794	2.91547e-06	1.27148e-05	Light-dependent short hypocotyls 1 IPR006936 Protein of unknown function DUF640	BR2/BR	global_protein
Solyc07g007670.2.1	0.647723	3.04388e-06	1.31778e-05	Purple acid phosphatase 3 IPR015914 Purple acid phosphatase, N-terminal	BR2/BR	global_protein
Solyc02g089150.2.1	1.6544	3.62851e-06	1.53426e-05	MAPprotein kinase-like protein IPR017946 PLC-like phosphodiesterase, TIM beta_alpha-barrel domain	BR2/BR	global_protein
Solyc04g017690.2.1	0.641331	3.76183e-06	1.5816e-05	Early response to dehydration 15-like protein (Fragment) IPR009818 Ataxin-2, C-terminal	BR2/BR	global_protein
Solyc10g007550.2.1	0.560263	3.83052e-06	1.60366e-05	ATP-dependent RNA helicase IPR011545 DNA_RNA helicase, DEAD_DEAH box type, N-terminal	BR2/BR	global_protein
Solyc12g042890.1.1	1.54277	4.15755e-06	1.71791e-05	Acyl-protein thioesterase 2 IPR003140 Phospholipase_carboxylesterase	BR2/BR	global_protein
Solyc01g008790.2.1	0.638533	4.21932e-06	1.73874e-05	Phosphoesterase family protein IPR007312 Phosphoesterase	BR2/BR	global_protein
Solyc04g080390.2.1	0.571822	4.43833e-06	1.81203e-05	Unknown Protein	BR2/BR	global_protein
Solyc08g068920.2.1	0.64547	4.44185e-06	1.81263e-05	Uncharacterized aarF domain-containing protein kinase 1 IPR004147 ABC-1	BR2/BR	global_protein
Solyc02g065400.2.1	0.632351	4.69597e-06	1.89631e-05	Oxygen-evolving enhancer protein 1 of photosystem II IPR002628 Photosystem II manganese-stabilizing protein PsbO	BR2/BR	global_protein
Solyc01g007460.2.1	0.65939	4.7972e-06	1.93192e-05	30S ribosomal protein S18 chloroplastic IPR001648 Ribosomal protein S18	BR2/BR	global_protein
Solyc02g093980.2.1	0.640018	5.03695e-06	2.02023e-05	Os12g0236050 protein (Fragment)	BR2/BR	global_protein
Solyc03g096850.2.1	0.607151	5.05154e-06	2.02517e-05	Genomic DNA chromosome 5 P1 clone MKP11 IPR001478 PDZ_DHR_GLGF	BR2/BR	global_protein
Solyc07g021200.1.1	0.602166	5.16307e-06	2.05506e-05	Ribulose bisphosphate carboxylase large chain (Fragment) IPR000685 Ribulose bisphosphate carboxylase, large subunit, C-terminal	BR2/BR	global_protein
Solyc06g054090.1.1	0.560015	5.2365e-06	2.08055e-05	Ribosomal-protein-alanine N-acetyltransferase IPR000182 GCN5-related N-acetyltransferase	BR2/BR	global_protein
Solyc01g103920.2.1	1.67134	6.31005e-06	2.44587e-05	Ferredoxin I IPR010241 Ferredoxin (2Fe-2S), plant	BR2/BR	global_protein
Solyc04g016470.2.1	1.68624	6.49403e-06	2.5117e-05	Beta-1 3-glucanase IPR000490 Glycoside hydrolase, family 17	BR2/BR	global_protein
Solyc02g077880.2.1	0.533061	6.5981e-06	2.54973e-05	Auxin-repressed protein IPR008406 Dormancyauxin associated	BR2/BR	global_protein
Solyc12g005630.1.1	0.631125	6.60669e-06	2.55194e-05	Cytochrome b6-f complex iron-sulfur subunit IPR005805 Rieske iron-sulphur protein, C-terminal	BR2/BR	global_protein
Solyc01g006130.2.1	0.50245	6.68651e-06	2.57829e-05	Homology to unknown gene IPR001305 Heat shock protein DnaJ, cysteine-rich region	BR2/BR	global_protein
Solyc02g088220.2.1	0.646144	6.93442e-06	2.66004e-05	Xenotropic and polytropic retrovirus receptor IPR004342 EXS, C-terminal	BR2/BR	global_protein
Solyc02g079040.2.1	0.643952	7.34944e-06	2.79871e-05	Calmodulin-binding protein (Fragment) IPR012416 Calmodulin binding protein-like	BR2/BR	global_protein
Solyc05g014310.2.1	0.664934	7.42173e-06	2.82019e-05	Metalloendopeptidase family-saccharolysin _amp thimet oligopeptidase (ISS)	BR2/BR	global_protein
Solyc09g064470.2.1	0.646586	7.67826e-06	2.90357e-05	Galactosyltransferase-like protein (Fragment) IPR004263 Exostosin-like	BR2/BR	global_protein
Solyc12g010910.1.1	0.634645	8.53794e-06	3.18845e-05	Lipase (Fragment) IPR002921 Lipase, class 3	BR2/BR	global_protein
Solyc09g090990.2.1	1.85897	8.82449e-06	3.27209e-05	Major allergen Mal d 1 IPR000916 Bet v I allergen	BR2/BR	global_protein
Solyc00g060810.2.1	3.94653	9.19641e-06	3.39228e-05	Major latex-like protein IPR000916 Bet v I allergen	BR2/BR	global_protein
Solyc08g077530.2.1	1.72132	1.04306e-05	3.7732e-05	Beta-amylase IPR001371 Glycoside hydrolase, family 14B, plant	BR2/BR	global_protein
Solyc10g083860.1.1	0.65466	1.08467e-05	3.9078e-05	UDP-glucosyltransferase family 1 protein IPR002213 UDP-glucuronosyl_UDP-glucosyltransferase	BR2/BR	global_protein
Solyc04g077920.2.1	0.65245	1.09085e-05	3.92688e-05	Interferon-related developmental regulator family protein IPR007701 Interferon-related developmental regulator, N-terminal	BR2/BR	global_protein
Solyc05g008910.2.1	1.76405	1.10689e-05	3.97015e-05	Glutamine amidotransferase IPR011697 Peptidase C26	BR2/BR	global_protein
Solyc10g055810.1.1	2.0448	1.12616e-05	4.03601e-05	Endochitinase (Chitinase) IPR016283 Glycoside hydrolase, family 19 IPR018371 Chitin-binding, type 1, conserved site IPR000726 Glycoside hydrolase, family 19, catalytic IPR001002 Chitin-binding, type 1	BR2/BR	global_protein
Solyc08g079530.2.1	0.615897	1.27509e-05	4.50438e-05	Deoxyribodipyrimidine photolyase IPR008148 DNA photolyase, class 2	BR2/BR	global_protein
Solyc05g024430.2.1	0.594785	1.30679e-05	4.5999e-05	Unknown Protein	BR2/BR	global_protein
Solyc10g051110.1.1	0.648299	1.43673e-05	4.97648e-05	NAD dependent epimerase_dehydratase family protein-binding domain	BR2/BR	global_protein
Solyc07g044860.2.1	0.663561	1.47666e-05	5.09891e-05	Oxygen-evolving enhancer protein 2, chloroplastic IPR002683 Photosystem II oxygen evolving complex protein PsbP	BR2/BR	global_protein
Solyc07g053980.2.1	1.53202	1.54242e-05	5.29103e-05	Glucan synthase like 1 IPR003440 Glycosyl transferase, family 48	BR2/BR	global_protein
Solyc10g047400.1.1	0.562815	1.64537e-05	5.58383e-05	NADH-quinone oxidoreductase subunit D IPR001135 NADH-quinone oxidoreductase, subunit D	BR2/BR	global_protein
Solyc01g007330.2.1	0.622608	1.7505e-05	5.88444e-05	Ribulose bisphosphate carboxylase large chain IPR000685 Ribulose bisphosphate carboxylase, large subunit, C-terminal	BR2/BR	global_protein
Solyc05g006820.2.1	0.588675	2.08327e-05	6.88332e-05	Chaperone protein dnaJ 2 IPR003095 Heat shock protein DnaJ	BR2/BR	global_protein
Solyc02g062340.2.1	0.592347	2.08461e-05	6.88518e-05	Fructose-bisphosphate aldolase IPR000741 Fructose-bisphosphate aldolase, class-I	BR2/BR	global_protein
Solyc07g054460.2.1	0.569322	2.14026e-05	7.0376e-05	H_ACA ribonucleoprotein complex non-core subunit NAF1 IPR008696 NAF1	BR2/BR	global_protein
Solyc09g007910.2.1	1.61431	2.18959e-05	7.18652e-05	Phenylalanine ammonia-lyase IPR005922 Phenylalanine ammonia-lyase	BR2/BR	global_protein
Solyc01g087920.1.1	1.79285	2.40452e-05	7.79408e-05	Serine carboxypeptidase 1 IPR001563 Peptidase S10, serine carboxypeptidase	BR2/BR	global_protein
Solyc02g082920.2.1	1.52153	2.57718e-05	8.26929e-05	Endochitinase (Chitinase) IPR000726 Glycoside hydrolase, family 19, catalytic	BR2/BR	global_protein
Solyc09g061840.2.1	0.49946	2.67179e-05	8.52671e-05	3-ketoacyl CoA thiolase 1 IPR002155 Thiolase	BR2/BR	global_protein
Solyc03g098340.2.1	0.652184	3.38662e-05	0.000104697	Unknown Protein	BR2/BR	global_protein
Solyc12g035850.1.1	0.640179	4.50568e-05	0.000134699	ATP synthase subunit c chloroplastic IPR000473 Ribosomal protein L36	BR2/BR	global_protein
Solyc07g061800.2.1	1.55173	5.3396e-05	0.00015637	Heme-binding protein 2 IPR006917 SOUL haem-binding protein	BR2/BR	global_protein
Solyc01g008620.2.1	2.02932	5.34792e-05	0.000156562	Beta-1 3-glucanase IPR000490 Glycoside hydrolase, family 17	BR2/BR	global_protein
Solyc09g009720.1.1	0.662346	5.63542e-05	0.000163738	Ubiquitin-conjugating enzyme 13 E2 IPR000608 Ubiquitin-conjugating enzyme, E2	BR2/BR	global_protein
Solyc03g098730.1.1	1.53601	7.2028e-05	0.000203983	Kunitz trypsin inhibitor IPR011065 Kunitz inhibitor ST1-like	BR2/BR	global_protein
Solyc09g005180.2.1	0.662339	8.02936e-05	0.000224348	FAD-binding domain-containing protein IPR010030 Plant-specific FAD-dependent oxidoreductase	BR2/BR	global_protein
Solyc04g050950.2.1	0.639511	8.32492e-05	0.00023195	Major latex-like protein IPR000916 Bet v I allergen	BR2/BR	global_protein
Solyc06g060340.2.1	0.621553	8.89233e-05	0.000245832	Chloroplast photosystem II-associated protein IPR001344 Chlorophyll A-B binding protein	BR2/BR	global_protein
Solyc12g005720.1.1	1.55529	0.000101197	0.000274891	Cysteine-rich receptor-like protein kinase IPR002902 Protein of unknown function DUF26	BR2/BR	global_protein
Solyc08g080640.1.1	1.65156	0.000105926	0.000285987	Osmotin-like protein (Fragment) IPR017949 Thaumatin, conserved site IPR001938 Thaumatin, pathogenesis-related	BR2/BR	global_protein
Solyc12g009440.1.1	1.57919	0.000112537	0.000301638	Bundle-sheath defective protein 2 family IPR001305 Heat shock protein DnaJ, cysteine-rich region	BR2/BR	global_protein
Solyc08g074750.2.1	1.57243	0.00012532	0.00033091	Zinc finger protein 706 IPR015023 Protein of unknown function DUF1909	BR2/BR	global_protein
Solyc09g008790.2.1	0.651695	0.00013448	0.000351563	Serine_threonine protein kinase IPR002290 Serine_threonine protein kinase	BR2/BR	global_protein
Solyc11g065350.1.1	0.543919	0.000136853	0.000356387	ABC transporter G family member 15 IPR003439 ABC transporter-like	BR2/BR	global_protein
Solyc08g068690.1.1	0.468347	0.000138046	0.000359073	N-acetyltransferase IPR000182 GCN5-related N-acetyltransferase	BR2/BR	global_protein
Solyc11g065320.1.1	0.605129	0.000170197	0.000431758	Zinc finger CCCH domain-containing protein 23 IPR000571 Zinc finger, CCCH-type	BR2/BR	global_protein
Solyc04g011450.1.1	1.53376	0.000203795	0.000506808	Heat shock cognate protein 2	BR2/BR	global_protein
Solyc09g063030.2.1	0.653645	0.000214229	0.000529203	CLIP-associating protein 1-like IPR011989 Armadillo-like helical	BR2/BR	global_protein
Solyc06g053140.2.1	0.661105	0.000224594	0.000551222	Senescence-associated protein DIN1 IPR001763 Rhodanese-like	BR2/BR	global_protein
Solyc05g017950.2.1	0.645589	0.000252153	0.000609336	Bile acid sodium symporter IPR004710 Bile acid transporter	BR2/BR	global_protein
Solyc02g091880.2.1	0.605999	0.000261852	0.000630714	Cytochrome c oxidase subunit VIa family protein expressed IPR001349 Cytochrome c oxidase, subunit VIa	BR2/BR	global_protein
Solyc06g076790.1.1	0.590198	0.000339582	0.00079322	Unknown Protein	BR2/BR	global_protein
Solyc01g110360.2.1	0.659028	0.000347062	0.000807509	Fructose-bisphosphate aldolase IPR000741 Fructose-bisphosphate aldolase, class-I	BR2/BR	global_protein
Solyc09g097780.2.1	0.556116	0.000365819	0.000845618	Glycine-rich protein IPR010800 Glycine rich	BR2/BR	global_protein
Solyc01g104400.2.1	0.635442	0.000487673	0.0010918	Blue copper protein IPR003245 Plastocyanin-like	BR2/BR	global_protein
Solyc04g079730.1.1	0.584856	0.000506539	0.00112679	cytochrome P450	BR2/BR	global_protein
Solyc03g045070.1.1	0.62863	0.000613125	0.00133401	Ammonium transporter IPR018047 Ammonium transporter, conserved site IPR001905 Ammonium transporter	BR2/BR	global_protein
Solyc12g033040.1.1	0.285907	0.000663551	0.00143251	Photosystem I P700 chlorophyll a apoprotein A1 IPR001280 Photosystem I psaA and psaB	BR2/BR	global_protein
Solyc09g014530.2.1	0.426067	0.000901564	0.00188677	Major latex-like protein IPR000916 Bet v I allergen	BR2/BR	global_protein
Solyc02g021680.2.1	1.52585	0.000946206	0.0019686	WRKY transcription factor 37 IPR003657 DNA-binding WRKY	BR2/BR	global_protein
Solyc02g031950.2.1	1.60469	0.00124075	0.00250232	Pathogenesis-related protein-like protein	BR2/BR	global_protein
Solyc01g006560.2.1	0.633235	0.00128552	0.00258147	Lipoxygenase IPR001246 Lipoxygenase, plant	BR2/BR	global_protein
Solyc03g019690.1.1	1.76923	0.00130065	0.0026101	Kunitz-type protease inhibitor IPR002160 Proteinase inhibitor I3, Kunitz legume	BR2/BR	global_protein
Solyc10g055800.1.1	1.51737	0.00408303	0.00732243	Chitinase IPR016283 Glycoside hydrolase, family 19	BR2/BR	global_protein
Solyc11g062430.1.1	0.568178	0.00447405	0.00795307	COP9 signalosome complex subunit 2 IPR013143 PCI_PINT associated module	BR2/BR	global_protein
Solyc03g020030.2.1	1.52796	0.00559976	0.00973456	Proteinase inhibitor II IPR003465 Proteinase inhibitor I20, Pin2	BR2/BR	global_protein
Solyc11g013110.1.1	0.357628	2.48891e-13	2.21214e-09	Anthocyanidin synthase IPR005123 Oxoglutarate and iron-dependent oxygenase	BR4/BR2	global_protein
Solyc09g092270.2.1	0.481163	2.03294e-12	9.0344e-09	Hydroxycinnamoyl-CoA shikimate_quinate hydroxycinnamoyl transferase IPR003480 Transferase	BR4/BR2	global_protein
Solyc09g091510.2.1	0.258555	3.51305e-12	1.0408e-08	Chalcone synthase IPR011141 Polyketide synthase, type III	BR4/BR2	global_protein
Solyc09g007910.2.1	0.200586	6.14437e-12	1.36528e-08	Phenylalanine ammonia-lyase IPR005922 Phenylalanine ammonia-lyase	BR4/BR2	global_protein
Solyc09g007900.2.1	0.276128	1.00006e-11	1.56417e-08	Phenylalanine ammonia-lyase IPR005922 Phenylalanine ammonia-lyase	BR4/BR2	global_protein
Solyc06g008300.2.1	0.361656	1.12871e-11	1.56417e-08	LRR receptor-like serine_threonine-protein kinase, RLP	BR4/BR2	global_protein
Solyc05g053550.2.1	0.353841	1.2319e-11	1.56417e-08	Chalcone synthase IPR011141 Polyketide synthase, type III	BR4/BR2	global_protein
Solyc11g010960.1.1	0.475727	2.4812e-11	2.75661e-08	Alcohol dehydrogenase IPR002085 Alcohol dehydrogenase superfamily, zinc-containing	BR4/BR2	global_protein
Solyc10g007600.2.1	0.438855	3.29239e-11	3.25142e-08	L-lactate dehydrogenase IPR012133 Alpha-hydroxy acid dehydrogenase, FMN-dependent	BR4/BR2	global_protein
Solyc08g078510.2.1	1.64356	7.9049e-11	6.85533e-08	GRAM-containing_ABA-responsive protein (Fragment) IPR004182 GRAM	BR4/BR2	global_protein
Solyc07g047850.2.1	0.387454	9.23425e-11	6.85533e-08	Chlorophyll a-b binding protein 4, chloroplastic IPR001344 Chlorophyll A-B binding protein	BR4/BR2	global_protein
Solyc02g083860.2.1	0.540873	9.68447e-11	6.85533e-08	Flavanone 3-hydroxylase IPR005123 Oxoglutarate and iron-dependent oxygenase	BR4/BR2	global_protein
Solyc01g098110.2.1	1.60432	1.00269e-10	6.85533e-08	Hydrolase alpha_beta fold family protein IPR007130 Diacylglycerol acyltransferase	BR4/BR2	global_protein
Solyc02g085870.2.1	0.514107	1.44927e-10	9.20082e-08	Fatty acid elongase 3-ketoacyl-CoA synthase IPR012392 Very-long-chain 3-ketoacyl-CoA synthase	BR4/BR2	global_protein
Solyc02g079950.2.1	0.315473	1.71415e-10	9.74596e-08	Oxygen-evolving enhancer protein 3 IPR008797 Photosystem II oxygen evolving complex protein PsbQ	BR4/BR2	global_protein
Solyc03g095900.2.1	0.51327	1.85231e-10	9.74596e-08	1-aminocyclopropane-1-carboxylate oxidase-like protein IPR005123 Oxoglutarate and iron-dependent oxygenase	BR4/BR2	global_protein
Solyc10g083440.1.1	0.610851	1.92604e-10	9.74596e-08	UDP flavonoid 3-O-glucosyltransferase (Fragment) IPR002213 UDP-glucuronosyl_UDP-glucosyltransferase	BR4/BR2	global_protein
Solyc09g064940.2.1	1.71455	2.06921e-10	9.74596e-08	Phenazine biosynthesis protein PhzF family IPR003719 Phenazine biosynthesis PhzC_PhzF protein	BR4/BR2	global_protein
Solyc07g056420.2.1	1.70286	2.13544e-10	9.74596e-08	Glutathione S-transferase-like protein IPR004046 Glutathione S-transferase, C-terminal	BR4/BR2	global_protein
Solyc12g008430.1.1	1.6551	2.19306e-10	9.74596e-08	Malic enzyme IPR012302 Malic enzyme, NAD-binding	BR4/BR2	global_protein
Solyc03g065250.2.1	0.641401	4.48048e-10	1.84359e-07	CER1 IPR006694 Fatty acid hydroxylase	BR4/BR2	global_protein
Solyc02g071380.2.1	0.613101	4.56334e-10	1.84359e-07	1-aminocyclopropane-1-carboxylate oxidase 3 IPR005123 Oxoglutarate and iron-dependent oxygenase	BR4/BR2	global_protein
Solyc05g014280.2.1	1.71444	4.91229e-10	1.88593e-07	Heat shock protein IPR002068 Heat shock protein Hsp20	BR4/BR2	global_protein
Solyc06g054260.1.1	0.332491	5.09251e-10	1.88593e-07	Photosystem I reaction center subunit II IPR003685 Photosystem I protein PsaD	BR4/BR2	global_protein
Solyc11g006510.1.1	1.64135	1.1732e-09	4.15178e-07	Genomic DNA chromosome 5 P1 clone MUK11	BR4/BR2	global_protein
Solyc01g100770.2.1	0.634146	1.2388e-09	4.15178e-07	Susceptibility homeodomain transcription factor (Fragment) IPR007493 Protein of unknown function DUF538	BR4/BR2	global_protein
Solyc08g065610.2.1	1.55878	1.26123e-09	4.15178e-07	Vacuolar processing enzyme-1b IPR001096 Peptidase C13, legumain	BR4/BR2	global_protein
Solyc03g112170.1.1	1.8795	1.35073e-09	4.2876e-07	Pectinesterase inhibitor IPR006501 Pectinesterase inhibitor	BR4/BR2	global_protein
Solyc07g065610.1.1	2.09985	1.46911e-09	4.35249e-07	Receptor-like kinase IPR002290 Serine_threonine protein kinase	BR4/BR2	global_protein
Solyc07g006890.1.1	2.13045	1.74001e-09	4.83287e-07	Cytochrome P450	BR4/BR2	global_protein
Solyc06g063240.2.1	0.649801	2.35325e-09	6.33809e-07	Os03g0169000 protein (Fragment) IPR004348 Protein of unknown function DUF246, plant	BR4/BR2	global_protein
Solyc03g115220.2.1	0.532285	2.55881e-09	6.47628e-07	Cytochrome P450	BR4/BR2	global_protein
Solyc01g106820.2.1	0.641049	2.56322e-09	6.47628e-07	Peptidase M50 family	BR4/BR2	global_protein
Solyc02g020960.1.1	0.208266	2.64498e-09	6.47628e-07	Photosystem I P700 chlorophyll a apoprotein A1 IPR001280 Photosystem I psaA and psaB	BR4/BR2	global_protein
Solyc04g072400.2.1	1.51276	2.76889e-09	6.47628e-07	Endoribonuclease E-like protein	BR4/BR2	global_protein
Solyc12g062610.1.1	0.463194	3.21302e-09	6.64223e-07	Photosystem I P700 chlorophyll a apoprotein A2 IPR001280 Photosystem I psaA and psaB	BR4/BR2	global_protein
Solyc12g006500.1.1	0.63222	3.2361e-09	6.64223e-07	Phosphate translocator protein IPR004853 Protein of unknown function DUF250	BR4/BR2	global_protein
Solyc12g015690.1.1	0.609933	3.26785e-09	6.64223e-07	Fasciclin-like arabinogalactan protein 10 IPR000782 FAS1 domain	BR4/BR2	global_protein
Solyc03g025320.2.1	0.57778	3.40436e-09	6.72399e-07	Hydroxycinnamoyl transferase IPR003480 Transferase	BR4/BR2	global_protein
Solyc06g076480.2.1	0.529551	3.63105e-09	7.01581e-07	Pentapeptide repeat-containing protein IPR001646 Pentapeptide repeat	BR4/BR2	global_protein
Solyc01g099660.2.1	1.64541	3.74789e-09	7.0875e-07	Heat shock protein IPR013126 Heat shock protein 70	BR4/BR2	global_protein
Solyc06g066640.2.1	0.428799	3.90388e-09	7.22868e-07	Photosystem I reaction center subunit VI-1, chloroplastic IPR004928 Photosystem I reaction centre subunit VI	BR4/BR2	global_protein
Solyc06g006000.2.1	0.567003	4.19451e-09	7.55168e-07	Unknown Protein	BR4/BR2	global_protein
Solyc03g083910.2.1	2.01171	4.45483e-09	7.71582e-07	Acid beta-fructofuranosidase IPR001362 Glycoside hydrolase, family 32	BR4/BR2	global_protein
Solyc05g052240.2.1	0.572403	4.51421e-09	7.71582e-07	Chalcone--flavonone isomerase IPR003466 Chalcone isomerase, subgroup	BR4/BR2	global_protein
Solyc04g078460.2.1	0.631537	4.84292e-09	8.12148e-07	N(4)-(Beta-N-acetylglucosaminyl)-L-asparaginase IPR000246 Peptidase T2, asparaginase 2	BR4/BR2	global_protein
Solyc03g005780.1.1	0.264521	5.06411e-09	8.33514e-07	Chlorophyll a-b binding protein 3C-like IPR001344 Chlorophyll A-B binding protein	BR4/BR2	global_protein
Solyc03g082890.2.1	0.483987	5.88989e-09	9.18484e-07	Pentapeptide repeat protein IPR001646 Pentapeptide repeat	BR4/BR2	global_protein
Solyc11g012450.1.1	0.654378	5.89037e-09	9.18484e-07	Predicted transporter IPR003663 Sugar_inositol transporter	BR4/BR2	global_protein
Solyc04g074640.2.1	0.513375	6.88325e-09	1.03692e-06	L-ascorbate peroxidase IPR002207 Plant ascorbate peroxidase	BR4/BR2	global_protein
Solyc01g104210.2.1	0.495596	7.33076e-09	1.08593e-06	Elongation of very long chain fatty acids protein 4 IPR002076 GNS1_SUR4 membrane protein	BR4/BR2	global_protein
Solyc09g014520.2.1	0.429367	7.56999e-09	1.10298e-06	Chlorophyll a-b binding protein 6A, chloroplastic IPR001344 Chlorophyll A-B binding protein	BR4/BR2	global_protein
Solyc02g087110.2.1	0.593777	8.08552e-09	1.1591e-06	Alpha-dioxygenase IPR002007 Haem peroxidase, animal	BR4/BR2	global_protein
Solyc03g113240.2.1	0.460933	9.00685e-09	1.25083e-06	Unknown Protein IPR009500 Protein of unknown function DUF1118	BR4/BR2	global_protein
Solyc09g015290.1.1	0.312899	1.24553e-08	1.5592e-06	Photosystem I P700 chlorophyll a apoprotein A1 IPR001280 Photosystem I psaA and psaB	BR4/BR2	global_protein
Solyc05g015060.2.1	1.54389	1.44672e-08	1.76144e-06	26S protease regulatory subunit 6B homolog IPR003959 ATPase, AAA-type, core	BR4/BR2	global_protein
Solyc02g065280.2.1	2.07762	1.56981e-08	1.86033e-06	Methyl jasmonate esterase IPR000073 Alpha_beta hydrolase fold-1	BR4/BR2	global_protein
Solyc05g047530.2.1	0.646339	1.64705e-08	1.90116e-06	Cytochrome P450	BR4/BR2	global_protein
Solyc08g081790.1.1	1.66904	1.67318e-08	1.90657e-06	Dirigent protein IPR004265 Plant disease resistance response protein	BR4/BR2	global_protein
Solyc06g082940.2.1	0.432934	1.72253e-08	1.93796e-06	Photosystem I reaction center subunit XI IPR003757 Photosystem I reaction centre, subunit XI PsaL	BR4/BR2	global_protein
Solyc03g082420.2.1	1.60959	1.78989e-08	1.96953e-06	Heat shock protein IPR002068 Heat shock protein Hsp20	BR4/BR2	global_protein
Solyc09g063130.2.1	0.325502	1.86265e-08	2.01893e-06	Photosystem I reaction center subunit IV A IPR003375 Photosystem I reaction centre subunit IV_PsaE	BR4/BR2	global_protein
Solyc00g006810.2.1	0.556335	2.14351e-08	2.20566e-06	Peptidyl-prolyl cis-trans isomerase IPR001179 Peptidyl-prolyl cis-trans isomerase, FKBP-type	BR4/BR2	global_protein
Solyc10g086180.1.1	0.529408	2.1864e-08	2.20826e-06	Phenylalanine ammonia-lyase IPR005922 Phenylalanine ammonia-lyase	BR4/BR2	global_protein
Solyc08g076450.2.1	1.52477	2.25183e-08	2.23365e-06	3-beta hydroxysteroid dehydrogenase_isomerase family protein-binding domain	BR4/BR2	global_protein
Solyc02g090100.1.1	0.437074	2.35127e-08	2.24766e-06	Unknown Protein	BR4/BR2	global_protein
Solyc04g006970.2.1	0.657753	2.53389e-08	2.34596e-06	Phosphoenolpyruvate carboxylase IPR015813 Pyruvate_Phosphoenolpyruvate kinase, catalytic core	BR4/BR2	global_protein
Solyc11g069700.1.1	1.68647	3.03614e-08	2.69852e-06	Elongation factor 1-alpha IPR004539 Translation elongation factor EF1A, eukaryotic and archaeal	BR4/BR2	global_protein
Solyc03g115020.2.1	0.602014	3.13198e-08	2.75614e-06	Unknown Protein IPR009500 Protein of unknown function DUF1118	BR4/BR2	global_protein
Solyc05g006490.2.1	0.648466	4.1242e-08	3.39407e-06	F3I6.9 protein	BR4/BR2	global_protein
Solyc01g007500.2.1	0.438129	4.40136e-08	3.55129e-06	Photosystem II CP47 chlorophyll apoprotein IPR017486 Photosystem II, PsbB	BR4/BR2	global_protein
Solyc11g042640.1.1	0.557934	4.54436e-08	3.55129e-06	Rieske (2Fe-2S) domain protein IPR017941 Rieske (2Fe-2S) iron-sulphur domain	BR4/BR2	global_protein
Solyc06g063370.2.1	0.517945	4.63817e-08	3.55129e-06	Chlorophyll a-b binding protein 1A, chloroplastic IPR001344 Chlorophyll A-B binding protein	BR4/BR2	global_protein
Solyc08g061800.2.1	0.529698	4.68962e-08	3.55129e-06	Unknown Protein	BR4/BR2	global_protein
Solyc02g071000.1.1	0.515892	5.02066e-08	3.67896e-06	Chlorophyll a_b binding protein IPR001344 Chlorophyll A-B binding protein	BR4/BR2	global_protein
Solyc12g032980.1.1	0.451102	5.09117e-08	3.67896e-06	Photosystem I P700 chlorophyll a apoprotein A2 IPR001280 Photosystem I psaA and psaB	BR4/BR2	global_protein
Solyc08g007210.2.1	0.584638	5.09127e-08	3.67896e-06	Hydroxycinnamoyl CoA shikimate_quinate hydroxycinnamoyltransferase-like protein IPR003480 Transferase	BR4/BR2	global_protein
Solyc02g065400.2.1	0.514616	5.72616e-08	4.00741e-06	Oxygen-evolving enhancer protein 1 of photosystem II IPR002628 Photosystem II manganese-stabilizing protein PsbO	BR4/BR2	global_protein
Solyc10g080210.1.1	1.78333	5.92807e-08	4.05297e-06	Polygalacturonase A IPR000743 Glycoside hydrolase, family 28	BR4/BR2	global_protein
Solyc04g082020.2.1	1.54454	7.08336e-08	4.66348e-06	DNL zinc finger family protein IPR007853 Zinc finger, Zim17-type	BR4/BR2	global_protein
Solyc12g038080.1.1	0.420614	7.3524e-08	4.7013e-06	Photosystem II CP43 chlorophyll apoprotein IPR000932 Photosystem antenna protein-like	BR4/BR2	global_protein
Solyc12g005180.1.1	0.58642	7.9216e-08	4.95825e-06	Chloroplast lipocalin IPR013208 Lipocalin-like	BR4/BR2	global_protein
Solyc04g071620.2.1	0.661779	8.83268e-08	5.37705e-06	ASR4 (Fragment) IPR003496 ABA_WDS induced protein	BR4/BR2	global_protein
Solyc02g036350.2.1	0.655857	1.09698e-07	6.33111e-06	1-aminocyclopropane-1-carboxylate oxidase IPR005123 Oxoglutarate and iron-dependent oxygenase	BR4/BR2	global_protein
Solyc03g117860.2.1	1.73135	1.16452e-07	6.4488e-06	IBR finger domain protein IPR002867 Zinc finger, C6HC-type	BR4/BR2	global_protein
Solyc12g011450.1.1	0.481544	1.25598e-07	6.73829e-06	Chlorophyll a-b binding protein 13, chloroplastic IPR001344 Chlorophyll A-B binding protein	BR4/BR2	global_protein
Solyc03g006970.1.1	0.617187	1.26932e-07	6.75549e-06	Subtilisin-like protease IPR015500 Peptidase S8, subtilisin-related IPR000183 Orn_DAP_Arg decarboxylase 2 IPR000209 Peptidase S8 and S53, subtilisin, kexin, sedolisin	BR4/BR2	global_protein
Solyc06g062600.2.1	0.612238	1.6734e-07	8.08326e-06	Choline dehydrogenase IPR012132 Glucose-methanol-choline oxidoreductase	BR4/BR2	global_protein
Solyc08g079110.2.1	0.570487	1.80926e-07	8.50831e-06	Pentapeptide repeat IPR001646 Pentapeptide repeat	BR4/BR2	global_protein
Solyc08g062220.2.1	2.14365	1.84745e-07	8.59694e-06	UDP-glucose glucosyltransferase IPR002213 UDP-glucuronosyl_UDP-glucosyltransferase	BR4/BR2	global_protein
Solyc04g064670.2.1	0.566286	1.94698e-07	8.92e-06	Thylakoid lumenal 19 kDa protein, chloroplastic IPR016123 Mog1_PsbP, alpha_beta_alpha sandwich	BR4/BR2	global_protein
Solyc02g069450.2.1	0.453364	2.01246e-07	9.1215e-06	Photosystem I reaction center subunit III IPR003666 Photosystem I reaction centre protein PsaF, subunit III	BR4/BR2	global_protein
Solyc02g062250.2.1	0.649383	2.04514e-07	9.18042e-06	Peptidyl-prolyl cis-trans isomerase C IPR000297 Peptidyl-prolyl cis-trans isomerase, PpiC-type	BR4/BR2	global_protein
Solyc07g066310.2.1	0.494317	2.1458e-07	9.39502e-06	photosystem II polypeptide IPR006814 Photosystem II protein PsbR	BR4/BR2	global_protein
Solyc04g049330.2.1	0.634068	2.28213e-07	9.89441e-06	V-type proton ATPase subunit G 1-ATPase G subunit	BR4/BR2	global_protein
Solyc02g090030.2.1	0.495242	2.65027e-07	1.08812e-05	Oxygen-evolving enhancer protein 1 of photosystem II IPR002628 Photosystem II manganese-stabilizing protein PsbO	BR4/BR2	global_protein
Solyc01g007520.2.1	0.384594	2.81414e-07	1.12868e-05	Photosystem II reaction center protein H IPR001056 Photosystem II phosphoprotein PsbH	BR4/BR2	global_protein
Solyc03g053110.2.1	0.565337	2.94573e-07	1.16363e-05	Rhodanese-like family protein-like protein (Fragment) IPR001763 Rhodanese-like	BR4/BR2	global_protein
Solyc07g005820.2.1	0.657155	3.25274e-07	1.268e-05	heat shock protein IPR013126 Heat shock protein 70	BR4/BR2	global_protein
Solyc10g087010.1.1	0.655293	3.30495e-07	1.28272e-05	cytochrome P450	BR4/BR2	global_protein
Solyc08g060940.1.1	0.607548	3.37193e-07	1.30303e-05	Organic anion transporter IPR004853 Protein of unknown function DUF250	BR4/BR2	global_protein
Solyc02g011990.1.1	0.516042	4.46122e-07	1.64403e-05	Photosystem Q(B) protein IPR000484 Photosynthetic reaction centre, L_M	BR4/BR2	global_protein
Solyc01g100760.2.1	0.642381	4.59434e-07	1.65419e-05	Susceptibility homeodomain transcription factor (Fragment) IPR007493 Protein of unknown function DUF538	BR4/BR2	global_protein
Solyc06g083680.2.1	0.609539	5.4884e-07	1.89238e-05	Photosystem I reaction center subunit IV A IPR008990 Electron transport accessory protein	BR4/BR2	global_protein
Solyc07g005210.2.1	1.57159	6.55829e-07	2.15093e-05	Outer membrane lipoprotein blc IPR002345 Lipocalin	BR4/BR2	global_protein
Solyc02g077710.1.1	1.66535	7.24224e-07	2.32379e-05	E6-2 protein kinase	BR4/BR2	global_protein
Solyc03g119150.2.1	0.626609	8.15937e-07	2.55354e-05	Peptidyl-prolyl cis-trans isomerase IPR001179 Peptidyl-prolyl cis-trans isomerase, FKBP-type	BR4/BR2	global_protein
Solyc06g053140.2.1	0.496057	8.51846e-07	2.63805e-05	Senescence-associated protein DIN1 IPR001763 Rhodanese-like	BR4/BR2	global_protein
Solyc02g078040.2.1	0.665673	8.96389e-07	2.71427e-05	Pistil extensin like protein (Fragment) IPR006041 Pollen Ole e 1 allergen and extensin	BR4/BR2	global_protein
Solyc02g069460.2.1	0.526301	9.16946e-07	2.72569e-05	Photosystem I reaction center subunit III IPR003666 Photosystem I reaction centre protein PsaF, subunit III	BR4/BR2	global_protein
Solyc11g007540.1.1	0.656236	9.30789e-07	2.74846e-05	Cytochrome P450	BR4/BR2	global_protein
Solyc01g105030.2.1	0.502991	1.01701e-06	2.9253e-05	Chlorophyll a-b binding protein, chloroplastic IPR001344 Chlorophyll A-B binding protein	BR4/BR2	global_protein
Solyc09g008650.2.1	0.524406	1.02496e-06	2.93866e-05	Peptidyl-prolyl cis-trans isomerase IPR001179 Peptidyl-prolyl cis-trans isomerase, FKBP-type	BR4/BR2	global_protein
Solyc06g009950.1.1	0.398403	1.05516e-06	2.96782e-05	Photosystem I P700 chlorophyll a apoprotein A2 IPR001280 Photosystem I psaA and psaB	BR4/BR2	global_protein
Solyc02g067360.2.1	0.652882	1.0705e-06	2.99202e-05	Protease Do-like (S2 serine-type protease) IPR001254 Peptidase S1 and S6, chymotrypsin_Hap	BR4/BR2	global_protein
Solyc00g230080.1.1	0.603171	1.08328e-06	3.00882e-05	Photosystem II D2 protein IPR000484 Photosynthetic reaction centre, L_M	BR4/BR2	global_protein
Solyc01g010640.2.1	0.563329	1.19943e-06	3.2601e-05	Uncharacterized membrane protein IPR001395 Aldo_keto reductase	BR4/BR2	global_protein
Solyc05g007500.2.1	0.611033	1.57192e-06	4.0614e-05	CAAX amino terminal protease family protein IPR003675 Abortive infection protein	BR4/BR2	global_protein
Solyc02g065240.2.1	1.54609	2.41959e-06	5.828e-05	Hydrolase alpha_beta fold family protein IPR000073 Alpha_beta hydrolase fold-1	BR4/BR2	global_protein
Solyc09g091900.2.1	0.647225	2.43224e-06	5.84215e-05	ER lumen protein retaining receptor IPR000133 ER lumen protein retaining receptor	BR4/BR2	global_protein
Solyc02g089820.2.1	1.50269	2.62232e-06	6.23188e-05	Proteasome maturation protein IPR008012 Proteasome maturation factor UMP1	BR4/BR2	global_protein
Solyc12g006140.1.1	0.571439	3.02744e-06	7.01239e-05	Chlorophyll a-b binding protein 37, chloroplastic IPR001344 Chlorophyll A-B binding protein	BR4/BR2	global_protein
Solyc01g079240.2.1	0.651746	3.54325e-06	7.8801e-05	Long-chain-fatty-acid--CoA ligase family protein IPR000873 AMP-dependent synthetase and ligase	BR4/BR2	global_protein
Solyc10g017890.1.1	0.527193	3.74601e-06	8.22088e-05	Photosystem I P700 chlorophyll a apoprotein IPR001280 Photosystem I psaA and psaB	BR4/BR2	global_protein
Solyc07g066150.1.1	0.487147	3.96273e-06	8.51971e-05	Photosystem I reaction center subunit V IPR017494 Photosystem I reaction center, PsaG, plant	BR4/BR2	global_protein
Solyc07g054290.1.1	0.633748	4.33997e-06	9.05486e-05	Photosystem II family protein	BR4/BR2	global_protein
Solyc04g071930.2.1	0.447122	4.71738e-06	9.66084e-05	One helix protein 2	BR4/BR2	global_protein
Solyc08g014000.2.1	0.642893	4.96922e-06	0.000100151	Lipoxygenase IPR001246 Lipoxygenase, plant	BR4/BR2	global_protein
Solyc01g112060.2.1	0.592739	6.065e-06	0.000117324	NmrA family protein-binding domain	BR4/BR2	global_protein
Solyc06g009940.1.1	0.476952	7.11576e-06	0.000132867	Photosystem I P700 chlorophyll a apoprotein A1 IPR001280 Photosystem I psaA and psaB	BR4/BR2	global_protein
Solyc09g090570.2.1	0.613573	8.32582e-06	0.000150713	Proton gradient regulation 5	BR4/BR2	global_protein
Solyc07g063600.2.1	0.648302	8.84227e-06	0.000158129	Chlorophyll a-b binding protein 13, chloroplastic IPR001344 Chlorophyll A-B binding protein	BR4/BR2	global_protein
Solyc08g067330.1.1	0.581436	9.52882e-06	0.000165414	Chlorophyll a-b binding protein 3C-like IPR001344 Chlorophyll A-B binding protein	BR4/BR2	global_protein
Solyc03g019660.2.1	0.638709	1.53873e-05	0.000232985	Thylakoid lumenal 17.9 kDa protein, chloroplastic	BR4/BR2	global_protein
Solyc04g074220.2.1	0.647669	1.57268e-05	0.000236915	Hydrolase IPR000073 Alpha_beta hydrolase fold-1	BR4/BR2	global_protein
Solyc05g056050.2.1	0.623199	1.62625e-05	0.000241707	Chlorophyll a-b binding protein 6A, chloroplastic IPR001344 Chlorophyll A-B binding protein	BR4/BR2	global_protein
Solyc04g010190.1.1	0.582338	1.75672e-05	0.000256805	Immunophilin-like	BR4/BR2	global_protein
Solyc10g047410.1.1	0.531225	1.83689e-05	0.000264363	Photosystem II CP43 chlorophyll apoprotein IPR000932 Photosystem antenna protein-like	BR4/BR2	global_protein
Solyc05g055850.2.1	0.641007	1.97497e-05	0.000278092	Homology to unknown gene (Fragment)	BR4/BR2	global_protein
Solyc10g039270.1.1	0.665811	2.41191e-05	0.000323334	Peptidyl-prolyl cis-trans isomerase IPR001179 Peptidyl-prolyl cis-trans isomerase, FKBP-type	BR4/BR2	global_protein
Solyc03g111820.2.1	0.5698	3.14122e-05	0.000388306	Sieve element-occluding protein 3	BR4/BR2	global_protein
Solyc11g022590.1.1	0.547649	4.65248e-05	0.000521809	Kunitz trypsin inhibitor 4 (Fragment) IPR002160 Proteinase inhibitor I3, Kunitz legume	BR4/BR2	global_protein
Solyc10g006230.2.1	0.597165	5.07229e-05	0.000557897	Chlorophyll a-b binding protein 7, chloroplastic IPR001344 Chlorophyll A-B binding protein	BR4/BR2	global_protein
Solyc03g116510.1.1	0.631256	7.01694e-05	0.000711135	Unknown Protein	BR4/BR2	global_protein
Solyc01g104400.2.1	0.575657	7.90991e-05	0.000780281	Blue copper protein IPR003245 Plastocyanin-like	BR4/BR2	global_protein
Solyc06g076540.1.1	1.52469	0.00015176	0.00126652	class I heat shock protein IPR002068 Heat shock protein Hsp20	BR4/BR2	global_protein
Solyc10g086570.2.1	0.652698	0.000209646	0.00163737	Palmitoyltransferase PFA4 IPR001594 Zinc finger, DHHC-type	BR4/BR2	global_protein
Solyc00g060810.2.1	2.69767	0.000239561	0.00182737	Major latex-like protein IPR000916 Bet v I allergen	BR4/BR2	global_protein
Solyc10g007690.2.1	0.645648	0.000289062	0.00211281	Chlorophyll a-b binding protein 8, chloroplastic IPR001344 Chlorophyll A-B binding protein	BR4/BR2	global_protein
Solyc01g006560.2.1	0.590878	0.000397815	0.00264561	Lipoxygenase IPR001246 Lipoxygenase, plant	BR4/BR2	global_protein
Solyc12g011280.1.1	0.655662	0.000821963	0.0046238	Chlorophyll a-b binding protein 8, chloroplastic IPR001344 Chlorophyll A-B binding protein	BR4/BR2	global_protein
Solyc01g105050.2.1	0.653506	0.00096139	0.00520075	Chlorophyll a-b binding protein, chloroplastic IPR001344 Chlorophyll A-B binding protein	BR4/BR2	global_protein
Solyc06g076560.1.1	1.54946	0.00186408	0.0086346	class I heat shock protein IPR002068 Heat shock protein Hsp20	BR4/BR2	global_protein
Solyc10g083880.1.1	7.24734	4.2779e-13	2.17794e-09	Aquaporin IPR012269 Aquaporin	BR8/BR4	global_protein
Solyc08g063000.2.1	0.5383	4.90086e-13	2.17794e-09	Nucleosome assembly protein 1-like protein 2	BR8/BR4	global_protein
Solyc07g045440.1.1	0.491126	2.49772e-12	3.96624e-09	Fasciclin-like arabinogalactan protein 19 IPR000782 FAS1 domain	BR8/BR4	global_protein
Solyc10g007600.2.1	0.370179	2.59761e-12	3.96624e-09	L-lactate dehydrogenase IPR012133 Alpha-hydroxy acid dehydrogenase, FMN-dependent	BR8/BR4	global_protein
Solyc02g078400.2.1	0.340065	2.60024e-12	3.96624e-09	Allantoinase IPR017593 Allantoinase	BR8/BR4	global_protein
Solyc04g082400.2.1	1.67672	2.67748e-12	3.96624e-09	1 4-alpha-glucan branching enzyme IPR006589 Glycosyl hydrolase, family 13, subfamily, catalytic region	BR8/BR4	global_protein
Solyc08g081270.2.1	0.602561	3.32637e-12	4.22354e-09	Ubiquitin-conjugating enzyme IPR015581 Ubiquitin-conjugating enzyme	BR8/BR4	global_protein
Solyc11g072110.1.1	0.422273	4.98226e-12	5.53529e-09	1-AMINOCYCLOPROPANE-1-CARBOXYLATE OXIDASE-like protein IPR005123 Oxoglutarate and iron-dependent oxygenase	BR8/BR4	global_protein
Solyc12g008430.1.1	1.9125	7.43662e-12	6.84338e-09	Malic enzyme IPR012302 Malic enzyme, NAD-binding	BR8/BR4	global_protein
Solyc08g014130.2.1	2.45395	7.69957e-12	6.84338e-09	2-isopropylmalate synthase 1 IPR005671 Bacterial 2-isopropylmalate synthase	BR8/BR4	global_protein
Solyc01g100760.2.1	0.359354	9.12118e-12	6.97715e-09	Susceptibility homeodomain transcription factor (Fragment) IPR007493 Protein of unknown function DUF538	BR8/BR4	global_protein
Solyc09g010280.2.1	1.83934	9.63805e-12	6.97715e-09	Os08g0482100 protein (Fragment) IPR011685 LETM1-like	BR8/BR4	global_protein
Solyc07g062220.2.1	1.77734	1.02051e-11	6.97715e-09	Os06g0207500 protein (Fragment) IPR004253 Protein of unknown function DUF231, plant	BR8/BR4	global_protein
Solyc06g073740.2.1	1.80959	1.10668e-11	7.02586e-09	Beta-D-glucosidase IPR001764 Glycoside hydrolase, family 3, N-terminal	BR8/BR4	global_protein
Solyc05g015060.2.1	2.07142	1.60433e-11	9.50617e-09	26S protease regulatory subunit 6B homolog IPR003959 ATPase, AAA-type, core	BR8/BR4	global_protein
Solyc06g051750.2.1	1.93675	1.9315e-11	1.01876e-08	Cytochrome P450	BR8/BR4	global_protein
Solyc03g121540.2.1	1.81846	1.94857e-11	1.01876e-08	Beta-galactosidase IPR019801 Glycoside hydrolase, family 35, conserved site IPR001944 Glycoside hydrolase, family 35 IPR000922 D-galactoside_L-rhamnose binding SUEL lectin	BR8/BR4	global_protein
Solyc02g093290.2.1	1.57138	2.1238e-11	1.0452e-08	Nicotinate phosphoribosyltransferase-like protein IPR006405 Nicotinate phosphoribosyltransferase putative	BR8/BR4	global_protein
Solyc01g091730.2.1	1.91887	2.35025e-11	1.0452e-08	Peroxisomal membrane protein 11-5 IPR008733 Peroxisomal biogenesis factor 11	BR8/BR4	global_protein
Solyc09g061310.2.1	0.524019	2.35194e-11	1.0452e-08	PPPDE peptidase domain containing 2a IPR008580 Protein of unknown function DUF862, eukaryotic	BR8/BR4	global_protein
Solyc07g045290.2.1	1.59961	2.59107e-11	1.0835e-08	Long-chain-fatty-acid--CoA ligase 3 IPR000873 AMP-dependent synthetase and ligase	BR8/BR4	global_protein
Solyc01g100770.2.1	0.544558	2.68193e-11	1.0835e-08	Susceptibility homeodomain transcription factor (Fragment) IPR007493 Protein of unknown function DUF538	BR8/BR4	global_protein
Solyc07g049530.2.1	0.501706	2.83156e-11	1.09421e-08	1-aminocyclopropane-1-carboxylate oxidase IPR005123 Oxoglutarate and iron-dependent oxygenase	BR8/BR4	global_protein
Solyc02g078200.2.1	0.632566	3.11363e-11	1.10278e-08	50S ribosomal protein L21 IPR001787 Ribosomal protein L21	BR8/BR4	global_protein
Solyc06g076300.2.1	0.485134	3.18356e-11	1.10278e-08	Pyrimidine 5_apos-nucleotidase IPR010237 Pyrimidine 5-nucleotidase	BR8/BR4	global_protein
Solyc06g053480.2.1	1.53246	3.22596e-11	1.10278e-08	Stearoyl-acyl carrier protein desaturase IPR005067 Fatty acid desaturase, type 2	BR8/BR4	global_protein
Solyc04g064710.2.1	2.01681	3.40167e-11	1.11978e-08	Alcohol dehydrogenase 2 IPR002085 Alcohol dehydrogenase superfamily, zinc-containing	BR8/BR4	global_protein
Solyc01g097810.2.1	1.69059	3.66288e-11	1.13932e-08	Zeta-carotene desaturase	BR8/BR4	global_protein
Solyc06g059740.2.1	1.88378	4.0069e-11	1.13932e-08	Alcohol dehydrogenase 2 IPR002085 Alcohol dehydrogenase superfamily, zinc-containing	BR8/BR4	global_protein
Solyc01g108150.2.1	1.57968	4.01436e-11	1.13932e-08	Oxidoreductase zinc-binding dehydrogenase family protein IPR002085 Alcohol dehydrogenase superfamily, zinc-containing	BR8/BR4	global_protein
Solyc02g083860.2.1	0.519025	4.05992e-11	1.13932e-08	Flavanone 3-hydroxylase IPR005123 Oxoglutarate and iron-dependent oxygenase	BR8/BR4	global_protein
Solyc07g053830.2.1	1.54274	4.10198e-11	1.13932e-08	Mitochondrial ADP_ATP carrier proteins IPR002113 Adenine nucleotide translocator 1	BR8/BR4	global_protein
Solyc07g006890.1.1	2.70709	4.54868e-11	1.22211e-08	Cytochrome P450	BR8/BR4	global_protein
Solyc12g088220.1.1	0.489029	4.74889e-11	1.22211e-08	Branched-chain-amino-acid aminotransferase IPR005786 Branched-chain amino acid aminotransferase II	BR8/BR4	global_protein
Solyc10g081310.1.1	0.582391	4.92624e-11	1.22211e-08	Histidine triad (HIT) protein protein	BR8/BR4	global_protein
Solyc10g051020.1.1	2.3821	4.95005e-11	1.22211e-08	Cytochrome P450	BR8/BR4	global_protein
Solyc05g053780.2.1	0.543818	5.28538e-11	1.23808e-08	RNA binding protein-like protein IPR015465 RNA recognition motif, glycine rich protein	BR8/BR4	global_protein
Solyc06g060250.2.1	1.5194	5.40719e-11	1.23808e-08	Aldehyde dehydrogenase family protein expressed-dependent IPR015590 Aldehyde dehydrogenase	BR8/BR4	global_protein
Solyc09g031780.2.1	1.68879	5.56653e-11	1.23808e-08	Tic110 family transporter chloroplast inner envelope protein Tic110	BR8/BR4	global_protein
Solyc12g015690.1.1	0.510636	5.67909e-11	1.23808e-08	Fasciclin-like arabinogalactan protein 10 IPR000782 FAS1 domain	BR8/BR4	global_protein
Solyc06g006000.2.1	0.456203	5.82796e-11	1.23808e-08	Unknown Protein	BR8/BR4	global_protein
Solyc05g005730.2.1	0.5375	5.8505e-11	1.23808e-08	RRP15-like protein IPR012459 Protein of unknown function DUF1665	BR8/BR4	global_protein
Solyc05g018810.2.1	0.650726	6.22609e-11	1.28692e-08	Nucleosome assembly protein 1-like protein 2	BR8/BR4	global_protein
Solyc01g094290.2.1	1.58211	6.76238e-11	1.33333e-08	Glutathione-regulated potassium-efflux system protein IPR004771 K+_H+ exchanger	BR8/BR4	global_protein
Solyc10g081650.1.1	1.63161	6.76615e-11	1.33333e-08	Carotenoid isomerase, chloroplastic	BR8/BR4	global_protein
Solyc01g091530.2.1	0.589725	6.90068e-11	1.33333e-08	Fasciclin-like arabinogalactan protein 13 IPR000782 FAS1 domain	BR8/BR4	global_protein
Solyc05g005020.2.1	1.66277	7.15705e-11	1.35344e-08	R1 protein alpha-glucan water dikinase IPR002192 Pyruvate phosphate dikinase, PEP_pyruvate-binding	BR8/BR4	global_protein
Solyc03g118110.2.1	0.606566	8.42099e-11	1.55929e-08	Succinate dehydrogenase assembly factor 2, mitochondrial IPR005631 Protein of unknown function DUF339	BR8/BR4	global_protein
Solyc02g036350.2.1	0.480278	8.6422e-11	1.56759e-08	1-aminocyclopropane-1-carboxylate oxidase IPR005123 Oxoglutarate and iron-dependent oxygenase	BR8/BR4	global_protein
Solyc01g111760.2.1	0.646148	9.31632e-11	1.63471e-08	V-type ATP synthase beta chain IPR005723 ATPase, V1 complex, subunit B	BR8/BR4	global_protein
Solyc03g117870.2.1	0.584509	9.38011e-11	1.63471e-08	4-coumarate CoA ligase IPR000873 AMP-dependent synthetase and ligase	BR8/BR4	global_protein
Solyc04g081580.2.1	0.634562	1.01228e-10	1.73022e-08	ATP dependent RNA helicase IPR011545 DNA_RNA helicase, DEAD_DEAH box type, N-terminal	BR8/BR4	global_protein
Solyc08g008210.2.1	0.644084	1.18366e-10	1.93694e-08	V-type proton ATPase subunit E IPR002842 ATPase, V1_A1 complex, subunit E	BR8/BR4	global_protein
Solyc12g099440.1.1	1.57284	1.1914e-10	1.93694e-08	Fatty acid oxidation complex subunit alpha IPR006176 3-hydroxyacyl-CoA dehydrogenase, NAD binding	BR8/BR4	global_protein
Solyc01g094080.2.1	1.54569	1.1986e-10	1.93694e-08	Cytochrome P450	BR8/BR4	global_protein
Solyc07g056420.2.1	1.74162	1.23078e-10	1.95342e-08	Glutathione S-transferase-like protein IPR004046 Glutathione S-transferase, C-terminal	BR8/BR4	global_protein
Solyc04g079640.2.1	1.76103	1.43103e-10	2.2314e-08	Cytochrome P450	BR8/BR4	global_protein
Solyc02g090360.2.1	1.86397	1.5667e-10	2.33369e-08	Laccase-22 IPR001117 Multicopper oxidase, type 1	BR8/BR4	global_protein
Solyc03g111310.2.1	1.57626	1.57683e-10	2.33369e-08	AKIN gamma IPR000644 Cystathionine beta-synthase, core	BR8/BR4	global_protein
Solyc10g076510.1.1	2.06996	1.58795e-10	2.33369e-08	Pyruvate decarboxylase IPR012110 Pyruvate decarboxylase_indolepyruvate decarboxylase	BR8/BR4	global_protein
Solyc02g077240.2.1	1.73329	1.60166e-10	2.33369e-08	Pyruvate decarboxylase IPR012110 Pyruvate decarboxylase_indolepyruvate decarboxylase	BR8/BR4	global_protein
Solyc02g082020.2.1	0.644837	1.72377e-10	2.36243e-08	Unknown Protein	BR8/BR4	global_protein
Solyc12g008840.1.1	1.63159	1.73773e-10	2.36243e-08	Beta-galactosidase IPR001944 Glycoside hydrolase, family 35	BR8/BR4	global_protein
Solyc02g068450.2.1	0.552082	1.78297e-10	2.36243e-08	Vacuolar ATPase F subunit IPR005772 ATPase, V1 complex, subunit F, eukaryotic	BR8/BR4	global_protein
Solyc09g059310.2.1	0.608815	1.79392e-10	2.36243e-08	Ras GTPase-activating protein-binding protein 2 IPR018222 Nuclear transport factor 2, Eukaryote	BR8/BR4	global_protein
Solyc02g089720.1.1	1.70536	1.79645e-10	2.36243e-08	Endo-beta-1 3-glucanase IPR005200 Glycoside hydrolase, family 81	BR8/BR4	global_protein
Solyc05g011990.2.1	0.641946	1.80744e-10	2.36243e-08	Nucleolar protein 14 IPR007276 Nop14-like protein	BR8/BR4	global_protein
Solyc01g081190.2.1	1.86041	2.02572e-10	2.60936e-08	Calcium-binding EF hand family protein IPR018248 EF hand	BR8/BR4	global_protein
Solyc02g084240.2.1	1.80988	2.05792e-10	2.61297e-08	H1 histone-like protein IPR005818 Histone H1_H5	BR8/BR4	global_protein
Solyc04g049330.2.1	0.456444	2.19132e-10	2.74316e-08	V-type proton ATPase subunit G 1-ATPase G subunit	BR8/BR4	global_protein
Solyc11g013110.1.1	0.537674	2.297e-10	2.79747e-08	Anthocyanidin synthase IPR005123 Oxoglutarate and iron-dependent oxygenase	BR8/BR4	global_protein
Solyc01g005140.2.1	1.77068	2.29766e-10	2.79747e-08	Cytochrome b561 IPR006593 Cytochrome b561_ferric reductase transmembrane	BR8/BR4	global_protein
Solyc01g102310.2.1	0.658494	2.43065e-10	2.91941e-08	Unknown Protein	BR8/BR4	global_protein
Solyc03g096990.2.1	1.64061	2.54467e-10	3.0156e-08	Cytochrome P450 89A2 IPR002401 Cytochrome P450, E-class, group I	BR8/BR4	global_protein
Solyc07g066030.2.1	1.59523	2.62067e-10	3.0648e-08	Proteasome activator subunit 4-like IPR016024 Armadillo-type fold	BR8/BR4	global_protein
Solyc06g051800.2.1	1.92179	2.81778e-10	3.24141e-08	Expansin IPR007112 Expansin 45, endoglucanase-like IPR007117 Pollen allergen_expansin, C-terminal	BR8/BR4	global_protein
Solyc01g088480.2.1	0.646241	2.97107e-10	3.31427e-08	Adenylate kinase IPR006266 UMP-CMP kinase	BR8/BR4	global_protein
Solyc03g095620.2.1	1.57267	2.98314e-10	3.31427e-08	ABC-1 domain protein IPR004147 ABC-1	BR8/BR4	global_protein
Solyc12g099000.1.1	0.644635	3.07997e-10	3.3796e-08	S-adenosylmethionine synthase IPR002133 S-adenosylmethionine synthetase	BR8/BR4	global_protein
Solyc02g005480.2.1	0.598318	3.22891e-10	3.48428e-08	Zinc finger family protein	BR8/BR4	global_protein
Solyc10g008110.2.1	1.64521	3.68441e-10	3.76402e-08	Acyl-CoA oxidase 6 IPR012258 Acyl-CoA oxidase	BR8/BR4	global_protein
Solyc03g080160.2.1	0.566279	3.91968e-10	3.92895e-08	Nascent polypeptide-associated complex alpha subunit-like protein IPR016641 Nascent polypeptide-associated complex, alpha subunit	BR8/BR4	global_protein
Solyc12g013690.1.1	1.69788	3.93426e-10	3.92895e-08	Monooxygenase FAD-binding protein IPR003042 Aromatic-ring hydroxylase-like	BR8/BR4	global_protein
Solyc04g080540.2.1	2.37331	4.01602e-10	3.96604e-08	ST225	BR8/BR4	global_protein
Solyc09g008280.1.1	0.646711	4.48673e-10	4.33457e-08	S-adenosylmethionine synthase IPR002133 S-adenosylmethionine synthetase	BR8/BR4	global_protein
Solyc03g095900.2.1	0.536155	4.53884e-10	4.33776e-08	1-aminocyclopropane-1-carboxylate oxidase-like protein IPR005123 Oxoglutarate and iron-dependent oxygenase	BR8/BR4	global_protein
Solyc04g081930.2.1	1.71837	5.06138e-10	4.73532e-08	Prolyl 4-hydroxylase alpha-2 subunit IPR006620 Prolyl 4-hydroxylase, alpha subunit	BR8/BR4	global_protein
Solyc02g061960.2.1	0.53271	5.53359e-10	5.005e-08	La related protein-like IPR006630 RNA-binding protein Lupus La	BR8/BR4	global_protein
Solyc05g053250.2.1	0.620542	5.81618e-10	5.16942e-08	DNL zinc finger family protein IPR007853 Zinc finger, Zim17-type	BR8/BR4	global_protein
Solyc03g119080.2.1	1.54455	6.05527e-10	5.32864e-08	Beta-glucosidase IPR001360 Glycoside hydrolase, family 1	BR8/BR4	global_protein
Solyc05g008140.2.1	0.531798	6.17407e-10	5.37991e-08	Unknown Protein IPR006311 Twin-arginine translocation pathway signal	BR8/BR4	global_protein
Solyc10g083720.1.1	1.61047	6.26341e-10	5.40478e-08	Pyruvate kinase IPR001697 Pyruvate kinase	BR8/BR4	global_protein
Solyc06g053950.1.1	0.662449	6.40531e-10	5.47408e-08	Heat stress transcription factor A-2c	BR8/BR4	global_protein
Solyc04g074490.2.1	1.61911	6.48926e-10	5.493e-08	Bifunctional arginine demethylase and lysyl-hydroxylase JMJD6 IPR013129 Transcription factor jumonji	BR8/BR4	global_protein
Solyc11g005030.1.1	1.67993	6.58578e-10	5.51202e-08	WD-40 repeat protein IPR020472 G-protein beta WD-40 repeat, region	BR8/BR4	global_protein
Solyc04g054400.2.1	1.58469	6.89425e-10	5.64836e-08	Short-chain dehydrogenase_reductase SDR IPR002347 Glucose_ribitol dehydrogenase	BR8/BR4	global_protein
Solyc11g066440.1.1	1.52472	6.927e-10	5.64836e-08	Pheophorbide a oxygenase (Fragment) IPR013626 Pheophorbide a oxygenase	BR8/BR4	global_protein
Solyc07g014670.2.1	1.61297	7.06712e-10	5.66412e-08	Cytochrome P450	BR8/BR4	global_protein
Solyc01g108500.2.1	0.588809	7.07378e-10	5.66412e-08	Polyadenylate-binding protein IPR012677 Nucleotide-binding, alpha-beta plait	BR8/BR4	global_protein
Solyc02g094550.2.1	1.56327	7.20868e-10	5.6842e-08	Genomic DNA chromosome 3 P1 clone MLD14	BR8/BR4	global_protein
Solyc07g066670.2.1	1.60643	7.28177e-10	5.6842e-08	Ent-kaurene synthase IPR005630 Terpene synthase, metal-binding domain	BR8/BR4	global_protein
Solyc04g071620.2.1	0.54853	7.29072e-10	5.6842e-08	ASR4 (Fragment) IPR003496 ABA_WDS induced protein	BR8/BR4	global_protein
Solyc10g079610.1.1	1.60717	7.37073e-10	5.69661e-08	Strictosidine synthase family protein IPR004141 Strictosidine synthase	BR8/BR4	global_protein
Solyc12g014470.1.1	0.619969	7.61516e-10	5.78492e-08	Protein grpE IPR000740 GrpE nucleotide exchange factor	BR8/BR4	global_protein
Solyc01g100370.2.1	1.63825	7.73755e-10	5.82808e-08	Universal stress protein IPR006016 UspA	BR8/BR4	global_protein
Solyc12g049230.1.1	0.565589	7.8316e-10	5.84935e-08	Hydroxyproline-rich glycoprotein-like IPR009719 Protein of unknown function DUF1296	BR8/BR4	global_protein
Solyc02g063360.2.1	0.61951	8.04701e-10	5.96015e-08	C2 domain-containing protein IPR018029 C2 membrane targeting protein	BR8/BR4	global_protein
Solyc11g068440.1.1	0.57337	8.22413e-10	6.041e-08	Glucan endo-1 3-beta-glucosidase 7 IPR000490 Glycoside hydrolase, family 17	BR8/BR4	global_protein
Solyc07g021040.1.1	1.7629	8.37278e-10	6.09978e-08	Alcohol dehydrogenase 2	BR8/BR4	global_protein
Solyc09g007150.2.1	0.604672	8.46348e-10	6.11572e-08	Glutathione S-transferase IPR004045 Glutathione S-transferase, N-terminal	BR8/BR4	global_protein
Solyc09g075810.2.1	0.620154	9.11008e-10	6.48521e-08	Blue copper protein IPR003245 Plastocyanin-like	BR8/BR4	global_protein
Solyc03g033640.2.1	1.52065	9.12073e-10	6.48521e-08	DUF726 domain-containing protein IPR007941 Protein of unknown function DUF726	BR8/BR4	global_protein
Solyc10g047370.1.1	1.58933	9.22685e-10	6.50859e-08	Pentatricopeptide repeat-containing protein IPR002885 Pentatricopeptide repeat	BR8/BR4	global_protein
Solyc12g089340.1.1	1.51502	9.64939e-10	6.70029e-08	Vacuolar protein sorting 35 IPR005378 Vacuolar protein sorting-associated protein 35	BR8/BR4	global_protein
Solyc03g110940.2.1	1.57195	9.77884e-10	6.73754e-08	Uncharacterized aarF domain-containing protein kinase 1 IPR004147 ABC-1	BR8/BR4	global_protein
Solyc07g064930.2.1	0.665565	1.05654e-09	7.12161e-08	Protein grpE IPR000740 GrpE nucleotide exchange factor	BR8/BR4	global_protein
Solyc01g108600.2.1	1.51345	1.11671e-09	7.40698e-08	Presequence protease, mitochondrial IPR013578 Peptidase M16C associated	BR8/BR4	global_protein
Solyc08g007860.2.1	1.59084	1.22005e-09	8.03244e-08	Lysophospholipid acyltransferase IPR004299 Membrane bound O-acyl transferase, MBOAT	BR8/BR4	global_protein
Solyc06g009140.2.1	0.573357	1.30962e-09	8.55878e-08	Late embryogenesis abundant 3 family protein IPR004926 Late embryogenesis abundant protein 3	BR8/BR4	global_protein
Solyc04g078460.2.1	0.601971	1.33375e-09	8.65281e-08	N(4)-(Beta-N-acetylglucosaminyl)-L-asparaginase IPR000246 Peptidase T2, asparaginase 2	BR8/BR4	global_protein
Solyc02g065400.2.1	0.410699	1.36e-09	8.75922e-08	Oxygen-evolving enhancer protein 1 of photosystem II IPR002628 Photosystem II manganese-stabilizing protein PsbO	BR8/BR4	global_protein
Solyc01g097880.2.1	0.62632	1.41825e-09	9.06861e-08	Deaminase IPR016193 Cytidine deaminase-like	BR8/BR4	global_protein
Solyc07g065490.2.1	0.618889	1.43144e-09	9.08761e-08	Dek protein IPR014876 DEK, C-terminal	BR8/BR4	global_protein
Solyc02g079170.2.1	1.55761	1.50456e-09	9.48406e-08	NADH dehydrogenase like protein IPR013027 FAD-dependent pyridine nucleotide-disulphide oxidoreductase	BR8/BR4	global_protein
Solyc07g005210.2.1	2.08149	1.53578e-09	9.61266e-08	Outer membrane lipoprotein blc IPR002345 Lipocalin	BR8/BR4	global_protein
Solyc01g110530.2.1	0.603837	1.62449e-09	1.00791e-07	Peptidyl-prolyl cis-trans isomerase C IPR000297 Peptidyl-prolyl cis-trans isomerase, PpiC-type	BR8/BR4	global_protein
Solyc03g098130.2.1	0.54474	1.63797e-09	1.00791e-07	Unknown Protein	BR8/BR4	global_protein
Solyc07g063900.2.1	0.501587	1.66334e-09	1.00791e-07	RNA binding protein IPR012677 Nucleotide-binding, alpha-beta plait	BR8/BR4	global_protein
Solyc10g085900.1.1	0.616471	1.66649e-09	1.00791e-07	Tetratricopeptide TPR_2 repeat protein IPR011990 Tetratricopeptide-like helical	BR8/BR4	global_protein
Solyc07g052110.2.1	0.617072	1.67344e-09	1.00791e-07	Ribosomal RNA small subunit methyltransferase F IPR011023 Nop2p	BR8/BR4	global_protein
Solyc09g058990.2.1	0.658899	1.67834e-09	1.00791e-07	Unknown Protein	BR8/BR4	global_protein
Solyc03g007330.2.1	1.50324	1.73354e-09	1.02197e-07	Cell division protease ftsH homolog IPR005936 Peptidase M41, FtsH	BR8/BR4	global_protein
Solyc04g026350.2.1	0.643432	1.73624e-09	1.02197e-07	Calmodulin IPR011992 EF-Hand type	BR8/BR4	global_protein
Solyc08g078390.2.1	1.52053	1.77728e-09	1.02607e-07	Acyl-coenzyme A oxidase IPR012258 Acyl-CoA oxidase	BR8/BR4	global_protein
Solyc04g063350.2.1	0.579566	1.80019e-09	1.0271e-07	3-methyl-2-oxobutanoate dehydrogenase (2-methylpropanoyl-transferring) IPR001017 Dehydrogenase, E1 component	BR8/BR4	global_protein
Solyc04g049850.2.1	1.50544	1.85923e-09	1.05254e-07	Uncharacterized conserved protein IPR003734 Protein of unknown function DUF155	BR8/BR4	global_protein
Solyc06g069030.2.1	1.55459	1.9735e-09	1.09043e-07	PAP fibrillin domain containing protein expressed	BR8/BR4	global_protein
Solyc10g051380.1.1	0.621197	1.97523e-09	1.09043e-07	Glycine-rich RNA-binding protein IPR015465 RNA recognition motif, glycine rich protein	BR8/BR4	global_protein
Solyc08g062610.2.1	1.6068	1.99822e-09	1.09631e-07	Cyclopropane-fatty-acyl-phospholipid synthase IPR003333 Cyclopropane-fatty-acyl-phospholipid synthase	BR8/BR4	global_protein
Solyc07g017610.2.1	1.59959	2.42396e-09	1.2748e-07	Saccharopine dehydrogenase (NAD(+) L-glutamate-forming) IPR005097 Saccharopine dehydrogenase	BR8/BR4	global_protein
Solyc02g069260.2.1	1.54847	2.65917e-09	1.32779e-07	ARGONAUTE 1 IPR003165 Stem cell self-renewal protein Piwi	BR8/BR4	global_protein
Solyc01g005210.2.1	1.51838	2.87552e-09	1.41987e-07	Alpha alpha-trehalose-phosphate synthase (UDP-forming) IPR001830 Glycosyl transferase, family 20	BR8/BR4	global_protein
Solyc07g005550.2.1	1.5104	2.91099e-09	1.42944e-07	Unknown Protein	BR8/BR4	global_protein
Solyc11g008370.1.1	1.62642	3.21333e-09	1.53549e-07	Mitochondrial glycerol-3-phosphate dehydrogenase	BR8/BR4	global_protein
Solyc11g069700.1.1	1.86214	3.29912e-09	1.55149e-07	Elongation factor 1-alpha IPR004539 Translation elongation factor EF1A, eukaryotic and archaeal	BR8/BR4	global_protein
Solyc03g006010.2.1	0.591823	3.29919e-09	1.55149e-07	Os05g0272200 protein (Fragment)	BR8/BR4	global_protein
Solyc01g080640.2.1	1.51522	3.6744e-09	1.67898e-07	Multidrug resistance protein ABC transporter family IPR001140 ABC transporter, transmembrane region	BR8/BR4	global_protein
Solyc07g063610.2.1	0.563063	3.77897e-09	1.70495e-07	Dynein light chain 2 cytoplasmic IPR001372 Dynein light chain, type 1 and 2	BR8/BR4	global_protein
Solyc01g005980.2.1	0.64151	3.80996e-09	1.71025e-07	POT family domain containing protein expressed IPR007493 Protein of unknown function DUF538	BR8/BR4	global_protein
Solyc03g114640.2.1	1.84003	4.07992e-09	1.79516e-07	Signal peptide peptidase SppA type IPR004635 Peptidase S49, SppA	BR8/BR4	global_protein
Solyc02g014310.2.1	0.621827	4.18275e-09	1.82311e-07	Polyadenylate-binding protein IPR012677 Nucleotide-binding, alpha-beta plait	BR8/BR4	global_protein
Solyc08g005770.2.1	1.60584	4.18445e-09	1.82311e-07	Alcohol acetyltransferase IPR003480 Transferase	BR8/BR4	global_protein
Solyc12g006550.1.1	0.630789	4.96297e-09	2.10052e-07	Ribosome biogenesis regulatory protein homolog IPR007023 Ribosomal biogenesis regulatory protein	BR8/BR4	global_protein
Solyc06g074710.1.1	0.557695	5.15179e-09	2.15986e-07	Hydroxycinnamoyl CoA shikimate_quinate hydroxycinnamoyltransferase-like protein (Fragment) IPR003480 Transferase	BR8/BR4	global_protein
Solyc12g096550.1.1	1.51661	5.60926e-09	2.28693e-07	Pheophorbide a oxygenase family IPR013626 Pheophorbide a oxygenase	BR8/BR4	global_protein
Solyc08g066740.2.1	0.560366	5.6408e-09	2.28929e-07	CT099 (Fragment) IPR003245 Plastocyanin-like	BR8/BR4	global_protein
Solyc04g080680.2.1	1.55108	5.79174e-09	2.31878e-07	26S protease regulatory subunit 8 homolog IPR003959 ATPase, AAA-type, core	BR8/BR4	global_protein
Solyc02g068200.1.1	0.663036	6.17954e-09	2.44106e-07	TCP family transcription factor IPR005333 Transcription factor, TCP	BR8/BR4	global_protein
Solyc02g086710.2.1	1.55117	6.28795e-09	2.462e-07	Monodehydroascorbate reductase (NADH)-like protein IPR013027 FAD-dependent pyridine nucleotide-disulphide oxidoreductase	BR8/BR4	global_protein
Solyc04g056610.2.1	1.60912	6.35572e-09	2.46679e-07	Genomic DNA chromosome 5 P1 clone MDF20	BR8/BR4	global_protein
Solyc04g074550.2.1	0.642576	6.45199e-09	2.48248e-07	Cytochrome c oxidase subunit VIb IPR003213 Cytochrome c oxidase, subunit VIb	BR8/BR4	global_protein
Solyc11g044230.1.1	0.606098	6.77675e-09	2.56305e-07	UPF0727 protein C6orf115 homolog	BR8/BR4	global_protein
Solyc02g077710.1.1	0.475478	6.81384e-09	2.56578e-07	E6-2 protein kinase	BR8/BR4	global_protein
Solyc09g007180.2.1	0.632708	7.41451e-09	2.75733e-07	Adenylate kinase IPR006259 Adenylate kinase, subfamily	BR8/BR4	global_protein
Solyc11g066840.1.1	0.607366	7.83535e-09	2.84247e-07	Histone deacetylase-like protein	BR8/BR4	global_protein
Solyc07g022920.2.1	0.653965	8.48766e-09	2.93811e-07	BSD domain containing protein expressed IPR005607 BSD	BR8/BR4	global_protein
Solyc09g010500.2.1	0.357774	8.55571e-09	2.93811e-07	DNA-directed RNA polymerase II subunit-like protein IPR006111 DNA-directed RNA polymerase, 14 to 18 kDa subunit	BR8/BR4	global_protein
Solyc09g074860.2.1	0.528431	1.00594e-08	3.19788e-07	Cytochrome b-c1 complex subunit 6 IPR003422 Ubiquinol-cytochrome C reductase hinge	BR8/BR4	global_protein
Solyc02g087750.2.1	0.641602	1.02744e-08	3.24626e-07	Ubiquitin-conjugating enzyme E2 2 IPR000608 Ubiquitin-conjugating enzyme, E2	BR8/BR4	global_protein
Solyc11g065620.1.1	1.51753	1.03002e-08	3.24626e-07	Sulfite reductase IPR011787 Sulphite reductase, ferredoxin dependent	BR8/BR4	global_protein
Solyc07g061900.2.1	0.658632	1.03363e-08	3.24626e-07	50S ribosomal protein L4 IPR015498 Ribosomal protein L4	BR8/BR4	global_protein
Solyc08g074560.2.1	1.59441	1.04228e-08	3.25046e-07	Uncharacterized aarF domain-containing protein kinase 1 IPR004147 ABC-1	BR8/BR4	global_protein
Solyc03g026320.2.1	1.79401	1.04894e-08	3.2598e-07	Lipid A export ATP-binding_permease protein MsbA	BR8/BR4	global_protein
Solyc01g099590.2.1	1.7029	1.08165e-08	3.32654e-07	Glutathione-S-transferase IPR004046 Glutathione S-transferase, C-terminal	BR8/BR4	global_protein
Solyc11g040380.1.1	1.54363	1.11688e-08	3.42304e-07	Aspartokinase-homoserine dehydrogenase IPR001342 Homoserine dehydrogenase, catalytic	BR8/BR4	global_protein
Solyc03g006510.2.1	0.65489	1.15421e-08	3.51323e-07	Unknown Protein IPR000996 Clathrin light chain	BR8/BR4	global_protein
Solyc09g090980.2.1	0.611086	1.18345e-08	3.51658e-07	Major allergen Mal d 1 IPR000916 Bet v I allergen	BR8/BR4	global_protein
Solyc05g006760.2.1	1.55366	1.18353e-08	3.51658e-07	Tetratricopeptide repeat protein 38 IPR011990 Tetratricopeptide-like helical	BR8/BR4	global_protein
Solyc05g053310.2.1	0.600658	1.25219e-08	3.64643e-07	Stress responsive A_B barrel domain family protein IPR013097 Stress responsive alpha-beta barrel	BR8/BR4	global_protein
Solyc07g062850.2.1	1.51357	1.26044e-08	3.64913e-07	Genomic DNA chromosome 3 BAC clone F4B12 IPR016024 Armadillo-type fold	BR8/BR4	global_protein
Solyc03g026310.2.1	1.57809	1.32904e-08	3.78887e-07	ABC transporter permease_ATP-binding protein IPR001140 ABC transporter, transmembrane region	BR8/BR4	global_protein
Solyc07g063310.2.1	1.54358	1.38568e-08	3.92226e-07	LanC-like protein 2 IPR020464 LanC-like protein, eukaryotic	BR8/BR4	global_protein
Solyc03g111810.2.1	1.51187	1.39248e-08	3.929e-07	Sieve element-occluding protein 3	BR8/BR4	global_protein
Solyc10g081750.1.1	0.608208	1.40449e-08	3.95034e-07	Mal d 1-associated protein	BR8/BR4	global_protein
Solyc01g086740.2.1	0.596427	1.53886e-08	4.23339e-07	Chaperone protein dnaJ IPR012724 Chaperone DnaJ	BR8/BR4	global_protein
Solyc06g054340.1.1	1.61269	1.54345e-08	4.23339e-07	Short-chain dehydrogenase_reductase SDR IPR002347 Glucose_ribitol dehydrogenase	BR8/BR4	global_protein
Solyc04g082390.2.1	1.56987	1.54799e-08	4.23339e-07	Dolichyl-phosphate beta-mannosyltransferase IPR001173 Glycosyl transferase, family 2	BR8/BR4	global_protein
Solyc09g010140.1.1	0.60454	1.55713e-08	4.24533e-07	Arabidopsis thaliana genomic DNA chromosome 5 P1 clone MOK16 IPR007608 Protein of unknown function DUF584	BR8/BR4	global_protein
Solyc05g013850.2.1	1.64123	1.57375e-08	4.27751e-07	Sieve element-occluding protein 3	BR8/BR4	global_protein
Solyc04g051850.2.1	0.619319	1.59245e-08	4.30204e-07	Unknown Protein	BR8/BR4	global_protein
Solyc01g102410.2.1	1.5374	1.67141e-08	4.48774e-07	Glutaminyl-tRNA synthetase IPR004526 Glutamyl-tRNA synthetase, class Ic, archaeal_eukaryotic cytosolic	BR8/BR4	global_protein
Solyc02g082130.1.1	0.630605	1.79054e-08	4.6589e-07	Unknown Protein IPR007019 Surfeit locus 6	BR8/BR4	global_protein
Solyc03g113390.2.1	1.57524	1.84434e-08	4.77914e-07	Calcium-dependent protein kinase 1 IPR002290 Serine_threonine protein kinase	BR8/BR4	global_protein
Solyc02g090030.2.1	0.41863	1.85255e-08	4.78648e-07	Oxygen-evolving enhancer protein 1 of photosystem II IPR002628 Photosystem II manganese-stabilizing protein PsbO	BR8/BR4	global_protein
Solyc10g006880.2.1	0.664235	2.06658e-08	5.22278e-07	NAC domain protein protein	BR8/BR4	global_protein
Solyc07g056330.2.1	1.70275	2.13367e-08	5.32697e-07	Ribose-phosphate pyrophosphokinase 4 IPR005946 Phosphoribosyl pyrophosphokinase	BR8/BR4	global_protein
Solyc03g044150.2.1	0.59202	2.19608e-08	5.41876e-07	Subtilisin-like protease IPR015500 Peptidase S8, subtilisin-related	BR8/BR4	global_protein
Solyc11g011610.1.1	0.631374	2.2734e-08	5.5511e-07	Fatty acid-binding protein-like protein IPR014878 Region of unknown function DUF1794	BR8/BR4	global_protein
Solyc03g118860.2.1	1.59981	2.44378e-08	5.83881e-07	UDP-N-acetylglucosamine--N-acetylmuramyl-(pentapeptide) pyrophosphoryl-undecaprenol N-acetylglucosamine transferase IPR006009 N-acetylglucosaminyltransferase, MurG	BR8/BR4	global_protein
Solyc04g074800.2.1	0.6488	2.56563e-08	5.97816e-07	Craniofacial development protein 1 IPR011421 Craniofacial development protein 1_Bucentaur	BR8/BR4	global_protein
Solyc05g005460.2.1	1.65038	2.66979e-08	6.08438e-07	Nucleoredoxin 2 IPR000866 Alkyl hydroperoxide reductase_ Thiol specific antioxidant_ Mal allergen	BR8/BR4	global_protein
Solyc08g078460.2.1	0.499071	2.71632e-08	6.1746e-07	Inositol 2-dehydrogenase like protein-binding domain	BR8/BR4	global_protein
Solyc09g063130.2.1	0.336908	2.76254e-08	6.26364e-07	Photosystem I reaction center subunit IV A IPR003375 Photosystem I reaction centre subunit IV_PsaE	BR8/BR4	global_protein
Solyc10g081720.1.1	0.567537	2.80274e-08	6.26882e-07	Fasciclin-like arabinogalactan protein 14 IPR000782 FAS1 domain	BR8/BR4	global_protein
Solyc02g070440.2.1	0.617879	2.80967e-08	6.26882e-07	Katanin p60 ATPase-containing subunit A IPR003959 ATPase, AAA-type, core	BR8/BR4	global_protein
Solyc03g115140.2.1	0.529109	2.81285e-08	6.26882e-07	Chaperone protein dnaJ IPR015609 Molecular chaperone, heat shock protein, Hsp40, DnaJ	BR8/BR4	global_protein
Solyc05g052240.2.1	0.616758	2.82343e-08	6.26882e-07	Chalcone--flavonone isomerase IPR003466 Chalcone isomerase, subgroup	BR8/BR4	global_protein
Solyc11g006750.1.1	0.463104	2.8283e-08	6.26882e-07	Unknown Protein	BR8/BR4	global_protein
Solyc07g026650.2.1	1.82486	2.91786e-08	6.4193e-07	1-aminocyclopropane-1-carboxylate oxidase IPR005123 Oxoglutarate and iron-dependent oxygenase	BR8/BR4	global_protein
Solyc02g088300.2.1	1.51424	2.96273e-08	6.4859e-07	Early-responsive to dehydration protein-like IPR003864 Protein of unknown function DUF221	BR8/BR4	global_protein
Solyc03g063560.2.1	1.51524	3.04593e-08	6.60278e-07	Glutamate synthase (Ferredoxin) IPR002932 Glutamate synthase, central-C	BR8/BR4	global_protein
Solyc06g008300.2.1	0.574361	3.23909e-08	6.82205e-07	LRR receptor-like serine_threonine-protein kinase, RLP	BR8/BR4	global_protein
Solyc03g116020.2.1	0.631192	3.27216e-08	6.87541e-07	DNA-directed RNA polymerase	BR8/BR4	global_protein
Solyc02g094560.2.1	1.57682	3.6588e-08	7.54511e-07	Genomic DNA chromosome 3 P1 clone MLD14	BR8/BR4	global_protein
Solyc03g083560.1.1	0.538213	3.906e-08	7.87223e-07	Expressed protein (Fragment) IPR006766 Phosphate-induced protein 1 conserved region	BR8/BR4	global_protein
Solyc01g006430.2.1	1.56715	4.16585e-08	8.23661e-07	Omega-6 fatty acid desaturase IPR005804 Fatty acid desaturase, type 1	BR8/BR4	global_protein
Solyc11g066360.1.1	0.644542	4.27815e-08	8.33864e-07	Unknown Protein IPR012862 Protein of unknown function DUF1635	BR8/BR4	global_protein
Solyc01g106470.2.1	0.665777	4.47154e-08	8.60239e-07	Genomic DNA chromosome 5 P1 clone MUB3	BR8/BR4	global_protein
Solyc10g083970.1.1	0.639779	4.61634e-08	8.78545e-07	S-adenosylmethionine synthase IPR002133 S-adenosylmethionine synthetase	BR8/BR4	global_protein
Solyc10g079080.1.1	0.606611	4.61857e-08	8.78545e-07	Zinc finger A20 and AN1 domain-containing stress-associated protein 6 IPR002653 Zinc finger, A20-type IPR000058 Zinc finger, AN1-type	BR8/BR4	global_protein
Solyc07g007310.2.1	1.67497	4.626e-08	8.78545e-07	Menaquinone biosynthesis methyltransferase ubiE IPR013216 Methyltransferase type 11	BR8/BR4	global_protein
Solyc11g012680.1.1	1.54424	4.9612e-08	9.16739e-07	Proline-rich protein IPR006121 Heavy metal transport_detoxification protein	BR8/BR4	global_protein
Solyc12g005180.1.1	0.575758	5.20264e-08	9.43695e-07	Chloroplast lipocalin IPR013208 Lipocalin-like	BR8/BR4	global_protein
Solyc02g087150.2.1	0.600879	5.63799e-08	9.97477e-07	Heavy-metal-associated domain-containing protein IPR006121 Heavy metal transport_detoxification protein	BR8/BR4	global_protein
Solyc11g008380.1.1	1.51926	6.03969e-08	1.05061e-06	Glycerol-3-phosphate dehydrogenase IPR000447 FAD-dependent glycerol-3-phosphate dehydrogenase	BR8/BR4	global_protein
Solyc09g082460.2.1	0.613878	6.25865e-08	1.08013e-06	Homocysteine s-methyltransferase IPR003726 Homocysteine S-methyltransferase	BR8/BR4	global_protein
Solyc05g051750.2.1	0.634033	6.44835e-08	1.10217e-06	Prosystemin IPR009966 Prosystemin	BR8/BR4	global_protein
Solyc08g061130.2.1	0.648709	6.98119e-08	1.16196e-06	Transcription factor HY5 IPR011616 bZIP transcription factor, bZIP-1	BR8/BR4	global_protein
Solyc08g078720.2.1	0.626306	7.33581e-08	1.20519e-06	Heat shock protein IPR008978 HSP20-like chaperone	BR8/BR4	global_protein
Solyc09g083270.2.1	0.662897	7.51962e-08	1.22632e-06	Genomic DNA chromosome 5 P1 clone MQD19 IPR019310 Protein of unknown function DUF2361	BR8/BR4	global_protein
Solyc07g043120.1.1	1.58505	7.75302e-08	1.23937e-06	UDP-glucosyltransferase IPR002213 UDP-glucuronosyl_UDP-glucosyltransferase	BR8/BR4	global_protein
Solyc00g014830.2.1	1.53843	7.92864e-08	1.25528e-06	NADH-quinone oxidoreductase subunit D IPR010219 NADH dehydrogenase I, D subunit	BR8/BR4	global_protein
Solyc07g008240.2.1	1.79919	8.76856e-08	1.36489e-06	Non-symbiotic hemoglobin protein IPR001032 Leghaemoglobin	BR8/BR4	global_protein
Solyc09g075020.2.1	1.58826	8.95681e-08	1.38932e-06	Multidrug resistance protein ABC transporter family IPR001140 ABC transporter, transmembrane region	BR8/BR4	global_protein
Solyc08g075300.2.1	0.607723	9.35788e-08	1.42909e-06	Protein LSM14 homolog A-B IPR019053 FFD and TFG box motifs	BR8/BR4	global_protein
Solyc03g118200.2.1	1.51763	1.01388e-07	1.51152e-06	Copine-3 IPR010734 Copine	BR8/BR4	global_protein
Solyc11g008940.1.1	1.51838	1.06228e-07	1.56059e-06	Pentatricopeptide repeat-containing protein IPR002885 Pentatricopeptide repeat	BR8/BR4	global_protein
Solyc09g091510.2.1	0.540865	1.07192e-07	1.56956e-06	Chalcone synthase IPR011141 Polyketide synthase, type III	BR8/BR4	global_protein
Solyc04g078450.2.1	0.612561	1.09314e-07	1.59538e-06	Unknown Protein	BR8/BR4	global_protein
Solyc04g025990.2.1	1.50748	1.19887e-07	1.71864e-06	Potassium transporter family protein IPR003855 K+ potassium transporter	BR8/BR4	global_protein
Solyc03g121310.2.1	0.660741	1.23574e-07	1.75732e-06	RWD domain-containing protein IPR006575 RWD	BR8/BR4	global_protein
Solyc09g066150.1.1	1.50041	1.38732e-07	1.9117e-06	Cytochrome P450	BR8/BR4	global_protein
Solyc08g006780.2.1	0.663577	1.39477e-07	1.91723e-06	Complex interacting protein 9 IPR004401 Uncharacterised protein family UPF0133	BR8/BR4	global_protein
Solyc07g054290.1.1	0.549165	1.76078e-07	2.28465e-06	Photosystem II family protein	BR8/BR4	global_protein
Solyc05g050320.2.1	1.53469	1.80958e-07	2.30754e-06	Chitinase domain-containing protein 1 IPR011583 Chitinase II	BR8/BR4	global_protein
Solyc07g007300.2.1	1.50349	1.83065e-07	2.32413e-06	Menaquinone biosynthesis methyltransferase ubiE IPR013216 Methyltransferase type 11	BR8/BR4	global_protein
Solyc01g094560.2.1	0.66044	1.86958e-07	2.35366e-06	60S ribosomal protein L36 IPR000509 Ribosomal protein L36e	BR8/BR4	global_protein
Solyc01g101060.2.1	0.652744	1.88463e-07	2.36257e-06	S-adenosylmethionine synthase IPR002133 S-adenosylmethionine synthetase	BR8/BR4	global_protein
Solyc04g081330.2.1	1.58556	2.05956e-07	2.51403e-06	Chromosome 11 contig 1 DNA sequence. (Fragment)	BR8/BR4	global_protein
Solyc03g082370.1.1	0.506881	2.08892e-07	2.52679e-06	Avr9_Cf-9 rapidly elicited protein 65	BR8/BR4	global_protein
Solyc07g065790.2.1	1.513	2.10765e-07	2.54491e-06	Genomic DNA chromosome 5 P1 clone MYN21 IPR002549 Uncharacterised protein family UPF0118	BR8/BR4	global_protein
Solyc04g074640.2.1	0.604367	2.3115e-07	2.72114e-06	L-ascorbate peroxidase IPR002207 Plant ascorbate peroxidase	BR8/BR4	global_protein
Solyc05g055250.2.1	0.349873	2.61086e-07	3.01759e-06	Unknown Protein	BR8/BR4	global_protein
Solyc01g096660.2.1	0.577711	2.66334e-07	3.05442e-06	Genomic DNA chromosome 5 P1 clone MOJ9	BR8/BR4	global_protein
Solyc06g009630.1.1	0.562407	2.669e-07	3.05697e-06	CP12 IPR003823 Protein of unknown function CP12	BR8/BR4	global_protein
Solyc11g021290.1.1	1.51005	2.78251e-07	3.15849e-06	Ycf1 (Fragment) IPR008896 Ycf1	BR8/BR4	global_protein
Solyc04g039730.2.1	0.594421	2.79517e-07	3.16281e-06	Receptor like kinase, RLK	BR8/BR4	global_protein
Solyc10g047120.1.1	1.54441	3.2075e-07	3.47874e-06	tRNA guanosine-2_apos-O-methyltransferase TRM11 homolog IPR016691 tRNA guanosine-2-O-methyltransferase, TRM11	BR8/BR4	global_protein
Solyc07g006140.2.1	1.73436	3.23535e-07	3.50254e-06	Cytochrome P450	BR8/BR4	global_protein
Solyc04g015040.2.1	0.633795	3.74708e-07	3.89977e-06	Peptidyl-prolyl cis-trans isomerase IPR001179 Peptidyl-prolyl cis-trans isomerase, FKBP-type	BR8/BR4	global_protein
Solyc01g008470.2.1	1.69118	3.95142e-07	4.06014e-06	Non-selective cation channel-2 family IPR004728 Translocation protein Sec62	BR8/BR4	global_protein
Solyc04g008710.2.1	0.521247	4.26082e-07	4.31323e-06	Unknown Protein	BR8/BR4	global_protein
Solyc01g066620.2.1	1.60804	4.27522e-07	4.32289e-06	Fatty acid oxidation complex subunit alpha IPR006176 3-hydroxyacyl-CoA dehydrogenase, NAD binding	BR8/BR4	global_protein
Solyc11g022400.1.1	1.57917	4.30565e-07	4.34377e-06	Phosphoribosylanthranilate transferase (Fragment) IPR013583 Phosphoribosyltransferase C-terminal, plant	BR8/BR4	global_protein
Solyc02g081390.2.1	0.626599	4.34695e-07	4.36561e-06	Amine oxidase family protein IPR002937 Amine oxidase	BR8/BR4	global_protein
Solyc11g010170.1.1	1.52543	4.5302e-07	4.46933e-06	LanC-like protein 2 IPR020464 LanC-like protein, eukaryotic	BR8/BR4	global_protein
Solyc02g081000.1.1	1.57844	5.5536e-07	5.17948e-06	Leucyl-tRNA synthetase IPR002302 Leucyl-tRNA synthetase, class Ia, bacterial_mitochondrial	BR8/BR4	global_protein
Solyc10g079300.1.1	1.61495	5.89646e-07	5.41816e-06	Calcium-transporting ATPase 1 IPR006408 ATPase, P-type, calcium-transporting, PMCA-type	BR8/BR4	global_protein
Solyc10g084690.1.1	0.605167	6.57627e-07	5.91034e-06	ADP-ribosylation factor GTPase activating protein 1 IPR001164 Arf GTPase activating protein	BR8/BR4	global_protein
Solyc06g060570.2.1	0.638446	7.21858e-07	6.32729e-06	Ovarian cancer-associated gene 2 protein homolog IPR005645 Protein of unknown function DUF341	BR8/BR4	global_protein
Solyc00g006810.2.1	0.644143	7.29489e-07	6.35656e-06	Peptidyl-prolyl cis-trans isomerase IPR001179 Peptidyl-prolyl cis-trans isomerase, FKBP-type	BR8/BR4	global_protein
Solyc05g053550.2.1	0.643484	7.48777e-07	6.45481e-06	Chalcone synthase IPR011141 Polyketide synthase, type III	BR8/BR4	global_protein
Solyc10g017920.1.1	1.63854	7.49644e-07	6.45481e-06	DNA-directed RNA polymerase subunit beta IPR007642 RNA polymerase Rpb2, domain 2	BR8/BR4	global_protein
Solyc05g056480.2.1	0.657282	7.81643e-07	6.65445e-06	Pyruvate dehydrogenase E1 component alpha subunit IPR001017 Dehydrogenase, E1 component	BR8/BR4	global_protein
Solyc10g086180.1.1	0.622579	8.03769e-07	6.8102e-06	Phenylalanine ammonia-lyase IPR005922 Phenylalanine ammonia-lyase	BR8/BR4	global_protein
Solyc09g065120.2.1	1.50749	8.64581e-07	7.17497e-06	Preprotein translocase secY subunit IPR002208 SecY protein	BR8/BR4	global_protein
Solyc02g077880.2.1	2.11069	9.31454e-07	7.59762e-06	Auxin-repressed protein IPR008406 Dormancyauxin associated	BR8/BR4	global_protein
Solyc07g062870.2.1	0.621335	9.43287e-07	7.66356e-06	30S ribosomal protein S20 IPR002583 Ribosomal protein S20	BR8/BR4	global_protein
Solyc07g064350.1.1	0.613546	9.45009e-07	7.67054e-06	Protein KRI1 homolog IPR007851 KRR1 interacting protein 1, subgroup	BR8/BR4	global_protein
Solyc08g068290.2.1	0.637749	9.53306e-07	7.71346e-06	Os01g0786800 protein (Fragment) IPR002781 Protein of unknown function DUF81	BR8/BR4	global_protein
Solyc08g079750.2.1	1.55651	1.0989e-06	8.57506e-06	1-aminocyclopropane-1-carboxylate synthase IPR004839 Aminotransferase, class I and II	BR8/BR4	global_protein
Solyc06g005710.2.1	0.54145	1.10025e-06	8.57811e-06	cDNA clone 002-143-C11 full insert sequence-binding domain	BR8/BR4	global_protein
Solyc01g067300.2.1	1.55567	1.12411e-06	8.71825e-06	UPF0497 membrane protein 13 IPR006459 Uncharacterised protein family UPF0497, trans-membrane plant subgroup	BR8/BR4	global_protein
Solyc03g115470.2.1	0.635205	1.18139e-06	9.08321e-06	Synaptosomal-associated protein 33 IPR000727 Target SNARE coiled-coil region	BR8/BR4	global_protein
Solyc09g005110.2.1	1.8695	1.30536e-06	9.799e-06	Pyruvate decarboxylase 1 IPR012110 Pyruvate decarboxylase_indolepyruvate decarboxylase	BR8/BR4	global_protein
Solyc03g117480.2.1	1.50177	1.31969e-06	9.85762e-06	Pyrophosphate-energized proton pump (Pyrophosphate-energized inorganic pyrophosphatase) (H(+)-PPase) IPR004131 Inorganic H+ pyrophosphatase	BR8/BR4	global_protein
Solyc05g044620.1.1	0.592391	1.34668e-06	1.00165e-05	Unknown Protein	BR8/BR4	global_protein
Solyc07g062540.2.1	1.54434	1.44421e-06	1.05474e-05	Alpha-1 2-mannosyltransferase IPR005599 Alg9-like mannosyltransferase	BR8/BR4	global_protein
Solyc06g076790.1.1	0.40941	1.45911e-06	1.061e-05	Unknown Protein	BR8/BR4	global_protein
Solyc08g082530.2.1	1.51655	1.62936e-06	1.15393e-05	Cell division protease ftsH homolog IPR003959 ATPase, AAA-type, core	BR8/BR4	global_protein
Solyc04g076880.2.1	1.60305	1.76926e-06	1.23238e-05	Phosphoenolpyruvate carboxykinase IPR001272 Phosphoenolpyruvate carboxykinase, ATP-utilising	BR8/BR4	global_protein
Solyc12g042830.1.1	0.637975	1.83263e-06	1.26561e-05	class I heat shock protein IPR008978 HSP20-like chaperone	BR8/BR4	global_protein
Solyc09g074890.1.1	1.70372	1.9497e-06	1.32586e-05	Rapid alkalinization factor 1 IPR008801 Rapid ALkalinization Factor	BR8/BR4	global_protein
Solyc07g006000.2.1	0.631857	2.05315e-06	1.38876e-05	50S ribosomal protein L35 IPR001706 Ribosomal protein L35	BR8/BR4	global_protein
Solyc12g056110.1.1	0.65649	2.24975e-06	1.48007e-05	V-type proton ATPase subunit E IPR002842 ATPase, V1_A1 complex, subunit E	BR8/BR4	global_protein
Solyc03g045090.2.1	1.51731	2.3106e-06	1.51674e-05	cDNA clone 001-043-A08 full insert sequence	BR8/BR4	global_protein
Solyc03g112030.1.1	1.51485	2.50606e-06	1.61757e-05	Cytochrome P450	BR8/BR4	global_protein
Solyc02g080430.2.1	0.639394	2.57767e-06	1.65418e-05	Mediator of RNA polymerase II transcription subunit 21	BR8/BR4	global_protein
Solyc09g064500.2.1	0.626166	2.59237e-06	1.66094e-05	Photosystem II reaction center psb28 protein IPR005610 Photosystem II protein Psb28, class 1	BR8/BR4	global_protein
Solyc09g011560.2.1	1.77238	2.64521e-06	1.68726e-05	Glutathione S-transferase-like protein IPR004046 Glutathione S-transferase, C-terminal	BR8/BR4	global_protein
Solyc01g007360.2.1	1.51132	2.6962e-06	1.71293e-05	Photosystem I assembly protein ycf4 IPR003359 Photosystem I assembly Ycf4	BR8/BR4	global_protein
Solyc01g111970.2.1	1.64391	2.973e-06	1.86085e-05	Laccase 1a IPR001117 Multicopper oxidase, type 1	BR8/BR4	global_protein
Solyc06g074890.1.1	0.663631	3.03092e-06	1.88624e-05	Trigger factor IPR008881 Trigger factor, ribosome-binding, bacterial	BR8/BR4	global_protein
Solyc08g080640.1.1	2.01206	3.22655e-06	1.9764e-05	Osmotin-like protein (Fragment) IPR017949 Thaumatin, conserved site IPR001938 Thaumatin, pathogenesis-related	BR8/BR4	global_protein
Solyc04g082010.1.1	0.600575	3.79115e-06	2.22561e-05	Plastocyanin copper domain	BR8/BR4	global_protein
Solyc01g009080.2.1	0.655432	4.82139e-06	2.67494e-05	FHA domain containing protein IPR000253 Forkhead-associated	BR8/BR4	global_protein
Solyc00g171810.2.1	0.639895	5.28794e-06	2.88162e-05	ATP synthase subunit a IPR000568 ATPase, F0 complex, subunit A	BR8/BR4	global_protein
Solyc06g054260.1.1	0.594683	5.39576e-06	2.92246e-05	Photosystem I reaction center subunit II IPR003685 Photosystem I protein PsaD	BR8/BR4	global_protein
Solyc01g099190.2.1	1.53012	5.87026e-06	3.11864e-05	Lipoxygenase IPR001246 Lipoxygenase, plant	BR8/BR4	global_protein
Solyc04g005270.1.1	1.50388	6.29486e-06	3.28723e-05	Phosphatidylinositol kinase IPR000403 Phosphatidylinositol 3- and 4-kinase, catalytic	BR8/BR4	global_protein
Solyc09g007910.2.1	0.59443	9.04541e-06	4.43195e-05	Phenylalanine ammonia-lyase IPR005922 Phenylalanine ammonia-lyase	BR8/BR4	global_protein
Solyc02g067420.2.1	0.659483	9.49684e-06	4.61497e-05	Ubiquitin-conjugating enzyme E2 2 IPR000608 Ubiquitin-conjugating enzyme, E2	BR8/BR4	global_protein
Solyc03g123710.2.1	0.625794	1.07225e-05	5.10179e-05	Unknown Protein	BR8/BR4	global_protein
Solyc03g116700.2.1	0.651239	1.27184e-05	5.86616e-05	Blue copper protein IPR003245 Plastocyanin-like	BR8/BR4	global_protein
Solyc06g053140.2.1	0.579848	1.44991e-05	6.54153e-05	Senescence-associated protein DIN1 IPR001763 Rhodanese-like	BR8/BR4	global_protein
Solyc05g052710.2.1	0.606295	1.61453e-05	7.16423e-05	30S ribosomal protein S31, chloroplastic	BR8/BR4	global_protein
Solyc03g115240.2.1	0.657917	2.35911e-05	9.85329e-05	RNA polymerase-associated protein LEO1 IPR007149 Leo1-like protein	BR8/BR4	global_protein
Solyc10g005230.2.1	0.611394	2.66611e-05	0.00010915	Unknown Protein	BR8/BR4	global_protein
Solyc01g111280.2.1	0.658262	2.9184e-05	0.000117964	Cold shock protein-1 IPR002059 Cold-shock protein, DNA-binding	BR8/BR4	global_protein
Solyc09g055870.2.1	0.620155	3.04693e-05	0.000122207	Unknown Protein	BR8/BR4	global_protein
Solyc10g084630.1.1	0.608867	3.19068e-05	0.000126942	RNA binding protein IPR012677 Nucleotide-binding, alpha-beta plait	BR8/BR4	global_protein
Solyc02g090100.1.1	0.64319	3.48139e-05	0.000136479	Unknown Protein	BR8/BR4	global_protein
Solyc04g079740.2.1	1.5593	3.49951e-05	0.000136839	Os01g0704200 protein (Fragment)	BR8/BR4	global_protein
Solyc01g099210.2.1	1.61302	4.17774e-05	0.000158008	Lipoxygenase IPR001246 Lipoxygenase, plant	BR8/BR4	global_protein
Solyc09g014480.1.1	0.610811	4.37722e-05	0.000164641	Polygalacturonase inhibitor protein IPR013210 Leucine-rich repeat, N-terminal	BR8/BR4	global_protein
Solyc02g011820.1.1	1.58319	4.42044e-05	0.000165916	Hypothetical chloroplast RF1	BR8/BR4	global_protein
Solyc09g007020.1.1	0.582654	4.48065e-05	0.000167539	Pathogenesis-related protein IPR018244 Allergen V5_Tpx-1 related, conserved site	BR8/BR4	global_protein
Solyc06g051400.2.1	0.648954	5.68982e-05	0.000205407	Omega-3 fatty acid desaturase IPR005804 Fatty acid desaturase, type 1	BR8/BR4	global_protein
Solyc01g006170.2.1	0.661208	6.27097e-05	0.000223124	rRNA processing protein ebna1-binding protein-related IPR008610 Eukaryotic rRNA processing	BR8/BR4	global_protein
Solyc09g082860.2.1	1.53636	6.57168e-05	0.000231874	Sulfate adenylyltransferase IPR002650 ATP-sulfurylase	BR8/BR4	global_protein
Solyc00g174340.1.1	0.611751	6.77154e-05	0.000237887	Pathogenesis-related protein 1b IPR018244 Allergen V5_Tpx-1 related, conserved site	BR8/BR4	global_protein
Solyc11g065350.1.1	0.532807	9.94387e-05	0.000326986	ABC transporter G family member 15 IPR003439 ABC transporter-like	BR8/BR4	global_protein
Solyc12g009440.1.1	0.629788	0.00010037	0.00032882	Bundle-sheath defective protein 2 family IPR001305 Heat shock protein DnaJ, cysteine-rich region	BR8/BR4	global_protein
Solyc06g064550.2.1	1.50717	0.000135357	0.000422124	Aspartokinase-homoserine dehydrogenase IPR001341 Aspartate kinase region	BR8/BR4	global_protein
Solyc01g104740.2.1	0.661562	0.000208873	0.000612897	Multiprotein bridging factor 1 IPR013729 Multiprotein bridging factor 1, N-terminal	BR8/BR4	global_protein
Solyc09g082810.2.1	0.528333	0.00033766	0.000924275	Unknown Protein IPR010800 Glycine rich	BR8/BR4	global_protein
Solyc05g054500.1.1	9.25237	0.000370355	0.00100083	DNA_RNA-binding protein KIN17 IPR019447 DNA_RNA-binding protein Kin17, conserved region	BR8/BR4	global_protein
Solyc12g010960.1.1	0.54033	0.000512839	0.00132928	Alcohol dehydrogenase zinc-binding domain protein IPR002085 Alcohol dehydrogenase superfamily, zinc-containing	BR8/BR4	global_protein
Solyc01g008620.2.1	0.574806	0.000525847	0.00135983	Beta-1 3-glucanase IPR000490 Glycoside hydrolase, family 17	BR8/BR4	global_protein
Solyc08g008220.2.1	0.63241	0.000554415	0.00142376	Ubiquitin-conjugating enzyme E2 10 IPR000608 Ubiquitin-conjugating enzyme, E2	BR8/BR4	global_protein
Solyc01g088760.2.1	1.52046	0.000769904	0.0018924	Cytochrome P450	BR8/BR4	global_protein
Solyc04g057980.2.1	0.576297	0.00104672	0.00245469	NAD(P)H-quinone oxidoreductase subunit MH-quinone oxidoreductase subunit M	BR8/BR4	global_protein
Solyc12g033040.1.1	0.305991	0.00104836	0.00245722	Photosystem I P700 chlorophyll a apoprotein A1 IPR001280 Photosystem I psaA and psaB	BR8/BR4	global_protein
Solyc12g043160.1.1	0.634807	0.00106366	0.00248458	Unknown Protein IPR015157 Translation machinery associated TMA7	BR8/BR4	global_protein
Solyc03g005780.1.1	0.658382	0.00140999	0.00316784	Chlorophyll a-b binding protein 3C-like IPR001344 Chlorophyll A-B binding protein	BR8/BR4	global_protein
Solyc08g007040.2.1	0.660022	0.00150617	0.00335006	Glycine cleavage system H protein 1 IPR017453 Glycine cleavage H-protein, subgroup	BR8/BR4	global_protein
Solyc05g005170.2.1	1.69338	0.00164573	0.0036242	Polygalacturonase 2 IPR012334 Pectin lyase fold	BR8/BR4	global_protein
Solyc01g088090.2.1	8.61208	3.25598e-20	1.61609e-16	Hydrolase alpha_beta fold family protein IPR000073 Alpha_beta hydrolase fold-1	BR8/MG	global_protein
Solyc08g066240.2.1	15.4391	3.63658e-20	1.61609e-16	Decarboxylase family protein IPR002129 Pyridoxal phosphate-dependent decarboxylase	BR8/MG	global_protein
Solyc07g063350.2.1	0.128983	9.79415e-20	2.82959e-16	COP1-Interacting ProteinI 7 (CIP7) (Fragment)	BR8/MG	global_protein
Solyc02g070020.1.1	7.12267	1.33552e-19	2.82959e-16	UDP-glucosyltransferase IPR002213 UDP-glucuronosyl_UDP-glucosyltransferase	BR8/MG	global_protein
Solyc09g089580.2.1	19.8871	1.5918e-19	2.82959e-16	1-aminocyclopropane-1-carboxylate oxidase-like protein IPR005123 Oxoglutarate and iron-dependent oxygenase	BR8/MG	global_protein
Solyc07g064160.2.1	0.109929	2.89836e-19	4.29344e-16	Thiazole biosynthetic enzyme IPR002922 Thiamine biosynthesis Thi4 protein	BR8/MG	global_protein
Solyc01g098110.2.1	6.67931	5.02358e-19	6.37852e-16	Hydrolase alpha_beta fold family protein IPR007130 Diacylglycerol acyltransferase	BR8/MG	global_protein
Solyc06g076520.1.1	16.4547	6.16246e-19	6.8465e-16	class I heat shock protein IPR002068 Heat shock protein Hsp20	BR8/MG	global_protein
Solyc02g070260.2.1	0.21996	6.99049e-19	6.9035e-16	Protein phosphatase 1 regulatory subunit 7 IPR001611 Leucine-rich repeat	BR8/MG	global_protein
Solyc04g063230.2.1	0.203783	1.03525e-18	8.48612e-16	Dehydration-responsive family protein IPR004159 Protein of unknown function DUF248, methyltransferase putative	BR8/MG	global_protein
Solyc07g062450.2.1	7.03229	1.15175e-18	8.48612e-16	RAB3 GTPase activating protein subunit 2 (Non-catalytic)	BR8/MG	global_protein
Solyc07g056420.2.1	8.35549	1.22495e-18	8.48612e-16	Glutathione S-transferase-like protein IPR004046 Glutathione S-transferase, C-terminal	BR8/MG	global_protein
Solyc03g123830.2.1	0.171059	1.24122e-18	8.48612e-16	Phosphoglycerate dehydrogenase IPR015508 D-3-phosphogylcerate Dehydrogenase	BR8/MG	global_protein
Solyc06g076570.1.1	13.0161	1.37984e-18	8.75999e-16	class I heat shock protein IPR002068 Heat shock protein Hsp20	BR8/MG	global_protein
Solyc08g005490.2.1	0.145526	1.63783e-18	9.41923e-16	Dehydration-responsive protein-like IPR004159 Protein of unknown function DUF248, methyltransferase putative	BR8/MG	global_protein
Solyc10g080210.1.1	32.5832	1.69563e-18	9.41923e-16	Polygalacturonase A IPR000743 Glycoside hydrolase, family 28	BR8/MG	global_protein
Solyc08g075020.2.1	5.81546	1.98223e-18	1.03636e-15	Pectinacetylesterase like protein (Fragment) IPR004963 Pectinacetylesterase	BR8/MG	global_protein
Solyc12g013690.1.1	8.38098	2.11182e-18	1.04277e-15	Monooxygenase FAD-binding protein IPR003042 Aromatic-ring hydroxylase-like	BR8/MG	global_protein
Solyc04g081490.2.1	0.269383	2.33615e-18	1.09283e-15	Tubulin beta-1 chain IPR002453 Beta tubulin	BR8/MG	global_protein
Solyc11g008630.1.1	0.171131	2.49853e-18	1.11034e-15	Hydroxycinnamoyl CoA shikimate_quinate hydroxycinnamoyltransferase-like protein (Fragment) IPR003480 Transferase	BR8/MG	global_protein
Solyc05g014280.2.1	8.65427	2.78829e-18	1.18011e-15	Heat shock protein IPR002068 Heat shock protein Hsp20	BR8/MG	global_protein
Solyc04g081300.2.1	0.209286	3.00479e-18	1.21393e-15	Endoglucanase 1 IPR001701 Glycoside hydrolase, family 9	BR8/MG	global_protein
Solyc11g010960.1.1	0.0975386	3.74573e-18	1.40873e-15	Alcohol dehydrogenase IPR002085 Alcohol dehydrogenase superfamily, zinc-containing	BR8/MG	global_protein
Solyc06g063240.2.1	0.149285	3.80395e-18	1.40873e-15	Os03g0169000 protein (Fragment) IPR004348 Protein of unknown function DUF246, plant	BR8/MG	global_protein
Solyc01g109790.2.1	0.206523	4.33942e-18	1.53326e-15	Glucose-1-phosphate adenylyltransferase IPR011831 Glucose-1-phosphate adenylyltransferase IPR005836 ADP-glucose pyrophosphorylase, conserved site	BR8/MG	global_protein
Solyc07g045440.1.1	0.156326	4.48523e-18	1.53326e-15	Fasciclin-like arabinogalactan protein 19 IPR000782 FAS1 domain	BR8/MG	global_protein
Solyc01g102310.2.1	0.218686	5.02516e-18	1.65421e-15	Unknown Protein	BR8/MG	global_protein
Solyc12g013700.1.1	4.74241	5.32213e-18	1.6894e-15	Aluminum-induced protein-like protein	BR8/MG	global_protein
Solyc08g063000.2.1	0.251444	7.63755e-18	2.34078e-15	Nucleosome assembly protein 1-like protein 2	BR8/MG	global_protein
Solyc03g031860.2.1	3.41619	7.93421e-18	2.35064e-15	Phytoene synthase 1	BR8/MG	global_protein
Solyc09g066150.1.1	10.2319	8.77447e-18	2.51572e-15	Cytochrome P450	BR8/MG	global_protein
Solyc01g067660.2.1	4.39921	9.58618e-18	2.63539e-15	Beta-amylase IPR013781 Glycoside hydrolase, subgroup, catalytic core	BR8/MG	global_protein
Solyc09g098540.2.1	0.237166	9.78487e-18	2.63539e-15	Chitinase-like protein IPR000726 Glycoside hydrolase, family 19, catalytic	BR8/MG	global_protein
Solyc08g005770.2.1	7.62294	1.04571e-17	2.65678e-15	Alcohol acetyltransferase IPR003480 Transferase	BR8/MG	global_protein
Solyc09g059430.2.1	0.209711	1.07141e-17	2.65678e-15	RPM1 interacting protein 4 transcript 2 IPR008700 Defence response, Rin4	BR8/MG	global_protein
Solyc08g078510.2.1	4.813	1.09182e-17	2.65678e-15	GRAM-containing_ABA-responsive protein (Fragment) IPR004182 GRAM	BR8/MG	global_protein
Solyc12g096870.1.1	0.238026	1.12197e-17	2.65678e-15	UDP-glucosyltransferase 1 IPR002213 UDP-glucuronosyl_UDP-glucosyltransferase	BR8/MG	global_protein
Solyc01g099040.2.1	7.34561	1.13589e-17	2.65678e-15	GDSL esterase_lipase At5g03980 IPR001087 Lipase, GDSL	BR8/MG	global_protein
Solyc10g080900.1.1	5.34022	1.21385e-17	2.76634e-15	3-oxoacyl-reductase IPR002347 Glucose_ribitol dehydrogenase	BR8/MG	global_protein
Solyc02g088610.2.1	3.81792	1.24658e-17	2.76991e-15	ATP-dependent chaperone ClpB IPR017730 Chaperonin ClpB	BR8/MG	global_protein
Solyc07g062140.2.1	0.17181	1.36421e-17	2.95735e-15	Alpha alpha-trehalose-phosphate synthase IPR012766 Alpha,alpha-trehalose-phosphate synthase	BR8/MG	global_protein
Solyc07g043420.2.1	0.217894	1.44475e-17	2.99293e-15	2-oxoglutarate-dependent dioxygenase IPR005123 Oxoglutarate and iron-dependent oxygenase	BR8/MG	global_protein
Solyc01g107830.2.1	4.95159	1.44798e-17	2.99293e-15	UDP-glucosyltransferase family 1 protein IPR002213 UDP-glucuronosyl_UDP-glucosyltransferase	BR8/MG	global_protein
Solyc05g005080.2.1	0.112843	1.52587e-17	3.08225e-15	Endo-1 4-beta-glucanase IPR001701 Glycoside hydrolase, family 9	BR8/MG	global_protein
Solyc12g011310.1.1	10.6516	1.68234e-17	3.22507e-15	Glutathione S-transferase IPR004046 Glutathione S-transferase, C-terminal	BR8/MG	global_protein
Solyc03g082420.2.1	9.09819	1.6966e-17	3.22507e-15	Heat shock protein IPR002068 Heat shock protein Hsp20	BR8/MG	global_protein
Solyc12g010320.1.1	4.22923	1.70542e-17	3.22507e-15	Outer membrane lipoprotein blc IPR002345 Lipocalin	BR8/MG	global_protein
Solyc09g091470.2.1	3.59581	1.82974e-17	3.36511e-15	3-ketoacyl CoA thiolase 2 IPR002155 Thiolase	BR8/MG	global_protein
Solyc10g085830.1.1	4.45236	1.8552e-17	3.36511e-15	O-methyltransferase 1 IPR016461 O-methyltransferase, COMT, eukaryota	BR8/MG	global_protein
Solyc12g008840.1.1	4.83899	1.92491e-17	3.42172e-15	Beta-galactosidase IPR001944 Glycoside hydrolase, family 35	BR8/MG	global_protein
Solyc03g097440.2.1	7.04843	2.07763e-17	3.5983e-15	11-beta-hydroxysteroid dehydrogenase-like IPR002347 Glucose_ribitol dehydrogenase	BR8/MG	global_protein
Solyc09g015000.2.1	18.6644	2.10522e-17	3.5983e-15	class I heat shock protein IPR002068 Heat shock protein Hsp20	BR8/MG	global_protein
Solyc08g081010.2.1	3.7514	2.17013e-17	3.63927e-15	Glutamate-cysteine ligase IPR011556 Glutamate--cysteine ligase, plant	BR8/MG	global_protein
Solyc10g085880.1.1	5.71449	2.50488e-17	4.12285e-15	UDP-glucosyltransferase family 1 protein IPR002213 UDP-glucuronosyl_UDP-glucosyltransferase	BR8/MG	global_protein
Solyc10g081730.1.1	0.188524	2.65537e-17	4.29108e-15	Os02g0200800 protein (Fragment) IPR009675 Targeting for Xklp2	BR8/MG	global_protein
Solyc02g068380.2.1	3.67074	2.90072e-17	4.60386e-15	N-carbamoyl-L-amino-acid amidohydrolase IPR010158 Amidase, hydantoinase_carbamoylase	BR8/MG	global_protein
Solyc10g080940.1.1	0.308799	2.98276e-17	4.61576e-15	Tubulin beta chain IPR002453 Beta tubulin	BR8/MG	global_protein
Solyc03g097190.2.1	0.274032	3.01208e-17	4.61576e-15	Cingulin-like	BR8/MG	global_protein
Solyc03g117630.1.1	7.18858	3.20562e-17	4.82908e-15	heat shock protein IPR013126 Heat shock protein 70	BR8/MG	global_protein
Solyc07g047800.2.1	4.64074	3.40962e-17	5.05078e-15	Short-chain dehydrogenase_reductase family protein IPR002347 Glucose_ribitol dehydrogenase	BR8/MG	global_protein
Solyc11g066620.1.1	4.51303	3.49883e-17	5.09796e-15	Aspartyl protease family protein IPR001461 Peptidase A1	BR8/MG	global_protein
Solyc07g047850.2.1	0.0620798	3.68157e-17	5.2777e-15	Chlorophyll a-b binding protein 4, chloroplastic IPR001344 Chlorophyll A-B binding protein	BR8/MG	global_protein
Solyc09g015020.1.1	11.2391	4.09316e-17	5.7329e-15	class I heat shock protein 3 IPR002068 Heat shock protein Hsp20	BR8/MG	global_protein
Solyc10g081650.1.1	4.01364	4.1632e-17	5.7329e-15	Carotenoid isomerase, chloroplastic	BR8/MG	global_protein
Solyc07g053720.2.1	0.230288	4.20712e-17	5.7329e-15	Tyrosine aminotransferase-like protein IPR005958 Tyrosine_nicotianamine aminotransferase	BR8/MG	global_protein
Solyc08g080170.2.1	0.324438	4.26539e-17	5.7329e-15	Hydroxymethylglutaryl-CoA synthase IPR010122 Hydroxymethylglutaryl-CoA synthase, eukaryotic	BR8/MG	global_protein
Solyc08g005630.2.1	5.5566	4.32161e-17	5.7329e-15	Glucose-methanol-choline oxidoreductase IPR012400 Long-chain fatty alcohol dehydrogenase	BR8/MG	global_protein
Solyc03g025320.2.1	0.124377	4.49305e-17	5.87268e-15	Hydroxycinnamoyl transferase IPR003480 Transferase	BR8/MG	global_protein
Solyc11g008720.1.1	6.71329	4.64754e-17	5.98657e-15	Beta-glucosidase G4 IPR001360 Glycoside hydrolase, family 1	BR8/MG	global_protein
Solyc03g114150.2.1	0.308863	4.95275e-17	6.28857e-15	Aldehyde dehydrogenase IPR015590 Aldehyde dehydrogenase	BR8/MG	global_protein
Solyc03g117430.2.1	3.58635	5.17189e-17	6.47433e-15	Cobalamin synthesis protein P biosynthesis CobW-like	BR8/MG	global_protein
Solyc04g077650.2.1	4.19582	5.438e-17	6.71291e-15	Serine carboxypeptidase 1 IPR001563 Peptidase S10, serine carboxypeptidase	BR8/MG	global_protein
Solyc04g040180.2.1	3.5502	6.48571e-17	7.89657e-15	S-adenosylmethionine-dependent methyltransferase (Fragment) IPR013217 Methyltransferase type 12	BR8/MG	global_protein
Solyc03g005020.2.1	10.513	6.96486e-17	8.36536e-15	Lipase IPR006693 AB-hydrolase associated lipase region	BR8/MG	global_protein
Solyc05g010670.2.1	3.93639	7.33942e-17	8.6977e-15	Chaperone protein htpG IPR001404 Heat shock protein Hsp90	BR8/MG	global_protein
Solyc08g078700.2.1	7.60803	8.32846e-17	9.73991e-15	Heat shock protein 22 IPR002068 Heat shock protein Hsp20	BR8/MG	global_protein
Solyc07g024000.2.1	3.61598	8.91614e-17	1.01855e-14	Dehydrogenase_ reductase 3 IPR002347 Glucose_ribitol dehydrogenase	BR8/MG	global_protein
Solyc11g011920.1.1	0.290366	8.9387e-17	1.01855e-14	Glutamate decarboxylase IPR010107 Glutamate decarboxylase	BR8/MG	global_protein
Solyc02g079930.2.1	3.22261	9.19883e-17	1.03493e-14	Phosphosulfolactate synthase-phospho-3-sulpholactate synthase, ComA	BR8/MG	global_protein
Solyc10g038080.1.1	3.50687	1.01907e-16	1.13218e-14	Shikimate dehydrogenase IPR001381 Dehydroquinase class I	BR8/MG	global_protein
Solyc09g008280.1.1	0.264341	1.09293e-16	1.18502e-14	S-adenosylmethionine synthase IPR002133 S-adenosylmethionine synthetase	BR8/MG	global_protein
Solyc07g062130.2.1	0.235162	1.09329e-16	1.18502e-14	Dtdp-glucose 4 6-dehydratase-binding domain	BR8/MG	global_protein
Solyc04g011440.2.1	3.32946	1.1285e-16	1.20844e-14	heat shock protein IPR013126 Heat shock protein 70	BR8/MG	global_protein
Solyc12g015690.1.1	0.173885	1.15634e-16	1.22269e-14	Fasciclin-like arabinogalactan protein 10 IPR000782 FAS1 domain	BR8/MG	global_protein
Solyc08g083320.2.1	0.170968	1.16931e-16	1.22269e-14	Granule-bound starch synthase IPR011835 Glycogen_starch synthases, ADP-glucose type	BR8/MG	global_protein
Solyc06g061170.2.1	3.45649	1.21568e-16	1.25639e-14	Solute carrier family 25 (Mitochondrial carrier ornithine transporter) member 15 IPR002067 Mitochondrial carrier protein	BR8/MG	global_protein
Solyc10g076710.1.1	0.172236	1.26647e-16	1.26832e-14	1-phosphatidylinositol-4 5-bisphosphate phosphodiesterase IPR001711 Phospholipase C, phosphatidylinositol-specific, Y domain IPR018029 C2 membrane targeting protein IPR000909 Phospholipase C, phosphatidylinositol-specific , X region	BR8/MG	global_protein
Solyc10g007600.2.1	0.129455	1.27009e-16	1.26832e-14	L-lactate dehydrogenase IPR012133 Alpha-hydroxy acid dehydrogenase, FMN-dependent	BR8/MG	global_protein
Solyc11g071830.1.1	3.22805	1.27708e-16	1.26832e-14	Chaperone protein dnaj IPR003095 Heat shock protein DnaJ	BR8/MG	global_protein
Solyc03g121540.2.1	4.16417	1.28431e-16	1.26832e-14	Beta-galactosidase IPR019801 Glycoside hydrolase, family 35, conserved site IPR001944 Glycoside hydrolase, family 35 IPR000922 D-galactoside_L-rhamnose binding SUEL lectin	BR8/MG	global_protein
Solyc03g112170.1.1	7.90639	1.30878e-16	1.27828e-14	Pectinesterase inhibitor IPR006501 Pectinesterase inhibitor	BR8/MG	global_protein
Solyc02g079170.2.1	4.31875	1.32365e-16	1.27877e-14	NADH dehydrogenase like protein IPR013027 FAD-dependent pyridine nucleotide-disulphide oxidoreductase	BR8/MG	global_protein
Solyc01g094010.2.1	0.352819	1.34181e-16	1.28236e-14	CXE carboxylesterase IPR013094 Alpha_beta hydrolase fold-3	BR8/MG	global_protein
Solyc03g097470.2.1	3.50465	1.36922e-16	1.29464e-14	3-oxoacyl-	BR8/MG	global_protein
Solyc01g006540.2.1	7.99504	1.46848e-16	1.37388e-14	Lipoxygenase IPR001246 Lipoxygenase, plant	BR8/MG	global_protein
Solyc04g077020.2.1	0.232689	1.50937e-16	1.39742e-14	Tubulin alpha-3 chain IPR002452 Alpha tubulin	BR8/MG	global_protein
Solyc07g006220.1.1	0.144471	1.53188e-16	1.40364e-14	UDP-D-glucuronate 4-epimerase 1-binding domain	BR8/MG	global_protein
Solyc01g111040.2.1	5.1388	1.62105e-16	1.47019e-14	EF-Hand containing protein-like IPR018248 EF hand	BR8/MG	global_protein
Solyc11g020040.1.1	3.95861	1.65834e-16	1.48494e-14	Chaperone DnaK IPR012725 Chaperone DnaK	BR8/MG	global_protein
Solyc01g005330.2.1	0.335434	1.68698e-16	1.48494e-14	microtubule associated protein Type 1 IPR009768 Myosin II heavy chain-like	BR8/MG	global_protein
Solyc01g108580.2.1	3.18614	1.68743e-16	1.48494e-14	Gibberellin receptor GID1L2 IPR013094 Alpha_beta hydrolase fold-3	BR8/MG	global_protein
Solyc01g094700.2.1	0.264043	1.75234e-16	1.52694e-14	Glycerol-3-phosphate acyltransferase 4 IPR002123 Phospholipid_glycerol acyltransferase	BR8/MG	global_protein
Solyc10g085040.1.1	3.72975	1.78241e-16	1.53806e-14	Soul heme-binding family protein IPR006917 SOUL haem-binding protein	BR8/MG	global_protein
Solyc06g074260.2.1	0.0690581	1.8676e-16	1.59608e-14	Genomic DNA chromosome 5 P1 clone MWD9 IPR007608 Protein of unknown function DUF584	BR8/MG	global_protein
Solyc02g078670.2.1	0.190316	1.89322e-16	1.60257e-14	COP1-Interacting ProteinI 7 (CIP7) (Fragment)	BR8/MG	global_protein
Solyc08g080090.2.1	5.70157	1.968e-16	1.65015e-14	Senescence-inducible chloroplast stay-green protein 2	BR8/MG	global_protein
Solyc04g072400.2.1	4.00514	2.04913e-16	1.70212e-14	Endoribonuclease E-like protein	BR8/MG	global_protein
Solyc12g006470.1.1	0.260544	2.32121e-16	1.91027e-14	Aminotransferase-like protein IPR005814 Aminotransferase class-III	BR8/MG	global_protein
Solyc12g008430.1.1	3.95031	2.47359e-16	2.01699e-14	Malic enzyme IPR012302 Malic enzyme, NAD-binding	BR8/MG	global_protein
Solyc06g054510.2.1	3.69755	2.57908e-16	2.0766e-14	Acyl carrier protein	BR8/MG	global_protein
Solyc12g055840.1.1	0.20004	2.59789e-16	2.0766e-14	Glucan endo-1 3-beta-glucosidase 7 IPR000490 Glycoside hydrolase, family 17	BR8/MG	global_protein
Solyc10g086760.1.1	0.148628	2.61678e-16	2.0766e-14	Tubulin beta chain IPR002453 Beta tubulin	BR8/MG	global_protein
Solyc08g065150.1.1	0.151332	2.72692e-16	2.14485e-14	Genomic DNA chromosome 5 P1 clone MHM17	BR8/MG	global_protein
Solyc08g014130.2.1	6.63411	2.75217e-16	2.14573e-14	2-isopropylmalate synthase 1 IPR005671 Bacterial 2-isopropylmalate synthase	BR8/MG	global_protein
Solyc01g088480.2.1	0.300178	2.92138e-16	2.25785e-14	Adenylate kinase IPR006266 UMP-CMP kinase	BR8/MG	global_protein
Solyc06g063370.2.1	0.0686169	2.94739e-16	2.25831e-14	Chlorophyll a-b binding protein 1A, chloroplastic IPR001344 Chlorophyll A-B binding protein	BR8/MG	global_protein
Solyc08g062450.1.1	5.61197	3.48433e-16	2.64035e-14	class II heat shock protein IPR002068 Heat shock protein Hsp20	BR8/MG	global_protein
Solyc06g066030.2.1	0.261563	3.50541e-16	2.64035e-14	Os02g0200800 protein (Fragment) IPR009675 Targeting for Xklp2	BR8/MG	global_protein
Solyc07g045210.1.1	0.311822	3.57422e-16	2.66955e-14	Unknown Protein	BR8/MG	global_protein
Solyc12g098710.1.1	6.58012	3.72586e-16	2.75962e-14	15-cis-zeta-carotene isomerase	BR8/MG	global_protein
Solyc10g085020.1.1	0.36663	3.80774e-16	2.79696e-14	Tubulin beta chain IPR002453 Beta tubulin	BR8/MG	global_protein
Solyc03g121040.2.1	2.68102	4.09795e-16	2.98546e-14	Taurine catabolism dioxygenase TauD_TfdA family IPR003819 Taurine catabolism dioxygenase TauD_TfdA	BR8/MG	global_protein
Solyc01g088400.2.1	7.17224	4.17628e-16	3.01778e-14	CER1 IPR006694 Fatty acid hydroxylase	BR8/MG	global_protein
Solyc05g005700.2.1	0.295044	4.22641e-16	3.02938e-14	Aldehyde dehydrogenase 1 IPR015590 Aldehyde dehydrogenase	BR8/MG	global_protein
Solyc03g113930.1.1	5.96595	4.4957e-16	3.19662e-14	class IV heat shock protein IPR002068 Heat shock protein Hsp20	BR8/MG	global_protein
Solyc06g084390.2.1	2.76623	4.66509e-16	3.29074e-14	ER auxin binding protein 1 IPR000886 Endoplasmic reticulum, targeting sequence	BR8/MG	global_protein
Solyc06g006000.2.1	0.158461	4.97044e-16	3.47852e-14	Unknown Protein	BR8/MG	global_protein
Solyc12g006500.1.1	0.232706	5.02868e-16	3.48291e-14	Phosphate translocator protein IPR004853 Protein of unknown function DUF250	BR8/MG	global_protein
Solyc11g072820.1.1	0.255997	5.05508e-16	3.48291e-14	Kinesin-5 IPR001752 Kinesin, motor region	BR8/MG	global_protein
Solyc01g097810.2.1	3.28195	5.09659e-16	3.4845e-14	Zeta-carotene desaturase	BR8/MG	global_protein
Solyc09g075950.1.1	3.17825	5.19831e-16	3.51183e-14	Heat shock protein 1 IPR013126 Heat shock protein 70	BR8/MG	global_protein
Solyc01g105560.2.1	2.6408	5.21558e-16	3.51183e-14	3 4-dihydroxy-2-butanone 4-phosphate synthase IPR000422 DHBP synthase RibB	BR8/MG	global_protein
Solyc11g007540.1.1	0.122187	5.39283e-16	3.60387e-14	Cytochrome P450	BR8/MG	global_protein
Solyc01g109920.2.1	4.62957	5.54466e-16	3.67769e-14	Dehydrin IPR000167 Dehydrin	BR8/MG	global_protein
Solyc08g068100.2.1	0.256722	5.63515e-16	3.71002e-14	Bzip-like transcription factor-like IPR006867 Protein of unknown function DUF632	BR8/MG	global_protein
Solyc03g111690.2.1	4.85258	5.72951e-16	3.7444e-14	Pectate lyase IPR002022 Pectate lyase_Amb allergen	BR8/MG	global_protein
Solyc08g080510.2.1	0.226262	5.91732e-16	3.83892e-14	Replication factor C subunit 4 IPR013748 Replication factor C	BR8/MG	global_protein
Solyc03g123540.2.1	3.25707	6.02614e-16	3.88118e-14	class II heat shock protein IPR002068 Heat shock protein Hsp20	BR8/MG	global_protein
Solyc09g064940.2.1	3.92128	6.40497e-16	4.0702e-14	Phenazine biosynthesis protein PhzF family IPR003719 Phenazine biosynthesis PhzC_PhzF protein	BR8/MG	global_protein
Solyc01g099660.2.1	4.82439	6.4112e-16	4.0702e-14	Heat shock protein IPR013126 Heat shock protein 70	BR8/MG	global_protein
Solyc03g114800.1.1	0.324738	6.47652e-16	4.0825e-14	Sulfotransferase family protein IPR000863 Sulfotransferase	BR8/MG	global_protein
Solyc09g092430.2.1	0.335262	6.56134e-16	4.08916e-14	Selenium binding protein IPR008826 Selenium-binding protein	BR8/MG	global_protein
Solyc01g008710.2.1	11.458	6.57909e-16	4.08916e-14	Mannan endo-1 4-beta-mannosidase IPR018087 Glycoside hydrolase, family 5, conserved site IPR013781 Glycoside hydrolase, subgroup, catalytic core	BR8/MG	global_protein
Solyc03g120450.2.1	0.352998	6.73118e-16	4.15463e-14	Aminotransferase IPR004839 Aminotransferase, class I and II	BR8/MG	global_protein
Solyc05g055400.2.1	0.126021	6.79904e-16	4.16758e-14	Cytochrome P450	BR8/MG	global_protein
Solyc06g051800.2.1	5.39956	6.85357e-16	4.17223e-14	Expansin IPR007112 Expansin 45, endoglucanase-like IPR007117 Pollen allergen_expansin, C-terminal	BR8/MG	global_protein
Solyc03g123760.2.1	2.69925	7.03043e-16	4.25078e-14	Phytoene desaturase	BR8/MG	global_protein
Solyc03g044150.2.1	0.152155	7.36882e-16	4.42528e-14	Subtilisin-like protease IPR015500 Peptidase S8, subtilisin-related	BR8/MG	global_protein
Solyc09g014520.2.1	0.0623905	8.09322e-16	4.81769e-14	Chlorophyll a-b binding protein 6A, chloroplastic IPR001344 Chlorophyll A-B binding protein	BR8/MG	global_protein
Solyc07g056510.2.1	5.63091	8.13066e-16	4.81769e-14	Glutathione S-transferase IPR004046 Glutathione S-transferase, C-terminal	BR8/MG	global_protein
Solyc08g016770.2.1	3.85177	9.03609e-16	5.31872e-14	Decarboxylase family protein IPR002129 Pyridoxal phosphate-dependent decarboxylase	BR8/MG	global_protein
Solyc04g015340.2.1	3.03744	9.09887e-16	5.32044e-14	Serine carboxypeptidase K10B2.2 IPR001563 Peptidase S10, serine carboxypeptidase	BR8/MG	global_protein
Solyc05g005490.2.1	3.13469	9.28814e-16	5.39562e-14	Carbonic anhydrase IPR015892 Carbonic anhydrase, prokaryotic-like, conserved site	BR8/MG	global_protein
Solyc11g012450.1.1	0.259573	9.52616e-16	5.49796e-14	Predicted transporter IPR003663 Sugar_inositol transporter	BR8/MG	global_protein
Solyc01g111830.2.1	0.276189	9.61924e-16	5.51586e-14	24-sterol C-methyltransferase IPR013705 Sterol methyltransferase C-terminal	BR8/MG	global_protein
Solyc03g051790.2.1	0.281009	9.68961e-16	5.5206e-14	Os12g0236050 protein (Fragment)	BR8/MG	global_protein
Solyc10g084140.1.1	3.47559	1.04657e-15	5.9248e-14	Ferrochelatase IPR001015 Ferrochelatase	BR8/MG	global_protein
Solyc06g068950.2.1	0.329061	1.06434e-15	5.98727e-14	Phosphoethanolamine N-methyltransferase IPR013216 Methyltransferase type 11	BR8/MG	global_protein
Solyc06g008330.1.1	0.267715	1.08863e-15	6.08536e-14	Serine_threonine-protein kinase 38 IPR002290 Serine_threonine protein kinase	BR8/MG	global_protein
Solyc03g115230.2.1	3.20837	1.13986e-15	6.33195e-14	ClpB chaperone IPR013093 ATPase associated with various cellular activities, AAA-2	BR8/MG	global_protein
Solyc11g007680.1.1	3.35013	1.16804e-15	6.43464e-14	Chloroplast outer envelope protein (Omp24)	BR8/MG	global_protein
Solyc07g064950.2.1	2.30199	1.17283e-15	6.43464e-14	Trigger factor-like protein IPR005215 Trigger factor	BR8/MG	global_protein
Solyc03g097700.2.1	2.94873	1.22905e-15	6.70171e-14	O-methyltransferase IPR016461 O-methyltransferase, COMT, eukaryota	BR8/MG	global_protein
Solyc07g005210.2.1	7.85946	1.24481e-15	6.74628e-14	Outer membrane lipoprotein blc IPR002345 Lipocalin	BR8/MG	global_protein
Solyc12g009300.1.1	0.198249	1.2608e-15	6.76028e-14	Sucrose synthase IPR012820 Sucrose synthase, plants and cyanobacteria IPR000368 Sucrose synthase	BR8/MG	global_protein
Solyc06g074070.2.1	0.305218	1.26261e-15	6.76028e-14	Receptor like kinase, RLK	BR8/MG	global_protein
Solyc07g049290.2.1	0.169406	1.40217e-15	7.46172e-14	Nitrate transporter IPR000109 TGF-beta receptor, type I_II extracellular region	BR8/MG	global_protein
Solyc10g085230.1.1	4.32841	1.41134e-15	7.46172e-14	UDP-glucosyltransferase IPR002213 UDP-glucuronosyl_UDP-glucosyltransferase	BR8/MG	global_protein
Solyc11g071620.1.1	0.320874	1.4188e-15	7.46172e-14	Aldehyde oxidase IPR016208 Aldehyde oxidase_xanthine dehydrogenase	BR8/MG	global_protein
Solyc10g083400.1.1	3.99209	1.42785e-15	7.46513e-14	Cytochrome P450	BR8/MG	global_protein
Solyc01g080860.2.1	7.10788	1.50896e-15	7.84304e-14	Protoheme IX farnesyltransferase IPR006369 Protohaem IX farnesyltransferase	BR8/MG	global_protein
Solyc11g011210.1.1	10.7854	1.52841e-15	7.89799e-14	Gibberellin regulated protein IPR003854 Gibberellin regulated protein	BR8/MG	global_protein
Solyc01g109300.2.1	2.37481	1.54871e-15	7.95664e-14	4-hydroxy-3-methylbut-2-enyl diphosphate reductase IPR003451 LytB protein	BR8/MG	global_protein
Solyc01g095620.2.1	0.179071	1.5868e-15	8.10544e-14	UDP-glucosyltransferase IPR002213 UDP-glucuronosyl_UDP-glucosyltransferase	BR8/MG	global_protein
Solyc02g062500.2.1	3.67144	1.59963e-15	8.12429e-14	2-oxoglutarate-dependent dioxygenase IPR005123 Oxoglutarate and iron-dependent oxygenase	BR8/MG	global_protein
Solyc05g012020.2.1	2.88602	1.63798e-15	8.27179e-14	MADS-box transcription factor MADS-MC IPR002487 Transcription factor, K-box	BR8/MG	global_protein
Solyc02g067840.2.1	2.97768	1.66215e-15	8.34642e-14	Sucrase_ferredoxin domain protein IPR009737 Sucraseferredoxin-like	BR8/MG	global_protein
Solyc08g079830.2.1	2.26589	1.72999e-15	8.63828e-14	Cu_Zn-superoxide dismutase copper chaperone IPR001424 Superoxide dismutase, copper_zinc binding	BR8/MG	global_protein
Solyc01g067890.2.1	2.49239	1.78985e-15	8.88728e-14	1-deoxy-D-xylulose 5-phosphate synthase 1 IPR005474 Transketolase, N-terminal IPR005475 Transketolase, central region IPR005477 Deoxyxylulose-5-phosphate synthase	BR8/MG	global_protein
Solyc09g008970.1.1	3.14169	1.92208e-15	9.46034e-14	Unknown Protein	BR8/MG	global_protein
Solyc07g008900.2.1	0.21122	1.92656e-15	9.46034e-14	Subtilisin-like serine protease IPR015500 Peptidase S8, subtilisin-related	BR8/MG	global_protein
Solyc01g080410.2.1	4.24385	1.93937e-15	9.47095e-14	Peptide methionine sulfoxide reductase msrB IPR002579 Methionine sulphoxide reductase B	BR8/MG	global_protein
Solyc04g071140.2.1	3.40119	1.99971e-15	9.71226e-14	Decarboxylase family protein IPR002129 Pyridoxal phosphate-dependent decarboxylase	BR8/MG	global_protein
Solyc12g099000.1.1	0.34805	2.01672e-15	9.74163e-14	S-adenosylmethionine synthase IPR002133 S-adenosylmethionine synthetase	BR8/MG	global_protein
Solyc06g084260.2.1	0.43543	2.11403e-15	1.0144e-13	Chalcone isomerase IPR003466 Chalcone isomerase, subgroup	BR8/MG	global_protein
Solyc09g092380.2.1	3.07129	2.12285e-15	1.0144e-13	Adenosylhomocysteinase IPR000043 S-adenosyl-L-homocysteine hydrolase	BR8/MG	global_protein
[truncated: 2,454 more rows]

## Sheet: DE_phosphopeptides
Table S2B Differentially expressed phosphopeptides during ripening
Accession_phos	Accession_protein	phospep	phos_site	Ratio	P value	Adjust P value	Annotated sequence	Modifications	Master protein accessions	Positions in master proteins	Modifications in master proteins	Master proteins	Description	Group	Level
Phos10020	Solyc08g061320.2.1	S#PSGSTSSTDASK	Solyc08g061320.2.1_S37	2.35183	5.03651e-11	5.21848e-09	[R].SPSGSTSSTDASK.[F]	1xTMTpro [K13];1xTMTpro [N-Term];1xPhospho [S1(99.6)]	Solyc08g061320.2.1	Solyc08g061320.2.1 [37-49]	Solyc08g061320.2.1 1xPhospho [S37(100)]	Solyc08g061320.2.1	Smr domain containing protein IPR002625 Smr protein_MutS2 C-terminal	BR/MG	phosphopeptide
Phos10025	Solyc05g050990.1.1	HIDNTPST#PGK	Solyc05g050990.1.1_T13	0.534115	2.70062e-07	4.67203e-06	[K].HIDNTPSTPGK.[F]	1xTMTpro [K11];1xTMTpro [N-Term];1xPhospho [T8(99.8)]	Solyc05g050990.1.1	Solyc05g050990.1.1 [6-16]	Solyc05g050990.1.1 1xPhospho [T13(99.8)]	Solyc05g050990.1.1	UDP-D-glucuronate 4-epimerase 2-binding domain	BR/MG	phosphopeptide
Phos10032	Solyc07g049720.2.1	ASPAVS#PLTSPK	Solyc07g049720.2.1_S81	1.54869	8.95238e-06	8.74605e-05	[K].ASPAVSPLTSPK.[A]	1xTMTpro [K12];1xTMTpro [N-Term];1xPhospho [S6(100)]	Solyc07g049720.2.1	Solyc07g049720.2.1 [76-87]	Solyc07g049720.2.1 1xPhospho [S81(100)]	Solyc07g049720.2.1	DNA topoisomerase I IPR013499 DNA topoisomerase I, C-terminal, eukaryotic-type	BR/MG	phosphopeptide
Phos10041	Solyc02g070500.1.1	KINFAT#PTGLSR	Solyc02g070500.1.1_T124	5.05886	7.66709e-13	3.57484e-10	[K].KINFATPTGLSR.[S]	1xTMTpro [K1];1xTMTpro [N-Term];1xPhospho [T6(100)]	Solyc02g070500.1.1	Solyc02g070500.1.1 [119-130]	Solyc02g070500.1.1 1xPhospho [T124(100)]	Solyc02g070500.1.1	Susceptibility homeodomain transcription factor (Fragment) IPR007493 Protein of unknown function DUF538	BR/MG	phosphopeptide
Phos10058	Solyc02g087840.2.1			0.339269	2.6873e-11	3.30572e-09	[R].VDDNELSDEDGSSQLLGEK.[K]	1xTMTpro [K19];1xTMTpro [N-Term];2xPhospho [S7(99); S]	Solyc02g087840.2.1	Solyc02g087840.2.1 [77-95]	Solyc02g087840.2.1 2xPhospho [S83(100); S]	Solyc02g087840.2.1	Homeobox-leucine zipper-like protein IPR001356 Homeobox	BR/MG	phosphopeptide
Phos10067	Solyc04g077470.2.1	VAS#EEWTATK	Solyc04g077470.2.1_S633	2.20514	9.23573e-11	8.06606e-09	[R].VASEEWTATK.[K]	1xTMTpro [K10];1xTMTpro [N-Term];1xPhospho [S3(100)]	Solyc04g077470.2.1	Solyc04g077470.2.1 [631-640]	Solyc04g077470.2.1 1xPhospho [S633(100)]	Solyc04g077470.2.1	Cellulose synthase-like C1-2 glycosyltransferase family 2 protein IPR001173 Glycosyl transferase, family 2	BR/MG	phosphopeptide
Phos10070	Solyc02g087760.2.1	TS#DSAPEIEK	Solyc02g087760.2.1_S384	0.523084	3.77636e-08	9.40284e-07	[K].TSDSAPEIEK.[L]	1xTMTpro [K10];1xTMTpro [N-Term];1xPhospho [S2(100)]	Solyc02g087760.2.1	Solyc02g087760.2.1 [383-392]	Solyc02g087760.2.1 1xPhospho [S384(100)]	Solyc02g087760.2.1	Calmodulin binding protein IPR000048 IQ calmodulin-binding region	BR/MG	phosphopeptide
Phos10088	Solyc02g014310.2.1	AQQTPIT#PK	Solyc02g014310.2.1_T357	1.68312	3.3676e-08	8.54702e-07	[K].AQQTPITPK.[A]	1xTMTpro [K9];1xTMTpro [N-Term];1xPhospho [T7(100)]	Solyc02g014310.2.1	Solyc02g014310.2.1 [351-359]	Solyc02g014310.2.1 1xPhospho [T357(100)]	Solyc02g014310.2.1	Polyadenylate-binding protein IPR012677 Nucleotide-binding, alpha-beta plait	BR/MG	phosphopeptide
Phos10091	Solyc03g123920.2.1			0.427446	1.55622e-08	4.44978e-07	[K].SSGPQSGGVTPTGR.[Q]	1xTMTpro [N-Term];2xPhospho [S6(100); S/T]	Solyc03g123920.2.1	Solyc03g123920.2.1 [92-105]	Solyc03g123920.2.1 2xPhospho [S97(100); S/T]	Solyc03g123920.2.1	Cysteine-type endopeptidase_ ubiquitin thiolesterase	BR/MG	phosphopeptide
Phos10103	Solyc02g076680.2.1	FFDS#PSEVVEK	Solyc02g076680.2.1_S466	1.66373	1.50244e-08	4.33028e-07	[K].FFDSPSEVVEK.[T]	1xTMTpro [K11];1xTMTpro [N-Term];1xPhospho [S4(100)]	Solyc02g076680.2.1	Solyc02g076680.2.1 [463-473]	Solyc02g076680.2.1 1xPhospho [S466(100)]	Solyc02g076680.2.1	Unknown Protein IPR007789 Protein of unknown function DUF688	BR/MG	phosphopeptide
Phos10145	Solyc12g095790.1.1	NS#LTEEELK	Solyc12g095790.1.1_S317	1.53996	3.83457e-06	4.27002e-05	[K].NSLTEEELK.[L]	1xTMTpro [K9];1xTMTpro [N-Term];1xPhospho [S2(100)]	Solyc12g095790.1.1	Solyc12g095790.1.1 [316-324]	Solyc12g095790.1.1 1xPhospho [S317(100)]	Solyc12g095790.1.1	Integral membrane protein like IPR004853 Protein of unknown function DUF250	BR/MG	phosphopeptide
Phos10146	Solyc12g017450.1.1	TGSFS#GATSHS#GQLNSGNR	Solyc12g017450.1.1_S79;S85	0.504536	1.66419e-07	3.10377e-06	[R].TGSFSGATSHSGQLNSGNR.[M]	1xTMTpro [N-Term];2xPhospho [S5(99.2); S11(100)]	Solyc12g017450.1.1	Solyc12g017450.1.1 [75-93]	Solyc12g017450.1.1 2xPhospho [S79(99.2); S85(100)]	Solyc12g017450.1.1	Cysteine-type endopeptidase_ ubiquitin thiolesterase	BR/MG	phosphopeptide
Phos10148	Solyc03g097190.2.1			0.514569	8.36104e-10	4.41867e-08	[K].SKSTLGDTPNK.[S]	2xTMTpro [K2; K11];1xTMTpro [N-Term];1xPhospho [S/T]	Solyc03g097190.2.1	Solyc03g097190.2.1 [5-15]	NA	Solyc03g097190.2.1	Cingulin-like	BR/MG	phosphopeptide
Phos10150	Solyc10g079770.1.1	VST#PDRTSDTEFDQR	Solyc10g079770.1.1_T332	1.78668	1.10692e-06	1.51438e-05	[R].VSTPDRTSDTEFDQR.[D]	1xTMTpro [N-Term];1xPhospho [T3(99.6)]	Solyc10g079770.1.1	Solyc10g079770.1.1 [330-344]	Solyc10g079770.1.1 1xPhospho [T332(99.7)]	Solyc10g079770.1.1	Patatin-like phospholipase domain-containing protein c	BR/MG	phosphopeptide
Phos10179	Solyc11g006390.1.1	SLEDLDS#PK	Solyc11g006390.1.1_S469	2.77399	1.77931e-10	1.3291e-08	[R].SLEDLDSPK.[L]	1xTMTpro [K9];1xTMTpro [N-Term];1xPhospho [S7(100)]	Solyc11g006390.1.1	Solyc11g006390.1.1 [463-471]	Solyc11g006390.1.1 1xPhospho [S469(100)]	Solyc11g006390.1.1	Unknown Protein	BR/MG	phosphopeptide
Phos10196	Solyc01g103430.2.1	GEPNVS#YICSR	Solyc01g103430.2.1_S243	0.614792	6.5322e-08	1.44811e-06	[K].GEPNVSYICSR.[Y]	1xCarbamidomethyl [C9];1xTMTpro [N-Term];1xPhospho [S6(99.7)]	Solyc01g103430.2.1	Solyc01g103430.2.1 [238-248]	Solyc01g103430.2.1 1xPhospho [S243(100)]	Solyc01g103430.2.1	Glycogen synthase kinase IPR002290 Serine_threonine protein kinase	BR/MG	phosphopeptide
Phos10199	Solyc11g008440.1.1			2.88024	3.21241e-10	2.12504e-08	[R].LGSSFLASSLTR.[R]	1xTMTpro [N-Term];2xPhospho [S9(99.6); S/T]	Solyc11g008440.1.1	Solyc11g008440.1.1 [94-105]	Solyc11g008440.1.1 2xPhospho [S102(100); S/T]	Solyc11g008440.1.1	Amino acid transporter IPR013057 Amino acid transporter, transmembrane	BR/MG	phosphopeptide
Phos10213	Solyc04g081750.2.1	IMSSES#PK	Solyc04g081750.2.1_S383	2.9572	8.47194e-12	1.54029e-09	[R].IMSSESPK.[V]	1xOxidation [M2];1xTMTpro [K8];1xTMTpro [N-Term];1xPhospho [S6(100)]	Solyc04g081750.2.1	Solyc04g081750.2.1 [378-385]	Solyc04g081750.2.1 1xPhospho [S383(100)]	Solyc04g081750.2.1	FYVE, RhoGEF and PH domain-containing protein 6 IPR000306 Zinc finger, FYVE-type	BR/MG	phosphopeptide
Phos10215	Solyc01g095590.2.1	ASFFS#GIIKNS#FK	Solyc01g095590.2.1_S804;S810	0.558105	1.94191e-08	5.37708e-07	[K].ASFFSGIIKNSFK.[E]	2xTMTpro [K9; K13];1xTMTpro [N-Term];2xPhospho [S5(100); S11(100)]	Solyc01g095590.2.1	Solyc01g095590.2.1 [800-812]	Solyc01g095590.2.1 2xPhospho [S804(100); S810(100)]	Solyc01g095590.2.1	Extra-large G-protein-like	BR/MG	phosphopeptide
Phos10227	Solyc09g098550.2.1	RAS#SS#FGSNIHTLK	Solyc09g098550.2.1_S395;S397	0.649135	2.11901e-05	0.000178903	[K].RASSSFGSNIHTLK.[H]	1xTMTpro [K14];1xTMTpro [N-Term];2xPhospho [S3(99.5); S5(99.5)]	Solyc09g098550.2.1	Solyc09g098550.2.1 [393-406]	Solyc09g098550.2.1 2xPhospho [S395(100); S397(99.5)]	Solyc09g098550.2.1	UBX domain-containing protein IPR001012 UBX	BR/MG	phosphopeptide
Phos1023	Solyc10g084280.1.1	LQS#PLGVENGT#PPAK	Solyc10g084280.1.1_S419;T427	0.54594	2.09877e-08	5.72103e-07	[R].LQSPLGVENGTPPAK.[G]	1xTMTpro [K15];1xTMTpro [N-Term];2xPhospho [S3(100); T11(100)]	Solyc10g084280.1.1	Solyc10g084280.1.1 [417-431]	Solyc10g084280.1.1 2xPhospho [S419(100); T427(100)]	Solyc10g084280.1.1	Calmodulin-binding protein IPR000048 IQ calmodulin-binding region	BR/MG	phosphopeptide
Phos10230	Solyc11g072890.1.1	SYT#FSREDQVNLSDEK	Solyc11g072890.1.1_T72	1.58708	2.92489e-05	0.000234283	[R].SYTFSREDQVNLSDEK.[K]	1xTMTpro [K16];1xTMTpro [N-Term];1xPhospho [T3(100)]	Solyc11g072890.1.1	Solyc11g072890.1.1 [70-85]	Solyc11g072890.1.1 1xPhospho [T72(100)]	Solyc11g072890.1.1	Unknown Protein	BR/MG	phosphopeptide
Phos10241	Solyc04g078810.2.1	WIFS#PVSGDSSVR	Solyc04g078810.2.1_S251	1.85114	8.54725e-07	1.2204e-05	[R].WIFSPVSGDSSVR.[T]	1xTMTpro [N-Term];1xPhospho [S4(100)]	Solyc04g078810.2.1	Solyc04g078810.2.1 [248-260]	Solyc04g078810.2.1 1xPhospho [S251(100)]	Solyc04g078810.2.1	Remorin IPR005516 Remorin, C-terminal region	BR/MG	phosphopeptide
Phos10249	Solyc08g061130.2.1	EGMES#DDEIRR	Solyc08g061130.2.1_S36	2.04523	1.01962e-07	2.07572e-06	[K].EGMESDDEIRR.[V]	1xTMTpro [N-Term];1xPhospho [S5(100)]	Solyc08g061130.2.1	Solyc08g061130.2.1 [32-42]	Solyc08g061130.2.1 1xPhospho [S36(100)]	Solyc08g061130.2.1	Transcription factor HY5 IPR011616 bZIP transcription factor, bZIP-1	BR/MG	phosphopeptide
Phos10280	Solyc12g008560.1.1	FTWAGDGS#YSSK	Solyc12g008560.1.1_S48	0.5396	3.94636e-06	4.36925e-05	[K].FTWAGDGSYSSK.[K]	1xTMTpro [K12];1xTMTpro [N-Term];1xPhospho [S8(99.6)]	Solyc12g008560.1.1	Solyc12g008560.1.1 [41-52]	Solyc12g008560.1.1 1xPhospho [S48(99.6)]	Solyc12g008560.1.1	Unknown Protein	BR/MG	phosphopeptide
Phos10285	Solyc09g066440.2.1	DVQADS#DRGR	Solyc09g066440.2.1_S375	0.564355	2.07024e-08	5.66446e-07	[K].DVQADSDRGR.[T]	1xTMTpro [N-Term];1xPhospho [S6(100)]	Solyc09g066440.2.1	Solyc09g066440.2.1 [370-379]	Solyc09g066440.2.1 1xPhospho [S375(100)]	Solyc09g066440.2.1	Serine_threonine kinase IPR002290 Serine_threonine protein kinase	BR/MG	phosphopeptide
Phos10295	Solyc10g084280.1.1	LSYS#PSPAITR	Solyc10g084280.1.1_S444	0.535489	6.60802e-09	2.28772e-07	[R].LSYSPSPAITR.[R]	1xTMTpro [N-Term];1xPhospho [S4(100)]	Solyc10g084280.1.1	Solyc10g084280.1.1 [441-451]	Solyc10g084280.1.1 1xPhospho [S444(100)]	Solyc10g084280.1.1	Calmodulin-binding protein IPR000048 IQ calmodulin-binding region	BR/MG	phosphopeptide
Phos10304	Solyc02g062750.2.1	KPLLHTGS#WYR	Solyc02g062750.2.1_S55	1.61539	1.19253e-06	1.61243e-05	[R].KPLLHTGSWYR.[M]	1xTMTpro [K1];1xTMTpro [N-Term];1xPhospho [S8(100)]	Solyc02g062750.2.1	Solyc02g062750.2.1 [48-58]	Solyc02g062750.2.1 1xPhospho [S55(99.7)]	Solyc02g062750.2.1	Glucose transporter 8 IPR003663 Sugar_inositol transporter	BR/MG	phosphopeptide
Phos10322	Solyc06g051360.2.1	IPPTLSLS#FPGR	Solyc06g051360.2.1_S59	0.607464	3.87465e-07	6.29274e-06	[R].IPPTLSLSFPGR.[R]	1xTMTpro [N-Term];1xPhospho [S8(100)]	Solyc06g051360.2.1	Solyc06g051360.2.1 [52-63]	Solyc06g051360.2.1 1xPhospho [S59(100)]	Solyc06g051360.2.1	2-oxoglutarate-dependent dioxygenase	BR/MG	phosphopeptide
Phos10331	Solyc04g076990.2.1			0.571123	2.29139e-06	2.77384e-05	[K].ISGTTSPMLGKPGK.[K]	2xTMTpro [K11; K14];1xTMTpro [N-Term];1xPhospho [T/S]	Solyc04g076990.2.1	Solyc04g076990.2.1 [248-261]	NA	Solyc04g076990.2.1	Receptor like kinase, RLK	BR/MG	phosphopeptide
Phos10348	Solyc02g082690.2.1	GLS#ISDGIDIIK	Solyc02g082690.2.1_S690	1.71818	1.37513e-06	1.81351e-05	[R].GLSISDGIDIIK.[G]	1xTMTpro [K12];1xTMTpro [N-Term];1xPhospho [S3(100)]	Solyc02g082690.2.1	Solyc02g082690.2.1 [688-699]	Solyc02g082690.2.1 1xPhospho [S690(100)]	Solyc02g082690.2.1	Syntaxin binding protein 5 (Tomosyn) IPR011046 WD40 repeat-like	BR/MG	phosphopeptide
Phos10351	Solyc01g008770.2.1	IGSSS#AVFK	Solyc01g008770.2.1_S17	0.586331	5.743e-08	1.30211e-06	[R].IGSSSAVFK.[S]	1xTMTpro [K9];1xTMTpro [N-Term];1xPhospho [S5(99.8)]	Solyc01g008770.2.1	Solyc01g008770.2.1 [13-21]	Solyc01g008770.2.1 1xPhospho [S17(99.8)]	Solyc01g008770.2.1	Rho GTPase activating protein 12 IPR000198 RhoGAP	BR/MG	phosphopeptide
Phos10353	Solyc04g079560.2.1	FLS#PIGT#PMK	Solyc04g079560.2.1_S62;T66	0.400198	9.48107e-09	2.9954e-07	[R].FLSPIGTPMK.[R]	1xOxidation [M9];1xTMTpro [K10];1xTMTpro [N-Term];2xPhospho [S3(100); T7(100)]	Solyc04g079560.2.1	Solyc04g079560.2.1 [60-69]	Solyc04g079560.2.1 2xPhospho [S62(100); T66(100)]	Solyc04g079560.2.1	Lysine_histidine transporter IPR013057 Amino acid transporter, transmembrane	BR/MG	phosphopeptide
Phos10362	Solyc11g066380.1.1	GTKNS#QDDESS#PPVQR	Solyc11g066380.1.1_S175;S181	0.623265	6.25496e-07	9.41763e-06	[K].GTKNSQDDESSPPVQR.[S]	1xTMTpro [K3];1xTMTpro [N-Term];2xPhospho [S5(100); S11(99.5)]	Solyc11g066380.1.1	Solyc11g066380.1.1 [171-186]	Solyc11g066380.1.1 2xPhospho [S175(100); S181(99.5)]	Solyc11g066380.1.1	Auxin-regulated protein IPR010369 Protein of unknown function DUF966	BR/MG	phosphopeptide
Phos10371	Solyc03g026110.2.1	LHES#FGQDR	Solyc03g026110.2.1_S236	0.65592	1.61116e-06	2.06452e-05	[K].LHESFGQDR.[S]	1xTMTpro [N-Term];1xPhospho [S4(100)]	Solyc03g026110.2.1	Solyc03g026110.2.1 [233-241]	Solyc03g026110.2.1 1xPhospho [S236(100)]	Solyc03g026110.2.1	Calmodulin binding protein IPR000048 IQ calmodulin-binding region	BR/MG	phosphopeptide
Phos10373	Solyc09g009770.2.1	TLS#GGLHSPR	Solyc09g009770.2.1_S425	0.484085	2.15077e-06	2.63562e-05	[R].TLSGGLHSPR.[T]	1xTMTpro [N-Term];1xPhospho [S3(100)]	Solyc09g009770.2.1	Solyc09g009770.2.1 [423-432]	Solyc09g009770.2.1 1xPhospho [S425(100)]	Solyc09g009770.2.1	Calmodulin binding protein	BR/MG	phosphopeptide
Phos10389	Solyc04g072290.2.1	VKS#LSAAK	Solyc04g072290.2.1_S736	0.66537	0.00047142	0.00241286	[R].VKSLSAAK.[H]	2xTMTpro [K2; K8];1xTMTpro [N-Term];1xPhospho [S3(100)]	Solyc04g072290.2.1	Solyc04g072290.2.1 [734-741]	Solyc04g072290.2.1 1xPhospho [S736(100)]	Solyc04g072290.2.1	Exocyst complex component sec6 IPR010326 Exocyst complex component Sec6	BR/MG	phosphopeptide
Phos10391	Solyc01g097450.2.1	GPEEEGPKT#VK	Solyc01g097450.2.1_T87	1.54512	4.76483e-05	0.00035237	[K].GPEEEGPKTVK.[L]	2xTMTpro [K8; K11];1xTMTpro [N-Term];1xPhospho [T9(100)]	Solyc01g097450.2.1	Solyc01g097450.2.1 [79-89]	Solyc01g097450.2.1 1xPhospho [T87(100)]	Solyc01g097450.2.1	Thioredoxin-like protein 1 IPR015467 Thioredoxin, core	BR/MG	phosphopeptide
Phos10395	Solyc01g096700.2.1	KPAPTIVS#PLSTR	Solyc01g096700.2.1_S496	1.65297	4.11636e-06	4.53663e-05	[R].KPAPTIVSPLSTR.[A]	1xTMTpro [K1];1xTMTpro [N-Term];1xPhospho [S8(100)]	Solyc01g096700.2.1	Solyc01g096700.2.1 [489-501]	Solyc01g096700.2.1 1xPhospho [S496(100)]	Solyc01g096700.2.1	Chaperone protein dnaJ 1 IPR015609 Molecular chaperone, heat shock protein, Hsp40, DnaJ	BR/MG	phosphopeptide
Phos10396	Solyc03g123920.2.1	KIS#GPLDSAK	Solyc03g123920.2.1_S141	0.385947	2.37923e-11	3.15241e-09	[R].KISGPLDSAK.[I]	2xTMTpro [K1; K10];1xTMTpro [N-Term];1xPhospho [S3(100)]	Solyc03g123920.2.1	Solyc03g123920.2.1 [139-148]	Solyc03g123920.2.1 1xPhospho [S141(100)]	Solyc03g123920.2.1	Cysteine-type endopeptidase_ ubiquitin thiolesterase	BR/MG	phosphopeptide
Phos10401	Solyc04g071620.2.1	TTTYGDDNKYS#EK	Solyc04g071620.2.1_S74	1.5124	7.07901e-06	7.19044e-05	[K].TTTYGDDNKYSEK.[T]	2xTMTpro [K9; K13];1xTMTpro [N-Term];1xPhospho [S11(100)]	Solyc04g071620.2.1	Solyc04g071620.2.1 [64-76]	Solyc04g071620.2.1 1xPhospho [S74(100)]	Solyc04g071620.2.1	ASR4 (Fragment) IPR003496 ABA_WDS induced protein	BR/MG	phosphopeptide
Phos10410	Solyc10g083630.1.1			2.13751	5.99057e-11	5.81761e-09	[K].APSSEETPTAK.[R]	1xTMTpro [K11];1xTMTpro [N-Term];1xPhospho [S/T]	Solyc10g083630.1.1	Solyc10g083630.1.1 [391-401]	NA	Solyc10g083630.1.1	Repressor of silencing 2b IPR003265 HhH-GPD domain	BR/MG	phosphopeptide
Phos10417	Solyc07g040730.1.1	SWS#FNDPELQR	Solyc07g040730.1.1_S78	0.634301	2.44266e-07	4.30039e-06	[K].SWSFNDPELQR.[K]	1xTMTpro [N-Term];1xPhospho [S3(100)]	Solyc07g040730.1.1	Solyc07g040730.1.1 [76-86]	Solyc07g040730.1.1 1xPhospho [S78(100)]	Solyc07g040730.1.1	Unknown Protein	BR/MG	phosphopeptide
Phos10423	Solyc03g051790.2.1	TEGNNSS#QVQR	Solyc03g051790.2.1_S168	0.586606	2.08012e-06	2.55991e-05	[K].TEGNNSSQVQR.[A]	1xTMTpro [N-Term];1xPhospho [S7(100)]	Solyc03g051790.2.1	Solyc03g051790.2.1 [162-172]	Solyc03g051790.2.1 1xPhospho [S168(100)]	Solyc03g051790.2.1	Os12g0236050 protein (Fragment)	BR/MG	phosphopeptide
Phos10439	Solyc02g080070.2.1	MTNS#SEVAK	Solyc02g080070.2.1_S652	2.69305	3.91427e-10	2.44393e-08	[R].MTNSSEVAK.[S]	1xTMTpro [K9];1xTMTpro [N-Term];1xPhospho [S4(99.7)]	Solyc02g080070.2.1	Solyc02g080070.2.1 [649-657]	Solyc02g080070.2.1 1xPhospho [S652(100)]	Solyc02g080070.2.1	RLK, Receptor like protein, putative resistance protein with an antifungal domain	BR/MG	phosphopeptide
Phos10440	Solyc11g017000.1.1	S#NSHSPINETR	Solyc11g017000.1.1_S597	1.53505	0.000101915	0.000667762	[K].SNSHSPINETR.[K]	1xTMTpro [N-Term];1xPhospho [S1(100)]	Solyc11g017000.1.1	Solyc11g017000.1.1 [597-607]	Solyc11g017000.1.1 1xPhospho [S597(100)]	Solyc11g017000.1.1	Os01g0873900 protein (Fragment) IPR007700 Protein of unknown function DUF668	BR/MG	phosphopeptide
Phos10443	Solyc03g093160.2.1	LKESFEKS#PR	Solyc03g093160.2.1_S75	1.50898	0.000105648	0.000688813	[K].LKESFEKSPR.[H]	2xTMTpro [K2; K7];1xTMTpro [N-Term];1xPhospho [S8(100)]	Solyc03g093160.2.1	Solyc03g093160.2.1 [68-77]	Solyc03g093160.2.1 1xPhospho [S75(100)]	Solyc03g093160.2.1	LUC7-like 2 IPR004882 LUC7 related	BR/MG	phosphopeptide
Phos10446	Solyc02g090650.2.1	QEDGS#PTQSSAR	Solyc02g090650.2.1_S656	1.56208	1.55402e-07	2.93618e-06	[K].QEDGSPTQSSAR.[D]	1xTMTpro [N-Term];1xPhospho [S5(99.2)]	Solyc02g090650.2.1	Solyc02g090650.2.1 [652-663]	Solyc02g090650.2.1 1xPhospho [S656(100)]	Solyc02g090650.2.1	Os10g0382300 protein (Fragment) IPR006595 CTLH, C-terminal to LisH motif	BR/MG	phosphopeptide
Phos10456	Solyc04g076880.2.1	KKS#APTTPIK	Solyc04g076880.2.1_S60	1.51996	0.000461227	0.00236991	[K].KKSAPTTPIK.[S]	3xTMTpro [K1; K2; K10];1xTMTpro [N-Term];1xPhospho [S3(100)]	Solyc04g076880.2.1	Solyc04g076880.2.1 [58-67]	Solyc04g076880.2.1 1xPhospho [S60(100)]	Solyc04g076880.2.1	Phosphoenolpyruvate carboxykinase IPR001272 Phosphoenolpyruvate carboxykinase, ATP-utilising	BR/MG	phosphopeptide
Phos10471	Solyc04g071350.2.1	VAAGATS#ER	Solyc04g071350.2.1_S57	0.473734	1.9403e-07	3.54104e-06	[R].VAAGATSER.[K]	1xTMTpro [N-Term];1xPhospho [S7(99.6)]	Solyc04g071350.2.1	Solyc04g071350.2.1 [51-59]	Solyc04g071350.2.1 1xPhospho [S57(99.8)]	Solyc04g071350.2.1	Exocyst complex component 2	BR/MG	phosphopeptide
Phos10489	Solyc07g008190.2.1	FHPPPS#PK	Solyc07g008190.2.1_S313	1.52279	1.65216e-05	0.000144949	[R].FHPPPSPK.[S]	1xTMTpro [K8];1xTMTpro [N-Term];1xPhospho [S6(100)]	Solyc07g008190.2.1	Solyc07g008190.2.1 [308-315]	Solyc07g008190.2.1 1xPhospho [S313(100)]	Solyc07g008190.2.1	Unknown Protein	BR/MG	phosphopeptide
Phos10500	Solyc07g045010.2.1	SWLS#DVAVEK	Solyc07g045010.2.1_S156	0.523853	2.0273e-06	2.50664e-05	[K].SWLSDVAVEK.[F]	1xTMTpro [K10];1xTMTpro [N-Term];1xPhospho [S4(100)]	Solyc07g045010.2.1	Solyc07g045010.2.1 [153-162]	Solyc07g045010.2.1 1xPhospho [S156(100)]	Solyc07g045010.2.1	Dentin sialophosphoprotein-like	BR/MG	phosphopeptide
Phos10503	Solyc09g042740.2.1	GSSIGTGSAS#R	Solyc09g042740.2.1_S225	0.638813	1.44806e-07	2.77038e-06	[R].GSSIGTGSASR.[R]	1xTMTpro [N-Term];1xPhospho [S10(100)]	Solyc09g042740.2.1	Solyc09g042740.2.1 [216-226]	Solyc09g042740.2.1 1xPhospho [S225(100)]	Solyc09g042740.2.1	Formin 3 IPR015425 Actin-binding FH2	BR/MG	phosphopeptide
Phos10511	Solyc11g069440.1.1	IGPLGLS#PK	Solyc11g069440.1.1_S38	1.68827	1.12894e-09	5.62681e-08	[K].IGPLGLSPK.[K]	1xTMTpro [K9];1xTMTpro [N-Term];1xPhospho [S7(100)]	Solyc11g069440.1.1	Solyc11g069440.1.1 [32-40]	Solyc11g069440.1.1 1xPhospho [S38(100)]	Solyc11g069440.1.1	Ribosomal protein L12 IPR000911 Ribosomal protein L11	BR/MG	phosphopeptide
Phos1052	Solyc10g080390.1.1	IWSEEQEHAS#PEHVR	Solyc10g080390.1.1_S409	0.553762	3.76161e-07	6.15048e-06	[K].IWSEEQEHASPEHVR.[R]	1xTMTpro [N-Term];1xPhospho [S10(100)]	Solyc10g080390.1.1	Solyc10g080390.1.1 [400-414]	Solyc10g080390.1.1 1xPhospho [S409(100)]	Solyc10g080390.1.1	Serine_threonine protein kinase IPR002290 Serine_threonine protein kinase	BR/MG	phosphopeptide
Phos10520	Solyc09g018160.2.1	HQAGLRS#PR	Solyc09g018160.2.1_S717	4.32301	6.91408e-12	1.34142e-09	[R].HQAGLRSPR.[T]	1xTMTpro [N-Term];1xPhospho [S7(100)]	Solyc09g018160.2.1	Solyc09g018160.2.1 [711-719]	Solyc09g018160.2.1 1xPhospho [S717(100)]	Solyc09g018160.2.1	Os12g0114200 protein (Fragment)	BR/MG	phosphopeptide
Phos1056	Solyc02g087840.2.1	VDDNELS#DEDGSSQLLGEK	Solyc02g087840.2.1_S83	0.149349	1.76607e-12	6.23706e-10	[R].VDDNELSDEDGSSQLLGEK.[K]	1xTMTpro [K19];1xTMTpro [N-Term];1xPhospho [S7(100)]	Solyc02g087840.2.1	Solyc02g087840.2.1 [77-95]	Solyc02g087840.2.1 1xPhospho [S83(100)]	Solyc02g087840.2.1	Homeobox-leucine zipper-like protein IPR001356 Homeobox	BR/MG	phosphopeptide
Phos10567	Solyc10g077050.1.1	DAYS#DSGEQMR	Solyc10g077050.1.1_S374	1.72012	2.2871e-09	9.80941e-08	[R].DAYSDSGEQMR.[S]	1xTMTpro [N-Term];1xPhospho [S4(100)]	Solyc10g077050.1.1	Solyc10g077050.1.1 [371-381]	Solyc10g077050.1.1 1xPhospho [S374(100)]	Solyc10g077050.1.1	Palmitoyltransferase erf2 IPR001594 Zinc finger, DHHC-type	BR/MG	phosphopeptide
Phos10576	Solyc04g082610.2.1			0.640133	0.00083057	0.00388137	[R].LQTLLSIIDEK.[S]	1xTMTpro [K11];1xTMTpro [N-Term];1xPhospho [T/S]	Solyc04g082610.2.1	Solyc04g082610.2.1 [877-887]	NA	Solyc04g082610.2.1	Glutamate-gated kainate-type ion channel receptor subunit GluR5 IPR017103 Ionotropic glutamate-like receptor, plant	BR/MG	phosphopeptide
Phos10588	Solyc03g120710.2.1	RPVYYVQS#PSR	Solyc03g120710.2.1_S31	0.433343	4.42174e-10	2.66855e-08	[K].RPVYYVQSPSR.[D]	1xTMTpro [N-Term];1xPhospho [S8(100)]	Solyc03g120710.2.1	Solyc03g120710.2.1 [24-34]	Solyc03g120710.2.1 1xPhospho [S31(100)]	Solyc03g120710.2.1	Harpin-induced protein IPR010847 Harpin-induced 1	BR/MG	phosphopeptide
Phos10589	Solyc03g117980.2.1	NLSQMLS#QK	Solyc03g117980.2.1_S340	0.42112	1.03421e-10	8.89144e-09	[R].NLSQMLSQK.[L]	1xOxidation [M5];1xTMTpro [K9];1xTMTpro [N-Term];1xPhospho [S7(100)]	Solyc03g117980.2.1	Solyc03g117980.2.1 [334-342]	Solyc03g117980.2.1 1xPhospho [S340(100)]	Solyc03g117980.2.1	Respiratory burst oxidase-like protein IPR013121 Ferric reductase, NAD binding	BR/MG	phosphopeptide
Phos10597	Solyc09g008970.1.1	HPS#DGLPLK	Solyc09g008970.1.1_S62	2.62224	9.48481e-10	4.88747e-08	[R].HPSDGLPLK.[H]	1xTMTpro [K9];1xTMTpro [N-Term];1xPhospho [S3(100)]	Solyc09g008970.1.1	Solyc09g008970.1.1 [60-68]	Solyc09g008970.1.1 1xPhospho [S62(100)]	Solyc09g008970.1.1	Unknown Protein	BR/MG	phosphopeptide
Phos10632	Solyc01g090270.2.1	S#NFGSTASVK	Solyc01g090270.2.1_S352	0.659827	5.591e-06	5.87726e-05	[R].SNFGSTASVK.[N]	1xTMTpro [K10];1xTMTpro [N-Term];1xPhospho [S1(100)]	Solyc01g090270.2.1	Solyc01g090270.2.1 [352-361]	Solyc01g090270.2.1 1xPhospho [S352(100)]	Solyc01g090270.2.1	Bzip-like transcription factor-like IPR006867 Protein of unknown function DUF632	BR/MG	phosphopeptide
Phos10644	Solyc11g065160.1.1	QPAQS#PSSK	Solyc11g065160.1.1_S383	1.71714	1.82355e-07	3.3598e-06	[K].QPAQSPSSK.[K]	1xTMTpro [K9];1xTMTpro [N-Term];1xPhospho [S5(100)]	Solyc11g065160.1.1	Solyc11g065160.1.1 [379-387]	Solyc11g065160.1.1 1xPhospho [S383(100)]	Solyc11g065160.1.1	PHD finger transcription factor-like protein IPR019787 Zinc finger, PHD-finger	BR/MG	phosphopeptide
Phos10646	Solyc04g071620.2.1			1.92605	0.00249317	0.00968978	[K].YGEKTSYSEGDDNK.[Y]	2xTMTpro [K4; K14];1xTMTpro [N-Term];1xPhospho [T/S/Y]	Solyc04g071620.2.1	Solyc04g071620.2.1 [97-110]	NA	Solyc04g071620.2.1	ASR4 (Fragment) IPR003496 ABA_WDS induced protein	BR/MG	phosphopeptide
Phos10650	Solyc03g123740.2.1	T#FGADQGTSR	Solyc03g123740.2.1_T691	0.605221	1.4781e-07	2.81297e-06	[R].TFGADQGTSR.[G]	1xTMTpro [N-Term];1xPhospho [T1(100)]	Solyc03g123740.2.1	Solyc03g123740.2.1 [691-700]	Solyc03g123740.2.1 1xPhospho [T691(100)]	Solyc03g123740.2.1	Receptor like kinase, RLK	BR/MG	phosphopeptide
Phos10655	Solyc02g086750.1.1	YLSPPYTS#PK	Solyc02g086750.1.1_S499	2.15911	5.14883e-11	5.31503e-09	[K].YLSPPYTSPK.[W]	1xTMTpro [K10];1xTMTpro [N-Term];1xPhospho [S8(100)]	Solyc02g086750.1.1	Solyc02g086750.1.1 [492-501]	Solyc02g086750.1.1 1xPhospho [S499(100)]	Solyc02g086750.1.1	PWWP domain-containing protein IPR000313 PWWP	BR/MG	phosphopeptide
Phos10656	Solyc03g032040.2.1	S#MLFSNVGS#MFNITENQGK	Solyc03g032040.2.1_S315;S323	0.659526	3.85048e-05	0.000294782	[R].SMLFSNVGSMFNITENQGK.[T]	1xOxidation [M10];1xTMTpro [K19];1xTMTpro [N-Term];2xPhospho [S1(100); S9(100)]	Solyc03g032040.2.1	Solyc03g032040.2.1 [315-333]	Solyc03g032040.2.1 2xPhospho [S315(100); S323(100)]	Solyc03g032040.2.1	MFS family major facilitator transporter D-xylose cation symporter IPR016196 Major facilitator superfamily, general substrate transporter	BR/MG	phosphopeptide
Phos10659	Solyc12g017450.1.1	KTNS#GPLNK	Solyc12g017450.1.1_S110	0.641254	3.34862e-06	3.82163e-05	[K].KTNSGPLNK.[H]	2xTMTpro [K1; K9];1xTMTpro [N-Term];1xPhospho [S4(100)]	Solyc12g017450.1.1	Solyc12g017450.1.1 [107-115]	Solyc12g017450.1.1 1xPhospho [S110(100)]	Solyc12g017450.1.1	Cysteine-type endopeptidase_ ubiquitin thiolesterase	BR/MG	phosphopeptide
Phos10662	Solyc08g061130.2.1	EGMES#DDEIR	Solyc08g061130.2.1_S36	1.65775	1.74997e-06	2.2178e-05	[K].EGMESDDEIR.[R]	1xTMTpro [N-Term];1xPhospho [S5(100)]	Solyc08g061130.2.1	Solyc08g061130.2.1 [32-41]	Solyc08g061130.2.1 1xPhospho [S36(100)]	Solyc08g061130.2.1	Transcription factor HY5 IPR011616 bZIP transcription factor, bZIP-1	BR/MG	phosphopeptide
Phos10664	Solyc06g082910.2.1			0.536562	1.77363e-07	3.28037e-06	[R].ASSDREMVWDQLK.[S]	1xTMTpro [K13];1xTMTpro [N-Term];1xPhospho [S]	Solyc06g082910.2.1; Solyc09g042740.2.1	Solyc06g082910.2.1 [504-516]; Solyc09g042740.2.1 [472-484]	NA	Solyc06g082910.2.1; Solyc09g042740.2.1	NA	BR/MG	phosphopeptide
Phos10671	Solyc03g111640.2.1			0.638338	2.98764e-05	0.000238516	[K].FAPPSVDVLSSSPKSPTLK.[S]	2xTMTpro [K14; K19];1xTMTpro [N-Term];2xPhospho [S15(99.5); S/T]	Solyc03g111640.2.1	Solyc03g111640.2.1 [4-22]	Solyc03g111640.2.1 2xPhospho [S18(100); S/T]	Solyc03g111640.2.1	Eukaryotic translation initiation factor 4 gamma 2 (Fragment) IPR003891 Initiation factor eIF-4 gamma, MA3	BR/MG	phosphopeptide
Phos10708	Solyc09g090270.2.1	FANIGS#TVYR	Solyc09g090270.2.1_S1127	0.55774	9.47399e-09	2.9954e-07	[K].FANIGSTVYR.[A]	1xTMTpro [N-Term];1xPhospho [S6(99.7)]	Solyc09g090270.2.1	Solyc09g090270.2.1 [1122-1131]	Solyc09g090270.2.1 1xPhospho [S1127(100)]	Solyc09g090270.2.1	COP1-Interacting ProteinI 7 (CIP7) (Fragment)	BR/MG	phosphopeptide
Phos1071	Solyc01g100050.2.1	TVEAPPFEALRS#PIEAAAIK	Solyc01g100050.2.1_S681	1.59014	8.27952e-08	1.75988e-06	[R].TVEAPPFEALRSPIEAAAIK.[Q]	1xTMTpro [K20];1xTMTpro [N-Term];1xPhospho [S12(100)]	Solyc01g100050.2.1	Solyc01g100050.2.1 [670-689]	Solyc01g100050.2.1 1xPhospho [S681(100)]	Solyc01g100050.2.1	WD-40 repeat protein IPR017986 WD40 repeat, region	BR/MG	phosphopeptide
Phos10722	Solyc02g068720.2.1	S#GPLEYSATR	Solyc02g068720.2.1_S1344	0.63192	7.23212e-07	1.05964e-05	[R].SGPLEYSATR.[K]	1xTMTpro [N-Term];1xPhospho [S1(100)]	Solyc02g068720.2.1	Solyc02g068720.2.1 [1344-1353]	Solyc02g068720.2.1 1xPhospho [S1344(100)]	Solyc02g068720.2.1	Nck-associated protein 1 IPR019137 Nck-associated protein 1	BR/MG	phosphopeptide
Phos10736	Solyc07g005320.2.1	KGADS#SS#AHYVDR	Solyc07g005320.2.1_S868;S870	0.640156	1.08048e-06	1.48454e-05	[R].KGADSSSAHYVDR.[R]	1xTMTpro [K1];1xTMTpro [N-Term];2xPhospho [S5(99.6); S7(99.6)]	Solyc07g005320.2.1	Solyc07g005320.2.1 [864-876]	Solyc07g005320.2.1 2xPhospho [S868(99.6); S870(99.6)]	Solyc07g005320.2.1	Pre-mRNA polyadenylation factor fip1 IPR007854 Fip1	BR/MG	phosphopeptide
Phos10746	Solyc04g012030.2.1	RNS#QDIGDIR	Solyc04g012030.2.1_S345	0.620083	1.82657e-06	2.29676e-05	[R].RNSQDIGDIR.[G]	1xTMTpro [N-Term];1xPhospho [S3(100)]	Solyc04g012030.2.1	Solyc04g012030.2.1 [343-352]	Solyc04g012030.2.1 1xPhospho [S345(100)]	Solyc04g012030.2.1	Palmitoyltransferase PFA4 IPR001594 Zinc finger, DHHC-type	BR/MG	phosphopeptide
Phos10747	Solyc06g068680.2.1	SST#AAQNVLK	Solyc06g068680.2.1_T97	0.578758	1.47654e-06	1.9227e-05	[R].SSTAAQNVLK.[G]	1xTMTpro [K10];1xTMTpro [N-Term];1xPhospho [T3(99.7)]	Solyc06g068680.2.1	Solyc06g068680.2.1 [95-104]	Solyc06g068680.2.1 1xPhospho [T97(99.7)]	Solyc06g068680.2.1	Respiratory burst oxidase-like protein IPR013121 Ferric reductase, NAD binding	BR/MG	phosphopeptide
Phos10755	Solyc10g044470.1.1			1.55696	6.70772e-06	6.86396e-05	[R].NFSTISETGSIR.[E]	1xTMTpro [N-Term];2xPhospho [S6(100); S/T]	Solyc10g044470.1.1	Solyc10g044470.1.1 [12-23]	Solyc10g044470.1.1 2xPhospho [S17(100); S/T]	Solyc10g044470.1.1	Voltage-gated chloride channel IPR002251 Chloride channel plant CLC	BR/MG	phosphopeptide
Phos10757	Solyc01g099190.2.1			3.38396	2.46744e-10	1.72292e-08	[K].KSDFLTSSLK.[S]	2xTMTpro [K1; K10];1xTMTpro [N-Term];1xPhospho [T/S]	Solyc01g099190.2.1	Solyc01g099190.2.1 [268-277]	NA	Solyc01g099190.2.1	Lipoxygenase IPR001246 Lipoxygenase, plant	BR/MG	phosphopeptide
Phos10773	Solyc07g065680.2.1	NKPTGS#PK	Solyc07g065680.2.1_S12	1.8404	1.21962e-06	1.64061e-05	[R].NKPTGSPK.[V]	2xTMTpro [K2; K8];1xTMTpro [N-Term];1xPhospho [S6(100)]	Solyc07g065680.2.1	Solyc07g065680.2.1 [7-14]	Solyc07g065680.2.1 1xPhospho [S12(100)]	Solyc07g065680.2.1	Myosin heavy chain-like IPR008545 Protein of unknown function DUF827, plant	BR/MG	phosphopeptide
Phos10779	Solyc03g123920.2.1	SAPITTAPS#R	Solyc03g123920.2.1_S38	0.433173	5.37e-08	1.23793e-06	[K].SAPITTAPSR.[T]	1xTMTpro [N-Term];1xPhospho [S9(100)]	Solyc03g123920.2.1	Solyc03g123920.2.1 [30-39]	Solyc03g123920.2.1 1xPhospho [S38(100)]	Solyc03g123920.2.1	Cysteine-type endopeptidase_ ubiquitin thiolesterase	BR/MG	phosphopeptide
Phos10801	Solyc08g061270.1.1	TLDSPT#SNTVSR	Solyc08g061270.1.1_T99	3.6922	2.74815e-13	2.03702e-10	[K].TLDSPTSNTVSR.[R]	1xTMTpro [N-Term];1xPhospho [T6(100)]	Solyc08g061270.1.1	Solyc08g061270.1.1 [94-105]	Solyc08g061270.1.1 1xPhospho [T99(99.7)]	Solyc08g061270.1.1	Unknown Protein IPR012876 Protein of unknown function DUF1677, plant	BR/MG	phosphopeptide
Phos10816	Solyc06g053450.2.1	TSS#PMSSSSVSK	Solyc06g053450.2.1_S460	1.63571	1.19133e-06	1.61177e-05	[R].TSSPMSSSSVSK.[Y]	1xTMTpro [K12];1xTMTpro [N-Term];1xPhospho [S3(99.8)]	Solyc06g053450.2.1	Solyc06g053450.2.1 [458-469]	Solyc06g053450.2.1 1xPhospho [S460(100)]	Solyc06g053450.2.1	IQ-domain 10 (Fragment) IPR000048 IQ calmodulin-binding region	BR/MG	phosphopeptide
Phos10818	Solyc04g054460.2.1	EKS#VEDLLK	Solyc04g054460.2.1_S88	1.55254	3.05862e-07	5.18584e-06	[K].EKSVEDLLK.[Q]	2xTMTpro [K2; K9];1xTMTpro [N-Term];1xPhospho [S3(100)]	Solyc04g054460.2.1	Solyc04g054460.2.1 [86-94]	Solyc04g054460.2.1 1xPhospho [S88(100)]	Solyc04g054460.2.1	Glycine-rich protein	BR/MG	phosphopeptide
Phos10833	Solyc03g112340.1.1	LPS#FQCLEPK	Solyc03g112340.1.1_S375	1.59651	1.71229e-05	0.000149633	[K].LPSFQCLEPK.[G]	1xCarbamidomethyl [C6];1xTMTpro [K10];1xTMTpro [N-Term];1xPhospho [S3(100)]	Solyc03g112340.1.1	Solyc03g112340.1.1 [373-382]	Solyc03g112340.1.1 1xPhospho [S375(100)]	Solyc03g112340.1.1	Ring H2 finger protein IPR018957 Zinc finger, C3HC4 RING-type	BR/MG	phosphopeptide
Phos10838	Solyc01g110130.2.1	SASST#PVAPSNR	Solyc01g110130.2.1_T48	0.627723	1.13192e-05	0.000106101	[R].SASSTPVAPSNR.[R]	1xTMTpro [N-Term];1xPhospho [T5(99.5)]	Solyc01g110130.2.1	Solyc01g110130.2.1 [44-55]	Solyc01g110130.2.1 1xPhospho [T48(99.6)]	Solyc01g110130.2.1	DNA replication licensing factor IPR008047 MCM protein 4	BR/MG	phosphopeptide
Phos10844	Solyc03g005030.2.1	DSPAS#FRQS#PPQEK	Solyc03g005030.2.1_S99;S103	2.05549	5.71395e-10	3.22615e-08	[R].DSPASFRQSPPQEK.[K]	1xTMTpro [K14];1xTMTpro [N-Term];2xPhospho [S5(100); S9(100)]	Solyc03g005030.2.1	Solyc03g005030.2.1 [95-108]	Solyc03g005030.2.1 2xPhospho [S99(100); S103(100)]	Solyc03g005030.2.1	Unknown Protein	BR/MG	phosphopeptide
Phos10848	Solyc06g071860.2.1	SGS#EDEKDVR	Solyc06g071860.2.1_S98	0.636631	1.0896e-05	0.000102868	[K].SGSEDEKDVR.[M]	1xTMTpro [K7];1xTMTpro [N-Term];1xPhospho [S3(100)]	Solyc06g071860.2.1	Solyc06g071860.2.1 [96-105]	Solyc06g071860.2.1 1xPhospho [S98(100)]	Solyc06g071860.2.1	Zinc finger CCCH domain-containing protein 67 IPR000571 Zinc finger, CCCH-type	BR/MG	phosphopeptide
Phos10849	Solyc12g013700.1.1	CLLPQQT#LQK	Solyc12g013700.1.1_T30	1.77487	5.23408e-07	8.12168e-06	[K].CLLPQQTLQK.[F]	1xCarbamidomethyl [C1];1xTMTpro [K10];1xTMTpro [N-Term];1xPhospho [T7(100)]	Solyc12g013700.1.1	Solyc12g013700.1.1 [24-33]	Solyc12g013700.1.1 1xPhospho [T30(100)]	Solyc12g013700.1.1	Aluminum-induced protein-like protein	BR/MG	phosphopeptide
Phos10853	Solyc12g011000.1.1	ERS#PHSEADK	Solyc12g011000.1.1_S488	3.18075	4.97469e-12	1.09777e-09	[K].ERSPHSEADK.[L]	1xTMTpro [K10];1xTMTpro [N-Term];1xPhospho [S3(100)]	Solyc12g011000.1.1	Solyc12g011000.1.1 [486-495]	Solyc12g011000.1.1 1xPhospho [S488(100)]	Solyc12g011000.1.1	Citrate synthase IPR010953 Citrate synthase, type II	BR/MG	phosphopeptide
Phos10864	Solyc04g082570.2.1	IPNFSGVFPNT#G	Solyc04g082570.2.1_T771	1.78974	5.54082e-07	8.53806e-06	[R].IPNFSGVFPNTG.[-]	1xTMTpro [N-Term];1xPhospho [T11(100)]	Solyc04g082570.2.1	Solyc04g082570.2.1 [761-772]	Solyc04g082570.2.1 1xPhospho [T771(100)]	Solyc04g082570.2.1	U-box domain-containing protein IPR011989 Armadillo-like helical	BR/MG	phosphopeptide
Phos10882	Solyc01g097770.2.1	GDVS#QELGK	Solyc01g097770.2.1_S358	0.548599	5.81337e-08	1.31497e-06	[R].GDVSQELGK.[K]	1xTMTpro [K9];1xTMTpro [N-Term];1xPhospho [S4(100)]	Solyc01g097770.2.1	Solyc01g097770.2.1 [355-363]	Solyc01g097770.2.1 1xPhospho [S358(100)]	Solyc01g097770.2.1	Serine_threonine protein kinase IPR002290 Serine_threonine protein kinase	BR/MG	phosphopeptide
Phos10886	Solyc03g123920.2.1	S#APITTAPSR	Solyc03g123920.2.1_S30	0.473007	1.5217e-10	1.17305e-08	[K].SAPITTAPSR.[T]	1xTMTpro [N-Term];1xPhospho [S1(100)]	Solyc03g123920.2.1	Solyc03g123920.2.1 [30-39]	Solyc03g123920.2.1 1xPhospho [S30(100)]	Solyc03g123920.2.1	Cysteine-type endopeptidase_ ubiquitin thiolesterase	BR/MG	phosphopeptide
Phos10889	Solyc11g010560.1.1	GSS#PGRS#PMHYDSSR	Solyc11g010560.1.1_S871;S875	0.58739	0.000672127	0.00323993	[R].GSSPGRSPMHYDSSR.[N]	1xTMTpro [N-Term];2xPhospho [S3(99.4); S7(99.4)]	Solyc11g010560.1.1	Solyc11g010560.1.1 [869-883]	Solyc11g010560.1.1 2xPhospho [S871(99.4); S875(99.4)]	Solyc11g010560.1.1	Kinesin-like protein IPR001752 Kinesin, motor region	BR/MG	phosphopeptide
Phos1090	Solyc02g077880.2.1	KS#LTIQTGGESGEGSSK	Solyc02g077880.2.1_S27	0.372209	8.53371e-11	7.59054e-09	[R].KSLTIQTGGESGEGSSK.[Y]	2xTMTpro [K1; K17];1xTMTpro [N-Term];1xPhospho [S2(100)]	Solyc02g077880.2.1	Solyc02g077880.2.1 [26-42]	Solyc02g077880.2.1 1xPhospho [S27(100)]	Solyc02g077880.2.1	Auxin-repressed protein IPR008406 Dormancyauxin associated	BR/MG	phosphopeptide
Phos10902	Solyc11g010330.1.1	SSS#FGLSLQK	Solyc11g010330.1.1_S351	1.65246	1.24039e-08	3.73901e-07	[K].SSSFGLSLQK.[V]	1xTMTpro [K10];1xTMTpro [N-Term];1xPhospho [S3(100)]	Solyc11g010330.1.1	Solyc11g010330.1.1 [349-358]	Solyc11g010330.1.1 1xPhospho [S351(100)]	Solyc11g010330.1.1	RING finger protein IPR018957 Zinc finger, C3HC4 RING-type	BR/MG	phosphopeptide
Phos10958	Solyc03g005430.2.1	EESSVQSS#PR	Solyc03g005430.2.1_S695	1.65474	9.1613e-07	1.29125e-05	[K].EESSVQSSPR.[S]	1xTMTpro [N-Term];1xPhospho [S8(99.7)]	Solyc03g005430.2.1	Solyc03g005430.2.1 [688-697]	Solyc03g005430.2.1 1xPhospho [S695(100)]	Solyc03g005430.2.1	Ubiquitin carboxyl-terminal hydrolase family protein expressed IPR002083 MATH	BR/MG	phosphopeptide
Phos10966	Solyc04g005060.2.1	AFQSS#FNQGKPEVDTR	Solyc04g005060.2.1_S265	0.321837	2.77925e-08	7.25769e-07	[K].AFQSSFNQGKPEVDTR.[Y]	1xTMTpro [K10];1xTMTpro [N-Term];1xPhospho [S5(99.6)]	Solyc04g005060.2.1	Solyc04g005060.2.1 [261-276]	Solyc04g005060.2.1 1xPhospho [S265(99.6)]	Solyc04g005060.2.1	F3I6.9 protein	BR/MG	phosphopeptide
Phos10968	Solyc04g082510.2.1	GGDS#NNHK	Solyc04g082510.2.1_S45	1.93146	2.92036e-09	1.18737e-07	[K].GGDSNNHK.[G]	1xTMTpro [K8];1xTMTpro [N-Term];1xPhospho [S4(100)]	Solyc04g082510.2.1	Solyc04g082510.2.1 [42-49]	Solyc04g082510.2.1 1xPhospho [S45(100)]	Solyc04g082510.2.1	Serine_threonine-protein kinase IPR002290 Serine_threonine protein kinase	BR/MG	phosphopeptide
Phos10978	Solyc03g082920.2.1	AEDKAS#GK	Solyc03g082920.2.1_S526	0.447927	2.51177e-10	1.74125e-08	[K].AEDKASGK.[S]	2xTMTpro [K4; K8];1xTMTpro [N-Term];1xPhospho [S6(100)]	Solyc03g082920.2.1	Solyc03g082920.2.1 [521-528]	Solyc03g082920.2.1 1xPhospho [S526(100)]	Solyc03g082920.2.1	Heat shock protein IPR013126 Heat shock protein 70	BR/MG	phosphopeptide
Phos10988	Solyc10g081730.1.1	KATS#EQLNDEK	Solyc10g081730.1.1_S201	0.510277	1.43284e-09	6.80139e-08	[K].KATSEQLNDEK.[I]	2xTMTpro [K1; K11];1xTMTpro [N-Term];1xPhospho [S4(100)]	Solyc10g081730.1.1	Solyc10g081730.1.1 [198-208]	Solyc10g081730.1.1 1xPhospho [S201(100)]	Solyc10g081730.1.1	Os02g0200800 protein (Fragment) IPR009675 Targeting for Xklp2	BR/MG	phosphopeptide
Phos11012	Solyc04g050050.2.1	RHS#IAGSSVR	Solyc04g050050.2.1_S315	0.523605	0.00087367	0.00404226	[R].RHSIAGSSVR.[D]	1xTMTpro [N-Term];1xPhospho [S3(100)]	Solyc04g050050.2.1; Solyc10g084280.1.1	Solyc04g050050.2.1 [313-322]; Solyc10g084280.1.1 [380-389]	Solyc04g050050.2.1 1xPhospho [S315(100)]; Solyc10g084280.1.1 1xPhospho [S382(100)]	Solyc04g050050.2.1; Solyc10g084280.1.1	NA	BR/MG	phosphopeptide
Phos11027	Solyc06g073670.2.1	NSTVQGFS#PR	Solyc06g073670.2.1_S201	1.90289	9.92852e-08	2.03411e-06	[K].NSTVQGFSPR.[Y]	1xTMTpro [N-Term];1xPhospho [S8(100)]	Solyc06g073670.2.1	Solyc06g073670.2.1 [194-203]	Solyc06g073670.2.1 1xPhospho [S201(100)]	Solyc06g073670.2.1	Protein FAR1-RELATED SEQUENCE 3 IPR018289 MULE transposase, conserved domain	BR/MG	phosphopeptide
Phos1103	Solyc08g079790.1.1	LESPQDQVLDMPVT#PTAEIR	Solyc08g079790.1.1_T30	0.635558	6.24996e-09	2.17942e-07	[R].LESPQDQVLDMPVTPTAEIR.[Q]	1xOxidation [M11];1xTMTpro [N-Term];1xPhospho [T14(100)]	Solyc08g079790.1.1	Solyc08g079790.1.1 [17-36]	Solyc08g079790.1.1 1xPhospho [T30(99.7)]	Solyc08g079790.1.1	Organic anion transporter IPR004853 Protein of unknown function DUF250	BR/MG	phosphopeptide
Phos11033	Solyc07g056270.2.1	ADS#STSDTILG	Solyc07g056270.2.1_S500	0.648425	8.29074e-06	8.21909e-05	[R].ADSSTSDTILG.[-]	1xTMTpro [N-Term];1xPhospho [S3(99.7)]	Solyc07g056270.2.1	Solyc07g056270.2.1 [498-508]	Solyc07g056270.2.1 1xPhospho [S500(99.6)]	Solyc07g056270.2.1	Receptor-like protein kinase IPR002290 Serine_threonine protein kinase	BR/MG	phosphopeptide
Phos11041	Solyc02g088580.1.1	SGS#LSNAHK	Solyc02g088580.1.1_S75	0.522778	0.000115578	0.000741881	[K].SGSLSNAHK.[V]	1xTMTpro [K9];1xTMTpro [N-Term];1xPhospho [S3(100)]	Solyc02g088580.1.1	Solyc02g088580.1.1 [73-81]	Solyc02g088580.1.1 1xPhospho [S75(100)]	Solyc02g088580.1.1	Genomic DNA chromosome 5 P1 clone MXM12 IPR012417 Calmodulin-binding, plant	BR/MG	phosphopeptide
Phos11049	Solyc09g082580.2.1	IMSVSDVS#PR	Solyc09g082580.2.1_S104	0.248013	2.60086e-12	7.59452e-10	[R].IMSVSDVSPR.[T]	1xTMTpro [N-Term];1xPhospho [S8(100)]	Solyc09g082580.2.1	Solyc09g082580.2.1 [97-106]	Solyc09g082580.2.1 1xPhospho [S104(100)]	Solyc09g082580.2.1	Os12g0604200 protein (Fragment) IPR008546 Protein of unknown function DUF828, plant	BR/MG	phosphopeptide
Phos11052	Solyc03g123920.2.1	KSNS#GPLTK	Solyc03g123920.2.1_S79	0.554335	3.33396e-08	8.48272e-07	[K].KSNSGPLTK.[H]	2xTMTpro [K1; K9];1xTMTpro [N-Term];1xPhospho [S4(100)]	Solyc03g123920.2.1	Solyc03g123920.2.1 [76-84]	Solyc03g123920.2.1 1xPhospho [S79(100)]	Solyc03g123920.2.1	Cysteine-type endopeptidase_ ubiquitin thiolesterase	BR/MG	phosphopeptide
Phos11062	Solyc10g081730.1.1	TSQTTAQS#PK	Solyc10g081730.1.1_S378	0.658824	0.000104982	0.00068503	[K].TSQTTAQSPK.[T]	1xTMTpro [K10];1xTMTpro [N-Term];1xPhospho [S8(100)]	Solyc10g081730.1.1	Solyc10g081730.1.1 [371-380]	Solyc10g081730.1.1 1xPhospho [S378(100)]	Solyc10g081730.1.1	Os02g0200800 protein (Fragment) IPR009675 Targeting for Xklp2	BR/MG	phosphopeptide
Phos11075	Solyc03g005030.2.1	SST#PFPDFGSK	Solyc03g005030.2.1_T39	1.52628	2.19238e-08	5.94534e-07	[R].SSTPFPDFGSK.[E]	1xTMTpro [K11];1xTMTpro [N-Term];1xPhospho [T3(100)]	Solyc03g005030.2.1	Solyc03g005030.2.1 [37-47]	Solyc03g005030.2.1 1xPhospho [T39(99.7)]	Solyc03g005030.2.1	Unknown Protein	BR/MG	phosphopeptide
Phos11094	Solyc01g067480.2.1	KQFS#NDEDTSAK	Solyc01g067480.2.1_S468	0.576179	7.70329e-09	2.56256e-07	[R].KQFSNDEDTSAK.[M]	2xTMTpro [K1; K12];1xTMTpro [N-Term];1xPhospho [S4(98.7)]	Solyc01g067480.2.1	Solyc01g067480.2.1 [465-476]	Solyc01g067480.2.1 1xPhospho [S468(100)]	Solyc01g067480.2.1	Kelch-domain-containing protein IPR015915 Kelch-type beta propeller	BR/MG	phosphopeptide
Phos1110	Solyc09g089580.2.1	MSITCFFGES#PYQSSK	Solyc09g089580.2.1_S312	2.17659	1.30681e-10	1.05523e-08	[R].MSITCFFGESPYQSSK.[L]	1xCarbamidomethyl [C5];1xOxidation [M1];1xTMTpro [K16];1xTMTpro [N-Term];1xPhospho [S10(100)]	Solyc09g089580.2.1	Solyc09g089580.2.1 [303-318]	Solyc09g089580.2.1 1xPhospho [S312(100)]	Solyc09g089580.2.1	1-aminocyclopropane-1-carboxylate oxidase-like protein IPR005123 Oxoglutarate and iron-dependent oxygenase	BR/MG	phosphopeptide
Phos11101	Solyc12g017450.1.1	VS#GPLDSTGS#IK	Solyc12g017450.1.1_S167;S175	0.530369	9.26271e-06	9.00055e-05	[K].VSGPLDSTGSIK.[L]	1xTMTpro [K12];1xTMTpro [N-Term];2xPhospho [S2(100); S10(100)]	Solyc12g017450.1.1	Solyc12g017450.1.1 [166-177]	Solyc12g017450.1.1 2xPhospho [S167(100); S175(100)]	Solyc12g017450.1.1	Cysteine-type endopeptidase_ ubiquitin thiolesterase	BR/MG	phosphopeptide
Phos11130	Solyc03g006420.2.1	SKQS#PNATPIK	Solyc03g006420.2.1_S15	0.666378	1.75825e-07	3.25608e-06	[K].SKQSPNATPIK.[Q]	2xTMTpro [K2; K11];1xTMTpro [N-Term];1xPhospho [S4(100)]	Solyc03g006420.2.1	Solyc03g006420.2.1 [12-22]	Solyc03g006420.2.1 1xPhospho [S15(100)]	Solyc03g006420.2.1	Origin recognition complex subunit 1 IPR001025 Bromo adjacent region	BR/MG	phosphopeptide
Phos11136	Solyc01g059860.2.1	EDANS#SGASTPR	Solyc01g059860.2.1_S315	0.646251	4.48007e-05	0.000334133	[R].EDANSSGASTPR.[G]	1xTMTpro [N-Term];1xPhospho [S5(99.7)]	Solyc01g059860.2.1; Solyc12g099250.1.1	Solyc01g059860.2.1 [311-322]; Solyc12g099250.1.1 [327-338]	Solyc01g059860.2.1 1xPhospho [S315(99.7)]; Solyc12g099250.1.1 1xPhospho [S331(99.7)]	Solyc01g059860.2.1; Solyc12g099250.1.1	NA	BR/MG	phosphopeptide
Phos11137	Solyc12g010320.1.1			2.35452	1.10233e-06	1.51024e-05	[K].TPQSDSPPDSEDSPKDTK.[G]	2xTMTpro [K15; K18];1xTMTpro [N-Term];1xPhospho [S/T]	Solyc12g010320.1.1	Solyc12g010320.1.1 [157-174]	NA	Solyc12g010320.1.1	Outer membrane lipoprotein blc IPR002345 Lipocalin	BR/MG	phosphopeptide
Phos11142	Solyc04g081260.2.1	QLNSLRPQTEFMGS#PYIDR	Solyc04g081260.2.1_S888	0.515012	2.13498e-10	1.5391e-08	[K].QLNSLRPQTEFMGSPYIDR.[S]	1xOxidation [M12];1xTMTpro [N-Term];1xPhospho [S14(100)]	Solyc04g081260.2.1	Solyc04g081260.2.1 [875-893]	Solyc04g081260.2.1 1xPhospho [S888(100)]	Solyc04g081260.2.1	Filament-like plant protein (Fragment) IPR008587 Protein of unknown function DUF869, plant	BR/MG	phosphopeptide
Phos11144	Solyc12g015850.1.1	RKDS#DAGEAGR	Solyc12g015850.1.1_S21	0.646374	3.8783e-05	0.000296676	[K].RKDSDAGEAGR.[A]	1xTMTpro [K2];1xTMTpro [N-Term];1xPhospho [S4(100)]	Solyc12g015850.1.1	Solyc12g015850.1.1 [18-28]	Solyc12g015850.1.1 1xPhospho [S21(100)]	Solyc12g015850.1.1	Solute carrier family 35 member E3 IPR004853 Protein of unknown function DUF250	BR/MG	phosphopeptide
Phos11173	Solyc04g079560.2.1	GGGGHTS#TGASK	Solyc04g079560.2.1_S40	0.435905	6.48506e-07	9.72356e-06	[R].GGGGHTSTGASK.[D]	1xTMTpro [K12];1xTMTpro [N-Term];1xPhospho [S7(99.6)]	Solyc04g079560.2.1	Solyc04g079560.2.1 [34-45]	Solyc04g079560.2.1 1xPhospho [S40(99.6)]	Solyc04g079560.2.1	Lysine_histidine transporter IPR013057 Amino acid transporter, transmembrane	BR/MG	phosphopeptide
Phos11176	Solyc07g064290.2.1	NLT#IGEPIIDF	Solyc07g064290.2.1_T369	0.322165	9.94455e-10	5.07014e-08	[R].NLTIGEPIIDF.[-]	1xTMTpro [N-Term];1xPhospho [T3(100)]	Solyc07g064290.2.1	Solyc07g064290.2.1 [367-377]	Solyc07g064290.2.1 1xPhospho [T369(100)]	Solyc07g064290.2.1	Ras-related protein Rab-21 IPR013684 Miro-like	BR/MG	phosphopeptide
Phos11195	Solyc12g006170.1.1			1.53451	0.00197833	0.00800115	[R].EDSRTESGEKK.[H]	2xTMTpro [K10; K11];1xTMTpro [N-Term];1xPhospho [T/S]	Solyc12g006170.1.1	Solyc12g006170.1.1 [314-324]	NA	Solyc12g006170.1.1	WRKY transcription factor 2 IPR003657 DNA-binding WRKY	BR/MG	phosphopeptide
Phos11209	Solyc09g075830.2.1	GASGS#PRPTNS#ATTSNK	Solyc09g075830.2.1_S1442;S1448	1.50917	7.93599e-08	1.70062e-06	[K].GASGSPRPTNSATTSNK.[T]	1xTMTpro [K17];1xTMTpro [N-Term];2xPhospho [S5(99.4); S11(100)]	Solyc09g075830.2.1	Solyc09g075830.2.1 [1438-1454]	Solyc09g075830.2.1 2xPhospho [S1442(100); S1448(100)]	Solyc09g075830.2.1	Time for coffee	BR/MG	phosphopeptide
Phos11211	Solyc12g096410.1.1	S#PNSSTTNSPVR	Solyc12g096410.1.1_S30	0.616683	2.29769e-06	2.77915e-05	[R].SPNSSTTNSPVR.[K]	1xTMTpro [N-Term];1xPhospho [S1(100)]	Solyc12g096410.1.1	Solyc12g096410.1.1 [30-41]	Solyc12g096410.1.1 1xPhospho [S30(100)]	Solyc12g096410.1.1	Unknown Protein	BR/MG	phosphopeptide
Phos11218	Solyc01g096230.2.1	LSDSASS#PLR	Solyc01g096230.2.1_S436	1.50561	2.61138e-08	6.90034e-07	[R].LSDSASSPLR.[L]	1xTMTpro [N-Term];1xPhospho [S7(92.7)]	Solyc01g096230.2.1	Solyc01g096230.2.1 [430-439]	Solyc01g096230.2.1 1xPhospho [S436(99.6)]	Solyc01g096230.2.1	ATPase AAA family protein expressed IPR003959 ATPase, AAA-type, core	BR/MG	phosphopeptide
Phos11226	Solyc06g036100.2.1	EENVS#SKRDEYQDDENFR	Solyc06g036100.2.1_S301	0.506493	3.107e-09	1.2492e-07	[R].EENVSSKRDEYQDDENFR.[A]	1xTMTpro [K7];1xTMTpro [N-Term];1xPhospho [S5(100)]	Solyc06g036100.2.1	Solyc06g036100.2.1 [297-314]	Solyc06g036100.2.1 1xPhospho [S301(100)]	Solyc06g036100.2.1	Citrate transporter family protein IPR004680 Divalent ion symporter	BR/MG	phosphopeptide
Phos11237	Solyc01g098190.2.1	QLSTVSS#GANT#PK	Solyc01g098190.2.1_S457;T461	1.55774	2.59925e-07	4.52372e-06	[R].QLSTVSSGANTPK.[S]	1xTMTpro [K13];1xTMTpro [N-Term];2xPhospho [S7(99.4); T11(100)]	Solyc01g098190.2.1	Solyc01g098190.2.1 [451-463]	Solyc01g098190.2.1 2xPhospho [S457(98.6); T461(100)]	Solyc01g098190.2.1	Sodium_hydrogen exchanger IPR018407 Na+_H+ exchanger, isoforms 1-4, conserved region	BR/MG	phosphopeptide
Phos11238	Solyc06g065580.2.1	VDGLLTS#SSSS#PR	Solyc06g065580.2.1_S34;S38	1.63966	1.38059e-06	1.81739e-05	[R].VDGLLTSSSSSPR.[A]	1xTMTpro [N-Term];2xPhospho [S7(99.5); S11(99.5)]	Solyc06g065580.2.1	Solyc06g065580.2.1 [28-40]	Solyc06g065580.2.1 2xPhospho [S34(99.5); S38(99.5)]	Solyc06g065580.2.1	Uridine kinase IPR000764 Uridine kinase	BR/MG	phosphopeptide
Phos1126	Solyc03g120810.2.1	TYS#GGS#DLFAEPLTPPGNYR	Solyc03g120810.2.1_S76;S79	0.666306	0.00015256	0.000932745	[R].TYSGGSDLFAEPLTPPGNYR.[H]	1xTMTpro [N-Term];2xPhospho [S3(100); S6(100)]	Solyc03g120810.2.1	Solyc03g120810.2.1 [74-93]	Solyc03g120810.2.1 2xPhospho [S76(100); S79(100)]	Solyc03g120810.2.1	BY-inesin-like protein 10 IPR001752 Kinesin, motor region	BR/MG	phosphopeptide
Phos11282	Solyc09g075440.2.1	GDDGGMS#VNAQR	Solyc09g075440.2.1_S625	1.55831	5.88073e-06	6.14606e-05	[R].GDDGGMSVNAQR.[Y]	1xOxidation [M6];1xTMTpro [N-Term];1xPhospho [S7(100)]	Solyc09g075440.2.1	Solyc09g075440.2.1 [619-630]	Solyc09g075440.2.1 1xPhospho [S625(100)]	Solyc09g075440.2.1	Ethylene receptor IPR005467 Signal transduction histidine kinase, core	BR/MG	phosphopeptide
Phos11287	Solyc06g060090.2.1	KSDPRS#PQQSNSSK	Solyc06g060090.2.1_S179	1.83883	0.000248114	0.00140665	[K].KSDPRSPQQSNSSK.[S]	2xTMTpro [K1; K14];1xTMTpro [N-Term];1xPhospho [S6(99.3)]	Solyc06g060090.2.1	Solyc06g060090.2.1 [174-187]	Solyc06g060090.2.1 1xPhospho [S179(100)]	Solyc06g060090.2.1	UBA_TS-N domain-containing protein IPR001623 Heat shock protein DnaJ, N-terminal	BR/MG	phosphopeptide
Phos11293	Solyc02g070260.2.1	ASVSSDASKEES#VKK	Solyc02g070260.2.1_S204	0.536509	8.37691e-07	1.1994e-05	[R].ASVSSDASKEESVKK.[T]	3xTMTpro [K9; K14; K15];1xTMTpro [N-Term];1xPhospho [S12(100)]	Solyc02g070260.2.1	Solyc02g070260.2.1 [193-207]	Solyc02g070260.2.1 1xPhospho [S204(100)]	Solyc02g070260.2.1	Protein phosphatase 1 regulatory subunit 7 IPR001611 Leucine-rich repeat	BR/MG	phosphopeptide
Phos11295	Solyc01g107150.2.1			2.20155	7.74072e-10	4.19042e-08	[K].STSPSGPGATTR.[K]	1xTMTpro [N-Term];1xPhospho [T/S]	Solyc01g107150.2.1	Solyc01g107150.2.1 [216-227]	NA	Solyc01g107150.2.1	Zinc finger protein-like 1	BR/MG	phosphopeptide
Phos11297	Solyc04g054480.2.1	NADAKPHDMEPPT#PHSFMK	Solyc04g054480.2.1_T23	0.539569	1.11319e-07	2.21931e-06	[R].NADAKPHDMEPPTPHSFMK.[T]	2xOxidation [M9; M18];2xTMTpro [K5; K19];1xTMTpro [N-Term];1xPhospho [T13(100)]	Solyc04g054480.2.1	Solyc04g054480.2.1 [11-29]	Solyc04g054480.2.1 1xPhospho [T23(100)]	Solyc04g054480.2.1	C2 domain-containing protein-like IPR011989 Armadillo-like helical	BR/MG	phosphopeptide
Phos11325	Solyc05g006490.2.1	CST#PGSVAQK	Solyc05g006490.2.1_T61	1.71075	5.42741e-08	1.24683e-06	[K].CSTPGSVAQK.[K]	1xCarbamidomethyl [C1];1xTMTpro [K10];1xTMTpro [N-Term];1xPhospho [T3(99.6)]	Solyc05g006490.2.1	Solyc05g006490.2.1 [59-68]	Solyc05g006490.2.1 1xPhospho [T61(99.7)]	Solyc05g006490.2.1	F3I6.9 protein	BR/MG	phosphopeptide
Phos11334	Solyc09g059470.2.1	KVYS#QGANSQR	Solyc09g059470.2.1_S500	0.411126	2.10999e-09	9.15849e-08	[R].KVYSQGANSQR.[S]	1xTMTpro [K1];1xTMTpro [N-Term];1xPhospho [S4(100)]	Solyc09g059470.2.1	Solyc09g059470.2.1 [497-507]	Solyc09g059470.2.1 1xPhospho [S500(100)]	Solyc09g059470.2.1	Os01g0917200 protein (Fragment) IPR009003 Peptidase, trypsin-like serine and cysteine	BR/MG	phosphopeptide
Phos11338	Solyc07g064270.2.1	SKS#QSLASTR	Solyc07g064270.2.1_S21	1.61419	2.8231e-06	3.31076e-05	[R].SKSQSLASTR.[R]	1xTMTpro [K2];1xTMTpro [N-Term];1xPhospho [S3(100)]	Solyc07g064270.2.1	Solyc07g064270.2.1 [19-28]	Solyc07g064270.2.1 1xPhospho [S21(100)]	Solyc07g064270.2.1	Glucose-6-phosphate_phosphate-translocator IPR004696 Tpt phosphate_phosphoenolpyruvate translocator	BR/MG	phosphopeptide
Phos11348	Solyc08g016050.2.1	EALAQAQS#SR	Solyc08g016050.2.1_S230	0.591147	2.65226e-09	1.10637e-07	[R].EALAQAQSSR.[I]	1xTMTpro [N-Term];1xPhospho [S8(99.8)]	Solyc08g016050.2.1	Solyc08g016050.2.1 [223-232]	Solyc08g016050.2.1 1xPhospho [S230(99.7)]	Solyc08g016050.2.1	Dedicator of cytokinesis family protein IPR010703 Dedicator of cytokinesis	BR/MG	phosphopeptide
Phos11361	Solyc04g071520.2.1			2.35185	1.94867e-10	1.42613e-08	[K].LYVPLLSNNSNSDGNYEIMK.[R]	1xTMTpro [K20];1xTMTpro [N-Term];1xPhospho [S/Y]	Solyc04g071520.2.1	Solyc04g071520.2.1 [47-66]	NA	Solyc04g071520.2.1	Os11g0166800 protein (Fragment) IPR010990 Transcription elongation factor, TFIIS_elongin A_CRSP70, N-terminal	BR/MG	phosphopeptide
Phos11379	Solyc04g076990.2.1	ISGTTS#PMLGKPGK	Solyc04g076990.2.1_S253	0.397992	1.19044e-09	5.82287e-08	[K].ISGTTSPMLGKPGK.[K]	1xOxidation [M8];2xTMTpro [K11; K14];1xTMTpro [N-Term];1xPhospho [S6(99.4)]	Solyc04g076990.2.1	Solyc04g076990.2.1 [248-261]	Solyc04g076990.2.1 1xPhospho [S253(99.2)]	Solyc04g076990.2.1	Receptor like kinase, RLK	BR/MG	phosphopeptide
Phos11388	Solyc11g005380.1.1	HTEERESES#MK	Solyc11g005380.1.1_S322	2.25664	0.000319772	0.00174283	[R].HTEERESESMK.[T]	1xOxidation [M10];1xTMTpro [K11];1xTMTpro [N-Term];1xPhospho [S9(100)]	Solyc11g005380.1.1	Solyc11g005380.1.1 [314-324]	Solyc11g005380.1.1 1xPhospho [S322(100)]	Solyc11g005380.1.1	GT-2 factor (Fragment) IPR017877 MYB-like	BR/MG	phosphopeptide
Phos11399	Solyc09g063030.2.1	GLDMSERS#R	Solyc09g063030.2.1_S605	0.545103	0.000404399	0.00212629	[K].GLDMSERSR.[S]	1xTMTpro [N-Term];1xPhospho [S8(100)]	Solyc09g063030.2.1	Solyc09g063030.2.1 [598-606]	Solyc09g063030.2.1 1xPhospho [S605(100)]	Solyc09g063030.2.1	CLIP-associating protein 1-like IPR011989 Armadillo-like helical	BR/MG	phosphopeptide
Phos11402	Solyc03g113270.2.1			1.57366	1.86945e-05	0.000160553	[K].SDVFDSESPR.[Y]	1xTMTpro [N-Term];1xPhospho [S]	Solyc03g113270.2.1	Solyc03g113270.2.1 [237-246]	NA	Solyc03g113270.2.1	Homeobox-leucine zipper-like protein IPR001356 Homeobox IPR017970 Homeobox, conserved site	BR/MG	phosphopeptide
Phos1142	Solyc10g044470.1.1	NFS#TIS#ETGSIREPLLK	Solyc10g044470.1.1_S14;S17	2.0394	4.39596e-05	0.000329048	[R].NFSTISETGSIREPLLK.[S]	1xTMTpro [K17];1xTMTpro [N-Term];2xPhospho [S3(100); S6(100)]	Solyc10g044470.1.1	Solyc10g044470.1.1 [12-28]	Solyc10g044470.1.1 2xPhospho [S14(99.4); S17(100)]	Solyc10g044470.1.1	Voltage-gated chloride channel IPR002251 Chloride channel plant CLC	BR/MG	phosphopeptide
Phos11433	Solyc05g051490.2.1	QTQDTNVS#R	Solyc05g051490.2.1_S700	1.50363	0.000494881	0.00251159	[R].QTQDTNVSR.[A]	1xTMTpro [N-Term];1xPhospho [S8(100)]	Solyc05g051490.2.1	Solyc05g051490.2.1 [693-701]	Solyc05g051490.2.1 1xPhospho [S700(100)]	Solyc05g051490.2.1	LMBR1 domain protein IPR006876 LMBR1-like conserved region	BR/MG	phosphopeptide
Phos11443	Solyc08g061130.2.1	EGMES#DDEIR	Solyc08g061130.2.1_S36	1.96634	2.08744e-08	5.69817e-07	[K].EGMESDDEIR.[R]	1xOxidation [M3];1xTMTpro [N-Term];1xPhospho [S5(100)]	Solyc08g061130.2.1	Solyc08g061130.2.1 [32-41]	Solyc08g061130.2.1 1xPhospho [S36(100)]	Solyc08g061130.2.1	Transcription factor HY5 IPR011616 bZIP transcription factor, bZIP-1	BR/MG	phosphopeptide
Phos11445	Solyc02g086460.2.1	SSQTKPSS#PK	Solyc02g086460.2.1_S3774	1.73397	1.5162e-07	2.87601e-06	[K].SSQTKPSSPK.[-]	2xTMTpro [K5; K10];1xTMTpro [N-Term];1xPhospho [S8(99.7)]	Solyc02g086460.2.1	Solyc02g086460.2.1 [3767-3776]	Solyc02g086460.2.1 1xPhospho [S3774(99.8)]	Solyc02g086460.2.1	Unknown Protein	BR/MG	phosphopeptide
Phos11472	Solyc00g256710.1.1	NGSGS#SRS#EQFNPK	Solyc00g256710.1.1_S32;S35	0.560946	7.02009e-06	7.14063e-05	[R].NGSGSSRSEQFNPK.[T]	1xTMTpro [K14];1xTMTpro [N-Term];2xPhospho [S5(99.5); S8(100)]	Solyc00g256710.1.1	Solyc00g256710.1.1 [28-41]	Solyc00g256710.1.1 2xPhospho [S32(99.5); S35(100)]	Solyc00g256710.1.1	Unknown Protein	BR/MG	phosphopeptide
Phos11478	Solyc03g034430.1.1	KQGSS#DEDR	Solyc03g034430.1.1_S206	1.68145	4.79633e-08	1.13649e-06	[K].KQGSSDEDR.[A]	1xTMTpro [K1];1xTMTpro [N-Term];1xPhospho [S5(99.7)]	Solyc03g034430.1.1	Solyc03g034430.1.1 [202-210]	Solyc03g034430.1.1 1xPhospho [S206(100)]	Solyc03g034430.1.1	Eukaryotic translation initiation factor 5 IPR002735 Translation initiation factor IF2_IF5	BR/MG	phosphopeptide
Phos11484	Solyc01g097120.2.1	LHQNS#PMMTR	Solyc01g097120.2.1_S61	0.552754	2.32149e-06	2.80208e-05	[K].LHQNSPMMTR.[K]	2xOxidation [M7; M8];1xTMTpro [N-Term];1xPhospho [S5(100)]	Solyc01g097120.2.1	Solyc01g097120.2.1 [57-66]	Solyc01g097120.2.1 1xPhospho [S61(100)]	Solyc01g097120.2.1	Os02g0200800 protein (Fragment) IPR009675 Targeting for Xklp2	BR/MG	phosphopeptide
Phos11488	Solyc08g006040.2.1			4.36532	3.49076e-10	2.26258e-08	[R].ERRSESLAK.[K]	1xTMTpro [K9];1xTMTpro [N-Term];1xPhospho [S]	Solyc08g006040.2.1; Solyc12g096300.1.1	Solyc08g006040.2.1 [226-234]; Solyc12g096300.1.1 [226-234]	NA	Solyc08g006040.2.1; Solyc12g096300.1.1	NA	BR/MG	phosphopeptide
Phos11498	Solyc06g060090.2.1	SDPRS#PQQSNSSK	Solyc06g060090.2.1_S179	1.81104	7.3753e-09	2.49072e-07	[K].SDPRSPQQSNSSK.[S]	1xTMTpro [K13];1xTMTpro [N-Term];1xPhospho [S5(100)]	Solyc06g060090.2.1	Solyc06g060090.2.1 [175-187]	Solyc06g060090.2.1 1xPhospho [S179(100)]	Solyc06g060090.2.1	UBA_TS-N domain-containing protein IPR001623 Heat shock protein DnaJ, N-terminal	BR/MG	phosphopeptide
Phos11509	Solyc06g053740.2.1	VSS#ASEEAGIGK	Solyc06g053740.2.1_S4	1.55077	1.08502e-05	0.000102502	[M].VSSASEEAGIGK.[F]	1xTMTpro [K12];1xTMTpro [N-Term];1xPhospho [S3(99.7)]	Solyc06g053740.2.1	Solyc06g053740.2.1 [2-13]	Solyc06g053740.2.1 1xPhospho [S4(99.7)]	Solyc06g053740.2.1	Ubiquitin carboxyl-terminal hydrolase (Fragment) IPR002083 MATH	BR/MG	phosphopeptide
Phos11516	Solyc07g042160.2.1	VETLTPSSS#SR	Solyc07g042160.2.1_S10	0.488764	2.15333e-10	1.54847e-08	[M].VETLTPSSSSR.[W]	1xTMTpro [N-Term];1xPhospho [S9(99.6)]	Solyc07g042160.2.1	Solyc07g042160.2.1 [2-12]	Solyc07g042160.2.1 1xPhospho [S10(99.6)]	Solyc07g042160.2.1	Polygalacturonase IPR012334 Pectin lyase fold	BR/MG	phosphopeptide
Phos11532	Solyc08g067810.2.1	LKDFSTYGS#PS#HSPVGSMGK	Solyc08g067810.2.1_S75;S77	1.54425	1.42913e-05	0.000128949	[K].LKDFSTYGSPSHSPVGSMGK.[E]	1xOxidation [M18];2xTMTpro [K2; K20];1xTMTpro [N-Term];2xPhospho [S9(100); S11(99.2)]	Solyc08g067810.2.1	Solyc08g067810.2.1 [67-86]	Solyc08g067810.2.1 2xPhospho [S75(100); S77(99.2)]	Solyc08g067810.2.1	CID5_IPD1 IPR003892 Ubiquitin system component Cue	BR/MG	phosphopeptide
Phos1155	Solyc07g008160.2.1	AVSAVASPTS#PLAHAR	Solyc07g008160.2.1_S1092	1.71822	9.11847e-07	1.28647e-05	[R].AVSAVASPTSPLAHAR.[V]	1xTMTpro [N-Term];1xPhospho [S10(100)]	Solyc07g008160.2.1	Solyc07g008160.2.1 [1083-1098]	Solyc07g008160.2.1 1xPhospho [S1092(99.6)]	Solyc07g008160.2.1	Nuclear pore complex protein Nup155 IPR004870 Nucleoporin, non-repetitive_WGA-negative	BR/MG	phosphopeptide
Phos11553	Solyc03g121440.2.1	KFS#KLDEESDFGSPSYR	Solyc03g121440.2.1_S324	0.531668	2.20971e-08	5.98111e-07	[R].KFSKLDEESDFGSPSYR.[A]	2xTMTpro [K1; K4];1xTMTpro [N-Term];1xPhospho [S3(100)]	Solyc03g121440.2.1	Solyc03g121440.2.1 [322-338]	Solyc03g121440.2.1 1xPhospho [S324(100)]	Solyc03g121440.2.1	Receptor-like protein kinase At3g21340 IPR002290 Serine_threonine protein kinase	BR/MG	phosphopeptide
Phos11565	Solyc10g084280.1.1	S#AS#MSMSGGEITK	Solyc10g084280.1.1_S298;S300	0.591637	3.55656e-06	4.01143e-05	[R].SASMSMSGGEITK.[A]	2xOxidation [M4; M6];1xTMTpro [K13];1xTMTpro [N-Term];2xPhospho [S1(100); S3(100)]	Solyc10g084280.1.1	Solyc10g084280.1.1 [298-310]	Solyc10g084280.1.1 2xPhospho [S298(100); S300(100)]	Solyc10g084280.1.1	Calmodulin-binding protein IPR000048 IQ calmodulin-binding region	BR/MG	phosphopeptide
Phos11573	Solyc08g080780.2.1	STTS#DDAEKFPDVISNSK	Solyc08g080780.2.1_S446	0.635488	5.71419e-07	8.76317e-06	[K].STTSDDAEKFPDVISNSK.[N]	2xTMTpro [K9; K18];1xTMTpro [N-Term];1xPhospho [S4(99.7)]	Solyc08g080780.2.1	Solyc08g080780.2.1 [443-460]	Solyc08g080780.2.1 1xPhospho [S446(99.7)]	Solyc08g080780.2.1	SKIP interacting protein 24 (Fragment)	BR/MG	phosphopeptide
Phos11574	Solyc01g095900.2.1	KKS#TDGTNMESQSESFK	Solyc01g095900.2.1_S625	2.35259	1.16817e-09	5.77254e-08	[R].KKSTDGTNMESQSESFK.[S]	1xOxidation [M9];3xTMTpro [K1; K2; K17];1xTMTpro [N-Term];1xPhospho [S3(99.7)]	Solyc01g095900.2.1	Solyc01g095900.2.1 [623-639]	Solyc01g095900.2.1 1xPhospho [S625(99.7)]	Solyc01g095900.2.1	Protein TIF31 homolog IPR011990 Tetratricopeptide-like helical	BR/MG	phosphopeptide
Phos11591	Solyc06g053450.2.1	RLS#FPLTPSS#TGS#VK	Solyc06g053450.2.1_S537;S544;S547	0.640028	6.55577e-05	0.000461554	[R].RLSFPLTPSSTGSVK.[W]	1xTMTpro [K15];1xTMTpro [N-Term];3xPhospho [S3(100); S10(99); S13(100)]	Solyc06g053450.2.1	Solyc06g053450.2.1 [535-549]	Solyc06g053450.2.1 3xPhospho [S537(100); S544(99); S547(100)]	Solyc06g053450.2.1	IQ-domain 10 (Fragment) IPR000048 IQ calmodulin-binding region	BR/MG	phosphopeptide
Phos11593	Solyc02g086460.2.1			1.71224	3.99554e-08	9.84681e-07	[R].TETNLSEEATESK.[S]	1xTMTpro [K13];1xTMTpro [N-Term];1xPhospho [T/S]	Solyc02g086460.2.1	Solyc02g086460.2.1 [3468-3480]	NA	Solyc02g086460.2.1	Unknown Protein	BR/MG	phosphopeptide
Phos11629	Solyc02g031860.2.1	SQEEVQSS#ASPVAVQEEK	Solyc02g031860.2.1_S582	1.5201	9.69255e-05	0.000641613	[K].SQEEVQSSASPVAVQEEK.[L]	1xTMTpro [K18];1xTMTpro [N-Term];1xPhospho [S8(98.9)]	Solyc02g031860.2.1	Solyc02g031860.2.1 [575-592]	Solyc02g031860.2.1 1xPhospho [S582(98.9)]	Solyc02g031860.2.1	Serine_threonine protein kinase IPR002290 Serine_threonine protein kinase	BR/MG	phosphopeptide
Phos11639	Solyc07g032230.2.1	KS#PTYNSAIK	Solyc07g032230.2.1_S641	1.58742	6.8488e-07	1.01323e-05	[R].KSPTYNSAIK.[E]	2xTMTpro [K1; K10];1xTMTpro [N-Term];1xPhospho [S2(100)]	Solyc07g032230.2.1	Solyc07g032230.2.1 [640-649]	Solyc07g032230.2.1 1xPhospho [S641(100)]	Solyc07g032230.2.1	IST1 homolog IPR005061 Protein of unknown function DUF292, eukaryotic	BR/MG	phosphopeptide
Phos1164	Solyc12g009960.1.1			1.92508	2.25892e-09	9.71738e-08	[K].AISSSPTGQGVLDSQAPDVK.[A]	1xTMTpro [K20];1xTMTpro [N-Term];1xPhospho [S/T]	Solyc12g009960.1.1	Solyc12g009960.1.1 [747-766]	NA	Solyc12g009960.1.1	Eukaryotic translation initiation factor 4 IPR016021 MIF4-like, type 1_2_3	BR/MG	phosphopeptide
Phos11649	Solyc03g118530.2.1	KFPTPAVKS#PK	Solyc03g118530.2.1_S522	1.50548	0.000176355	0.00105343	[K].KFPTPAVKSPK.[E]	3xTMTpro [K1; K8; K11];1xTMTpro [N-Term];1xPhospho [S9(100)]	Solyc03g118530.2.1	Solyc03g118530.2.1 [514-524]	Solyc03g118530.2.1 1xPhospho [S522(100)]	Solyc03g118530.2.1	Protein serine_threonine kinase IPR002290 Serine_threonine protein kinase	BR/MG	phosphopeptide
Phos11665	Solyc10g085000.1.1	KPSPHDLS#DLENGGENGK	Solyc10g085000.1.1_S25	0.525263	6.443e-06	6.64245e-05	[R].KPSPHDLSDLENGGENGK.[N]	2xTMTpro [K1; K18];1xTMTpro [N-Term];1xPhospho [S8(100)]	Solyc10g085000.1.1	Solyc10g085000.1.1 [18-35]	Solyc10g085000.1.1 1xPhospho [S25(100)]	Solyc10g085000.1.1	Receptor-like kinase IPR002290 Serine_threonine protein kinase	BR/MG	phosphopeptide
Phos11669	Solyc03g005030.2.1	GNRDS#PAS#FRQS#PPQEK	Solyc03g005030.2.1_S96;S99;S103	1.59227	2.81593e-07	4.81936e-06	[K].GNRDSPASFRQSPPQEK.[K]	1xTMTpro [K17];1xTMTpro [N-Term];3xPhospho [S5(100); S8(100); S12(100)]	Solyc03g005030.2.1	Solyc03g005030.2.1 [92-108]	Solyc03g005030.2.1 3xPhospho [S96(100); S99(100); S103(100)]	Solyc03g005030.2.1	Unknown Protein	BR/MG	phosphopeptide
Phos11686	Solyc03g113420.2.1	ITS#FRDEDSEKEPAINYR	Solyc03g113420.2.1_S7	1.81529	1.17113e-07	2.32201e-06	[K].ITSFRDEDSEKEPAINYR.[G]	1xTMTpro [K11];1xTMTpro [N-Term];1xPhospho [S3(99.6)]	Solyc03g113420.2.1	Solyc03g113420.2.1 [5-22]	Solyc03g113420.2.1 1xPhospho [S7(99.6)]	Solyc03g113420.2.1	Peptide transporter IPR000109 TGF-beta receptor, type I_II extracellular region	BR/MG	phosphopeptide
Phos11698	Solyc10g081730.1.1	EELSVEDVPKS#R	Solyc10g081730.1.1_S52	0.603421	5.62209e-09	1.98684e-07	[K].EELSVEDVPKSR.[A]	1xTMTpro [K10];1xTMTpro [N-Term];1xPhospho [S11(100)]	Solyc10g081730.1.1	Solyc10g081730.1.1 [42-53]	Solyc10g081730.1.1 1xPhospho [S52(100)]	Solyc10g081730.1.1	Os02g0200800 protein (Fragment) IPR009675 Targeting for Xklp2	BR/MG	phosphopeptide
Phos11729	Solyc03g120710.2.1	RPVYYVQS#PS#RDSQDGDK	Solyc03g120710.2.1_S31;S33	0.324546	3.29297e-11	3.86964e-09	[K].RPVYYVQSPSRDSQDGDK.[S]	1xTMTpro [K18];1xTMTpro [N-Term];2xPhospho [S8(100); S10(99.5)]	Solyc03g120710.2.1	Solyc03g120710.2.1 [24-41]	Solyc03g120710.2.1 2xPhospho [S31(100); S33(99.5)]	Solyc03g120710.2.1	Harpin-induced protein IPR010847 Harpin-induced 1	BR/MG	phosphopeptide
Phos11732	Solyc09g011470.2.1	TSSSS#FTSDLFGSK	Solyc09g011470.2.1_S11	1.87289	1.60669e-07	3.00818e-06	[K].TSSSSFTSDLFGSK.[E]	1xTMTpro [K14];1xTMTpro [N-Term];1xPhospho [S5(99.6)]	Solyc09g011470.2.1	Solyc09g011470.2.1 [7-20]	Solyc09g011470.2.1 1xPhospho [S11(99.6)]	Solyc09g011470.2.1	Unknown Protein	BR/MG	phosphopeptide
Phos11736	Solyc09g025270.2.1	EAEKS#GHTS#PGISYIHSR	Solyc09g025270.2.1_S350;S354	0.600872	9.54713e-05	0.000634602	[R].EAEKSGHTSPGISYIHSR.[S]	1xTMTpro [K4];1xTMTpro [N-Term];2xPhospho [S5(100); S9(99.5)]	Solyc09g025270.2.1	Solyc09g025270.2.1 [346-363]	Solyc09g025270.2.1 2xPhospho [S350(100); S354(99.5)]	Solyc09g025270.2.1	U-box domain-containing protein 3 IPR011989 Armadillo-like helical	BR/MG	phosphopeptide
Phos11737	Solyc04g005060.2.1	S#LISPSQSSIK	Solyc04g005060.2.1_S186	0.384532	1.88624e-09	8.36309e-08	[R].SLISPSQSSIK.[K]	1xTMTpro [K11];1xTMTpro [N-Term];1xPhospho [S1(100)]	Solyc04g005060.2.1	Solyc04g005060.2.1 [186-196]	Solyc04g005060.2.1 1xPhospho [S186(100)]	Solyc04g005060.2.1	F3I6.9 protein	BR/MG	phosphopeptide
Phos11756	Solyc01g098080.2.1	YQPLEDEETFPIT#PK	Solyc01g098080.2.1_T490	0.633542	4.62106e-05	0.000343143	[R].YQPLEDEETFPITPK.[Q]	1xTMTpro [K15];1xTMTpro [N-Term];1xPhospho [T13(100)]	Solyc01g098080.2.1	Solyc01g098080.2.1 [478-492]	Solyc01g098080.2.1 1xPhospho [T490(100)]	Solyc01g098080.2.1	BY-inesin-like protein 5 IPR001752 Kinesin, motor region	BR/MG	phosphopeptide
Phos11768	Solyc01g006430.2.1	VPT#SKPPFTVGDIK	Solyc01g006430.2.1_T26	0.477769	1.45659e-08	4.24894e-07	[K].VPTSKPPFTVGDIK.[K]	2xTMTpro [K5; K14];1xTMTpro [N-Term];1xPhospho [T3(99.7)]	Solyc01g006430.2.1	Solyc01g006430.2.1 [24-37]	Solyc01g006430.2.1 1xPhospho [T26(99.7)]	Solyc01g006430.2.1	Omega-6 fatty acid desaturase IPR005804 Fatty acid desaturase, type 1	BR/MG	phosphopeptide
Phos11774	Solyc03g111640.2.1	S#PT#LKSPGAAAK	Solyc03g111640.2.1_S18;T20	1.82263	2.07484e-06	2.55776e-05	[K].SPTLKSPGAAAK.[S]	2xTMTpro [K5; K12];1xTMTpro [N-Term];2xPhospho [S1(100); T3(99.4)]	Solyc03g111640.2.1	Solyc03g111640.2.1 [18-29]	Solyc03g111640.2.1 2xPhospho [S18(100); T20(100)]	Solyc03g111640.2.1	Eukaryotic translation initiation factor 4 gamma 2 (Fragment) IPR003891 Initiation factor eIF-4 gamma, MA3	BR/MG	phosphopeptide
Phos11787	Solyc08g076450.2.1	VTSAPSLSSTS#SR	Solyc08g076450.2.1_S23	1.56865	1.75819e-05	0.000152905	[K].VTSAPSLSSTSSR.[A]	1xTMTpro [N-Term];1xPhospho [S11(99.1)]	Solyc08g076450.2.1	Solyc08g076450.2.1 [13-25]	Solyc08g076450.2.1 1xPhospho [S23(99.1)]	Solyc08g076450.2.1	3-beta hydroxysteroid dehydrogenase_isomerase family protein-binding domain	BR/MG	phosphopeptide
Phos11788	Solyc04g078810.2.1	IPGRS#MDLDDWK	Solyc04g078810.2.1_S454	2.06486	0.00178245	0.00733664	[R].IPGRSMDLDDWK.[R]	1xTMTpro [K12];1xTMTpro [N-Term];1xPhospho [S5(100)]	Solyc04g078810.2.1	Solyc04g078810.2.1 [450-461]	Solyc04g078810.2.1 1xPhospho [S454(100)]	Solyc04g078810.2.1	Remorin IPR005516 Remorin, C-terminal region	BR/MG	phosphopeptide
Phos11791	Solyc02g087850.1.1	SYS#MHDDGYHR	Solyc02g087850.1.1_S26	0.557984	3.19735e-06	3.67949e-05	[R].SYSMHDDGYHR.[V]	1xTMTpro [N-Term];1xPhospho [S3(100)]	Solyc02g087850.1.1	Solyc02g087850.1.1 [24-34]	Solyc02g087850.1.1 1xPhospho [S26(100)]	Solyc02g087850.1.1	Glutaredoxin family protein IPR012335 Thioredoxin fold	BR/MG	phosphopeptide
Phos11807	Solyc10g079820.1.1			2.6152	1.00109e-05	9.58901e-05	[R].TLSSPRSPIGPPK.[Y]	1xTMTpro [K13];1xTMTpro [N-Term];1xPhospho [S/T]	Solyc10g079820.1.1	Solyc10g079820.1.1 [122-134]	NA	Solyc10g079820.1.1	Early response to dehydration 15-like protein (Fragment) IPR009818 Ataxin-2, C-terminal	BR/MG	phosphopeptide
Phos11817	Solyc06g065210.2.1	S#LSELS#IGLSR	Solyc06g065210.2.1_S44;S49	0.521669	4.23432e-05	0.000318765	[R].SLSELSIGLSR.[G]	1xTMTpro [N-Term];2xPhospho [S1(100); S6(100)]	Solyc06g065210.2.1; Solyc11g020610.1.1	Solyc06g065210.2.1 [44-54]; Solyc11g020610.1.1 [27-37]	Solyc06g065210.2.1 2xPhospho [S44(100); S49(100)]; Solyc11g020610.1.1 2xPhospho [S27(100); S32(100)]	Solyc06g065210.2.1; Solyc11g020610.1.1	NA	BR/MG	phosphopeptide
Phos11837	Solyc01g098190.2.1	QLS#TVSS#GANTPK	Solyc01g098190.2.1_S453;S457	1.61946	1.622e-06	2.07748e-05	[R].QLSTVSSGANTPK.[S]	1xTMTpro [K13];1xTMTpro [N-Term];2xPhospho [S3(99.3); S7(99.7)]	Solyc01g098190.2.1	Solyc01g098190.2.1 [451-463]	Solyc01g098190.2.1 2xPhospho [S453(99.3); S457(99.7)]	Solyc01g098190.2.1	Sodium_hydrogen exchanger IPR018407 Na+_H+ exchanger, isoforms 1-4, conserved region	BR/MG	phosphopeptide
Phos11838	Solyc04g082830.2.1	EGSIS#TESLLPAK	Solyc04g082830.2.1_S185	2.7431	8.82091e-11	7.77424e-09	[R].EGSISTESLLPAK.[A]	1xTMTpro [K13];1xTMTpro [N-Term];1xPhospho [S5(99.6)]	Solyc04g082830.2.1	Solyc04g082830.2.1 [181-193]	Solyc04g082830.2.1 1xPhospho [S185(99.7)]	Solyc04g082830.2.1	Auxin efflux carrier family protein IPR004776 Auxin efflux carrier	BR/MG	phosphopeptide
Phos11840	Solyc11g013810.1.1	SIS#TPFMNTASK	Solyc11g013810.1.1_S529	0.547532	3.38943e-08	8.59488e-07	[K].SISTPFMNTASK.[M]	1xOxidation [M7];1xTMTpro [K12];1xTMTpro [N-Term];1xPhospho [S3(99.7)]	Solyc11g013810.1.1	Solyc11g013810.1.1 [527-538]	Solyc11g013810.1.1 1xPhospho [S529(99.7)]	Solyc11g013810.1.1	Nitrate reductase IPR012137 Nitrate reductase NADH dependant	BR/MG	phosphopeptide
Phos11843	Solyc12g014600.1.1	GDSLLSS#PTR	Solyc12g014600.1.1_S273	1.51938	4.65711e-07	7.35671e-06	[R].GDSLLSSPTR.[N]	1xTMTpro [N-Term];1xPhospho [S7(99.5)]	Solyc12g014600.1.1	Solyc12g014600.1.1 [267-276]	Solyc12g014600.1.1 1xPhospho [S273(100)]	Solyc12g014600.1.1	Heterogeneous nuclear ribonucleoprotein A3 IPR000504 RNA recognition motif, RNP-1	BR/MG	phosphopeptide
Phos11856	Solyc10g083500.1.1	S#LDLTDHVR	Solyc10g083500.1.1_S68	0.519788	1.19286e-08	3.6108e-07	[K].SLDLTDHVR.[R]	1xTMTpro [N-Term];1xPhospho [S1(100)]	Solyc10g083500.1.1	Solyc10g083500.1.1 [68-76]	Solyc10g083500.1.1 1xPhospho [S68(100)]	Solyc10g083500.1.1	Protein kinase IPR002290 Serine_threonine protein kinase	BR/MG	phosphopeptide
Phos11873	Solyc06g073110.2.1	S#IPTS#PTSCYSLPTSFEK	Solyc06g073110.2.1_S215;S219	0.644767	7.62915e-07	1.10993e-05	[R].SIPTSPTSCYSLPTSFEK.[F]	1xCarbamidomethyl [C9];1xTMTpro [K18];1xTMTpro [N-Term];2xPhospho [S1(100); S5(100)]	Solyc06g073110.2.1	Solyc06g073110.2.1 [215-232]	Solyc06g073110.2.1 2xPhospho [S215(100); S219(100)]	Solyc06g073110.2.1	Legume lectin beta domain IPR010341 Protein of unknown function DUF936, plant	BR/MG	phosphopeptide
Phos11878	Solyc09g089580.2.1	DHTS#YLHNR	Solyc09g089580.2.1_S345	2.17568	2.20944e-07	3.96219e-06	[K].DHTSYLHNR.[G]	1xTMTpro [N-Term];1xPhospho [S4(99.7)]	Solyc09g089580.2.1	Solyc09g089580.2.1 [342-350]	Solyc09g089580.2.1 1xPhospho [S345(99.7)]	Solyc09g089580.2.1	1-aminocyclopropane-1-carboxylate oxidase-like protein IPR005123 Oxoglutarate and iron-dependent oxygenase	BR/MG	phosphopeptide
Phos11882	Solyc01g099850.2.1	SPTTLGS#LK	Solyc01g099850.2.1_S289	0.662467	4.12265e-05	0.000311739	[R].SPTTLGSLK.[G]	1xTMTpro [K9];1xTMTpro [N-Term];1xPhospho [S7(100)]	Solyc01g099850.2.1	Solyc01g099850.2.1 [283-291]	Solyc01g099850.2.1 1xPhospho [S289(100)]	Solyc01g099850.2.1	Multi-pass transmembrane protein IPR018143 Folate receptor, conserved region	BR/MG	phosphopeptide
Phos11885	Solyc09g009770.2.1	SYQLGHQLS#R	Solyc09g009770.2.1_S460	0.645103	6.53608e-05	0.000460393	[R].SYQLGHQLSR.[V]	1xTMTpro [N-Term];1xPhospho [S9(100)]	Solyc09g009770.2.1	Solyc09g009770.2.1 [452-461]	Solyc09g009770.2.1 1xPhospho [S460(100)]	Solyc09g009770.2.1	Calmodulin binding protein	BR/MG	phosphopeptide
Phos11896	Solyc03g118290.2.1			1.68909	8.01805e-07	1.15662e-05	[K].GEDTSSVAEGSDAK.[E]	1xTMTpro [K14];1xTMTpro [N-Term];1xPhospho [T/S]	Solyc03g118290.2.1	Solyc03g118290.2.1 [817-830]	NA	Solyc03g118290.2.1	Auxin response factor 2 IPR011525 Aux_IAA-ARF-dimerisation IPR003340 Transcriptional factor B3	BR/MG	phosphopeptide
Phos1190	Solyc10g005920.2.1	NTQGFEPAS#PSPGSFK	Solyc10g005920.2.1_S965	1.64133	3.73636e-08	9.32736e-07	[K].NTQGFEPASPSPGSFK.[S]	1xTMTpro [K16];1xTMTpro [N-Term];1xPhospho [S9(100)]	Solyc10g005920.2.1	Solyc10g005920.2.1 [957-972]	Solyc10g005920.2.1 1xPhospho [S965(100)]	Solyc10g005920.2.1	Enhancer of mRNA-decapping protein 4 IPR017986 WD40 repeat, region	BR/MG	phosphopeptide
Phos11901	Solyc09g075480.2.1	KNS#EPFTNSLSR	Solyc09g075480.2.1_S192	1.79015	1.94509e-07	3.54755e-06	[R].KNSEPFTNSLSR.[S]	1xTMTpro [K1];1xTMTpro [N-Term];1xPhospho [S3(100)]	Solyc09g075480.2.1	Solyc09g075480.2.1 [190-201]	Solyc09g075480.2.1 1xPhospho [S192(100)]	Solyc09g075480.2.1	Kinesin IPR001752 Kinesin, motor region	BR/MG	phosphopeptide
Phos11902	Solyc06g051360.2.1			0.578201	4.78746e-05	0.000353863	[R].IPPTLSLSFPGR.[R]	1xTMTpro [N-Term];1xPhospho [S/T]	Solyc06g051360.2.1	Solyc06g051360.2.1 [52-63]	NA	Solyc06g051360.2.1	2-oxoglutarate-dependent dioxygenase	BR/MG	phosphopeptide
Phos11915	Solyc01g108400.2.1	KS#PFFPFYS#PSPAR	Solyc01g108400.2.1_S40;S47	2.44982	8.56995e-11	7.59939e-09	[K].KSPFFPFYSPSPAR.[F]	1xTMTpro [K1];1xTMTpro [N-Term];2xPhospho [S2(100); S9(99.7)]	Solyc01g108400.2.1	Solyc01g108400.2.1 [39-52]	Solyc01g108400.2.1 2xPhospho [S40(100); S47(99.7)]	Solyc01g108400.2.1	Calcium-dependent protein kinase-like IPR002290 Serine_threonine protein kinase	BR/MG	phosphopeptide
Phos1192	Solyc12g010320.1.1	TPQSDSPPDSEDS#PKDTK	Solyc12g010320.1.1_S169	5.60828	2.40831e-11	3.16452e-09	[K].TPQSDSPPDSEDSPKDTK.[G]	2xTMTpro [K15; K18];1xTMTpro [N-Term];1xPhospho [S13(100)]	Solyc12g010320.1.1	Solyc12g010320.1.1 [157-174]	Solyc12g010320.1.1 1xPhospho [S169(100)]	Solyc12g010320.1.1	Outer membrane lipoprotein blc IPR002345 Lipocalin	BR/MG	phosphopeptide
Phos11943	Solyc03g117680.2.1			1.54878	9.38553e-07	1.31707e-05	[K].SPSLLDLIQMK.[L]	1xTMTpro [K11];1xTMTpro [N-Term];1xPhospho [S]	Solyc03g117680.2.1	Solyc03g117680.2.1 [84-94]	NA	Solyc03g117680.2.1	Transcription regulatory protein SNF5	BR/MG	phosphopeptide
Phos11951	Solyc02g087850.1.1			0.457028	9.26309e-09	2.94585e-07	[R].VALTSSTLGSLK.[L]	1xTMTpro [K12];1xTMTpro [N-Term];2xPhospho [S10(100); S/T]	Solyc02g087850.1.1	Solyc02g087850.1.1 [35-46]	Solyc02g087850.1.1 2xPhospho [S44(100); S/T]	Solyc02g087850.1.1	Glutaredoxin family protein IPR012335 Thioredoxin fold	BR/MG	phosphopeptide
Phos12009	Solyc09g025270.2.1	VDCT#SELS#EEEFSACR	Solyc09g025270.2.1_T331;S335	0.535662	1.05039e-08	3.26853e-07	[K].VDCTSELSEEEFSACR.[I]	2xCarbamidomethyl [C3; C15];1xTMTpro [N-Term];2xPhospho [T4(99.5); S8(99.5)]	Solyc09g025270.2.1	Solyc09g025270.2.1 [328-343]	Solyc09g025270.2.1 2xPhospho [T331(99.5); S335(99.5)]	Solyc09g025270.2.1	U-box domain-containing protein 3 IPR011989 Armadillo-like helical	BR/MG	phosphopeptide
Phos12028	Solyc01g008070.2.1	QIENLS#PSIMK	Solyc01g008070.2.1_S260	1.90585	5.35591e-09	1.90207e-07	[K].QIENLSPSIMK.[Q]	1xTMTpro [K11];1xTMTpro [N-Term];1xPhospho [S6(100)]	Solyc01g008070.2.1	Solyc01g008070.2.1 [255-265]	Solyc01g008070.2.1 1xPhospho [S260(100)]	Solyc01g008070.2.1	Alpha_beta superfamily hydrolase IPR010765 Protein of unknown function DUF1350	BR/MG	phosphopeptide
Phos1203	Solyc08g061270.1.1	AKS#LPPNPTGELISAVK	Solyc08g061270.1.1_S74	3.2242	3.51347e-13	2.41827e-10	[R].AKSLPPNPTGELISAVK.[Q]	2xTMTpro [K2; K17];1xTMTpro [N-Term];1xPhospho [S3(100)]	Solyc08g061270.1.1	Solyc08g061270.1.1 [72-88]	Solyc08g061270.1.1 1xPhospho [S74(100)]	Solyc08g061270.1.1	Unknown Protein IPR012876 Protein of unknown function DUF1677, plant	BR/MG	phosphopeptide
Phos12035	Solyc06g072660.2.1	AENDEEKNEGDDS#DA	Solyc06g072660.2.1_S523	0.506993	1.61409e-05	0.00014217	[K].AENDEEKNEGDDSDA.[-]	1xTMTpro [K7];1xTMTpro [N-Term];1xPhospho [S13(100)]	Solyc06g072660.2.1	Solyc06g072660.2.1 [511-525]	Solyc06g072660.2.1 1xPhospho [S523(100)]	Solyc06g072660.2.1	Dek protein IPR014876 DEK, C-terminal	BR/MG	phosphopeptide
Phos12037	Solyc01g098170.2.1	NVT#PALESK	Solyc01g098170.2.1_T1180	1.54401	3.68802e-06	4.1339e-05	[R].NVTPALESK.[T]	1xTMTpro [K9];1xTMTpro [N-Term];1xPhospho [T3(100)]	Solyc01g098170.2.1	Solyc01g098170.2.1 [1178-1186]	Solyc01g098170.2.1 1xPhospho [T1180(100)]	Solyc01g098170.2.1	Exportin 5 (Fragment) IPR013598 Exportin-1_Importin-beta-like	BR/MG	phosphopeptide
Phos12044	Solyc01g104130.2.1			1.63376	8.19162e-06	8.1264e-05	[K].SSSDDAISPK.[R]	1xTMTpro [K10];1xTMTpro [N-Term];2xPhospho [S8(100); S]	Solyc01g104130.2.1	Solyc01g104130.2.1 [56-65]	Solyc01g104130.2.1 2xPhospho [S63(100); S]	Solyc01g104130.2.1	Oxidoreductase 2OG-Fe(II) oxygenase family protein-like IPR005123 Oxoglutarate and iron-dependent oxygenase	BR/MG	phosphopeptide
Phos12048	Solyc09g089580.2.1			2.09113	1.31933e-06	1.75272e-05	[R].GLDGTSALSR.[Y]	1xTMTpro [N-Term];1xPhospho [T/S]	Solyc09g089580.2.1	Solyc09g089580.2.1 [351-360]	NA	Solyc09g089580.2.1	1-aminocyclopropane-1-carboxylate oxidase-like protein IPR005123 Oxoglutarate and iron-dependent oxygenase	BR/MG	phosphopeptide
Phos12099	Solyc10g044470.1.1			1.73212	2.12412e-09	9.19663e-08	[R].NFSTISETGSIREPLLK.[S]	1xTMTpro [K17];1xTMTpro [N-Term];3xPhospho [S3(100); S6(100); T/S]	Solyc10g044470.1.1	Solyc10g044470.1.1 [12-28]	Solyc10g044470.1.1 3xPhospho [S14(100); S17(100); T/S]	Solyc10g044470.1.1	Voltage-gated chloride channel IPR002251 Chloride channel plant CLC	BR/MG	phosphopeptide
Phos12132	Solyc10g084280.1.1	SVFS#VQSEMNR	Solyc10g084280.1.1_S372	0.617074	3.94066e-09	1.50286e-07	[R].SVFSVQSEMNR.[R]	1xTMTpro [N-Term];1xPhospho [S4(100)]	Solyc10g084280.1.1	Solyc10g084280.1.1 [369-379]	Solyc10g084280.1.1 1xPhospho [S372(100)]	Solyc10g084280.1.1	Calmodulin-binding protein IPR000048 IQ calmodulin-binding region	BR/MG	phosphopeptide
Phos1215	Solyc05g008920.2.1	AKS#DVAVSNFPTK	Solyc05g008920.2.1_S42	1.6801	9.4681e-07	1.32608e-05	[R].AKSDVAVSNFPTK.[T]	2xTMTpro [K2; K13];1xTMTpro [N-Term];1xPhospho [S3(100)]	Solyc05g008920.2.1	Solyc05g008920.2.1 [40-52]	Solyc05g008920.2.1 1xPhospho [S42(100)]	Solyc05g008920.2.1	Os08g0100600 protein (Fragment) IPR008507 Protein of unknown function DUF789	BR/MG	phosphopeptide
Phos12153	Solyc04g080240.2.1	DPS#TPGHS#PVPHGGGLWR	Solyc04g080240.2.1_S427;S432	1.62963	0.000155636	0.000948979	[R].DPSTPGHSPVPHGGGLWR.[S]	1xTMTpro [N-Term];2xPhospho [S3(99.3); S8(100)]	Solyc04g080240.2.1	Solyc04g080240.2.1 [425-442]	Solyc04g080240.2.1 2xPhospho [S427(99.3); S432(100)]	Solyc04g080240.2.1	PERQ amino acid-rich with GYF domain-containing protein 2 IPR003169 GYF	BR/MG	phosphopeptide
Phos12155	Solyc05g013340.2.1	MEVTQRPPMAVT#NAVSWR	Solyc05g013340.2.1_T154	3.32612	5.62089e-14	7.31534e-11	[R].MEVTQRPPMAVTNAVSWR.[S]	1xTMTpro [N-Term];1xPhospho [T12(100)]	Solyc05g013340.2.1	Solyc05g013340.2.1 [143-160]	Solyc05g013340.2.1 1xPhospho [T154(100)]	Solyc05g013340.2.1	AP-1 complex subunit mu-1 IPR001392 Clathrin adaptor, mu subunit	BR/MG	phosphopeptide
Phos12157	Solyc01g067480.2.1	LYLS#PTSLPLK	Solyc01g067480.2.1_S130	0.409048	1.5749e-10	1.20365e-08	[K].LYLSPTSLPLK.[I]	1xTMTpro [K11];1xTMTpro [N-Term];1xPhospho [S4(100)]	Solyc01g067480.2.1	Solyc01g067480.2.1 [127-137]	Solyc01g067480.2.1 1xPhospho [S130(100)]	Solyc01g067480.2.1	Kelch-domain-containing protein IPR015915 Kelch-type beta propeller	BR/MG	phosphopeptide
Phos12164	Solyc03g118290.2.1	NLQLPSES#GQAES	Solyc03g118290.2.1_S841	2.00436	1.82717e-09	8.13864e-08	[K].NLQLPSESGQAES.[-]	1xTMTpro [N-Term];1xPhospho [S8(99)]	Solyc03g118290.2.1	Solyc03g118290.2.1 [834-846]	Solyc03g118290.2.1 1xPhospho [S841(99.3)]	Solyc03g118290.2.1	Auxin response factor 2 IPR011525 Aux_IAA-ARF-dimerisation IPR003340 Transcriptional factor B3	BR/MG	phosphopeptide
Phos12179	Solyc11g072710.1.1	GS#LEVFNPSTYS#SR	Solyc11g072710.1.1_S21;S31	0.58528	1.12622e-06	1.53497e-05	[R].GSLEVFNPSTYSSR.[S]	1xTMTpro [N-Term];2xPhospho [S2(100); S12(98.9)]	Solyc11g072710.1.1	Solyc11g072710.1.1 [20-33]	Solyc11g072710.1.1 2xPhospho [S21(100); S31(99.6)]	Solyc11g072710.1.1	Protein kinase IPR002290 Serine_threonine protein kinase	BR/MG	phosphopeptide
Phos1218	Solyc02g068690.2.1	SPPPSSVIIPPAS#PPK	Solyc02g068690.2.1_S21	0.613029	1.00643e-07	2.05762e-06	[R].SPPPSSVIIPPASPPK.[S]	1xTMTpro [K16];1xTMTpro [N-Term];1xPhospho [S13(100)]	Solyc02g068690.2.1	Solyc02g068690.2.1 [9-24]	Solyc02g068690.2.1 1xPhospho [S21(100)]	Solyc02g068690.2.1	Exostosin family protein-like protein IPR004263 Exostosin-like	BR/MG	phosphopeptide
Phos12188	Solyc08g061980.2.1	DSNS#PVRPPR	Solyc08g061980.2.1_S39	0.622264	7.51016e-07	1.09538e-05	[R].DSNSPVRPPR.[S]	1xTMTpro [N-Term];1xPhospho [S4(100)]	Solyc08g061980.2.1	Solyc08g061980.2.1 [36-45]	Solyc08g061980.2.1 1xPhospho [S39(100)]	Solyc08g061980.2.1	Mechanosensitive ion channel family IPR010920 Like-Sm ribonucleoprotein-related, core	BR/MG	phosphopeptide
Phos12191	Solyc03g111630.2.1	S#PTLKS#PGAK	Solyc03g111630.2.1_S18;S23	1.91845	2.35954e-07	4.16842e-06	[K].SPTLKSPGAK.[S]	2xTMTpro [K5; K10];1xTMTpro [N-Term];2xPhospho [S1(100); S6(99.4)]	Solyc03g111630.2.1	Solyc03g111630.2.1 [18-27]	Solyc03g111630.2.1 2xPhospho [S18(100); S23(100)]	Solyc03g111630.2.1	Programmed cell death 4a IPR003891 Initiation factor eIF-4 gamma, MA3	BR/MG	phosphopeptide
Phos12193	Solyc03g120980.2.1	TGS#TGLHR	Solyc03g120980.2.1_S866	3.01707	2.99262e-12	7.92829e-10	[R].TGSTGLHR.[N]	1xTMTpro [N-Term];1xPhospho [S3(99.1)]	Solyc03g120980.2.1	Solyc03g120980.2.1 [864-871]	Solyc03g120980.2.1 1xPhospho [S866(100)]	Solyc03g120980.2.1	ATP-binding cassette transporter IPR013525 ABC-2 type transporter	BR/MG	phosphopeptide
Phos12196	Solyc10g079820.1.1	TLS#SPRS#PIGPPK	Solyc10g079820.1.1_S124;S128	2.44703	8.07088e-10	4.32061e-08	[R].TLSSPRSPIGPPK.[Y]	1xTMTpro [K13];1xTMTpro [N-Term];2xPhospho [S3(99.6); S7(100)]	Solyc10g079820.1.1	Solyc10g079820.1.1 [122-134]	Solyc10g079820.1.1 2xPhospho [S124(99.6); S128(100)]	Solyc10g079820.1.1	Early response to dehydration 15-like protein (Fragment) IPR009818 Ataxin-2, C-terminal	BR/MG	phosphopeptide
Phos12200	Solyc07g048030.2.1	MDGRFS#PIAGGR	Solyc07g048030.2.1_S193	2.29907	4.78615e-08	1.13501e-06	[R].MDGRFSPIAGGR.[S]	1xTMTpro [N-Term];1xPhospho [S6(100)]	Solyc07g048030.2.1	Solyc07g048030.2.1 [188-199]	Solyc07g048030.2.1 1xPhospho [S193(100)]	Solyc07g048030.2.1	Heterogeneous nuclear ribonucleoprotein A3 IPR000504 RNA recognition motif, RNP-1	BR/MG	phosphopeptide
Phos12211	Solyc08g065890.2.1	LSVEAKT#PAK	Solyc08g065890.2.1_T451	1.86219	0.000269675	0.00150381	[K].LSVEAKTPAK.[N]	2xTMTpro [K6; K10];1xTMTpro [N-Term];1xPhospho [T7(100)]	Solyc08g065890.2.1	Solyc08g065890.2.1 [445-454]	Solyc08g065890.2.1 1xPhospho [T451(100)]	Solyc08g065890.2.1	Epsin IPR001026 Epsin, N-terminal	BR/MG	phosphopeptide
Phos12212	Solyc01g095900.2.1			2.19396	7.27816e-08	1.58432e-06	[K].RSSIVNLGK.[S]	1xTMTpro [K9];1xTMTpro [N-Term];1xPhospho [S]	Solyc01g095900.2.1	Solyc01g095900.2.1 [1407-1415]	NA	Solyc01g095900.2.1	Protein TIF31 homolog IPR011990 Tetratricopeptide-like helical	BR/MG	phosphopeptide
Phos12213	Solyc02g090900.2.1	QLPDISS#PISTWDVVDGTK	Solyc02g090900.2.1_S269	0.53745	3.31865e-06	3.79642e-05	[K].QLPDISSPISTWDVVDGTK.[S]	1xTMTpro [K19];1xTMTpro [N-Term];1xPhospho [S7(99.6)]	Solyc02g090900.2.1	Solyc02g090900.2.1 [263-281]	Solyc02g090900.2.1 1xPhospho [S269(99.6)]	Solyc02g090900.2.1	Remorin IPR005516 Remorin, C-terminal region	BR/MG	phosphopeptide
Phos12222	Solyc11g008720.1.1	YKEDIELIS#K	Solyc11g008720.1.1_S99	1.81445	1.41288e-08	4.13816e-07	[R].YKEDIELISK.[L]	2xTMTpro [K2; K10];1xTMTpro [N-Term];1xPhospho [S9(100)]	Solyc11g008720.1.1	Solyc11g008720.1.1 [91-100]	Solyc11g008720.1.1 1xPhospho [S99(100)]	Solyc11g008720.1.1	Beta-glucosidase G4 IPR001360 Glycoside hydrolase, family 1	BR/MG	phosphopeptide
Phos12236	Solyc12g017450.1.1	S#GPINSNAPLR	Solyc12g017450.1.1_S64	0.458029	3.65213e-11	4.06061e-09	[K].SGPINSNAPLR.[T]	1xTMTpro [N-Term];1xPhospho [S1(100)]	Solyc12g017450.1.1	Solyc12g017450.1.1 [64-74]	Solyc12g017450.1.1 1xPhospho [S64(100)]	Solyc12g017450.1.1	Cysteine-type endopeptidase_ ubiquitin thiolesterase	BR/MG	phosphopeptide
Phos12268	Solyc08g067920.2.1	IS#PVWVDGK	Solyc08g067920.2.1_S1126	1.83682	7.06021e-08	1.54268e-06	[K].ISPVWVDGK.[A]	1xTMTpro [K9];1xTMTpro [N-Term];1xPhospho [S2(100)]	Solyc08g067920.2.1	Solyc08g067920.2.1 [1125-1133]	Solyc08g067920.2.1 1xPhospho [S1126(100)]	Solyc08g067920.2.1	Nucleic acid binding protein IPR019542 Enhancer of polycomb-like	BR/MG	phosphopeptide
Phos12279	Solyc12g017450.1.1	T#GSFSGATSHS#GQLNSGNR	Solyc12g017450.1.1_T75;S85	0.482773	1.10466e-08	3.38996e-07	[R].TGSFSGATSHSGQLNSGNR.[M]	1xTMTpro [N-Term];2xPhospho [T1(98.4); S11(100)]	Solyc12g017450.1.1	Solyc12g017450.1.1 [75-93]	Solyc12g017450.1.1 2xPhospho [T75(99.1); S85(100)]	Solyc12g017450.1.1	Cysteine-type endopeptidase_ ubiquitin thiolesterase	BR/MG	phosphopeptide
Phos12281	Solyc04g014480.2.1	FLLS#PTIHR	Solyc04g014480.2.1_S14	6.88389	5.89244e-14	7.31534e-11	[R].FLLSPTIHR.[S]	1xTMTpro [N-Term];1xPhospho [S4(100)]	Solyc04g014480.2.1	Solyc04g014480.2.1 [11-19]	Solyc04g014480.2.1 1xPhospho [S14(100)]	Solyc04g014480.2.1	class I heat shock protein 3 IPR002068 Heat shock protein Hsp20	BR/MG	phosphopeptide
Phos1230	Solyc02g078640.2.1	FGPLS#PVNTNPLNDAK	Solyc02g078640.2.1_S1876	0.615148	9.18159e-08	1.91779e-06	[K].FGPLSPVNTNPLNDAK.[S]	1xTMTpro [K16];1xTMTpro [N-Term];1xPhospho [S5(100)]	Solyc02g078640.2.1	Solyc02g078640.2.1 [1872-1887]	Solyc02g078640.2.1 1xPhospho [S1876(100)]	Solyc02g078640.2.1	Microtubule associated protein IPR011989 Armadillo-like helical	BR/MG	phosphopeptide
Phos12305	Solyc01g009300.2.1	RVS#FGASK	Solyc01g009300.2.1_S572	0.422603	7.64301e-10	4.14529e-08	[R].RVSFGASK.[E]	1xTMTpro [K8];1xTMTpro [N-Term];1xPhospho [S3(100)]	Solyc01g009300.2.1	Solyc01g009300.2.1 [570-577]	Solyc01g009300.2.1 1xPhospho [S572(100)]	Solyc01g009300.2.1	Serine_threonine kinase IPR002290 Serine_threonine protein kinase	BR/MG	phosphopeptide
Phos12332	Solyc08g067790.2.1	YVPNS#PGVQK	Solyc08g067790.2.1_S127	2.04547	6.35067e-09	2.20921e-07	[R].YVPNSPGVQK.[S]	1xTMTpro [K10];1xTMTpro [N-Term];1xPhospho [S5(100)]	Solyc08g067790.2.1	Solyc08g067790.2.1 [123-132]	Solyc08g067790.2.1 1xPhospho [S127(100)]	Solyc08g067790.2.1	Transcription elongation factor S-II IPR017890 Transcription elongation factor S-IIM	BR/MG	phosphopeptide
Phos1234	Solyc07g022910.2.1	TASVQSAVPTVQQEAS#PK	Solyc07g022910.2.1_S40	2.95988	1.17767e-09	5.78979e-08	[K].TASVQSAVPTVQQEASPK.[L]	1xTMTpro [K18];1xTMTpro [N-Term];1xPhospho [S16(100)]	Solyc07g022910.2.1	Solyc07g022910.2.1 [25-42]	Solyc07g022910.2.1 1xPhospho [S40(100)]	Solyc07g022910.2.1	Myosin heavy chain-like IPR008545 Protein of unknown function DUF827, plant	BR/MG	phosphopeptide
Phos12343	Solyc12g049510.1.1	LSS#GVSVPPVTEK	Solyc12g049510.1.1_S177	0.539837	4.05724e-09	1.53874e-07	[R].LSSGVSVPPVTEK.[A]	1xTMTpro [K13];1xTMTpro [N-Term];1xPhospho [S3(99.7)]	Solyc12g049510.1.1	Solyc12g049510.1.1 [175-187]	Solyc12g049510.1.1 1xPhospho [S177(99.7)]	Solyc12g049510.1.1	Erect panical 2	BR/MG	phosphopeptide
Phos12361	Solyc01g098740.2.1	SYNHTAS#PR	Solyc01g098740.2.1_S430	2.36528	1.60165e-07	3.00458e-06	[R].SYNHTASPR.[S]	1xTMTpro [N-Term];1xPhospho [S7(100)]	Solyc01g098740.2.1	Solyc01g098740.2.1 [424-432]	Solyc01g098740.2.1 1xPhospho [S430(100)]	Solyc01g098740.2.1	Receptor protein kinase-like protein IPR002290 Serine_threonine protein kinase	BR/MG	phosphopeptide
Phos12369	Solyc02g092470.2.1	SWDDNSLS#P	Solyc02g092470.2.1_S888	0.658884	1.98313e-05	0.00016891	[R].SWDDNSLSP.[-]	1xTMTpro [N-Term];1xPhospho [S8(100)]	Solyc02g092470.2.1	Solyc02g092470.2.1 [881-889]	Solyc02g092470.2.1 1xPhospho [S888(100)]	Solyc02g092470.2.1	Formin 3 IPR015425 Actin-binding FH2	BR/MG	phosphopeptide
Phos12376	Solyc02g082480.2.1	LQTFLS#FADEKEES#VR	Solyc02g082480.2.1_S904;S912	0.554058	3.78962e-06	4.22322e-05	[R].LQTFLSFADEKEESVR.[S]	1xTMTpro [K11];1xTMTpro [N-Term];2xPhospho [S6(99.6); S14(100)]	Solyc02g082480.2.1	Solyc02g082480.2.1 [899-914]	Solyc02g082480.2.1 2xPhospho [S904(100); S912(100)]	Solyc02g082480.2.1	Glutamate-gated kainate-type ion channel receptor subunit GluR5 IPR017103 Ionotropic glutamate-like receptor, plant	BR/MG	phosphopeptide
Phos12377	Solyc04g082480.2.1	SPS#TSQEEAPR	Solyc04g082480.2.1_S805	0.482475	7.22794e-07	1.05956e-05	[R].SPSTSQEEAPR.[V]	1xTMTpro [N-Term];1xPhospho [S3(100)]	Solyc04g082480.2.1	Solyc04g082480.2.1 [803-813]	Solyc04g082480.2.1 1xPhospho [S805(100)]	Solyc04g082480.2.1	Nodule inception protein (Fragment) IPR003035 Plant regulator RWP-RK	BR/MG	phosphopeptide
Phos12382	Solyc03g025360.2.1	AENLAS#PGSR	Solyc03g025360.2.1_S405	1.5084	2.75427e-06	3.24584e-05	[R].AENLASPGSR.[W]	1xTMTpro [N-Term];1xPhospho [S6(100)]	Solyc03g025360.2.1	Solyc03g025360.2.1 [400-409]	Solyc03g025360.2.1 1xPhospho [S405(100)]	Solyc03g025360.2.1	Protein serine_threonine kinase IPR002290 Serine_threonine protein kinase	BR/MG	phosphopeptide
Phos12387	Solyc02g087850.1.1	VALTS#STLGSLK	Solyc02g087850.1.1_S39	0.65812	8.78948e-06	8.61309e-05	[R].VALTSSTLGSLK.[L]	1xTMTpro [K12];1xTMTpro [N-Term];1xPhospho [S5(99.7)]	Solyc02g087850.1.1	Solyc02g087850.1.1 [35-46]	Solyc02g087850.1.1 1xPhospho [S39(99.7)]	Solyc02g087850.1.1	Glutaredoxin family protein IPR012335 Thioredoxin fold	BR/MG	phosphopeptide
Phos12395	Solyc12g013700.1.1	VGS#EANWSDWNTSY	Solyc12g013700.1.1_S243	2.09226	3.14488e-09	1.26157e-07	[R].VGSEANWSDWNTSY.[-]	1xTMTpro [N-Term];1xPhospho [S3(100)]	Solyc12g013700.1.1	Solyc12g013700.1.1 [241-254]	Solyc12g013700.1.1 1xPhospho [S243(100)]	Solyc12g013700.1.1	Aluminum-induced protein-like protein	BR/MG	phosphopeptide
Phos12444	Solyc11g012040.1.1	S#GQLEPTIS#FKK	Solyc11g012040.1.1_S135;S143	0.156513	4.52991e-12	1.04142e-09	[R].SGQLEPTISFKK.[M]	2xTMTpro [K11; K12];1xTMTpro [N-Term];2xPhospho [S1(100); S9(100)]	Solyc11g012040.1.1	Solyc11g012040.1.1 [135-146]	Solyc11g012040.1.1 2xPhospho [S135(100); S143(100)]	Solyc11g012040.1.1	Cysteine-type endopeptidase_ ubiquitin thiolesterase	BR/MG	phosphopeptide
Phos12458	Solyc02g078030.1.1			1.51607	1.37154e-05	0.000124641	[R].LLPLFPVTSPRVSGSSDS.[-]	1xTMTpro [N-Term];2xPhospho [T/S]	Solyc02g078030.1.1	Solyc02g078030.1.1 [246-263]	Solyc02g078030.1.1 2xPhospho [S263(99); T/S]	Solyc02g078030.1.1	DNA-binding WRKY VQ IPR008889 VQ	BR/MG	phosphopeptide
Phos12460	Solyc12g099740.1.1	FFSAS#VPGS#R	Solyc12g099740.1.1_S744;S748	0.654819	1.90511e-06	2.37999e-05	[K].FFSASVPGSR.[I]	1xTMTpro [N-Term];2xPhospho [S5(100); S9(100)]	Solyc12g099740.1.1; Solyc11g065120.1.1	Solyc12g099740.1.1 [740-749]; Solyc11g065120.1.1 [844-853]	Solyc12g099740.1.1 2xPhospho [S744(100); S748(100)]; Solyc11g065120.1.1 2xPhospho [S848(100); S852(100)]	Solyc12g099740.1.1; Solyc11g065120.1.1	NA	BR/MG	phosphopeptide
Phos12463	Solyc06g016770.2.1	SLS#LPVINK	Solyc06g016770.2.1_S211	0.435288	1.68879e-09	7.66399e-08	[R].SLSLPVINK.[D]	1xTMTpro [K9];1xTMTpro [N-Term];1xPhospho [S3(100)]	Solyc06g016770.2.1	Solyc06g016770.2.1 [209-217]	Solyc06g016770.2.1 1xPhospho [S211(100)]	Solyc06g016770.2.1	Zinc finger family protein IPR011016 Zinc finger, RING-CH-type	BR/MG	phosphopeptide
Phos12487	Solyc02g094480.2.1	GSHPLVNS#VHDR	Solyc02g094480.2.1_S281	0.609851	0.00241513	0.00943851	[R].GSHPLVNSVHDR.[D]	1xTMTpro [N-Term];1xPhospho [S8(100)]	Solyc02g094480.2.1	Solyc02g094480.2.1 [274-285]	Solyc02g094480.2.1 1xPhospho [S281(100)]	Solyc02g094480.2.1	Pentatricopeptide repeat-containing protein IPR013078 Phosphoglycerate mutase	BR/MG	phosphopeptide
Phos12489	Solyc12g056780.1.1	QEGKS#PTFLK	Solyc12g056780.1.1_S97	1.7452	4.22355e-09	1.58358e-07	[K].QEGKSPTFLK.[A]	2xTMTpro [K4; K10];1xTMTpro [N-Term];1xPhospho [S5(100)]	Solyc12g056780.1.1	Solyc12g056780.1.1 [93-102]	Solyc12g056780.1.1 1xPhospho [S97(100)]	Solyc12g056780.1.1	Prostaglandin E synthase 3 IPR017447 CS	BR/MG	phosphopeptide
Phos12491	Solyc12g035130.1.1	S#RS#PNKGSGWSDK	Solyc12g035130.1.1_S595;S597	1.61358	0.000381443	0.00202586	[R].SRSPNKGSGWSDK.[K]	2xTMTpro [K6; K13];1xTMTpro [N-Term];2xPhospho [S1(100); S3(100)]	Solyc12g035130.1.1	Solyc12g035130.1.1 [595-607]	Solyc12g035130.1.1 2xPhospho [S595(100); S597(100)]	Solyc12g035130.1.1	ATP dependent RNA helicase IPR011545 DNA_RNA helicase, DEAD_DEAH box type, N-terminal	BR/MG	phosphopeptide
Phos12497	Solyc05g055110.2.1	AVDT#PAGNDK	Solyc05g055110.2.1_T168	2.10247	3.19215e-09	1.27105e-07	[K].AVDTPAGNDK.[G]	1xTMTpro [K10];1xTMTpro [N-Term];1xPhospho [T4(100)]	Solyc05g055110.2.1	Solyc05g055110.2.1 [165-174]	Solyc05g055110.2.1 1xPhospho [T168(100)]	Solyc05g055110.2.1	Unknown Protein	BR/MG	phosphopeptide
Phos12500	Solyc02g082480.2.1	SIDQDASVNGS#R	Solyc02g082480.2.1_S939	0.613293	5.93766e-06	6.19661e-05	[R].SIDQDASVNGSR.[T]	1xTMTpro [N-Term];1xPhospho [S11(100)]	Solyc02g082480.2.1	Solyc02g082480.2.1 [929-940]	Solyc02g082480.2.1 1xPhospho [S939(100)]	Solyc02g082480.2.1	Glutamate-gated kainate-type ion channel receptor subunit GluR5 IPR017103 Ionotropic glutamate-like receptor, plant	BR/MG	phosphopeptide
Phos12508	Solyc08g080410.2.1	QNLNHS#PR	Solyc08g080410.2.1_S370	1.75064	2.78591e-08	7.2685e-07	[R].QNLNHSPR.[N]	1xTMTpro [N-Term];1xPhospho [S6(100)]	Solyc08g080410.2.1	Solyc08g080410.2.1 [365-372]	Solyc08g080410.2.1 1xPhospho [S370(100)]	Solyc08g080410.2.1	UBX domain-containing protein IPR001012 UBX	BR/MG	phosphopeptide
Phos12509	Solyc09g090340.1.1	SNS#FSGVSK	Solyc09g090340.1.1_S235	0.470422	3.7827e-09	1.45606e-07	[K].SNSFSGVSK.[E]	1xTMTpro [K9];1xTMTpro [N-Term];1xPhospho [S3(100)]	Solyc09g090340.1.1	Solyc09g090340.1.1 [233-241]	Solyc09g090340.1.1 1xPhospho [S235(100)]	Solyc09g090340.1.1	Peroxisomal membrane protein-like	BR/MG	phosphopeptide
Phos12535	Solyc01g095590.2.1	YSS#GSIYDSDKR	Solyc01g095590.2.1_S204	0.660952	0.00025751	0.00144996	[R].YSSGSIYDSDKR.[L]	1xTMTpro [K11];1xTMTpro [N-Term];1xPhospho [S3(99.7)]	Solyc01g095590.2.1	Solyc01g095590.2.1 [202-213]	Solyc01g095590.2.1 1xPhospho [S204(99.7)]	Solyc01g095590.2.1	Extra-large G-protein-like	BR/MG	phosphopeptide
Phos12553	Solyc06g073620.2.1	YIGYVSS#PK	Solyc06g073620.2.1_S79	1.81501	4.17052e-07	6.69786e-06	[K].YIGYVSSPK.[C]	1xTMTpro [K9];1xTMTpro [N-Term];1xPhospho [S7(100)]	Solyc06g073620.2.1	Solyc06g073620.2.1 [73-81]	Solyc06g073620.2.1 1xPhospho [S79(100)]	Solyc06g073620.2.1	Molybdopterin synthase catalytic subunit IPR003448 Molybdopterin biosynthesis MoaE	BR/MG	phosphopeptide
Phos12564	Solyc09g007870.2.1	KYYS#LPDISGR	Solyc09g007870.2.1_S927	0.378996	2.07651e-09	9.05397e-08	[K].KYYSLPDISGR.[Y]	1xTMTpro [K1];1xTMTpro [N-Term];1xPhospho [S4(100)]	Solyc09g007870.2.1	Solyc09g007870.2.1 [924-934]	Solyc09g007870.2.1 1xPhospho [S927(100)]	Solyc09g007870.2.1	Manganese transporter mntH IPR017187 Ethylene-insensitive 2	BR/MG	phosphopeptide
Phos12574	Solyc03g095250.2.1	LDS#PQKYENR	Solyc03g095250.2.1_S850	0.413784	1.25374e-06	1.67792e-05	[K].LDSPQKYENR.[D]	1xTMTpro [K6];1xTMTpro [N-Term];1xPhospho [S3(100)]	Solyc03g095250.2.1	Solyc03g095250.2.1 [848-857]	Solyc03g095250.2.1 1xPhospho [S850(100)]	Solyc03g095250.2.1	cDNA clone 001-032-H02 full insert sequence (Fragment)	BR/MG	phosphopeptide
Phos12575	Solyc01g067710.2.1	MISS#EPTTPK	Solyc01g067710.2.1_S458	1.85066	1.80967e-07	3.33634e-06	[R].MISSEPTTPK.[S]	1xTMTpro [K10];1xTMTpro [N-Term];1xPhospho [S4(100)]	Solyc01g067710.2.1	Solyc01g067710.2.1 [455-464]	Solyc01g067710.2.1 1xPhospho [S458(100)]	Solyc01g067710.2.1	Sodium_hydrogen exchanger IPR018407 Na+_H+ exchanger, isoforms 1-4, conserved region	BR/MG	phosphopeptide
Phos12580	Solyc07g054300.2.1	NFT#VRS#AEENDTYKR	Solyc07g054300.2.1_T416;S419	1.56097	0.00045637	0.00234746	[R].NFTVRSAEENDTYKR.[I]	1xTMTpro [K14];1xTMTpro [N-Term];2xPhospho [T3(100); S6(100)]	Solyc07g054300.2.1	Solyc07g054300.2.1 [414-428]	Solyc07g054300.2.1 2xPhospho [T416(100); S419(100)]	Solyc07g054300.2.1	Phosphatase 2C family protein IPR015655 Protein phosphatase 2C	BR/MG	phosphopeptide
Phos12581	Solyc12g017450.1.1			0.487705	1.79357e-09	8.02607e-08	[K].SSGPQAGGGNVSSR.[Q]	1xTMTpro [N-Term];2xPhospho [S]	Solyc12g017450.1.1	Solyc12g017450.1.1 [123-136]	Solyc12g017450.1.1 2xPhospho [S135(99.2); S]	Solyc12g017450.1.1	Cysteine-type endopeptidase_ ubiquitin thiolesterase	BR/MG	phosphopeptide
Phos12591	Solyc12g099250.1.1	SHS#IS#PQRPPR	Solyc12g099250.1.1_S56;S58	0.647974	3.19401e-06	3.67712e-05	[R].SHSISPQRPPR.[I]	1xTMTpro [N-Term];2xPhospho [S3(100); S5(100)]	Solyc12g099250.1.1	Solyc12g099250.1.1 [54-64]	Solyc12g099250.1.1 2xPhospho [S56(100); S58(100)]	Solyc12g099250.1.1	Kinase family protein IPR002290 Serine_threonine protein kinase	BR/MG	phosphopeptide
Phos12595	Solyc05g014540.2.1	DIILGT#PTDK	Solyc05g014540.2.1_T109	0.659552	8.96378e-06	8.75422e-05	[K].DIILGTPTDK.[R]	1xTMTpro [K10];1xTMTpro [N-Term];1xPhospho [T6(100)]	Solyc05g014540.2.1	Solyc05g014540.2.1 [104-113]	Solyc05g014540.2.1 1xPhospho [T109(100)]	Solyc05g014540.2.1	DNA polymerase alpha subunit B family IPR016722 DNA polymerase alpha, subunit B	BR/MG	phosphopeptide
Phos12598	Solyc04g071620.2.1	TS#YGDDTYGK	Solyc04g071620.2.1_S54	1.54217	6.56036e-07	9.79075e-06	[K].TSYGDDTYGK.[K]	1xTMTpro [K10];1xTMTpro [N-Term];1xPhospho [S2(100)]	Solyc04g071620.2.1	Solyc04g071620.2.1 [53-62]	Solyc04g071620.2.1 1xPhospho [S54(100)]	Solyc04g071620.2.1	ASR4 (Fragment) IPR003496 ABA_WDS induced protein	BR/MG	phosphopeptide
Phos12599	Solyc10g081620.1.1	LQALEADRES#MR	Solyc10g081620.1.1_S414	0.663864	3.62211e-06	4.07265e-05	[R].LQALEADRESMR.[Q]	1xTMTpro [N-Term];1xPhospho [S10(100)]	Solyc10g081620.1.1	Solyc10g081620.1.1 [405-416]	Solyc10g081620.1.1 1xPhospho [S414(100)]	Solyc10g081620.1.1	IFA binding protein IPR007656 Protein of unknown function DUF593	BR/MG	phosphopeptide
Phos12603	Solyc02g078760.1.1	LYADENNS#PK	Solyc02g078760.1.1_S52	0.412931	1.05994e-11	1.79616e-09	[K].LYADENNSPK.[K]	1xTMTpro [K10];1xTMTpro [N-Term];1xPhospho [S8(100)]	Solyc02g078760.1.1	Solyc02g078760.1.1 [45-54]	Solyc02g078760.1.1 1xPhospho [S52(100)]	Solyc02g078760.1.1	CK25	BR/MG	phosphopeptide
Phos12618	Solyc05g014130.2.1	AGNS#QELSPR	Solyc05g014130.2.1_S187	0.550681	1.82624e-08	5.1057e-07	[R].AGNSQELSPR.[S]	1xTMTpro [N-Term];1xPhospho [S4(100)]	Solyc05g014130.2.1	Solyc05g014130.2.1 [184-193]	Solyc05g014130.2.1 1xPhospho [S187(100)]	Solyc05g014130.2.1	COP1-interacting protein 4	BR/MG	phosphopeptide
Phos12632	Solyc01g099850.2.1	GS#PRS#PTTLGSLK	Solyc01g099850.2.1_S280;S283	1.88613	7.89561e-06	7.87057e-05	[R].GSPRSPTTLGSLK.[G]	1xTMTpro [K13];1xTMTpro [N-Term];2xPhospho [S2(100); S5(100)]	Solyc01g099850.2.1	Solyc01g099850.2.1 [279-291]	Solyc01g099850.2.1 2xPhospho [S280(100); S283(100)]	Solyc01g099850.2.1	Multi-pass transmembrane protein IPR018143 Folate receptor, conserved region	BR/MG	phosphopeptide
Phos12635	Solyc10g006050.2.1	MDGRFS#PVAGAR	Solyc10g006050.2.1_S197	1.74251	6.42032e-08	1.42853e-06	[R].MDGRFSPVAGAR.[A]	1xTMTpro [N-Term];1xPhospho [S6(100)]	Solyc10g006050.2.1	Solyc10g006050.2.1 [192-203]	Solyc10g006050.2.1 1xPhospho [S197(100)]	Solyc10g006050.2.1	Heterogeneous nuclear ribonucleoprotein A3 IPR000504 RNA recognition motif, RNP-1	BR/MG	phosphopeptide
Phos1264	Solyc04g051470.1.1	SFS#FNGPVGGNSETK	Solyc04g051470.1.1_S29	0.325764	4.5184e-10	2.69872e-08	[K].SFSFNGPVGGNSETK.[R]	1xTMTpro [K15];1xTMTpro [N-Term];1xPhospho [S3(99.7)]	Solyc04g051470.1.1	Solyc04g051470.1.1 [27-41]	Solyc04g051470.1.1 1xPhospho [S29(100)]	Solyc04g051470.1.1	Unknown Protein	BR/MG	phosphopeptide
Phos12641	Solyc08g065150.1.1	IKS#INFANYR	Solyc08g065150.1.1_S86	0.610843	4.46327e-09	1.64782e-07	[R].IKSINFANYR.[S]	1xTMTpro [K2];1xTMTpro [N-Term];1xPhospho [S3(100)]	Solyc08g065150.1.1	Solyc08g065150.1.1 [84-93]	Solyc08g065150.1.1 1xPhospho [S86(100)]	Solyc08g065150.1.1	Genomic DNA chromosome 5 P1 clone MHM17	BR/MG	phosphopeptide
Phos12643	Solyc09g015830.1.1	DLNESPGYDAS#MTDSR	Solyc09g015830.1.1_S608	2.08908	9.43224e-08	1.95601e-06	[K].DLNESPGYDASMTDSR.[S]	1xTMTpro [N-Term];1xPhospho [S11(100)]	Solyc09g015830.1.1	Solyc09g015830.1.1 [598-613]	Solyc09g015830.1.1 1xPhospho [S608(100)]	Solyc09g015830.1.1	Pto-like, Serine_threonine kinase protein, resistance protein	BR/MG	phosphopeptide
Phos1266	Solyc09g090200.2.1	EGSKLS#PHEEAPSTATK	Solyc09g090200.2.1_S36	0.556617	8.18971e-08	1.74336e-06	[K].EGSKLSPHEEAPSTATK.[Q]	2xTMTpro [K4; K17];1xTMTpro [N-Term];1xPhospho [S6(100)]	Solyc09g090200.2.1	Solyc09g090200.2.1 [31-47]	Solyc09g090200.2.1 1xPhospho [S36(100)]	Solyc09g090200.2.1	Serine_threonine-protein kinase 38 IPR002290 Serine_threonine protein kinase	BR/MG	phosphopeptide
Phos12661	Solyc10g081330.1.1			0.653435	0.000147954	0.000910591	[R].LTSFADSDPTHR.[K]	1xTMTpro [N-Term];1xPhospho [T/S]	Solyc10g081330.1.1	Solyc10g081330.1.1 [98-109]	NA	Solyc10g081330.1.1	Heterogeneous nuclear ribonucleoprotein A3-like protein 2 IPR000504 RNA recognition motif, RNP-1	BR/MG	phosphopeptide
Phos12666	Solyc04g050960.2.1	LSLEEVAT#PK	Solyc04g050960.2.1_T156	1.65971	4.87332e-06	5.2287e-05	[K].LSLEEVATPK.[D]	1xTMTpro [K10];1xTMTpro [N-Term];1xPhospho [T8(100)]	Solyc04g050960.2.1	Solyc04g050960.2.1 [149-158]	Solyc04g050960.2.1 1xPhospho [T156(100)]	Solyc04g050960.2.1	Chromatin remodeling complex subunit IPR012287 Homeodomain-related	BR/MG	phosphopeptide
Phos12669	Solyc09g025270.2.1	SVGNS#PNLSAR	Solyc09g025270.2.1_S418	0.376261	1.57805e-10	1.20365e-08	[K].SVGNSPNLSAR.[Q]	1xTMTpro [N-Term];1xPhospho [S5(100)]	Solyc09g025270.2.1	Solyc09g025270.2.1 [414-424]	Solyc09g025270.2.1 1xPhospho [S418(100)]	Solyc09g025270.2.1	U-box domain-containing protein 3 IPR011989 Armadillo-like helical	BR/MG	phosphopeptide
Phos12689	Solyc08g080690.2.1	ASGDELS#PGLKK	Solyc08g080690.2.1_S882	1.9596	1.27253e-10	1.0376e-08	[R].ASGDELSPGLKK.[E]	2xTMTpro [K11; K12];1xTMTpro [N-Term];1xPhospho [S7(100)]	Solyc08g080690.2.1	Solyc08g080690.2.1 [876-887]	Solyc08g080690.2.1 1xPhospho [S882(100)]	Solyc08g080690.2.1	Methyl binding domain protein IPR001739 Methyl-CpG DNA binding	BR/MG	phosphopeptide
Phos12690	Solyc05g023740.2.1	ASHS#LPR	Solyc05g023740.2.1_S99	1.61559	5.47103e-07	8.45085e-06	[R].ASHSLPR.[G]	1xTMTpro [N-Term];1xPhospho [S4(100)]	Solyc05g023740.2.1	Solyc05g023740.2.1 [96-102]	Solyc05g023740.2.1 1xPhospho [S99(100)]	Solyc05g023740.2.1	MEI2-like RNA binding protein IPR007201 RNA recognition motif 2	BR/MG	phosphopeptide
Phos12698	Solyc08g066600.2.1	SLT#STAASK	Solyc08g066600.2.1_T117	0.572293	5.19217e-07	8.06964e-06	[R].SLTSTAASK.[M]	1xTMTpro [K9];1xTMTpro [N-Term];1xPhospho [T3(100)]	Solyc08g066600.2.1	Solyc08g066600.2.1 [115-123]	Solyc08g066600.2.1 1xPhospho [T117(100)]	Solyc08g066600.2.1	Homology to unknown gene IPR008528 Protein of unknown function DUF810	BR/MG	phosphopeptide
Phos12700	Solyc10g086360.1.1	SIS#LPTPLK	Solyc10g086360.1.1_S99	0.564061	7.85519e-08	1.68957e-06	[R].SISLPTPLK.[L]	1xTMTpro [K9];1xTMTpro [N-Term];1xPhospho [S3(99.7)]	Solyc10g086360.1.1	Solyc10g086360.1.1 [97-105]	Solyc10g086360.1.1 1xPhospho [S99(100)]	Solyc10g086360.1.1	BRI1-KD interacting protein 130	BR/MG	phosphopeptide
Phos12703	Solyc09g007870.2.1	SVSS#LTSNYAEPLAR	Solyc09g007870.2.1_S857	0.592808	1.46313e-07	2.79183e-06	[R].SVSSLTSNYAEPLAR.[V]	1xTMTpro [N-Term];1xPhospho [S4(99.5)]	Solyc09g007870.2.1	Solyc09g007870.2.1 [854-868]	Solyc09g007870.2.1 1xPhospho [S857(99.5)]	Solyc09g007870.2.1	Manganese transporter mntH IPR017187 Ethylene-insensitive 2	BR/MG	phosphopeptide
Phos12717	Solyc01g095590.2.1	ASFFS#GIIK	Solyc01g095590.2.1_S804	0.59961	7.16229e-07	1.05183e-05	[K].ASFFSGIIK.[N]	1xTMTpro [K9];1xTMTpro [N-Term];1xPhospho [S5(100)]	Solyc01g095590.2.1	Solyc01g095590.2.1 [800-808]	Solyc01g095590.2.1 1xPhospho [S804(100)]	Solyc01g095590.2.1	Extra-large G-protein-like	BR/MG	phosphopeptide
Phos12721	Solyc07g008190.2.1	GCGLVEFPRT#PYSR	Solyc07g008190.2.1_T348	1.50683	1.60537e-06	2.05983e-05	[R].GCGLVEFPRTPYSR.[T]	1xCarbamidomethyl [C2];1xTMTpro [N-Term];1xPhospho [T10(100)]	Solyc07g008190.2.1	Solyc07g008190.2.1 [339-352]	Solyc07g008190.2.1 1xPhospho [T348(100)]	Solyc07g008190.2.1	Unknown Protein	BR/MG	phosphopeptide
Phos1273	Solyc03g123920.2.1	TSHS#GPINSNTPSAR	Solyc03g123920.2.1_S43	0.470071	3.50423e-07	5.81852e-06	[R].TSHSGPINSNTPSAR.[T]	1xTMTpro [N-Term];1xPhospho [S4(100)]	Solyc03g123920.2.1	Solyc03g123920.2.1 [40-54]	Solyc03g123920.2.1 1xPhospho [S43(100)]	Solyc03g123920.2.1	Cysteine-type endopeptidase_ ubiquitin thiolesterase	BR/MG	phosphopeptide
Phos12736	Solyc02g087850.1.1	SYS#MHDDGYHR	Solyc02g087850.1.1_S26	0.48978	1.30198e-07	2.53794e-06	[R].SYSMHDDGYHR.[V]	1xOxidation [M4];1xTMTpro [N-Term];1xPhospho [S3(100)]	Solyc02g087850.1.1	Solyc02g087850.1.1 [24-34]	Solyc02g087850.1.1 1xPhospho [S26(100)]	Solyc02g087850.1.1	Glutaredoxin family protein IPR012335 Thioredoxin fold	BR/MG	phosphopeptide
Phos12739	Solyc03g113340.2.1	AS#SILQPDEQK	Solyc03g113340.2.1_S319	1.85409	1.70742e-06	2.17054e-05	[R].ASSILQPDEQK.[N]	1xTMTpro [K11];1xTMTpro [N-Term];1xPhospho [S2(99.8)]	Solyc03g113340.2.1	Solyc03g113340.2.1 [318-328]	Solyc03g113340.2.1 1xPhospho [S319(99.8)]	Solyc03g113340.2.1	Nodulin-like protein (Fragment) IPR010658 Nodulin-like	BR/MG	phosphopeptide
Phos12756	Solyc03g117500.1.1	GFYLHPS#PR	Solyc03g117500.1.1_S136	1.62962	2.98609e-05	0.000238458	[K].GFYLHPSPR.[T]	1xTMTpro [N-Term];1xPhospho [S7(100)]	Solyc03g117500.1.1	Solyc03g117500.1.1 [130-138]	Solyc03g117500.1.1 1xPhospho [S136(100)]	Solyc03g117500.1.1	VQ motif-containing protein IPR008889 VQ	BR/MG	phosphopeptide
Phos12760	Solyc05g006540.2.1	LLS#VEHAHFA	Solyc05g006540.2.1_S1353	0.666556	0.000180993	0.00107701	[R].LLSVEHAHFA.[-]	1xTMTpro [N-Term];1xPhospho [S3(100)]	Solyc05g006540.2.1	Solyc05g006540.2.1 [1351-1360]	Solyc05g006540.2.1 1xPhospho [S1353(100)]	Solyc05g006540.2.1	Paired amphipathic helix protein SIN3 IPR013194 Histone deacetylase interacting	BR/MG	phosphopeptide
Phos12786	Solyc01g099190.2.1	KSDFLTS#SLK	Solyc01g099190.2.1_S274	1.60988	9.24162e-06	8.98308e-05	[K].KSDFLTSSLK.[S]	2xTMTpro [K1; K10];1xTMTpro [N-Term];1xPhospho [S7(100)]	Solyc01g099190.2.1	Solyc01g099190.2.1 [268-277]	Solyc01g099190.2.1 1xPhospho [S274(99.6)]	Solyc01g099190.2.1	Lipoxygenase IPR001246 Lipoxygenase, plant	BR/MG	phosphopeptide
Phos12795	Solyc03g120710.2.1	RPVYYVQSPS#RDSQDGDK	Solyc03g120710.2.1_S33	0.440824	1.46547e-09	6.92221e-08	[K].RPVYYVQSPSRDSQDGDK.[S]	1xTMTpro [K18];1xTMTpro [N-Term];1xPhospho [S10(100)]	Solyc03g120710.2.1	Solyc03g120710.2.1 [24-41]	Solyc03g120710.2.1 1xPhospho [S33(100)]	Solyc03g120710.2.1	Harpin-induced protein IPR010847 Harpin-induced 1	BR/MG	phosphopeptide
Phos12799	Solyc06g065570.2.1	KINT#AIFPVR	Solyc06g065570.2.1_T27	1.6067	4.22487e-07	6.77385e-06	[K].KINTAIFPVR.[Y]	1xTMTpro [K1];1xTMTpro [N-Term];1xPhospho [T4(100)]	Solyc06g065570.2.1	Solyc06g065570.2.1 [24-33]	Solyc06g065570.2.1 1xPhospho [T27(100)]	Solyc06g065570.2.1	N-acetyltransferase IPR000182 GCN5-related N-acetyltransferase	BR/MG	phosphopeptide
Phos12800	Solyc05g006490.2.1			1.68585	1.10649e-07	2.20901e-06	[K].CSTPGSVAQK.[K]	1xCarbamidomethyl [C1];1xTMTpro [K10];1xTMTpro [N-Term];1xPhospho [S/T]	Solyc05g006490.2.1	Solyc05g006490.2.1 [59-68]	NA	Solyc05g006490.2.1	F3I6.9 protein	BR/MG	phosphopeptide
Phos12801	Solyc08g077440.2.1	LSS#PLLDDK	Solyc08g077440.2.1_S620	1.56189	8.80583e-07	1.24968e-05	[R].LSSPLLDDK.[L]	1xTMTpro [K9];1xTMTpro [N-Term];1xPhospho [S3(100)]	Solyc08g077440.2.1	Solyc08g077440.2.1 [618-626]	Solyc08g077440.2.1 1xPhospho [S620(100)]	Solyc08g077440.2.1	ATP-dependent protease La IPR004815 Peptidase S16, ATP-dependent protease La	BR/MG	phosphopeptide
Phos12819	Solyc03g123920.2.1	KIS#GPLDS#AK	Solyc03g123920.2.1_S141;S146	0.410961	5.11687e-12	1.11217e-09	[R].KISGPLDSAK.[I]	2xTMTpro [K1; K10];1xTMTpro [N-Term];2xPhospho [S3(100); S8(100)]	Solyc03g123920.2.1	Solyc03g123920.2.1 [139-148]	Solyc03g123920.2.1 2xPhospho [S141(100); S146(100)]	Solyc03g123920.2.1	Cysteine-type endopeptidase_ ubiquitin thiolesterase	BR/MG	phosphopeptide
Phos1282	Solyc04g077470.2.1	SS#EGDLTLLVDGKPK	Solyc04g077470.2.1_S646	1.57911	1.37201e-06	1.81023e-05	[R].SSEGDLTLLVDGKPK.[H]	2xTMTpro [K13; K15];1xTMTpro [N-Term];1xPhospho [S2(99.7)]	Solyc04g077470.2.1	Solyc04g077470.2.1 [645-659]	Solyc04g077470.2.1 1xPhospho [S646(99.8)]	Solyc04g077470.2.1	Cellulose synthase-like C1-2 glycosyltransferase family 2 protein IPR001173 Glycosyl transferase, family 2	BR/MG	phosphopeptide
Phos12830	Solyc02g080070.2.1			1.62651	3.54726e-07	5.86974e-06	[R].MTNSSEVAK.[S]	1xOxidation [M1];1xTMTpro [K9];1xTMTpro [N-Term];1xPhospho [T/S]	Solyc02g080070.2.1	Solyc02g080070.2.1 [649-657]	NA	Solyc02g080070.2.1	RLK, Receptor like protein, putative resistance protein with an antifungal domain	BR/MG	phosphopeptide
Phos12831	Solyc06g065360.2.1	VTSDEAKFS#PR	Solyc06g065360.2.1_S93	3.66336	2.48391e-10	1.72767e-08	[R].VTSDEAKFSPR.[A]	1xTMTpro [K7];1xTMTpro [N-Term];1xPhospho [S9(100)]	Solyc06g065360.2.1	Solyc06g065360.2.1 [85-95]	Solyc06g065360.2.1 1xPhospho [S93(100)]	Solyc06g065360.2.1	Erythroid differentiation-related factor 1-like protein	BR/MG	phosphopeptide
Phos1284	Solyc04g081260.2.1	LQSLEAQLQANLEQKS#PQK	Solyc04g081260.2.1_S325	0.333635	1.26747e-12	5.01919e-10	[K].LQSLEAQLQANLEQKSPQK.[S]	2xTMTpro [K15; K19];1xTMTpro [N-Term];1xPhospho [S16(100)]	Solyc04g081260.2.1	Solyc04g081260.2.1 [310-328]	Solyc04g081260.2.1 1xPhospho [S325(100)]	Solyc04g081260.2.1	Filament-like plant protein (Fragment) IPR008587 Protein of unknown function DUF869, plant	BR/MG	phosphopeptide
Phos12844	Solyc05g008750.2.1	NSPS#SPQDEGR	Solyc05g008750.2.1_S20	1.76748	1.21931e-05	0.000112686	[R].NSPSSPQDEGR.[S]	1xTMTpro [N-Term];1xPhospho [S4(99.7)]	Solyc05g008750.2.1	Solyc05g008750.2.1 [17-27]	Solyc05g008750.2.1 1xPhospho [S20(99.7)]	Solyc05g008750.2.1	Splicing factor arginine_serine-rich 12	BR/MG	phosphopeptide
Phos12849	Solyc04g078810.2.1	VGTFLS#PRT#PSYR	Solyc04g078810.2.1_S192;T195	1.7373	5.62457e-07	8.65789e-06	[R].VGTFLSPRTPSYR.[H]	1xTMTpro [N-Term];2xPhospho [S6(100); T9(100)]	Solyc04g078810.2.1	Solyc04g078810.2.1 [187-199]	Solyc04g078810.2.1 2xPhospho [S192(100); T195(100)]	Solyc04g078810.2.1	Remorin IPR005516 Remorin, C-terminal region	BR/MG	phosphopeptide
Phos12851	Solyc08g029220.1.1	NAKPTDS#NGS#SK	Solyc08g029220.1.1_S439;S442	1.62369	0.000150175	0.000921515	[R].NAKPTDSNGSSK.[A]	2xTMTpro [K3; K12];1xTMTpro [N-Term];2xPhospho [S7(100); S10(100)]	Solyc08g029220.1.1	Solyc08g029220.1.1 [433-444]	Solyc08g029220.1.1 2xPhospho [S439(100); S442(100)]	Solyc08g029220.1.1	Chaperone protein dnaJ 49 IPR003095 Heat shock protein DnaJ	BR/MG	phosphopeptide
Phos12852	Solyc01g080160.2.1			1.88397	1.63483e-08	4.63783e-07	[K].EGHSPKKSSEDLSTSR.[R]	2xTMTpro [K6; K7];1xTMTpro [N-Term];2xPhospho [S4(100); S/T]	Solyc01g080160.2.1	Solyc01g080160.2.1 [471-486]	Solyc01g080160.2.1 2xPhospho [S474(100); S/T]	Solyc01g080160.2.1	Cbs domain containing protein expressed (Fragment) IPR002550 Protein of unknown function DUF21	BR/MG	phosphopeptide
Phos12856	Solyc04g049930.2.1	VDS#LDEDRDFR	Solyc04g049930.2.1_S29	1.76883	4.26077e-08	1.03738e-06	[K].VDSLDEDRDFR.[S]	1xTMTpro [N-Term];1xPhospho [S3(100)]	Solyc04g049930.2.1	Solyc04g049930.2.1 [27-37]	Solyc04g049930.2.1 1xPhospho [S29(100)]	Solyc04g049930.2.1	Unknown Protein	BR/MG	phosphopeptide
Phos12864	Solyc09g007870.2.1			0.528513	5.18611e-06	5.53007e-05	[K].LEDTGSGTGSLSR.[L]	1xTMTpro [N-Term];1xPhospho [T/S]	Solyc09g007870.2.1	Solyc09g007870.2.1 [654-666]	NA	Solyc09g007870.2.1	Manganese transporter mntH IPR017187 Ethylene-insensitive 2	BR/MG	phosphopeptide
Phos12890	Solyc04g014680.2.1	LTNS#GSMPK	Solyc04g014680.2.1_S97	0.261201	1.43257e-13	1.21802e-10	[K].LTNSGSMPK.[K]	1xTMTpro [K9];1xTMTpro [N-Term];1xPhospho [S4(100)]	Solyc04g014680.2.1	Solyc04g014680.2.1 [94-102]	Solyc04g014680.2.1 1xPhospho [S97(100)]	Solyc04g014680.2.1	Cysteine-type endopeptidase_ ubiquitin thiolesterase	BR/MG	phosphopeptide
Phos12895	Solyc08g080110.2.1			1.70679	4.49209e-10	2.68856e-08	[R].IMSSSPKPDPK.[S]	1xOxidation [M2];2xTMTpro [K7; K11];1xTMTpro [N-Term];1xPhospho [S]	Solyc08g080110.2.1	Solyc08g080110.2.1 [637-647]	NA	Solyc08g080110.2.1	Fam63a protein IPR007518 Protein of unknown function DUF544	BR/MG	phosphopeptide
Phos12914	Solyc08g006040.2.1	SRLS#AAS#KPSIAA	Solyc08g006040.2.1_S240;S243	8.17802	2.07115e-16	2.99364e-12	[R].SRLSAASKPSIAA.[-]	1xTMTpro [K8];1xTMTpro [N-Term];2xPhospho [S4(100); S7(100)]	Solyc08g006040.2.1; Solyc12g096300.1.1	Solyc08g006040.2.1 [237-249]; Solyc12g096300.1.1 [237-249]	Solyc08g006040.2.1 2xPhospho [S240(100); S243(100)]; Solyc12g096300.1.1 2xPhospho [S240(100); S243(100)]	Solyc08g006040.2.1; Solyc12g096300.1.1	NA	BR/MG	phosphopeptide
Phos12917	Solyc11g066080.1.1	NKS#FSDLILTPLS#S#PPIK	Solyc11g066080.1.1_S151;S161;S162	0.628379	7.77092e-06	7.77038e-05	[R].NKSFSDLILTPLSSPPIK.[T]	2xTMTpro [K2; K18];1xTMTpro [N-Term];3xPhospho [S3(100); S13(100); S14(100)]	Solyc11g066080.1.1	Solyc11g066080.1.1 [149-166]	Solyc11g066080.1.1 3xPhospho [S151(100); S161(100); S162(100)]	Solyc11g066080.1.1	Genomic DNA chromosome 5 BAC clone F2O15	BR/MG	phosphopeptide
Phos1294	Solyc12g013700.1.1	VDS#EGVMCGANFK	Solyc12g013700.1.1_S218	4.32813	5.16535e-12	1.11433e-09	[R].VDSEGVMCGANFK.[V]	1xCarbamidomethyl [C8];1xTMTpro [K13];1xTMTpro [N-Term];1xPhospho [S3(100)]	Solyc12g013700.1.1	Solyc12g013700.1.1 [216-228]	Solyc12g013700.1.1 1xPhospho [S218(100)]	Solyc12g013700.1.1	Aluminum-induced protein-like protein	BR/MG	phosphopeptide
Phos12946	Solyc08g076920.2.1	TEVIAS#PK	Solyc08g076920.2.1_S180	1.50047	3.92424e-05	0.000299477	[K].TEVIASPK.[A]	1xTMTpro [K8];1xTMTpro [N-Term];1xPhospho [S6(100)]	Solyc08g076920.2.1	Solyc08g076920.2.1 [175-182]	Solyc08g076920.2.1 1xPhospho [S180(100)]	Solyc08g076920.2.1	ADP-ribosylation factor GTPase-activating protein 3 IPR001164 Arf GTPase activating protein	BR/MG	phosphopeptide
Phos1296	Solyc10g074470.1.1	ENVEISHS#PVFVK	Solyc10g074470.1.1_S65	0.632766	2.08002e-06	2.55991e-05	[K].ENVEISHSPVFVK.[G]	1xTMTpro [K13];1xTMTpro [N-Term];1xPhospho [S8(100)]	Solyc10g074470.1.1	Solyc10g074470.1.1 [58-70]	Solyc10g074470.1.1 1xPhospho [S65(100)]	Solyc10g074470.1.1	Bzip transcription factor-like IPR006867 Protein of unknown function DUF632	BR/MG	phosphopeptide
Phos13001	Solyc03g120700.2.1	S#PSPTLPADQNR	Solyc03g120700.2.1_S8	1.60178	1.11491e-05	0.000104881	[K].SPSPTLPADQNR.[L]	1xTMTpro [N-Term];1xPhospho [S1(99.7)]	Solyc03g120700.2.1	Solyc03g120700.2.1 [8-19]	Solyc03g120700.2.1 1xPhospho [S8(99.7)]	Solyc03g120700.2.1	Conserved oligomeric Golgi complex subunit 1 IPR014812 Vps51_Vps67	BR/MG	phosphopeptide
Phos13008	Solyc02g087970.1.1	NSTNSS#FTMR	Solyc02g087970.1.1_S18	0.616727	1.27831e-07	2.50022e-06	[R].NSTNSSFTMR.[R]	1xTMTpro [N-Term];1xPhospho [S6(99.8)]	Solyc02g087970.1.1	Solyc02g087970.1.1 [13-22]	Solyc02g087970.1.1 1xPhospho [S18(100)]	Solyc02g087970.1.1	Zinc finger-homeodomain protein 1 (Fragment) IPR006456 ZF-HD homeobox protein Cys_His-rich dimerisation region	BR/MG	phosphopeptide
Phos13022	Solyc08g067810.2.1	EARS#PNEFK	Solyc08g067810.2.1_S32	2.38299	1.24612e-06	1.66926e-05	[K].EARSPNEFK.[S]	1xTMTpro [K9];1xTMTpro [N-Term];1xPhospho [S4(100)]	Solyc08g067810.2.1	Solyc08g067810.2.1 [29-37]	Solyc08g067810.2.1 1xPhospho [S32(100)]	Solyc08g067810.2.1	CID5_IPD1 IPR003892 Ubiquitin system component Cue	BR/MG	phosphopeptide
Phos13036	Solyc04g082400.2.1			1.85004	7.8179e-09	2.59174e-07	[R].GSFPFSSPRVSPR.[A]	1xTMTpro [N-Term];2xPhospho [S11(100); S]	Solyc04g082400.2.1	Solyc04g082400.2.1 [14-26]	Solyc04g082400.2.1 2xPhospho [S24(100); S]	Solyc04g082400.2.1	1 4-alpha-glucan branching enzyme IPR006589 Glycosyl hydrolase, family 13, subfamily, catalytic region	BR/MG	phosphopeptide
Phos13041	Solyc03g095610.2.1	ETS#LSAEIAR	Solyc03g095610.2.1_S285	0.60473	8.60253e-08	1.81123e-06	[K].ETSLSAEIAR.[D]	1xTMTpro [N-Term];1xPhospho [S3(100)]	Solyc03g095610.2.1	Solyc03g095610.2.1 [283-292]	Solyc03g095610.2.1 1xPhospho [S285(100)]	Solyc03g095610.2.1	Unknown Protein	BR/MG	phosphopeptide
Phos13042	Solyc07g053980.2.1	ADS#S#VSMLFK	Solyc07g053980.2.1_S1008;S1009	0.580616	0.000139813	0.000869002	[R].ADSSVSMLFK.[G]	1xTMTpro [K10];1xTMTpro [N-Term];2xPhospho [S3(100); S4(100)]	Solyc07g053980.2.1	Solyc07g053980.2.1 [1006-1015]	Solyc07g053980.2.1 2xPhospho [S1008(100); S1009(100)]	Solyc07g053980.2.1	Glucan synthase like 1 IPR003440 Glycosyl transferase, family 48	BR/MG	phosphopeptide
Phos13048	Solyc06g067990.2.1	GEPNTSS#PR	Solyc06g067990.2.1_S386	1.94178	2.24827e-09	9.68598e-08	[R].GEPNTSSPR.[R]	1xTMTpro [N-Term];1xPhospho [S7(100)]	Solyc06g067990.2.1	Solyc06g067990.2.1 [380-388]	Solyc06g067990.2.1 1xPhospho [S386(100)]	Solyc06g067990.2.1	Lys-63-specific deubiquitinase BRCC36 IPR000555 Mov34_MPN_PAD-1	BR/MG	phosphopeptide
Phos13054	Solyc12g057040.1.1			0.593084	5.30377e-08	1.22483e-06	[R].YGDQIVPSMSSSFFR.[N]	1xTMTpro [N-Term];1xPhospho [S/Y]	Solyc12g057040.1.1	Solyc12g057040.1.1 [543-557]	NA	Solyc12g057040.1.1	Cryptochrome 1b	BR/MG	phosphopeptide
Phos13061	Solyc05g010810.1.1	SSSTPCLSPT#GR	Solyc05g010810.1.1_T121	1.64384	7.2089e-07	1.0573e-05	[R].SSSTPCLSPTGR.[D]	1xCarbamidomethyl [C6];1xTMTpro [N-Term];1xPhospho [T10(99.7)]	Solyc05g010810.1.1	Solyc05g010810.1.1 [112-123]	Solyc05g010810.1.1 1xPhospho [T121(99.7)]	Solyc05g010810.1.1	Phosphatidylinositol kinase IPR000403 Phosphatidylinositol 3- and 4-kinase, catalytic	BR/MG	phosphopeptide
Phos13066	Solyc10g079120.1.1	AMLS#PINTSFS#PR	Solyc10g079120.1.1_S522;S529	1.79629	1.16596e-07	2.31336e-06	[K].AMLSPINTSFSPR.[N]	1xTMTpro [N-Term];2xPhospho [S4(100); S11(99.7)]	Solyc10g079120.1.1	Solyc10g079120.1.1 [519-531]	Solyc10g079120.1.1 2xPhospho [S522(100); S529(100)]	Solyc10g079120.1.1	Zinc finger CCCH domain-containing protein 30 IPR002110 Ankyrin	BR/MG	phosphopeptide
Phos13072	Solyc11g007960.1.1	DMDAS#SVQK	Solyc11g007960.1.1_S476	0.663919	1.81518e-05	0.000156917	[R].DMDASSVQK.[Q]	1xOxidation [M2];1xTMTpro [K9];1xTMTpro [N-Term];1xPhospho [S5(99.5)]	Solyc11g007960.1.1	Solyc11g007960.1.1 [472-480]	Solyc11g007960.1.1 1xPhospho [S476(99.7)]	Solyc11g007960.1.1	Kelch domain-containing protein 3 IPR015915 Kelch-type beta propeller	BR/MG	phosphopeptide
Phos13083	Solyc10g076660.1.1	SQVESLKS#PR	Solyc10g076660.1.1_S363	3.38748	1.08494e-08	3.33741e-07	[K].SQVESLKSPR.[-]	1xTMTpro [K7];1xTMTpro [N-Term];1xPhospho [S8(100)]	Solyc10g076660.1.1	Solyc10g076660.1.1 [356-365]	Solyc10g076660.1.1 1xPhospho [S363(100)]	Solyc10g076660.1.1	Anthocyanidin synthase IPR005123 Oxoglutarate and iron-dependent oxygenase	BR/MG	phosphopeptide
Phos13086	Solyc03g095250.2.1	WSS#GVCENYK	Solyc03g095250.2.1_S417	0.477973	1.03654e-10	8.89144e-09	[R].WSSGVCENYK.[G]	1xCarbamidomethyl [C6];1xTMTpro [K10];1xTMTpro [N-Term];1xPhospho [S3(99.7)]	Solyc03g095250.2.1	Solyc03g095250.2.1 [415-424]	Solyc03g095250.2.1 1xPhospho [S417(99.7)]	Solyc03g095250.2.1	cDNA clone 001-032-H02 full insert sequence (Fragment)	BR/MG	phosphopeptide
Phos13092	Solyc01g095390.2.1	SGS#S#LLNNLLK	Solyc01g095390.2.1_S472;S473	0.616926	0.00200439	0.00808468	[R].SGSSLLNNLLK.[D]	1xTMTpro [K11];1xTMTpro [N-Term];2xPhospho [S3(99.7); S4(100)]	Solyc01g095390.2.1	Solyc01g095390.2.1 [470-480]	Solyc01g095390.2.1 2xPhospho [S472(99.7); S473(100)]	Solyc01g095390.2.1	SKIP interacting protein 7 (Fragment)	BR/MG	phosphopeptide
Phos13099	Solyc04g014680.2.1	LTNSGS#MPK	Solyc04g014680.2.1_S99	0.41256	2.45262e-10	1.71672e-08	[K].LTNSGSMPK.[K]	1xTMTpro [K9];1xTMTpro [N-Term];1xPhospho [S6(100)]	Solyc04g014680.2.1	Solyc04g014680.2.1 [94-102]	Solyc04g014680.2.1 1xPhospho [S99(100)]	Solyc04g014680.2.1	Cysteine-type endopeptidase_ ubiquitin thiolesterase	BR/MG	phosphopeptide
[truncated: 18,029 more rows]

## Sheet: DE_site-specific
Table S2C Differentially expressed phosphopeptides during ripening at site-specific levels
Accession_phos	Accession_protein	phospep	phos_site	Ratio	P value	Adjust P value	Annotated sequence	Modifications	Master protein accessions	Positions in master proteins	Modifications in master proteins	Master proteins	Description	Group	Level
[truncated: 10,449 more rows]

## Sheet: DE-representative categories
Table S2D Differentially expressed proteins and phosphoproteins during ripening, annotated with protein categories
[truncated: 1,328 more rows]

[truncated: 1 more sheets: PRM validation]
