# Supplementary material for: Proteome and Phosphoproteome of Tomato Fruit Identify REDUCED CHLOROPLAST COVERAGE 1a as A Ripening Regulator
Source: Genomics Proteomics Bioinformatics. 2025 Jun 9;23(6):qzaf050. doi: 10.1093/gpbjnl/qzaf050 (PMC13220761; doi:10.1093/gpbjnl/qzaf050)
Supplement: qzaf050_Supplementary_Data [file qzaf050_supplementary_data.zip › Table_S3.xlsx]

## Sheet: All_identified
Table S3 Motif analysis of the phosphoproteome
Table S3A Motifs extracted from all the identified phosphopeptides
Motif	Score	fg.matches	fg.size	bg.matches	bg.size	fold.increase	Enrich.seq
...S...[STY]P.R....	922.958	140	21504	648	1891446	19.0032	SSFSPLQSPIRGPTY;MVNSPPQSPHRSASP;LSPSPSPSPPRTSNP;GEQSYSDSPARVADS;ALSSPENSPERMEDT;SEMSMTHSPPRQVYK;PLLSPETSPERVMDD;PEASPSSSPIRQSSF;SYDSSHGTPGRSKVK;MSHSAGQSPFRQGAL;LFLSAPTSPARVSAA;LPVSPTSSPLRQYEP;GGLSGGATPKRASQQ;AISSPETSPERHIED;QNLSLEKSPSRVSNS;EDDSLPVSPSRGVKD;LYDSSHGTPGRSFES;TAASLGSSPTRGESD;LFYSAPASPTRISPL;LPSSSTSSPSRLSDA;STGSLPLSPMRQGSG;SFESSHATPGRHQMK;GIESDEESPPRKIPA;PNSSTTNSPVRKRAD;GRLSRSSSPNRPLPF…
....R..[STY]P..S...	630.482	99	21364	501	1890798	17.4888	SDADRMRSPANSVQE;KGVPRLNTPPLSNAP;AHSVRSLSPPASVEP;NSNLREESPGPSGSV;QVSKRTRSPPHSPPN;VSTPRAQTPPSSTIE;VQISRNISPDESDCT;NSNFREESPGPSGSV;LPFGRVLSPTESFIH;LEIHRVHSPPASLEE;LEIHRAHSPPASLEE;GDQLRLHSPYGSPPK;HSPLRSESPLRSDDP;IKSPRPASPCKSSEI;SLVVRPPSPASSSRE;IMSSRASSPVLSEKN;PMGRRPNSPPISTKS;RHASRGRSPPESVER;EASQRGGSPQVSQTP;VCGTRRRTPNDSEDD;RSSARFVSPTHSDRF;THSDRFVSPSQSLRF;TSGPRIPSPPLSPVT;QIPSRPSTPGNSGRW;SFPARKPSPALSETA…
.....P.[STY]P.K....	624.256	79	21265	386	1890297	18.193	PAVSHPPSPLKLPPS;GEIDAPLSPRKNLCL;GTPRTPRTPRKSMEF;SVIIPPASPPKSLIN;TPSTAPVSPAKSILS;EPVPVPETPEKSADP;SLSPSPPTPKKVRHE;VSILLPQSPEKLREL;LTSEWPGSPVKMVAD;NLNSLPGSPWKKERE;EPETLPESPEKDAAP;NFDSPPGSPWKRREE;VSISMPPTPKKVGFA;SGSGIPVSPTKNAIA;EKLEEPETPDKPAVE;IAEKEPTSPSKLTKL;NLESLPRSPHKAATK;SETKPPTSPLKRRQK;ISNAAPPSPTKRHTK;KRPFPPPSPAKHIKA;KRPFPPPSPAKHIRA;PACLLPSSPIKMEAD;TSSSVPASPFKHRSS;ASDILPTSPSKLLAD;KDPNAPPTPKKPKPT…
.....P.[STY]P..R...	623.641	62	21186	298	1889911	18.5596	GQIWVPPSPAHRKTW;FEDSVPGSPLSRAGT;VESVEPASPRPRGRP;ESEEEPLSPSSRLFH;VTNAAPTSPKRRKVM;TDHDQPRSPPIRVPE;DDSGLPSTPGRRWRL;DTSLAPSSPDNRGPT;EGYSPPPSPPPRTDP;TDGDEPLTPAGRLFV;PLVAKPHSPDNRALA;GEDDDPSSPIGRGWK;AATEVPKSPVIRASP;DVYSDPGSPMSRRTP;GEWPLPATPSGRDSH;DNQAIPTSPRQRLLR;EHLYGPQSPDRRINW;ESTEEPVTPITRPTR;NGVSPPSSPRFRHAR;AGPYLPSSPDPREKE;EEWIGPGSPRVRNPS;FMASMPDSPDTRGKG;SGQFDPSSPSDRRGF;SVKTPPETPALRISI;SVKTPPETPALRISV…
.......[STY]P..S.R.	624.93	77	21124	476	1889613	14.4704	GSATTFMSPPSSPRS;GDYENHGSPRGSPRG;TQDMSELSPSASLRG;GSSTTLLSPPSSPRA;DGEFMGQSPPSSPRA;DTDAMPSSPGASQRV;KQSSESGSPVQSNRS;RGGAPDLSPGISPRN;EAVGGSRSPTHSERD;VLTTASVSPKTSFRI;SFPEYNSSPGCSPRN;TKEPDSISPVVSCRD;DEIKSTHSPQLSQRA;GHSWEAASPSGSARQ;YFPAESSSPRFSDRT;IPSGLASSPSTSTRK;YLQPMSTSPDSSGRS;DNGGDSYSPASSSRW;TPAPEPLSPPTSARR;SRLGNGVSPPSSPRF;VIGEGPASPKYSDRL;RIAGVTSSPSHSPRV;VLDDPASSPSSSQRS;KMQNINSSPGTSFRI;PGRSGLDTPASSARN…
....RP.[STY]P......	621.348	46	21047	245	1889137	16.8525	SYWKRPGSPADASAA;KIAARPGSPESLQQL;AMLKRPRTPTNNSAV;LNIQRPPTPTRGRPQ;SRRKRPRTPTPGHYL;VKLQRPRTPLIDDLA;LNANRPPTPTRGRPQ;KRPKRPLSPTSAVAE;SLDQRPESPQRPSKL;SFRGRPYSPNQGPVI;VIPQRPPSPRCGGHL;PRIKRPPSPVVLCVP;TSAFRPASPRRIPGG;APSSRPKTPPTEEPM;ASLSRPSSPSPQVRR;PDYGRPRSPVHNGPS;INHTRPQSPKLTKSL;HFPGRPHSPERFLPP;SVEERPRSPETVRIQ;PYFDRPPSPGRWGPQ;SVVSRPVSPKVDRIH;IPLKRPVTPDELEYD;TGKDRPLSPIYKVVK;TYVGRPRTPPGNPDG;RDGARPQTPQSNKVE…
.....P.[STY]P......	615.305	516	21001	6314	1888892	7.35042	PLVGVPRSPTSEMVV;VSVSSPRSPSPMAAA;PLHLQPMSPTTVKQV;NVAEQPISPKDERIG;MGFEVPRSPDASYNN;ESSGGPGSPINQRGP;PSVAAPVTPERSSPA;AVEEIPETPVFEEKR;SDEGKPLSPRFASPL;RNISCPVSPIGSPLL;TQQSSPVSPVPAFQR;TEESEPLSPKLSDGS;SNNSDPESPVSPLLT;SDPESPVSPLLTSDP;SSSAGPVSPPGVSRS;TFMSPPSSPRSVVGE;QEPNVPGSPKSLLSD;SAVASPTSPLAHARV;ISNSAPVTPPLSSPT;QLVGPPTSPTRVAGY;TEESEPLSPKLSDWS;VYPGGPPSPARAPKM;PIISSPRTPNSISNL;NSNANPTTPVRQRSI;DLFAEPLTPPGNYRH…
....RS.[STY]P......	922.958	139	20485	543	1882578	23.5251	RYQQRSASPEIVEVH;VSSPRSPSPMAAAAG;VGPPRSLSPTLNEFA;RQRERSPTPVYDDLN;SPGFRSLSPTIANNL;KDQRRSASPQVDEDA;PTRERSPSPGVLSDS;QKNSRSASPVKEMAI;PSPPRSATPVPTTAG;QVLSRSTSPNGISIF;TSKRRSTSPIQINEG;DLINRSVSPIPESEI;GHAKRSLSPQPEHVR;ASPPRSTTPTPTLGG;TSSMRSSSPPVAQWA;DRHSRSSSPEPEDKE;HGNVRSPSPRRERTG;ESPPRSLSPTKGSPV;AQTHRSPSPSQPSGK;KRYSRSPSPWEEEKV;SQVSRSKSPECRSPV;SPEQRSPSPRTKRLR;APRKRSATPTHPPYF;NQNRRSESPVQNIKK;SSSFRSKTPSPPSSI…
.......[STY]PR.....	615.305	430	20346	4063	1882035	9.78972	ALTVGSSSPRHGRSS;RSGDLDNSPRLPAAG;IGKPIVPSPRAMGVG;YGALLSESPRGNYSI;SSVPAMVSPRYQRRI;DAGPYWESPRKLVDE;LTPSGQRSPRGGGGH;ASHDANRSPRVSVGT;DEIADAKSPRKGADV;SALSAYSSPRYVRPN;ISNKDEFSPRIKPLQ;PSDTAYSSPREENRV;LFSAEGSSPRFSDQA;AVSSGSSSPRTGNRV;DVSEEGLSPRQVTAR;PGVYDIHSPRIPSTE;LSATEIRTPRIPVIS;IAHDVDSTPRRLKSP;LGNVAGDSPRCRDLV;ALELTHLSPRPRSAS;DSTQSLGSPRKTLIL;FPAEEEVSPRQLNRP;VSPPKAPSPRSPVAA;SPGPGSDSPRRYVKG;EAEVVALSPRSLLAT…
.......[STY]PK.....	615.305	373	19916	4675	1877972	7.5234	DEVVAGLSPKGSDAS;YSGVEHVSPKSNGSK;FNSDALLTPKTKIKM;ADVQSQDSPKGKVVI;TTTAAANSPKFSSMD;SSSPSFFTPKTLLLN;LLGAQVTTPKGSSAP;PPPISAGSPKNISGD;PVEKVKESPKGEPVV;GLADFSSSPKSPLSP;DSPLPGNSPKDIMSN;NLSVEAISPKEYLKF;DAEVIALSPKSLMAT;SPPDSEDSPKDTKGI;PTVQQEASPKLVEDL;SEAEDIGSPKAVRNY;SVDVLSSSPKSPTLK;FDEDAAGSPKRNKRG;LDNLSGESPKNYCGT;SGEYVFMSPKAYLNR;AVNHRTNSPKSPENS;HENDELQSPKFRPFS;LSEEVNVTPKRPSAS;SAEVIALSPKTLMAT;DAEVVALSPKTLLAT…
....RS.[STY].SP....	633.406	47	19543	134	1873297	33.6208	SSSVRSSSSSPLYDD;PHRSRSDSESPPTKR;ESKERSLSKSPPPKA;__MKRSYSGSPSSSS;ASRKRSRSRSPNKGS;TQRQRSHSISPQRPP;NRQKRSRSSSPEPEE;PKRYRSRSKSPSRPG;SQRSRSVSFSPDRVR;DNRHRSRSRSPDYHR;YSRERSYSRSPPRDL;SQRQRSHSISPQRPL;VKRSRSYSRSPEPRK;SRRERSRSYSPYGRS;RPAGRSPSRSPVKSS;RNNRRSYSRSPVSAG;SIGKRSLSSSPNMTN;RHRSRSRSLSPDYDR;SPRGRSYSRSPYRGR;SRRERSRSYSPYERK;RSYRRSPSGSPVRSS;RRQRRSRSRSPEPED;KLSRRSYSRSPARSK;KYSRRSVSISPSRAF;RSSRRSPSKSPVRSS…
..L.RS.[STY].......	623.29	114	19496	913	1873163	11.9968	AVLDRSESSASNNSD;AVLSRSESGAGESSS;MDLFRSESMQLVQII;PKLGRSKTEKPTHSS;AYLKRSESAQFNMSS;NVLLRSSSSASDGDL;EPLLRSSSGNVASEP;AGLARSSSWFDMNGG;PALKRSESIADSMPE;NELKRSDSATASVGS;NILLRSTSSASEGDV;DFLHRSNSDGRDTFV;VELSRSESRDTDDPK;GGLRRSFSSYPDLCE;ESLQRSASAIMELVN;TSLRRSSSYQQLEQH;NDLGRSLSNLGPGVG;LVLKRSPSTSQEEAP;TPLQRSFTMPELSKP;EFLSRSWSLSAFEVS;RSLIRSLSAPVSATS;RKLHRSSSSVTLLFK;STLLRSSSIVMDDHK;SGLMRSQTGDFDHNK;RHLERSASESLESIM…
....RS.[STY].......	615.305	530	19382	7943	1872250	6.4455	SSKERSDSDDDDEAH;SWGRRSGSWEIASEV;_MVSRSYSNLLELAS;RSNTRSLSGVASSEV;PVSGRSLSGSGAIAT;STICRSDSSAAVSNV;SESRRSLSNGVAPVI;QHHGRSTSVNEGISN;KFRQRSVSQVISQVL;GSHRRSMSDSIAFLE;TEPKRSDSIDDIFGN;AQGFRSLSDGEEVEY;DESSRSNSMCGTMEY;QEVERSASTLMTVDE;FGSWRSSSDVAAVPA;_MMSRSYTNLLDLAS;EVNNRSNSTESLTNL;AKTCRSQSGPLMPGV;RSRGRSRSKSVLEES;RGRSRSKSVLEESFL;KRKNRSKSVDNFDAL;RSDIRSTSSSDPDPM;RKHARSRTEPFIEYP;PTNARSNSFVGTHEY;PTEARSNSFVGTHEY…
...R...[STY]P.R....	621.361	47	18852	198	1864307	23.4743	ASKREFGSPIRPIAQ;DDDRERVTPLRYVPL;PGGRRNRSPIREGSE;PGGRRDRSPVRDGSE;HSPRQSHSPPRHRRR;GDERDSNSPVRPPRS;RHARGSASPGRDEPK;STSRAKPSPDRGSGK;YWDRDEKSPVRRRYE;PPLRRHRTPPRGSPR;DYGRQRDSPYRRSPS;GLARIFGSPDRRFTH;PRGRSMASPPRRSYD;YGRREEISPSRSRAI;PMRRQVQTPSRPSRS;NPRRQVQTPSRPSRS;SYSRDLRTPSREGRE;GKMREHSSPMRGNRP;GKTREHSSPMRGGKT;DDRRNGFSPDRNRDR;ANVRTIDSPQR____;PGKRASISPQRIGSV;RSRRMSLSPWRSRPK;RSPRRARSPPRRSPI;SPRRIRGSPVRRRSP…
.......[STY]P...R..	615.305	333	18805	3754	1864109	8.79322	LASGEAPSPSFGRMS;LDLISDDSPTFGRGG;CVADSTETPTHNRRP;ASTPEILTPSGQRSP;LTPGAEDSPTGKRYK;AEDVLSTSPTAVRPR;MDDAVGQSPQEVRKI;CDDIFGESPAGIRKM;SSSEIISSPSTGRSL;SMGQPLVSPLANRMM;YDTNALQSPSTLRSR;SEEQEHASPEHVRRF;NEVGSEDSPTAERKR;GEASGGSSPSTERKK;NSNETAASPVGQRFP;ATNNVSASPCNRRPS;AAFLNSPSPQELR__;VAGGGSATPVAKRGR;LAIGNDLTPEEARSY;PDHGNGHSPNPRRLR;VFESGSSSPMHLRDQ;RVNLGVGSPGNARGD;YEPLLSDSPSATRRS;DQAILSHSPDLGRGG;GALASQITPVSERME…
.......[STY]P.K....	615.305	279	18472	3816	1860355	7.36339	VCHDDSATPVKAQTL;SFTVIDTSPGKQASR;DVHEELDSPGKGLST;TSSLPFASPEKRLKL;QGPIISQSPQKQANV;MAAAAGVSPEKISLS;NSAFSSPSPPKSGSA;GDVIPADTPTKLHAK;QTLINQSSPSKAPPP;EAPVSVNTPNKSDEQ;CDDLNEYSPDKRKSC;EEPVETNSPLKAAAS;PLAAESVTPTKRNRK;LSVTPSASPLKAYHK;PPPQSVVSPPKAPSP;SNLIEEQSPAKRHKD;SKPEGTGTPTKDFKA;QANLEQKSPQKSTIR;VASTETSSPTKEAVA;GLDALVDSPTKTGKH;PEPQNSKSPSKAIVA;SKDSLLASPAKHHES;VDEPSCSTPTKRPFN;IISCKSDSPVKDGNI;DVYSEINSPYKYKLS…
..R..S.[STY]P......	623.278	47	18193	381	1856539	12.5885	VVRRGSESPGVDANG;VVRRGSESPGADANG;SGREKSRSPVNNIES;ELRDKSGSPVRSEPE;GDRKASVSPSQETMA;GKRSLSSSPNMTNHK;TYRGGSRSPPNEEVY;EPRKDSPSPPPKTRK;RRRSISITPEIGDDI;SARQASESPSDNGSL;SPRVTSSTPTSLDEI;KERSLSKSPPPKATQ;KGRKHSLSPDERSPV;SVRSSSSSPLYDDPD;EQRTASSSPEHPSFR;EPRTASSSPEHPSFR;PQRIGSVSPLGSSCR;GGRRKSLTPEYEELK;GRRSASSTPVAPSNR;KPRSPSQSPTHGEDL;MKRSYSGSPSSSSYG;LLRPISLSPVHKNSV;ISRGGSVSPTQRQSS;PKRRKSISPASDSPV;LLRLSSTSPSSDSQL…
R....S.[STY]P......	622.733	42	18146	359	1856158	11.9671	RQESGSDSPAENQEA;RLQRGSPSPVGSIDM;RGQYSSRSPQYPPPA;RSFDGSRTPPVLELH;RYMAYSPSPSAPQSP;RYGLGSETPSHPSRT;RYMNKSNSPPTAGLF;RHTKGSPSPEPTPAP;RVPRASGSPPVPVMH;RTITASLSPASRSST;RFDLSSSSPDRPLYV;RDVPISSSPEYNPIP;RGNDKSSSPPQTPTP;RKLDESMSPLPREDG;RRISGSTSPTIPQFQ;RVKRYSRSPSPWEEE;RTPIGSTTPDMNLGL;RVVHVSPSPPPAPLN;RGGSVSVSPPARAHS;RRFGNSDSPNTCDQK;RRTSGSTSPTIPQFQ;RLLDGSSSPERSSPT;RGWSESASPNVRGPP;RAPSPSLTPIGGGRV;RAPSPSLTPIGGGRG…
......R[STY]PS.....	628.136	57	18104	392	1855799	14.9055	VKETSHRSPSAISAE;RKGYERRTPSPPHPP;ASPTRERSPSPGVLS;ENLVLKRSPSTSQEE;SPPLAVRSPSRVASA;SPYSHTRSPSWTEGI;LQSPEQRSPSPRTKR;FVPFALRSPSGSTSS;KKRGDRRSPSHDYSS;YLFSSGRSPSEPELE;LRSPGSRSPSNTSPL;SRRKRERSPSDAADR;KMLPESRSPSPRTKR;PRQRYSRSPSPWEEK;PRKRYSRSPSPWEEK;SPPRYRRSPSYGHRS;AASPMRRSPSPPIRR;EGSRDSRSPSIRGGS;PSPTQRRSPSPVSRG;DSEKDSRTPSSTSAM;KRHSYSRSPSPYNSR;ASPMRRRSPSPPLRR;DRSTESRTPSRPTII;GRAMDSRSPSPRVDE;SLDPLRRSPSIENAE…
....KS.[STY]..S....	622.018	65	18047	988	1855407	6.7638	FYAGKSKSFTSLADA;CTNGKSLSESSADDT;FYAGKSKSYTSLADA;FSTPKSKSEASTSYA;GPNFKSNSHDSDLDG;KSIVKSSSVTSESED;DDKLKSETIFSEILN;HSLKKSISDPSHLAL;FFREKSNSLSSAITK;RSFVKSISNSSSVVG;VAPPKSTSFFSDYGM;TELKKSSSELSLNKN;SYSSKSESPLSSLKA;SRESKSPTLRSPGSR;HAPCKSGSPSSFAKA;AVTYKSKSSISNSTF;SSSPKSPTLKSPGAA;LKDEKSLTMSSDSEN;KKASKSSSFSSYGKA;GTFSKSNSFSSLAAK;KLYPKSVTPDSAKLA;VQLRKSSTDLSRDSS;NSIKKSYTTTSNVFG;GLTEKSLSHFSFSSR;SEVAKSNSIGSSRNE…
....R..[STY]RSP....	639.044	29	17982	58	1854419	51.5632	GPSGREKSRSPVNNI;TDTYRGGSRSPPNEE;RRSRRDRSRSPYAYS;RRRRRDRSRSPYSSR;KSFKRAKSRSPDSKL;RSRKRHVSRSPHSKH;PAYKRRYSRSPSPVV;KPSRRARSRSPVPLS;PVNERYHSRSPPPRE;PRGRRAGSRSPLPRS;LNSRRRHSRSPDIRS;QHRSRHRSRSPVAAD;RGYDRGRSRSPYGRE;GTPHRLRSRSPATRH;RSPLRRRSRSPLQRR;HSPVRYRSRSPFKCQ;PGAGRRRSRSPPRYR;PATRRHKSRSPRNHR;RSPVRGHSRSPSRSR;PQYGRYRSRSPVRRS;PRDTRERSRSPVRGG;GHDDRLRSRSPRSRS;SYVRRYRSRSPDRSP;RSPLRRRSRSPLRRR;RGRSRRRSRSPYDRR…
.....S.[STY]P......	615.305	287	17953	7215	1854361	4.10868	PTFQASWSPSAAADR;MSKKVSTSPNIMNAN;KKKIPSQSPAPDQVP;NVDTSSLSPSPYAFS;QKGDSSQSPDSQLAL;GSLTSSFSPLQSPIR;STVSTSGSPIAEEIN;KKNADSSSPNDLLQH;GAEPVSESPASKKTT;SKASTSMSPGSPFQI;KEISSSETPSGEVVV;EEVQSSASPVAVQEE;HEEDTSTSPPDVVHV;TYGSPSHSPVGSMGK;PPKVGSESPLAGPDH;GEYEPSESPEPDSDY;SNPYLSPSPSPSPPR;HRSSLSVTPSASPLK;NRKPLSVSPGNTVLY;SDNRESSSPEDLGNY;SSPRKSQSPPPSTDH;LQVRLSPTPPDWEYV;KRGRPSHSPPPPLPP;DFLKQSESPQFNVAS;IGSGASSTPPSTLSK…
....R..[STY].S....R	621.796	47	17666	478	1847146	10.2809	SRASRHESLSPEHRR;PRAGRVLSLSDILYR;RSIQRRQSSSNPKSR;GSRGRRVSFSMEDNR;FFGDRPATLSRSGIR;SQSPRERSVSPSSTR;KSNGRLSSLSIEDIR;AILYRGLSQSYYNSR;KIISRASSNSINAPR;KKPTRVVSSSSAPKR;LSTHRIQSLSNATRR;FTKQRVLSASNILSR;VTLLRIPSTSQHDNR;PLSPRRHSISFSTVR;SEPRRAMSMSINPER;VTDLRMMSPSNTIKR;WRMPRAPSPSLVAQR;KRYSRERSYSRSPPR;VNMTRKTSQSASTER;___MRRRSYSPSPPR;GMLGRLNSPSGVSLR;EEGHRHRSKSYDKDR;EERDRHRSKSYDKDR;YSRERFNSLSLKLMR;TSFTRQTSNSSSKFR…
.......[STY]PS.....	615.305	304	17619	6937	1846668	4.59314	REQTAFDSPSGEYSD;SFAGKDVSPSAADAS;KTDPTKGSPSGSAGG;KKTEGNHSPSLEEGE;YDRLQRGSPSPVGSI;IKDVYDVTPSRDDTF;HQDYFADSPSAGLDP;FSVKGDFTPSLGNTP;FTPSLGNTPSCGNTP;KDFSTYGSPSHSPVG;LMRKVVGSPSSSSYE;NHDMHKFSPSSILSS;GRSDAHNSPSRENIE;IQAAFLNSPSPQELR;KNQVEGDSPSYLPGE;TQMSPEASPSSSPIR;FDMSKQGSPSCQVDE;DAITSEDSPSSEIQI;RERTTVDSPSHASLQ;VPSYTALSPSEKKKT;SGRYMAYSPSPSAPQ;HLDFHHESPSQEGTS;ALNSAFSSPSPPKSG;SIGESDGSPSADAST;GSPRLAKSPSTTTFT…
.R..S..[STY].......	615.305	297	17315	8899	1839731	3.54607	TRGASAASGISGWVA;KRLKSDSSDDDDDEF;GRERSVDSERWEDDM;VRYNSRYSAAGGGYG;KRGISLGSAHNLLSH;GRDGSQVSDDEFDEP;DRSESSASNNSDDEA;NRKLSNNSDPESPVS;ARFDSFRSTADSDYN;ERQNSEVSYFADDED;IRASSSYSSHEIDEQ;GRTASGVSLPPLPVE;RRRESTGSGANTHVE;ERNFSTISETGSIRE;NRSNSTESLTNLDMT;GREHSLSSETLHVMP;NRGTSERSQELLMNA;SRSASADSDPLVLDI;QRTYSGGSDLFAEPL;DRRISSGSVPSPTGT;SRSASAASVGALESQ;RRTRSQMTPDGAIVG;ERSFSEMSMTHSPPR;LRKFSTDSVGSPFIT;TRFDSINSASGFDHS…
.......[STY].P.SP..	922.958	82	17018	837	1830832	10.5397	PQTKPAVSHPPSPLK;ISITRNISCPVSPIG;SADLMVNSPPQSPHR;SPFTFEDSVPGSPLS;PSVDVLSSSPKSPTL;RYGTLFLSAPTSPAR;KPKVEGYSPPPSPPP;VLTEDSRTNPGSPSS;NIPKFIMSAPVSPIP;SRRVNLNSLPGSPWK;SFSSIGGSEPESPPQ;SRRANFDSPPGSPWK;QQKDEDDSLPVSPSR;SRHDLLESSPGSPSF;RAATLFYSAPASPTR;IHIPKNISCPVSPIG;KIEVSLKTPPNSP__;TMPKFVMSAPVSPSP;RENTNLESLPRSPHK;LSSQQRESLPSSPRE;RYPYLPSSTPASPGR;LSSQKAVSLPSSPHE;RKGSTNVSEPGSPKV;RQPAEVTSPPRSPVA;PVAADARSPPVSPSK…
.....S.[STY]D.E....	628.934	56	16936	699	1829995	8.65665	DSSSSSESDTETKKP;KQSLDSASDVEWEEG;GRTADSDSDEELKGL;IKERPSGSDEEIEEF;RAAHDSDSDSESRPF;RILANSESDGEIYTP;KKSKESNSDDENDSD;SRLKQSTSDDEADGP;KDLLLSTSDKEESKG;NEASASVSDLEKDAV;LDMSESVSDSEKLSE;RGSSKSNSDVEELDK;KSKIESGSDSEDAKR;EKKGLSLSDIECGQD;DSSKDSDSDAEKPKS;KEKGGSTSDTEAKKL;SGFGDSRSDNENRSG;TSNLQSSTDTEDKVQ;RDYSYSDSDSEVKTK;KGSSISTSDHEERKI;SKKNESASDCETERK;___MSSLTDAETKKE;DRDFVSESDSETPSK;PEEEASYSDLE____;VNAISSPSDTERNPN…
..L.R..[STY]..S....	626.346	90	16880	860	1829296	11.3411	MALTRGASAASGISG;FSLKRGISLGSAHNL;PLLKRNRTLSSSPFA;LMLERHQSTDSMNIP;SGLGRTASGVSLPPL;RLLDRYRSSLSLYGP;PSLKRLRSVVSTSVE;FDLERNFSTISETGS;EKLSRDNSSSSMGLS;QPLRRPITADSALMN;NTLKRVASSVSSHLV;ETLTRFDSINSASGF;NFLGRFKSIPSIIDL;PTLRRTDSSLSNSAA;SSLRRVRSELSDPHQ;QPLRRPITADSAIMN;GILSRFSSSISESPI;MELTRVSTLPSENPQ;EGLPRASSLSSIDSI;SQLTRESSFSSYSDT;PNLQRTKSIESNPNK;DVLNRNFSELSFSEG;RALSRTVSVFSSSAA;KGLQRTMSYPSSEDD;NGLSRTSSVNSFSSE…
.K...S.[STY].......	615.305	245	16790	9645	1828436	2.76626	KKRLKSDSSDDDDDE;IKHNDSDSQDEEPEI;PKARQSQSGPLMAGA;KKKADSDSEEEEEDA;QKSIDSESSADEDIG;GKLRKSLTIQTGGES;SKLKKSNSTSDLIIQ;VKADGSLTADENLVS;SKLQGSVSEETSENA;GKDKMSRSEDPNDYV;RKVLNSDSYKAELSF;RKLSFSHSEPNIATA;KKESDSDSDLDLEDL;QKTTPSKSLVSTVAA;HKKLSSGSVDSAMNM;LKLRPSDSNITEDQE;SKAGASNSLEDEGPA;RKPISSGSETAQDVE;KKRGHSDSEDDDEDK;AKAQASDSSDENQIG;TKKPYSRSIVGATLE;MKSRKSVSWSEELVA;PKGKKSKSGQMMPGA;QKYVQSLSDISDVSP;NKKRSSGSDDCDHHD…
...SR..[STY].......	615.305	317	16545	7534	1818791	4.6254	PLISRQTTAVETVVP;LLGSREDSEGDLNVP;QFLSRMESFSGASSV;PCVSRVQSLNYLASL;SGISRRATTISDIAA;EPPSRHFSGQLEYHN;PLLSRQGTNAEGNMG;LLHSRPKSTVGTPAY;VLHSRPKSTVGTPAY;SLTSRQLSVAGSQAL;ALNSRVPSADLMVNS;LHGSRKASNPAFIAA;ASMSRRGSLNQGLTD;RELSRKLSASAAPFS;PCLSRGRSFDDSPVS;LPFSRQQSLSSEGIP;TVLSRQISELGIYPA;PEMSRTNSFNISSLT;WGTSRTQSSSWAAAL;NGLSRTSSLDVISNL;PPPSRQPSSSDENPS;LDDSRRNSDASVNPT;RKLSRVATVAGVLSE;EKISRRLSESGLELY;LDDSRDRSIEENEFN…
.......[STY]P.S....	615.305	288	16228	5455	1811257	5.89268	QQTMEVQSPASQTRS;SAASSGLSPASKKFV;LVPTDHTSPVSWTLE;TGTVNASSPASAAAS;KLRVVYISPHSSPGH;QSTGKLHSPDSGQDV;RAVSAVASPTSPLAH;QGRQGHISPASAEVE;IPDPFNRSPHSAAST;DHVPDTASPHSVSLQ;DDWLGDLSPESKVVI;VEKSTVETPPSAIIE;QNQNPNPSPVSQKSY;EEEAVLLSPGSRMFH;ELTEDQYSPTSKGNE;AFAHGVASPTSTKTS;EKTHVVTTPGSGFGP;HPPEELNSPASKKCL;KGSGETVSPYSISYK;PSKSNVVSPGSENIT;IALVGLGSPTSSTAA;QRKEETISPVSAFKF;SDDDEDRSPNSMGEE;LGTPRAHTPPSTNAD;DNEAALTSPGSASRL…
.......[STY]DSE....	922.958	58	15940	549	1805802	11.9684	KKGGIADSDSEIEHE;ESDGNDESDSEEEHA;ASKKKADSDSEEEEE;PEVLSDHSDSEMPGR;ESILDNDSDSELFEN;PSKAIPESDSEEELS;YGFEEDKSDSEDEDE;RSRPGRESDSEAEDI;SGKKRGHSDSEDDDE;DFDTDFLSDSEKNIS;MARKMKDTDSEEELK;NRGDDVFSDSEGEDG;QLSDDVRSDSEDEHE;QVGEDIRSDSEDDD_;SDNYYGDSDSEGETD;FSFEPTDSDSEDDDE;ALKKKDDSDSEEEQD;ADMSDDQSDSERSTK;NDSVKVGSDSEDSVT;DALVFLSSDSEPKIA;SRITADSTDSEVIPL;TFRGSKFSDSEPGSL;KTKIDYGSDSEEIKK;ADREINESDSEDEKR;SLGETYRTDSEDPTK…
.......[STY]SP.....	615.305	258	15882	10280	1805253	2.85272	NDVPKRTSSPDQDQE;VVYISPHSSPGHSED;FVFARTRSSPELTDT;APVTPPLSSPTRRSK;APVTPPLSSPTRVPK;APVTPPLSSPTRHPK;FDIIDYSSSPSFFTP;VHEEDTSTSPPDVVH;PPLLSPETSPERVMD;FVFARTRSSPELTET;KLSSENLSSPATPPP;RIKVGKVSSPTANVS;PAISSPETSPERHIE;KPSDTAYSSPREENR;RKGEGYSSSPNHYQY;STEEPPVSSPPPPPP;LVTEKRQTSPGLGSV;RKFSTKLSSPAAQSP;VNCVAVGSSPRFKVY;LAGSTQVSSPLPKAP;GCKGISESSPEICTC;FKKNADSSSPNDLLQ;RAPLLCISSPELSHS;KTLYKLPTSPEFLFQ;SPTPGMLSSPSGVQK…
.......[STY]RS.SP..	637.998	31	15624	116	1794973	30.7022	GSSAQVLSRSTSPNG;GSFGVPSSRSMSPRG;DSRVKRYSRSPSPWE;DHPGKSRSRSISPKR;PVEENGRSRSNSPIH;SPKRRPYSRSVSPEE;SDKMLPESRSPSPRT;SDRMLPESRSPSPRT;DSPRQRYSRSPSPWE;DSPRKRYSRSPSPWE;RGRIKLPSRSPSPTN;SRRYHSYSRSASPAR;PYNGSPRSRSRSPVR;YDKRHSYSRSPSPYN;PPGRAMDSRSPSPRV;GRSRRERSRSYSPYG;DRDNRHRSRSRSPDY;PRPSGRSSRSMSPEK;GRSRRERSRSYSPYE;QGRSPSRSRSPSPPR;GRSRRARSRSYSPYE;GPSSSQVSRSKSPEC;PPRRSRDYRSRSPVR;YRTRHSRSRSRSPYR;RIDSTLSSRSGSPEL…
.....R.[STY]P..S...	627.407	29	15593	207	1794857	16.126	NFPSPRLTPNESAAS;SQFSQRGTPVASNAD;QQLSPRGSPFHSNNS;VDGDGRISPFHSAGV;SSDEDRASPPRSHVN;DRRRERRSPGPSGLL;KDFPGRVSPFTSPPS;SSEVTRPSPIESPIS;GHVVDRYSPTTSPAS;SSVAQRSSPVMSSDQ;NENMGRRTPMESPHH;SPRHHRSSPPPSKGR;FWQPCRGSPEYSPIP;FWQPSRGSPEYSPIP;VVRSLRTSPVHSKDR;PGCDPRTSPLLSTYS;NGDGGRYSPQRSSHY;PPKSARKTPTGSGSK;PNLDSRFSPGLSKFG;SATNARGSPPNSSPG;VVRSLRTSPIHSKDR;LETEARLSPLISEKK;SIDGLRVSPACSPKR;DRHSFRNSPVQSKQQ;SIEEERDSPNPSKT_…
.......[STY]DSD....	630.783	59	15564	764	1794650	8.90466	IDSSKERSDSDDDDE;RYLAADDSDSDESDG;EFHRDLNSDSDFDDF;HGRDVGGSDSDADDY;KSGRTADSDSDEELK;LDQSEGDSDSDEKTR;VQDEKKESDSDSDLD;DEKKESDSDSDLDLE;FHSHDYSSDSDDDKG;RRRAAHDSDSDSESR;RKKAHASSDSDTAGG;SWYKTMISDSDYAEF;SEKFVFNSDSDSDDV;KFVFNSDSDSDDVAG;KASNVTDSDSDSDES;SNVTDSDSDSDESQK;KRPGYNASDSDSDDT;PGYNASDSDSDDTVE;APLDRDLSDSDEDTS;GWFKTMISDSDYTEF;SWFKTMISDSDYTEF;HSDKGEYSDSDGYVP;VLDSSKDSDSDAEKP;SFKASNVTDSDSDSD;LRLEPIGSDSDELNG…
....S..[STY]D.E....	626.818	40	15505	520	1793886	8.89979	GGEDSEHSDLEASVV;RFRESGDSDEEDDDD;ESSASNNSDDEAHQY;GLELSDESDYEDEEG;KKEDSESSDVEDDTQ;EKLDSKSSDIEDTEN;KKSRSTSSDDEDLDK;KHAHSPESDGESRHK;DLDLSAASDDERTID;EEDKSIDSDGESVDL;EEIASKVSDTERLID;ASVFSNESDEE____;VSLLSKLSDLENALT;GMMGSDESDDETGGR;YSRYSYDSDYERGSR;KSAKSDSTDGEPEEG;KDNASKESDIEMGNR;SFPMSVASDQELCSE;LAGKSEESDKELMNE;SKYDSIESDLEIVEK;ASEDSDKSDLENQLR;GIVKSDTTDEEAKKK;RLYSSVESDIETALQ;EFSRSDSSDGEKANI;HSHDSRSSDPEDFRH…
.......[STY]...SP.R	624.273	32	15465	415	1793366	8.94172	PLPPPLLSPETSPER;YPEAGEQSYSDSPAR;PLPPALSSPENSPER;PLPPAISSPETSPER;ESGSPVQSNRSSPVR;LVNAGSLSKQKSPLR;HPIPPVSSPENSPER;HKRKGIESDEESPPR;LQNDGIPSCSSSPAR;NQVQMSHSAGQSPFR;DYETGNRTPLGSPPR;SVSPRRCSAAVSPRR;HYRSDMGSLQNSPRR;PEPKARPSADLSPPR;TGTPKIISTSVSPRR;RAPHRASTRDSSPIR;LCTVPRRSSQGSPLR;SDTPKIASASVSPRR;YARPGSHSRDYSPKR;KFHRLSKSSNHSPIR;PKKLSRRSYSRSPAR;GHQQTARSPTDSPSR;RGKYSRRSVSISPSR;SVSPRRYSVAGSPQR;PDGVHSSSRGISPPR…
.S..R..[STY]P......	625.102	28	15433	181	1792951	17.972	TSNGRRPSPENVSWN;ASRQRVVSPFGATTA;ISAQRLDSPEPVAEE;ASKKRRVSPTQHVVV;SSPGRHGSPPNETDR;ASKLRDTSPHNVVGG;TSEKRLPTPPAYAMN;LSHLRLSTPDDIPES;YSSGRGHSPVGRYSS;SSSLRVGSPQQPDLA;YSSERGHSPVGRYSS;FSPARAVSPHIRTNQ;ASPTRTESPGAESRY;NSNLRCTSPDIDSKE;QSKKRKYSPIIWDRE;LSAVRNDSPLLLTRN;LSAIRNDSPLLLTRN;SSRERDPSPYRRHER;SSYDRYRSPEYGSYR;PSSTRRDSPAPRKYD;QSSYRATSPGVTSPR;FSPARAASPQIRSTP;RSPPRDLSPPPHNGS;SSGMRGRSPPRRSDN;LSNLRQPSPPPVLAQ…
...RS..[STY].......	615.305	173	15405	7323	1792770	2.74929	AQERSLESDGNDESD;ILPRSEGSAEISQVV;VNNRSNSTESLTNLD;MGFRSSPSAVNLAAA;GGARSDRSPTAPPDL;NPARSNPSNPSIELG;RSNRSRRSPEPEDTE;GIFRSKTSPNYDDND;PIKRSKGSLGSLNMI;APPRSTGSDGGAVEN;LDDRSPMSETYGDNL;PPSRSTGSFPGEEDL;QHLRSLPSEELNQII;VDNRSQRSLSNDNAS;ATLRSLQSIVNIQSE;DDNRSMLSVQSERNR;SLSRSVGSNSVSEVM;DEDRSPNSMGEEHRD;ASFRSEKSVSGIGAG;SSPRSAKSTDLPVPS;KDSRSSASAGGIGTS;MNLRSRDSIESGHYP;QSSRSRNSAESQPHL;SDQRSEQSKGSKVDD;RMTRSVQSAEQSHKR…
.S.....[STY]D.E....	626.366	37	15232	463	1785447	9.36722	ISYSEGVSDDENELA;VSYNEGASDDENDLA;ESNLMTESDIEETLK;QSDNKKYSDEEDSSI;DSPDWEDTDIEVRVD;CSDHPVNSDEEPVKK;TSSPKRSSDGENDVF;ESIEEVESDGEDEKS;ESSETGDTDTEEETR;GSSSAAKSDEELSDD;LSEFEGTSDVENVKD;ESAIQGVSDTELRKR;ESNATTESDIEETFK;SSNEMDDSDMERHQN;DSATTQETDAENGED;ISKLGEYSDGESEER;RSKYLDASDDESSDF;ASTKDQFTDYEDREE;SSSRDRDSDREKRRD;NSEKLEGSDKEERLA;YSSDDEDSDKEGKHI;ASSMEKTSDDESKEE;VSTPDRTSDTEFDQR;LSPKKVVTDGEREYQ;ASMMDEYSDEEEDFQ…
....R..[STY].S.....	615.305	206	15195	6316	1784984	3.83141	HAVERTPSMSELNEI;SPLLRIKSLSLSEDD;PPLARRYSISTAAAS;EVFGREHSLSSETLH;NAPLRTGSFSGATSH;ASLNRRSSASATQVQ;LKRNRTLSSSPFALV;RLMGRARTESSIPSS;GRFRRTASCSDADVS;AFRFRRRSASFAYEN;IQKTRDESSSEDPVI;ANSRRTASWSGSFPD;EKDKRDRSLSEFEGT;LSGFRGPSNSFGADT;KNRKRALSSSNVTEI;STRHRVLSNSVVSET;HQVRRAPSFSGPLML;HPVRRAPSFSGPLML;PNGFRCYSASYASNN;KAKKRLKSDSSDDDD;QPEDRLFSLSSVTSP;NGYYRGSSASFPDVT;ANSRRTASWSGSLAD;PNLTRRKSCSDAVGA;HKELRGVSDSSGVEL…
....KS.[STY].......	615.305	203	14989	7549	1778668	3.19101	GSFQKSISSGCLSSM;_MMSKSYTNLLDLAS;FEEDKSDSEDEDEGI;SPLRKSASVGEWLVE;IMLTKSKSSAGEGSA;PGFAKSFSDKFSGAL;RQPKKSASQNEQLTD;PMLTKSPSKAAGMFS;EDRTKSFSFNGPVGG;HYEKKSQSISAESTE;PRLAKSPSTTTFTLD;SRDGKSYSTNLAYTP;KRMEKSPTMHPDIPL;SVLKKSLSSVNCDGL;PEYSKSSSNLVDGSQ;SWGRKSGSWEMSPEV;SRDGKSYSTNLAFTP;PRKVKSKSLDIHSEL;FTNAKSISSAQFFGD;PRLIKSISETGKDVL;APPSKSLSSADPSVL;KLSEKSMSFEGYIPG;RRLEKSASLENDGTE;TNGDKSLSGLLQESS;NFIPKSESDFLEYAE…
.....R.[STY]...S...	615.305	173	14786	7803	1771119	2.65572	GQVSGRRSNVESGIV;ETTDSRTSSAESNIL;RNLDRRPSWVQSFSA;QTLTRRKSAPPSTLN;PTRRRRYSDVGSLDY;SPPTSRRSTDTSSGT;QMHLTRLSALDSIAQ;SIGMIRDSSVRSEDW;SGNSGRSSGEFSDDG;AESVQRKSELGSPGQ;RRERDRHSVNISTES;NGFNHRRSSLGSVAD;WLTEARGSEAPSPEA;GSMKSRKSVSWSEEL;TPTPRRLSTGSSGTA;TKSVNRGTSERSQEL;VKFLARSSSYASAPQ;IPASARGSLDLSRDG;GSVKKRLSYSPSPAI;FYSTKRPSSDESLLK;STGNARLSSGLSALS;QQITIRSSGGLSEDE;SFSRARVSLEGSTPV;RVDQPRSSEDGSTID;ASVVKRRSSDESAFT…
.......[STY]P.R.S..	622.811	33	14613	234	1763316	17.0172	TSSGTNASPDRRSSL;HDGPVVLSPPRKSRR;GWGENQNSPARESWG;PVTPPLSSPTRRSKP;NTFADYSTPCRSSAI;NCKVERSSPIRPSPI;HQHDHHHSPLRISVR;VFSNALSSPVRQSLQ;DNMVGVYSPGRWSGI;VWDQNVESPIRISNH;TVAGIRESPPRESPP;SPSPRVSTPDRTSDT;VSSPPVESPPRSSIS;KTDLPQGTPQRVSFP;VSELSVGSPDRGSTV;VCGTKRLTPERPSNT;SCKLVGISPGRRSRS;AISEHKPSPWRLSQN;LKDGLQGSPGRASDE;SSSGSKGSPGRISHV;QAKLYFPSPERKSPT;PRRQLTPSPHRASSR;TKKEVVASPQRKSRK;ARSLGGASPGRMSMS;VKADSVLSPTRLSDS…
.S.....[STY]P.R....	622.997	26	14580	159	1763082	19.7738	FSDFSLSSPARKIRR;LSDISDVSPPRRGSR;GSDEDHASPPRSHVN;VSADVKESPARECHG;ASYVPIRTPARKLLA;ESLAPIFTPPRTVSA;ESTGTQKSPHRHHKE;DSNDATGSPYRKLSS;DSTDFGASPTRTESP;SSGDDTPSPIRSKTR;SSSASRRTPNRLPPG;DSCIATSSPTRRVIR;SSMGVGASPERFARG;QSPLSTPSPVRAPAA;ISLGLDKSPPRVEPV;PSSVVRRSPVRYPEV;SSLPNIHSPGRQFSL;MSRFQAPSPPRRARS;VSVDKYYSPVRSPHK;KSRLSLLSPFRSKTS;GSCKDISSPIRQWEQ;NSAQGTRSPMRHPKR;SSGLEAMSPNRNLVK;SSWNHIPTPERVKKP;ESAEFKNSPFRKAAA…
......G[STY].K...S.	623.593	35	14554	564	1762923	7.51692	EWGGEHGSEKESQSR;LASSGTGSCKDISSP;SVEVPSGSQKEVCSI;PASPSPGSFKSSDSN;SDTLSAGSGKQVDSS;KIGPLSGSGKTHVST;SFNPVFGSSKKFFSA;LMNIEAGSAKNLASI;YKTATAGSTKDGQSG;RVSHEEGSNKPNESS;PEKGSAGSVKKRLSY;PAKGSAGSVKKRLSY;KGFSHIGSKKPLTSP;SSKSENGSMKSRKSV;SGRGDEGSGKCGSSG;TKPTQAGSGKGTTST;MGRTFTGSSKKNGSS;SVKWNKGSGKDAASL;WEKASSGSVKSGGSW;__MGGGGSVKEVQSK;IVMGATGTGKSRLSI;FIMGATGTGKSRISV;FIRGATGTGKSCLSV;__MGATGTGKSHLSV;FIMGATGTGKSRLSV…
.......[STY]P...S..	615.305	196	14519	4560	1762359	5.21734	GGYVEAGSPTLGSSR;ALSQAVFSPTHKSAV;ISFGGFGSPIYLSPE;KEADEAASPDVESVK;GFRGSVLSPLELSEE;KSEYEEPTPQYGSGY;ASPQIRSTPDVDSNH;SQPVENVSPAVASGT;NPRPKLRSPPPSSVI;ITCFFGESPYQSSKL;PVGAPRASPAEASLS;TVAQSVYSPTHKSAV;KVEADDGSPIDHSRQ;RKSIFLNSPNASSPL;TETQLGFSPHPPSRA;ESYQDAVSPIGGSRS;QRKSELGSPGQSSSL;PSEFFDRSPEPTSKV;KAIAREDSPDYPSSA;QVKDADDSPVEESLD;YNCAGCGTPLYKSST;VSGDELTSPDGSSER;AKKGSVDTPEPESDV;GTSNKERSPTNDSPS;MKTSKDESPPGFSSS…
.S..R..[STY].D.....	621.566	29	14323	320	1757799	11.122	DSLKRVNSSDLWVYM;GSVPRARSIDESKDP;SSEHRVDSQDEEEGD;LSVARRRTFDMPDGA;LSPFREESGDEELSV;MSRKRKYSEDDDEDD;SSLQRWHSQDMASMN;SSLARTSSKDLSYLE;GSFGRKMTMDDLIAK;NSVTRLASIDSFDSK;NSITRLASIDSFDSK;DSILRHASSDFKKMG;SSNDRGGTLDLQKNV;GSSGRKFSFDETERT;ASPDRRSSLDLPSSS;KSPARVNSFDSALRL;GSSARTSSIDDEKSD;FSFGRQSSLDPIRRC;KSRRRDSSKDEKYGR;FSFGRQSSLDPLRRS;HSHRRTTSIDFKISK;ESFQRNASFDIKEGG;RSLGRRKSGDRLERA;FSFKRQNSMDPRNNN;NSKGRRASLDKKNGN…
.......[STY]DDE....	922.958	106	14294	589	1757479	22.1272	KASRTDDSDDEDAIV;LLDKGEDSDDEEAEE;KTIEKEISDDEEEEE;KAHLEGGSDDEGAST;DAILDLISDDESEQK;KEITGNHSDDEIYAM;VDAAEEDTDDEENTF;HPDKVIATDDETEDA;KMRRREASDDEDGGG;DYSNRIFSDDERSEQ;NNKQVESSDDEDEEE;LFSRLDASDDEDDVE;ELHEDEFTDDEEIDA;RALRRGDSDDEEMNL;DYADQESSDDERKKK;IEQHQEKTDDEIDSL;KHQEAASSDDEQEDS;KRVRLVLSDDEDDNE;RKKGEEASDDEDLVG;YNREVVDSDDEADLS;DKMNEEESDDEENAR;SENGDVGSDDEGSKS;IWDEVGETDDERDKM;KMRRREASDDEEEER;AKKPNLGSDDEEELI…
RS.....[STY].......	615.305	156	14188	7400	1756890	2.61046	RSPVEDGSPTGDYEN;RSSRASNSGSGQNQN;RSLNATGSALSAYSS;RSEGRGHSFEAVEDI;RSKGSLGSLNMITGK;RSLDRKVSNTIVALP;RSDDEQDTSEEKIGQ;RSLSHQASYEDRRAG;RSGQLLPSLVNMSGP;RSAAPAASYGSLPEP;RSMLSVQSERNRRHS;RSRLKQSTSDDEADG;RSNRHGLSGSPEPEN;RSSLETQSFDSAYSG;RSPDDTASTVTNGES;RSIDYQKSPINVEGH;RSIDGQKSPVNIEGH;RSLMQQLSQDYEHEE;RSEQSKGSKVDDGVA;RSVWAQLSDGGDTNG;RSRRRGESAPELSNE;RSVPVDSSVVGYYAK;RSASLSASQLLQRKL;RSNKASQSQSLSFPS;RSSTTMTTDDDDFEA…
....S..[STY].D.....	615.305	170	14032	8189	1749490	2.58827	DDSWSQRSGDLDNSP;NQLVSQNSLDSKVFA;LPEHSDESGDSDNDA;KSIDSESSADEDIGN;SALTSSGSFDHSQDQ;KPVPSGASPDDEPSA;GTPKSERSADMFCDD;ALGDSSQSDDDDHGT;GNMSSGGSEDDQHER;TLWTSDTTDDAGDEI;SHDYSSDSDDDKGKK;TVKSSDLSDDMGTDD;SFLKSKDSSDSTEQA;NNSYSGSSYDGLGSL;GKSLSESSADDTTEP;GNLLSSTSADADASK;LIRDSRYSSDDEDEE;DKIISDDTTDENSEE;TKKSSKGSFDRDVAL;ETLPSQESPDRSVKH;NEVDSVHSGDNRSTI;PNFNSSKSVDGVKDN;ELVVSQKSIDSESSA;QDCSSGDSADGSKPS;VELTSGTSDDGHDKA…
....R..[STY]P....S.	624.523	22	13862	135	1741301	20.4709	TMEWRHGSPPIYDSV;_MERRHGSPPIYDSV;TNKHRTVSPHPETSV;LCPTRVLSPFREESG;AVEKRITSPLLEPSS;LRMHRYRSPIDGGSS;NNNFREESPQPRGSL;LDRLRRTSPDGVHSS;EKLDREHSPVGRYSS;AGRGRGRSPAANKSS;TATTRRNSPNNLDSK;SENRRAYSPTGRFSS;SPKHRRESPALKTSR;SPSPRRTTPPRDASP;SISFRHSSPLQRESN;SISFRHSSPLQRESS;___MRGVTPPQKFSV;NRSARLLSPPHRVSA;DHLQRLRSPPATTST;SKNQRDTSPVGKDSF;FHEGRDQSPLTPVSD;RVRDRLSSPNLQPSD
R....S.[STY].......	615.305	144	13840	6064	1741166	2.9875	RDELSSDSKNHSFQD;RDVGGSDSDADDYDF;RELGFSHSAPNTATT;RRQALSESDEDEPLQ;RVILPSISAPEHSIL;RPGRESDSEAEDIEH;RNPLESHSGGDVKSM;RDAKLSFSDIDEVIL;RGKNDSRSEDNVPHD;RHRVLSNSVVSETPS;RVDKFSKSDIIVSPS;RALAYSYSHQQTWKK;REKGSSHSHEETEPL;RASANSKSAPINSSG;RTFGSSLSLRSSLAR;RALAYSYSHQKTWKK;RTRVASFSVHEGIGR;RLPEASHSISKNPGG;RTRIASFSVHEGVGR;RGDFESNSSEDAHSR;RTTAESSSASQLRRK;RVFKHSNTAPSEMRG;REDNNSASQDDLMPR;REINESDSEDEKRKK;RAIAASDSSDKSKEK…
.......[STY]EDE....	627.164	65	13696	704	1735102	11.6969	AKLQNIHSEDEEVQE;VLESGVHSEDEVSLT;EEEEKANTEDESRDK;CSQKQDESEDEEILT;KGESEEDSEDEFYDL;AIEEHHDSEDEYKKS;KVIDLEESEDEVEDI;NKESEEESEDETKNV;PLQNEEESEDERSQK;FSEDEKDSEDEKMEA;EVLVEEESEDENDKK;QIVTEGNSEDEESEI;YGKYEKSSEDESGSD;AKERVKASEDENGAT;APVIEQNSEDEDWGP;KIEEAEFSEDEEEIE;SSRFASKSEDEVLNH;CESRHTESEDEVFLR;IRDVFGDSEDEEEAD;RILYDMDSEDEQWLS;SMLQERVSEDEIPDN;FGFVTYASEDEAEKA;YKSLDAASEDEKWWE;IRSSGGLSEDEIDKM;EKGDEPDSEDERRRK…
....R..[STY].GS....	624.664	29	13631	380	1734398	9.71036	RGAQRTYSGGSDLFA;RRFDRRVSFGSNGSD;TSDDRRISSGSVPSP;STIRRQPSEGSFSHE;TSRFRRFSFGSQLLQ;KAMPRVDSEGSMCGA;KVSTRNETMGSAESS;PTHNRRPTRGSDDVF;ARSNRYGSLGSGDGI;QAPIRFGSFGSPPSV;LRAQRTASSGSFESF;HRKHRNITFGSSKDF;KSYWREASVGSDMID;RDERRPTSFGSSGSR;KNEKRRNSFGSTKAG;QRFERESSLGSIEWR;GSGTRPSTAGSDRTQ;SSSDRRGSYGSGGGG;LRYCRGNSFGSSTSP;GSGFRQDSCGSTKQA;GSGFRQDSCGSTKQG;RNWDRQSSFGSRGPS;NCIARQPSHGSTPKG;QLKERQPTMGSRAVP;SKSKRTGSIGSRTRI…
.......[STY]DEE....	922.958	72	13602	632	1734018	14.5233	KLRDGEASDEEEEYE;MRVAKRATDEEAPNH;AVFGGQLTDEEADSL;ENNDVASSDEEKSEK;WEYGDVESDEEDIPA;GQSSEPNSDEEADEN;TKEENALSDEEAEIV;LLDRTRDSDEEDVHN;SAADGTSSDEEETSK;SVSTEAISDEEMTEA;SATKLEESDEEDADD;DQDNYGDSDEEKGMS;VVFGGQVTDEEVESL;EVDEEDGSDEEEEDD;GDKWKQLSDEEKAPY;KDKKKGASDEENERE;KRREAYLSDEEFMSV;RVVFDISSDEEVGFV;VLFGGDVSDEEAESL;DFISLDGSDEEEQTI;ARIIIPDSDEEDLPG;KKKDGGTSDEEKELP;LHDRTRESDEEDVHD;LDADNYETDEELKKI;LKETGLESDEEFKKT…
....R..[STY]...S...	615.305	130	13530	5202	1733386	3.20163	TLSDRTKSLDSSLIN;PKDERIGSANASPDG;KKRPRTNSTETSHDE;QENGRNRSMDYSDVG;KKRYREDTTAASTSP;EHLIRIDSGRPSFPQ;KKTRRMSSIISSQDQ;QRVRRHDSDDDSDGS;RFRERVKSFFGSHVD;ATGRRTPSFLDSMNI;HHFARAKSFDDSEQF;NHVDRAHSMDISHEP;KAQGRNMSMNTSEAV;THYVRTRSLLSSLGL;SVRDRLGSIADSTTE;EKVLRYDSILQSNAF;ATTDRTLSDAFSTYG;FVKTRTPTQVASHAQ;FVVTRTPTQVASHAQ;FVPTRTPTQVASHAQ;FVTTRTPTQVASHAQ;VVVTRTPTQVASHAQ;LTFQRTESLVQSEAV;EALHRLASQEVSDIV;RNTDRAMSNIESSPE…
...S.S.[STY].K.....	327.195	43	13400	1007	1728184	5.50712	SNPSTSSSQKSKRKS;NMESQSESFKSAADG;DFQSFSDSMKSRFSA;NQNSGSTSSKMKFEY;EVQSDSVSEKSAGLA;FRYSESHSQKKVPGD;TDTSYSNSQKRYGND;AYSSASSSAKQHVVV;GDYSGSFSEKKHKEK;KRLSPSLSLKTSSCL;AEPSTSTSTKSSKKK;SPKSGSASLKFRESK;TRLSHSLSTKSLSLR;KVTSISMSGKRR___;SFDSNSLSFKSVNSV;TAYSQSLSNKSKKKK;DSRSDSGSKKGTSDD;NIQSESASRKTELHW;NWFSSSASVKKVSLS;AVESVSNSDKVGSVD;ISSSNSESVKPKVKR;ILASSSSSLKSMISD;KSVSSSSSFKKHLDN;NMTSASVSSKRNQKL;SGSSFSSSQKKNDDD…
......G[STY]P......	615.305	121	13357	2709	1727177	5.7757	RGKIRAGSPGEEMGL;GVHSPLGSPGQHNDE;AEADAGGSPALVARG;CPVSPIGSPLLHPRS;SIDDDCGSPFDIPRT;DAKDNLGSPETGNVV;ATPTPIGTPLYAIPE;SSPGGHGSPNEADRK;FNLNDTGSPAQAVAD;TIEWKHGSPPIYDSV;ITDYRFGSPFNLGGS;PLGVENGTPPAKGSA;SGSFSVGSPPVANVR;NVSAIVGSPTDTWLK;MQKISHGSPLVPDEG;MRRPHGGSPTYSTGS;RFTDVVGSPYYVAPE;EQNKQKGSPEEPGAP;RILGPAGSPFTPDVY;ELRKSTGSPMHPDTM;QLFEDTGSPLIPLDE;KDVSFDGSPHGAQRK;DFQPIVGSPDVTKVS;PKNEVFGSPVHQTGN;DEIVVRGSPNVGPPS…
.....S.[STY].R.....	321.173	139	13236	6854	1724468	2.64222	AVLSHSASERVRSSE;FTGDDSWSQRSGDLD;EDVGHSDSAREMMDK;MGPPTSLSMRQGSNF;GVHFQSGSGRITGNS;GAEYGSGSSRDWAAK;MEEDDSESQRLDADE;NDDLESISARGGGAD;SGSLSSYSERYSDEQ;APNASSNSLRLPDVP;ELLHSSGSERGHSSS;VELSHSASERSANFE;AAEPLSESRRSAGRD;MDTPISSSSRADSLD;ESQELSVSAREVDTK;SELSPSASLRGNSAE;YGLTQSPSLRAYVGN;NQAGASGSKRIVLKE;ATGTTSASGRDGVSA;VQESLSLSKRHKFWE;FTYNPSESNRYPPTA;TYYLSSESKRMHMNR;NVLYISTSKRTLGEG;TPPLSSPTRRSKPPK;GDGSMSNSFRGNDQA…
......R[STY].SP....	624.572	29	13097	392	1717614	9.7021	LFRYQQRSASPEIVE;YRVGPPRSLSPTLNE;RQKDQRRSASPQVDE;QNDVPKRTSSPDQDQ;GDAHSVRSLSPPASV;KVGHAKRSLSPQPEH;NRDRHSRSSSPEPED;ASQKNSRSASPVKEM;KRRPYSRSVSPEEKR;SSSQVSRSKSPECRS;SMRVQNRSRSPHNTK;RRSRDYRSRSPVRSR;PGPGKRRSRSPPRYR;ATNGSDRSRSPKDDV;NGRSNRRSFSPDRSY;HSPFQRRSRSPLRRR;HHNQNRRSESPVQNI;KYESTHRSSSPPPQA;LSRSPSRSRSPVPSR;SPSYSRRSRSPVSRR;RKESPPRSLSPTKGS;SPSYGHRSYSPRGRS;SPSYGRRSYSPRGRS;KQRRASRSRSPEEKH;ERSPTPRSRSPPGRA…
.....E.[STY]E.E....	624.845	53	13068	681	1717222	10.2269	RAANIEESEIEGEEE;KDKSKEKSEEETEEE;KEKSEEETEEEKDDQ;EPEPMEVSEEEKEIK;KDKNKELSEEEDNEE;KKSDAELSESEEENS;RECYEEASETEEELK;DTHSLELSETESKKI;VDCTSELSEEEFSAC;AEDLSELSEGEKEKG;LATSSERSETEIEKA;PASGLEDTEPEPDPV;KLADAEVSEEEQSNL;LDDDNESSEQENGTF;DSKMMENSELENVNL;EEAYDEESEQEEEPK;LTKISEETEAEDPVT;KDKSKEESEEETNDE;EAPDSEISEHEARSF;SEENGELSESEKDYD;SEWNGEESEVELRRS;KDKSKEESEEEEKDD;NGDANEDSEAERRES;NLRNKEPSENEIHDR;ETRAQEDSEHELSKQ…
......D[STY]E.E....	621.564	32	13015	466	1716541	9.05679	GGIADSDSEIEHEVH;DGNDESDSEEEHAFS;KAIPESDSEEELSME;LDLEDNDSEEERVNN;QLAINIDSESERLIN;KDRDVGDSEHEVVKV;GDDVFSDSEGEDGTP;NYYGDSDSEGETDAR;RTCADYDSEEENYCP;RKMKDTDSEEELKEA;LDGPSDDSETEIFSR;VIDLENDSEQEEKAL;RCKETDDSEGEGDNN;SLESCKDSEEEMVER;EKYGRADTEAENPNR;SRNHTGDSEVESALR;GLKLDDDSEEEKKKK;___MGSDSEVEKSGQ;GPPKQQDSEAEQTLN;KMEEMSDSEVEDEGT;HSPENSDSEKEGSET;LSYPISDSEPEEFDF;SDDDIIDTEEEDDDE;PPAEKPDSESEEFHS;SIHRDKDSEGEESSD…
.......[STY]DED....	922.958	53	12983	549	1716075	12.7604	TEETKNGSDEDESKY;KLLGENISDEDGLEY;EGEKHGGSDEDHASP;SKEGGGETDEDQFYE;RVDDNELSDEDGSSQ;KKNKYNLSDEDEEDF;QVTEVDISDEDRRVK;DNSTKHISDEDETDT;MAAADDGSDEDGNAS;SPVYETLSDEDLTKN;LDRDLSDSDEDTSSS;FGSKITESDEDDDVE;DGKVDEESDEDESES;LQADDSDTDEDVKIA;GLSQSDSTDEDAKKK;IEEDDPFSDEDLPEE;SKKKQGSSDEDRASP;LGAEPYLTDEDPLLE;MTITRVGSDEDISVD;LVDPFLLSDEDSGNV;KEDSGEKSDEDNDYS;IAVQNSKSDEDNRLE;GFGFVNFSDEDCAKE;SNSKNEMSDEDDEEQ;HTFGMADTDEDPDVT…
.......[STY]D.E....	615.305	130	12930	3393	1715526	5.08345	LGKDAVETDAEEIID;EASALTESDIEETFK;HKNEDKFSDAELTED;GGYLTRDSDQEDEGI;RDEDANLSDFEFPII;DLEGGFSSDVESKYK;KPISNFESDVEVEEK;KEASPTKSDQETSSP;IKEEGEMSDNEEVYE;KRARDYNSDNEDDND;KKEIEAGSDLEVKQV;EKKMKKKSDAELSES;ERFLVEGSDNEGFDI;HGAENDESDTEFFVP;LKTGLTATDTEQGAA;YRDDDDVSDMEANFD;QETKEAETDQEEEEQ;KTETETQSDHEGPDV;DESTDATTDAEGTSK;DEKEMGESDAEDTTG;DRKYQQNSDGECMTP;FDEDDDDSDWEPSEK;LPPRAMESDKEQLAP;QVESLEHTDAEDSKD;NMFGGPWSDPEDVDD…
....R..[STY]..S....	615.305	130	12800	3974	1712133	4.37565	VQVERQNSEVSYFAD;EIDGRERSVDSERWE;SSPGRDGSQVSDDEF;DSFARFDSFRSTADS;DTSPRRPSIDSIFNN;VTMNRTSTNQSYYVL;NRHLRKFSTDSVGSP;PEGIRRVSSLSNTNA;DEKPRQRSSDSNLTP;RLSARFDSLDSEGGP;INHQRTETNLSEEAT;VDYQRTKSLLSASVG;FAVGRRNSEDSTAES;RLIGRRFSDPSVQSD;SSQQRAPSQPSESTE;RLIGRRFSDASVQSD;EGFRRQTSNLSILDV;KSVNRGTSERSQELL;QRRRRIASANSLLSG;LKIKRVPTLVSNFQK;YSRNRTLSSTSVALE;ETGFRAISGASVSAN;PSSQRHVSFASNDND;YHHERGFSSQSGEEG;KFMERTGSMDSPYSP…
....K..[STY].S.....	320.088	157	12670	9125	1708159	2.31963	SEHVKHGSQSSEEVE;ISISKLLSNSFAQQL;MVLSKIASESDVSVH;SLFQKANSFSQNGDE;FSNKKRSSGSDDCDH;EFHSKRLSTSNDTSY;EATTKKKSNSYQQVG;MEGTKKTSSSSFTSD;EVELKRRSLSLEPIS;KMDKKEDSESSDVED;AAAIKQGSGSSVPNA;HDLQKPTSESEECHA;SHSIKHGSDSSQADD;PSLSKLNSGSLPSPP;HVGEKDASESENINK;DNVKKQGSQSGDVTE;AAEGKNASLSGYECT;KAIEKCSSQSLEDYN;SDHRKCQSASAIDDL;PTLKKKASGSDEDHA;PVLKKLGSSSTAELF;SPLYKQKSWSPDTFR;IEPVKENSSSKKQSS;DTETKPASSSDVDSK;SEGIKIASTSATPLM…
....S..[STY]P......	615.305	93	12513	3199	1699034	3.94738	FLQMSRQSPQAAAAA;ENIASLHSPNRDMEE;SGASSVASPAALQGK;DDIGSEKSPGRITSL;GKEGSKLSPHEEAPS;VAEKSMDTPTEDVEQ;YPDSSILSPGFRGMG;GVEKSKPSPPETENL;GPLQSGFSPLQAPLR;KAEVSRNSPPMEASV;LEQLSGQSPVFSKAR;LPTPSEESPPDMNEI;SSSYSQMSPPTAGAT;QPSSSAMSPLYKQKS;TVTSSKASPAVSPLT;ILPSSLTTPTEDGKD;GLKTSAKTPVTTDND;LNSGSLPSPPLPDGA;PASPSYHSPVGYPHD;SNKDSDASPTVPTLN;PATNSRLSPLPPEPA;ISSGSVPSPTGTKVT;TTTGSLKTPENSPKA;PGRYSMASPGPAGGA;EVFGSTPSPARPLGS…
...R.S.[STY].......	321.829	108	12420	4997	1695835	2.95105	PVIRISRSVNLGFGE;MASRLSQSSAALDEF;VFPRESYSEYDGVEE;GGIRASSSYSSHEID;SEGRESESDEKEEYG;TRTRASKSQPNLVGI;PPLRISNSAPVTPPL;APSRTSHSGPINSNT;PPIRQSLSDGSLETM;HSERISHSGPLAPGF;ELGRLSGTEDDLTVA;KADRFSRSASADSDP;NRRRGSNSNADANSI;VIRRHSESLSEDSVS;YSSRISASQNNISLP;GRKRASSSFGSNIHT;LHKRGSHSGPLSHRA;AFHRVSPSDELNVEG;GNDRASYSGPLSGPL;LVFRLSGTGSEGATI;VVDRYSPTTSPASME;GTVRYSPSASSLPDI;IGDRGSGSFSRESSS;IATRFSNTRSPPEMK;KIQRESKSDQIANDI…
......G[STY].G..D..	323.91	25	12312	396	1690838	8.66998	KGDNQFGSFGAGDGS;AESEGFGSSGRIDTE;EKLSEEGSSGTNDPS;IVTAVKGSFGYLDPE;QTTDVKGTFGYIDPE;VSTMVKGSFGYLDPE;VSTAVKGSFGYLDPE;VSTGVKGSFGYLDPE;VSTVVKGSFGYLDPE;YRDSDRGSYGGGDRG;YGGGDRGSYGGGDRG;TIISLPGSSGYLDAS;PSHDERGSAGQVDRS;QKWFSAGSGGGDDRY;ARRLTGGSSGGADSR;RYYTTRGSVGVDDSS;GGGGGRGSYGGGDRS;EEFSSVGSHGDMDDF;ISKRGDGSDGLGDAD;GQEDTLGSQGDVDGR;KDSGDTGSIGDADLV;DDDVLSGTEGNADST;SISSDNGSLGGSDEL;EKTLWTGSEGDDDDD;VSLQKCGSVGEGDHS
....R..[STY].E.....	615.305	135	12287	3877	1690442	4.79063	FACKRERSEEPELLS;SRKKRKNSNEHLLNE;PATPRASTPEILTPS;SSSTRRQSKEIFPEP;SELTRKRSEEVPVSP;GYLKRNISVEDVDAP;FWHRRKHSVEIDSNL;QTAKRTRSSETLQDA;HRLKRVPSVEPTSEK;DERERRRSEENNALL;DLLERLGSEEALGPE;GRLPRISSVETMEAW;LALKRMPSSEQEALS;GYGRRNESEEYGSGG;RLRRRRGSNEVPGEV;RRRERDGSEEYADDD;HILQRCPSSEIVADS;KSMDRKDSGENISAE;LDKRRKRSLEQGIFA;KRRVRNDTPEPEVKP;DDHDRDKSRERRRAR;RVYERLPSAEAELTS;LGTKRLASEELVHDW;RIRRRRGSNEVPPEV;QNDVRAISPEPILNE…
....R.G[STY].......	316.643	74	12152	2976	1686565	3.45107	ELVLRTGSLGAGCSQ;EGLTRQGSGLIGTFG;SIIRRAGSLPAWSSY;VRTLRKGSADQLAIN;PKLNRIGSIHLNMNQ;ATKEREGSAALAELT;SELKRPGSDLLQQPD;SKEKRDGSEDGLTFA;GDRAREGSVVDHEEA;ITSGRFGSALNIETL;HSIPRRGSAANWAGA;SQVFREGSGTTGIVD;PSLTRLGSSFLASSL;KSRKRDGSNHTNEEI;FGFIRRGSSIIPESD;DDRKRGGSGFGVHHL;AVGVRFGSQAAPAGA;TSFRRQGSSGLVWDD;YHHRRAGSTDIDQFL;HGGDRGGSGGYQGGD;QGGDRGGSGGYQGGD;KVFQRGGSFLAGNLS;KVFERGGSFLAGNLS;SSTTRPGTAAPRGSA;RLGNRYGSSDRYPQS…
....R..[STY].G.....	615.305	121	12078	3469	1683589	4.86208	EQRRRRQSSGEEGQM;GHEVRDESVGPHNNL;ESLPRQESFGWEEHI;GSTLRAMSVGDQEVD;RTVNRQCSSGLQAVA;SNLTRNRSTGLNFNA;VGDQRAQSEGRESES;PVYGRDASMGAHGNA;AGPRRRHSFGEEELA;RAMPRVDSEGVMCGA;PSIPRIDSFGDLLLH;GTIIRTSSGGAIGAS;QGLLRRNSYGNQTHV;EAEERTNSDGIFAEQ;APPKRENSFGGNSSY;EELCRMDSGGDIIDN;EDLERNRSPGDLTYS;DQFPRLLSSGDFASS;LSRMRGSSYGPYLPD;SFNHRRNSYGGNVDD;AEPVRRASFGGPVES;HGFRRAQSEGNLEGL;KSVPRVDSSGEVCGA;SISQRTTSLGEDIAL;MFDQRQKSMGLPTSD…
.......[STY]DDD....	628.335	64	11957	644	1680120	13.9641	QLLHDQDTDDDNYRP;AEEDDHDSDDDTKRN;PNDEAEDSDDDKLLS;QQGRRHDSDDDNHYN;DLSDDMGTDDDMIDD;VSVDYESSDDDRHFK;YRGGVVDSDDDLAGK;KKYGEDNSDDDDEEK;EEKNQLITDDDRDGE;NKKHGDDSDDDSEND;RNDLELDSDDDDDNA;GSAAAAASDDDNQEN;DLPEVHPSDDDFSSP;RKRHRHSSDDDDSEK;ERGTRDDSDDDLKRK;QERCYYESDDDYIPD;TNAGNIDSDDDESEY;KKKKRKHSDDDDESE;RDEYEQESDDDRRDM;KEEPAEESDDDMGFS;DVREDSESDDDHKD_;YTRYGRHTDDDDKGY;EADPDLQSDDDSGSS;QKDGGFRSDDDEEDE;VTPKDLDSDDDEKEV…
....G..[STY]P......	615.305	115	11893	2520	1679476	6.44436	EEAAGDESPVTKGEK;TKNYGVHSPLGSPGQ;AITYGTLSPAAPHSS;NRNNGNSSPGGHGSP;QRMSGANSPTNSQYE;PPRQGALSPEMEQAL;GENLGWSSPNRDHFY;SITDGQVSPVDGELS;RHPNGARSPTQSVGS;GQKRGYPSPEQVDEA;RTEAGYDSPFEDGEL;GFRTGKVSPAIEPPS;CTAKGMDSPHDNCVV;DAIPGHPSPGRGEVA;KDLPGGLTPMLGDKK;RRSSGNLSPTGPDNS;EVAGGFVSPNLEKTM;GPQSGGVTPTGRQNS;EVGVGFVSPNMEKTM;FAVPGAFTPTCSQKH;ESDAGRFSPAGNVRL;TLRDGEQSPGATMTT;RIHSGAVTPIHPKAG;PVAKGDDTPDDSPAV;GRSSGGRSPGYDQRS…
......G[STY].R.....	318.304	106	11778	4802	1676956	3.14292	EGGEEEGTSRGGNGG;CAVASDGSDRPKDQK;STISETGSIREPLLK;GSSGMGGSSREPRLV;FKLRGGGSTRGDDSD;LEKNSVGSTRTSEES;SAVEHHGSGRKSLSE;PLESAAGTIRGDFAI;QGNPAPGTSRASQHV;GAAATGGSFRKSASM;GAIKALGSFRSNA__;YSPSAYGTFRNIEQG;MSLQSMGSGRMDTGF;AAVNGGGSNRWSRNR;LNFVGTGSNRHKRHA;SEAAGAGSSRKLDLD;PSDEEGGTLRPQGSK;WNAALFGSWRSSSDV;GAIKALGSFRSTA__;WAATPEGTHRSSFLT;GSTTNGGSSRGGTVE;KEHVDDGSQRRYSLT;HGISPEGTIRRFPSE;YGGAGAGSGRYHPYG;QAPVELGSLRAADGK…
.......[STY]E.D....	615.305	165	11672	5561	1672154	4.25072	RKLKDDSSEEDSDDG;TKKTGRSSESDLLAF;DEHLTAISERD____;AETKSEASEEDDVEA;FVAKRPRSEYDAPSG;TKKSGRSSEADLVAM;SPLPLDQSEGDSDSD;SGATKGESEEDSEDE;QAFDEAISELDSLNE;LEMSTVQSELDLSYG;__MLHTKSESDITSL;AQSEGRESESDEKEE;SRRRQALSESDEDEP;EKVDTDDSELDEVIK;PEEEEFSSEEDEFYD;KNSSVVSSEDDEEWE;TKKSGRSSEGDLTLL;SAAAHVPSERDSRNV;KEENEYASEGDNPPK;IVMEDSLSEDDDKGE;DTIAGGDSEDDQEGP;SDADEYLSEDDSRRK;GDDSDDDSENDIFIS;FTKTQVYSESDDNEG;VFDKQTESEADFDLD…
.......[STY]P.E....	615.305	78	11507	2212	1666593	5.10713	EVKKEEPSPVEEEAA;HSSENDDSPEEFHRD;EIKRETSSPEEMTEL;PIHREDRSPVEDGSP;SIDLTESSPAEDNLS;KSDQETSSPTEKNAN;PPFEALRSPIEAAAI;GVSGKESSPPEDMQV;EQNKQKDSPEEPGAP;DLPVRHESPTEPDHE;KAGIEGVSPGENEAL;KGMRIVQSPNEFADS;DRVDEDETPPEAPQK;VSSVVGRSPPEHVFM;SSRHEQSSPQETDDG;TFVRLKISPGETPSA;ILEDDIASPAELAKA;GESMQVDTPAEKKNE;FNIKNDFTPEEEEEV;VVKEKVETPNEADKP;GDYHHRLSPDEGEKA;GEDYKTDSPGEDGSS;SELKPQQSPPEFTND;PSRTLDASPQELVQI;KESAREETPNELACE…
....S..[STY].G.....	322.328	152	11429	8754	1664381	2.52861	DDSDSDESDGQKRVV;YGYGSCGSSGKASIS;YGYGSGGSSGKIAVP;DDGHSQQTNGEDYTK;KQNKSRASLGNEEEL;GPAVSGTSAGSGFRV;AIDESNATAGKRLAS;QVSSSTDSAGKEMTM;PSTESIDSSGEEELA;MLTKSKSSAGEGSAT;VNDGSQYSAGPSKRP;LSPDSTQSLGSPRKT;AAENSDESVGHHLRS;LSAGSSRSGGEQLQN;MFLESYRSLGSMDES;VANISSTSFGSKRNV;DQHGSVRSIGVGINS;DSGNSGRSSGEFSDD;SDDPSKGSEGQTPQE;RGTYSESSGGPGSPI;EGMPSIRSVGDLPQE;AADESTGTIGKRLSS;SDQISKPSEGNVDES;PQLGSQGSWGSKTTP;TFLSSRSTAGTAEWM…
....K..[STY].D.....	615.305	150	11277	5041	1655627	4.36861	GNEEKKMSIDDQTEE;KPVRKVESDDGESIG;FGLSKAESNDDSQGA;LEIGKGDSFDGGSNS;ETIQKQHSADSASLA;AVPEKRGSGDQVHEA;KEFRKQKSIDKINAE;RPSPKTKSTDSIQTL;KFKVKESSVDEFESF;TSQEKVDTDDSELDE;QLYAKDITPDDKQEL;KKRKKPNSEDNVPAE;KAQPKMGSEDPDHGY;DLNFKEESNDGSQKI;EQSLKAQSLDDGQKP;MITDKGKSIDFDFEN;EEITKQKSYDEDENE;_MHTKTDSEDTSLAP;KETKKNSSGDDVFGN;VSFLKKLSGDIHEEV;NSFRKGQSMDNVTET;VAANKPVSTDLLKVG;RIEMKFDSGDDEPIG;YLDEKKSSVDDTNYL;HCDAKVNSVDGSWLD…
....G..[STY].S.....	317.944	158	11127	10668	1650586	2.19702	NSSWGRRSGSWEIAS;LASGGSLSFSKCSHH;PPSRGTYSESSGGPG;KIFTGDDSWSQRSGD;DYKRGRPSHSPPPPL;LKNLGGISFSISAEN;GSSWGRKSGSWEMSP;NFDHGIASSSNVKVH;DLEAGSSSKSIDDDC;NEIDGDASASTKNAL;DTGSGTGSLSRLAGL;KIVCGDSSSSSLLVK;RPLHGAVSASGLKEL;GSSPGPGSDSPRRYV;GEATGTTSASGRDGV;KPTAGELSRSATLDS;NSDDGYSSDSILRHA;GTDIGPKSFSAATSV;YPRKGADSSSAHYVD;PLLHGSISDSGASRK;TSLKGGNSSSTLIDG;FSTYGSPSHSPVGSM;GPIEGVVSRSRSLCS;SIDKGENSSSEINIV;PLLNGSVSDSGTSTK…
.......[STY]PE.....	615.305	79	10969	2259	1639918	5.22837	FGSPIYLSPERPLKF;SKRLVGHSPEPVADL;LMGSEELSPELTILR;IFSPVNDSPEAEVKY;GSLDIAVSPETAQEE;RRYDTVDSPEHVEIS;TGQGLHQSPENGDYD;RDMATQMSPEASPSS;KSGSWEMSPEVLALA;NQTTYGKSPEWKGAQ;QRDAQTITPEALENV;HRDAQTITPEALENV;SNTEIDTSPEVKIPK;ARGSEAPSPEAGPDT;ESSTTLASPEVLETS;PGFQPRKSPEHEEYQ;DQNKLTNSPEAEIKT;SKGKKQKSPEVSWVV;PTSTKVDSPEIHPLP;KAEQKRLTPEPHASS;EDAQKKMSPEVVEES;APLLCISSPELSHSH;VFARTRSSPELTETY;AMSNIESSPEGFNML;STTIQRSSPEGDDHE…
..R..S.[STY].......	315.493	90	10890	5505	1637659	2.45856	FGREHSLSSETLHVM;GFRGPSNSFGADTFD;YYRGSSASFPDVTMA;VRRAPSFSGPLMLPN;LSRMESFSGASSVAS;DIRSTSSSDPDPMLF;QPRVVSHSAPIFAEK;FGRVLSPTESFIHSL;NLRLSSDSFTLPKPG;ASRWSSDSGESSQFR;ATRQTSSSLNDPNPN;PARTGSSSYDSIVGQ;SSRIHSGTVTPIHPR;VIRGHSHSVDLSSPR;SRRSISLTNSSSLAK;LSRGLSKSDADSTSP;DSRSQSESCDFKDAL;KTRDESSSEDPVIVE;SVRSASMSMSGGEIT;SSREGSISTESLLPA;SLRNLSYSYSTGADG;PLRTGSFSGATSHSG;SARYYSVSKGQAGDA;ISRASSNSINAPRSA;GWRTSSSSLKDIRSS…
....R..[STY]...E...	615.305	88	10800	2937	1632154	4.5281	RAKGRVETPDAELHE;FVCKRERSEDLELLS;ATINRLNSTVLEEFV;TRNFRPDSVLGEGGF;GSGYRKKSEYEEPSS;TRNFRPDSLLGEGGF;RTGPRIDSFDVEALE;AYHKRLNSDTLETQY;KHRKRHHSSNDELTS;GNLRRQESEPQEGSE;LTKNRLASDADENLA;KKPKRVDSLDVESMQ;PVDLRNLSDIDEDLH;VRPGRKNSDVTEAIQ;VVDKRAKSVVGENSD;VKLRRQLSVMDELPQ;LFHYRKNSWPPEEYI;FYVPRKASDALEELK;LILRRKLSDQLEWIP;QKLKRHDSLDVEASK;LSLVRTSSLFLEDLS;TIGKRLSSINVENVE;KLLKRKDSDAGEKGR;EGQLRHKSLDQEELE;ESIKRERSIKTEDID…
K......[STY]P......	320.594	53	10712	1573	1629217	5.12455	KFSITTYSPTGVVIT;KDEVLGKSPAPSESK;KESAATFSPPPAPAA;KLDDLDVSPAPSALK;KESAATFSPPPAPAP;KSDTDQASPGIEEGS;KSPEALQSPNNDGAV;KRRMEEPSPLQATSL;KGKPFDDSPVILPSW;KTAHHTPSPLQQKPT;KSPVIRASPVIRTTT;KRLTDYESPGGDAAF;KAQNAVTTPIAEEDL;KVQDPTPSPPVPEVF;KQLKALASPGDAVLF;KDGEFLLSPTGAQVK;KPLGTTTSPDIYGKA;KEVANHDSPIRGDTK;KSEAAAKTPPPTNRS;KEPVAAPSPPADATK;KLKSPKASPGPTLSK;KRKLNDESPDQREGK;KKNKVEISPNRTDQS;KAKETQQTPDNHKSK;KDVLLFESPQLVQRD…
......G[STY].....K.	318.581	108	10659	5315	1627644	3.10287	GGGYGYGSCGSSGKA;GGGYGYGSGGSSGKI;FFLGAGGSSSDLAKE;VVPVDPGTVVGGLKK;MCSAQEGSVSNQNKI;FEGQKPGTSGLRKKV;TSEALGGSRANPAKK;RRRAVNGSNQVEHKE;HVIQEGGSESCGLKV;MQVAENGSGGGEEKR;SISYITGSQLLSLKR;NESEEYGSGGYGRKP;KFEPGEGSSQKKPKN;DLAVLEGSVVGLEKD;VESNETGSNSKQLKK;RASSSFGSNIHTLKH;RETQPLGTAAQTDKD;VDIPLDGSNDMKKKE;SLPSATGSGSSKTKT;TSSVAEGSDAKEVKN;SVLASLGSGKELVKC;ANDTVSGTFNVVSKG;VRFSKQGSDAACHKS;VASQVTGSDTTQVKK;PELLNGGSNKVSEKV…
....G..[STY].E.....	318.935	119	10551	5941	1622329	3.07987	HVKHGSQSSEEVESL;SSGLGGESDECDVKR;GGSVGGGSEEEDKNF;GSTRGDDSDEGSGSK;VNESGQESAEQEVRS;REKYGLDTSEFTYNP;NKWEGKRSMEEDDDE;QTQTGVMTAETGTYR;ARDRGRLSSERPQLF;SSLEGKDSLERLDHS;DIFLGDHSAERRLKS;GGGSGHGSGEVRSGE;KEGCGSQSGEEGSSC;KKKKGKKSIEFDSDD;KRGHGKASQETLPSQ;GAPGGGASEEEDDSH;LGFPGTNSGESSAFA;IAGKGGHSDEMDANS;TAGEGRKSAEVAKPG;EEGDGAATEETKKSN;IDSEGVKSEEKLANV;KAQTGVMTAETGTYR;TSGSGVSTLEKKNPG;NPSHGNLSREKRHID;TEETGNASSEERQAL…
....R..[STY]G......	320.95	67	10432	2709	1616388	3.83216	DASRRRYSGPLVNAG;QTIHRTFSGTGADMD;MDDDREHSGDD____;SSRGRNPSGNAGLNA;PPLIRENSGFVFLHQ;ACINRASSGDLDNTE;PSHKREKSGAQPIIA;KEMTRLSTGPLNFVS;PGLYRVVSGINVFDP;PGHGRTPSGIAGSVP;AGAPRKVSGPLDSTG;HRLDREESGKLKEKL;DKTGRHDSGADLSKK;NEGVRGSSGNLVDMA;PGLYRVASGINVFDP;PQADRHISGDDQKKE;MAMARVSSGLAYPER;TVLQRDTSGLNAENK;HSAERLDSGHPPPPS;SGAPRKISGPLDSAK;IDTIRETSGAPTFPN;DEAARRQSGLHGKVH;AKSDRNSTGVTVKSA;MGLFRKLSGFLGLSR;GGVPRRHSGPPKVEI…
.......[STY]E.E....	322.306	131	10365	6190	1613679	3.2948	GAGEVWQSEGELSRR;TPQYGRRSEYEEPAS;KGHAIDKSEEELLIQ;DDEDDDGSEEEDDD_;DGQEIIFSEVEEEKP;GSGYGRKSEYEEPTP;LGIEKVVSEEEEEGG;GSGYGRKSEYEEEPT;KKDDGINSEAEDQDL;VKLRKAKSELEVAVA;VLVDEDESEYEDEIE;EEGNAVQSEGEGRKD;LDVDSQFTESEDNED;GSFVLSLSEVEDERS;KWDVDGGSEKEDSPR;TCDDEVASEKERSHT;SSKNAVYSEGEGSDI;KEQVSKQSEEEMESF;RTIDANLSEAEGIYS;GSGYGRKSEYEEPSS;LLPSSPYSESEETSV;ADMSEDLSEGEKGDI;ELPTEDCSEEERDVA;GSGYGRKSEYEEPKP;DKEKNKESEEESEDE…
.......[STY]P.G....	321.056	57	10234	1969	1607489	4.54707	QHKDDVASPGGTTIA;RKLLATPTPIGTPLY;RIGSANASPDGAIPG;ARTTRLQSPLGVENG;TGNKFLNSPGGSGGF;HGFLARSSPYGFYNP;ELISNISTPTGGLKN;RMPGKNESPHGDVGS;DDRTTVRTPIGSTTP;SMKNFKISPLGPGVV;RQQALTMSPTGKALS;LVSYEDISPCGTN__;EDRGDMNTPVGTMID;DEFSDARSPQGVVIC;PPGPVVISPDGLFPS;RNRVVDNSPAGDVLK;EKDERNHSPNGTKGR;TSGEDASSPGGSKDS;SSSTPCLSPTGRDVQ;QKETTVCTPDGSETG;FISPRFLSPIGTPMK;TTPPRDASPDGRNHK;GEKNDGSTPTGDNVK;AEASARSSPPGVAWH;SAEGKEASPNGSEIN…
.......[STY].GS....	321.227	140	10177	8739	1605520	2.52733	QQLCAVASDGSDRPK;KEDATAFSGGSIPEY;QIHPPPISAGSPKNI;SFTSLSRSVGSNSVS;WRRRKPISSGSETAQ;SSVLETESQGSIEDL;RHDSDDDSDGSDRVR;DDVELRKSTGSPMHP;KALFEDESEGSESSN;APYELLHSSGSERGH;DGASIGESDGSPSAD;KEIATRPSTGSLPVG;IAPPEFASVGSKIFP;SGSAKTNTTGSYASS;AILRPGKSLGSYDSA;KCRNEDVSGGSQALI;VESDDGESIGSLFNS;KFFQDNKSDGSAPSS;GARSPTQSVGSHETG;MGNILPRSEGSAEIS;EARGGTYSEGSQVSN;YGGPNALSRGSRGTH;LSTPATSTFGSTDSK;SFPLTPSSTGSVKWN;FLMNEMASFGSQDGR…
K...R..[STY].......	316.608	55	10037	2372	1596781	3.68884	KRMGRQLSALGLDPT;KRNPRKFSNHHIEPV;KISERAQSLQDLSFA;KEHRRVPSTVAIEEV;KRFQRNFSNLEVWSD;KPTIRRDSFNDTISH;KEMRRLSTVPLNFVA;KSIVRRSSTAGASYV;KHWNRIHSCLQDSKI;KGLGRTSSHVRPNSV;KETQRLLSEPAPGIS;KSIKRYYSNAYTDGE;KPLYRTSSNPEQPQQ;KPKKRESSSQTTVAA;KVLTRRSSDNLLKKA;KRKDRAESVDRYNAD;KIVIRGKSYDGVVTK;KILKRKQSHHDAEVG;KSLGRILSFPEYNSS;KALERVKSMVQYPEA;KSLARQSSVFCGKPP;KISQRRNSQDIGDIR;KALARVKSMTQYPEG;KQIVRKNSEPFTNSL;KGAERKLSENQDALC…
...E...[STY]P......	615.305	57	9982	1264	1594409	7.20294	SSTEAESSPDVKVPK;ADAEAIKSPGDANDE;LQNEWNSSPVRMAKA;IHPEVEDSPVREQNP;SNVEKKFSPPLLNSD;RGPEKIASPTVPGTV;IIGENVISPADYQRQ;LSSENLSSPATPPPA;MKAENDWSPPRSDDY;GQVEANLSPDRELRR;RTDEIRRTPPTPQDE;ESSEKLHSPVIVKSE;TMSETALSPATPVDL;VFPELTISPLRRFQL;DNYENAYSPGRSGLD;RNEEVIRTPVTSVEK;LTLEDGSSPVRNPST;RTEEVISSPGLEMCQ;LARETILSPLMPATT;IIEEPTPSPPLNVLK;PARERARSPLFMEAN;RTSEPLTSPQANGTQ;NFNEEARSPFVKKYK;VSIEQVESPAAGKTS;GTKEILSSPVYETLS…
...K...[STY]P......	615.305	52	9925	1327	1593145	6.2901	DVPKRTSSPDQDQED;EIEKAQQTPNLAQAQ;PARKLLATPTPIGTP;SKAKLDDTPNADNDI;GVSKRGRSPPPPPES;SRRKRARTPTPGHYL;PQIKPQRSPVLPLNS;HSLKKTSSPILEKPV;LHPKILQSPAAEAAA;DFGKYLSSPLPTNLD;TDWKDADSPIASAQV;MPSKRKSSPATKPES;NGNKLTNSPDVEIKT;TSAKETESPLPVQDK;ASNKNANTPNLAAIP;EAEKEWNSPARYPVD;FFQKDIPSPAIPASS;LEYKICESPNVVQPK;RPKKNVTSPAVSDPK;EGTKRDDSPAPLGRP;TQRKRGRSPADKENK;GNSKMAATPVTTAMT;LEIKQTPSPQPSKLG;MRDKETASPVVKEIL;TPQKQEESPADETPQ…
.......[STY]DDG....	328.747	24	9873	343	1591818	11.2814	DDSSEEDSDDGFIAT;GRSSGEFSDDGAGKE;VITVETDSDDGESVK;SYKSTILTDDGHLEK;GPVADSDTDDGGLNP;ETALEITSDDGGDVK;VELTTGTSDDGQLKA;VRAFDELSDDGEVYE;TWARPRNSDDGYSSD;EEMNRGDTDDGLRQS;SRRATPVSDDGDETG;ARQGNGASDDGQVSK;NKVIDDSSDDGLIIS;SITPQSESDDGDSDQ;AIRQAVGSDDGEDNW;IFDVDYDTDDGFEVL;SGEEDSNSDDGFSEL;NSSQQDESDDGSEYE;FKDILTGSDDGDGSP;SVESFHDSDDGADDH;TSQRLDISDDGVWNP;SNVSERASDDGGDGS;GIDDAAVSDDGRSSD;MDSGDHGTDDGSTPR
.....A.[STY]P......	615.305	58	9849	1714	1591475	5.46795	VVRPAAKSPPTSQLD;RTAAWAASPNHGIVF;NLSNFAHSPPQSAGI;SNLIVAVTPTDKKSI;TSTGCAISP______;SSPAKAASPIQINSQ;SQLMEAASPFRLIQG;QPACLAQSPQLHKQM;GPNWKAASPTPGMLS;SEVSVASSPIDKVKS;LFLFPANTPATVGSG;ASDIDANTPVDEVKG;WDSAMALTPDDDDET;PNGARAPSPVANPII;QVPDFAYSPNPRNGS;SVRIKAESPLHHGAS;SKASPAVSPLTSPKA;LENLAAMSPIQGARH;AAKLAADTPLLTGQR;ASKLAADTPLLTGQR;DLQDTASSPVNSPKV;SSEDTASSPVAKKAA;TSTWKALSPQVLQAA;DLDQMADTPTRIARH;GSGRLALTPVNPTPI…
.......[STY]SEE....	622.016	32	9791	696	1589761	7.46527	KRKLKDDSSEEDSDD;TRRGQKKSSEEANQV;EKLEKAATSEEGEIV;EPEEEEFSSEEDEFY;KVGIEDDSSEENEVL;NSVGSTRTSEESNLG;RFEASYVSSEEDMNK;IISKKPLSSEEPANA;SFPLDLGSSEEIFSV;HPKSLSDSSEEGDEK;KGLQLSSSSEELKKL;AENVTELSSEEMRVE;PYDVTGTSSEEGYVG;DDVILEDTSEEGWQE;GGAETVGSSEEVGRS;QEESVLTSSEEGVYQ;KEDNLASSSEENEWD;FKTTAAPSSEEIHSD;ASTKHTKSSEEVLAN;SLSEEDMSSEEDEVR;LHQVKASSSEETSVD;HSRVSQFSSEEGQKR;FHVGKAPSSEETPTA;LNRWYLKSSEECNQN;SEVEDERSSEEDTLP…
.......[STY]..DE...	318.811	102	9759	5360	1589065	3.09864	NVSQDKDSFHDEKRQ;WNGDGYESDADEDEK;EEEIDELSSGDEDCS;YNNKQVESSDDEDEE;SSNDEVASDRDERED;SSNDELTSDKDEKEE;HDYADQESSDDERKK;KWLTKTPSSCDEDSD;SSQGGVDSDGDEFIL;KKHQEAASSDDEQED;IDWSKIQTPTDEVVV;AERAQHGSVNDEWVS;PILSDIASLDDEHKT;DDLVKERSDFDEEKT;FNEHDGASCNDEETR;DINRQQLSPIDELAS;TVDHKADSNGDESDP;EGADGKKSDPDEKIR;KEGHKHLSGLDEAVL;YGSAADGTSSDEEET;VADKGVDSDADEVST;AKQEIVVSHEDEERS;LKLQADDSDTDEDVK;LNSLPAKSIDDEYRQ;SSDSKNHSFQDEIDP…
....S..[STY].S.....	314.883	212	9657	18624	1583705	1.86679	PLSESRRSLSNGVAP;APPKSVRSISQQAFD;VSQKSIDSESSADED;SKKQSLDSASDVEWE;SSRPSPKTKSTDSIQ;RNVGSNCSISEIDDY;NKDVSTVSTSGSPIA;RNVNSVSSGSWDDWD;LLSGSGRSSSNEVQL;SESTSSASFSNTRSG;TDQMSVRSVSIAGGE;GAEQSYDSGSMVNEQ;EEYESTESTSLLAEH;FEDESEGSESSNSQK;PYSVSSDSLSLKKKS;ASSESPKSCSEEDTL;SIDQSFRSKSAVILE;PKSKSEASTSYALMG;PPEKSTASGSSSASR;FGDFSSPSYSKKSDP;HEPGSPVSVSAKQSQ;LEELSDNSSSAITKR;LLLQSSNSKSWSLHD;ATVGSGVSQSRSFGS;PDTASPHSVSLQKCG…
....E..[STY]..G....	315.189	89	9445	5795	1565081	2.5449	GPLVEPASAGGRRKK;KHVGESISESGENKH;SLDVEIGSADGHDDG;LVEIEEPTHHGALVL;SEYQEPSSEYGSGYG;EPTSEYGSGYGRKSE;SKKDEVESGNGEDPD;EYEEEPTSEYGSGYG;EPSSEYGSGYGRKSE;EPSSEYGSGYGRRNE;SEYEEPSSEYGSGYG;RGHEEIYSESGGVMD;EDHSETLSEQGSVKS;SAGQEFGTTTGRPRR;GMKMEDDSESGFQLV;DAGQELLSKAGPGFF;RADREDISDNGTPYS;THEREQVSYQGSTAE;RFYMEPETSDGGSVT;TTSWERTSGAGQGLD;FAGQEFGTTTGRPRR;LKENEQLSSKGEEGS;RETHEDDSNKGDDKE;EAQLENGTVVGKSDG;DVILEDTSEEGWQEA…
....D..[STY]D......	615.305	117	9356	4696	1559286	4.15234	LAADDSDSDESDGQK;SEKRDGESDEFEDED;QDPIDDESDEGVVPP;IGAGDEDSDFTVTGI;PSSCDEDSDEMGSSS;EAEEDEESDKSKSEV;MSQSDIASDKDKAIV;KIISDDTTDENSEEA;YNASDSDSDDTVEDA;KIKDDNNSDPAPPEF;TESADCGSDIQISTK;SEKRDDESDKDDGDS;GDEEDYESD______;NATRDLESDIATVQE;LRVVDYESDWDPDDN;DIPLDHVSDSSPERI;DIPLDSASDLKKKEK;AGDADDESDKSKSEV;HPFFDNNSDVNTDEK;DQSIDKISDLSPLLE;NVKLDGPSDDSETEI;VFNSDSDSDDVAGAG;VDEKDTASDTVVENW;SDMQDDGTDEIKEPS;RKGDDEYSDMGNSLT…
.KL.K..[STY].......	324.506	27	9239	559	1554590	8.12724	RKLEKQGSCLSEVEM;RKLEKQGSCLSEIEM;PKLNKIPSLPSNSHS;AKLKKLKSATENGEG;AKLNKQDSSNSANSA;NKLDKASSHNMTDES;KKLDKISTNKTPTES;RKLLKVVSDHLLNRG;KKLTKETSIIAAALR;NKLPKIMSDIDSHRK;LKLKKAKSFGFTKQG;WKLAKLDSSEAIKAG;RKLQKAKTSVSKKKV;VKLMKDGSINLGNE_;WKLAKLDSSEAMRAA;FKLCKVRSVQFGQKG;MKLKKQISDAKTKEL;SKLEKKHSKLESENS;GKLKKVPSIKRMPAF;FKLGKQSSLAPERRE;KKLTKTLSGTERIGL;GKLRKYNSFAGRSTC;KKLAKKVTDVFRTSQ;LKLEKINSFNKNDLG;HKLKKRGSFTSEKST…
.......[STY]P...E..	316.026	33	9212	1178	1554031	4.72579	VYISPHSSPGHSEDA;VEMMMNKSPLTPESN;VGLGDKVSPTDIEEG;VNLPLVSSPFNDERV;ESEDHDRSPANLEKN;QENDVEVTPVTSEEA;TPRSHKRSPIPLEAV;SPGYDQRSPARAEVI;HLDNWDRSPARREKS;DLEIEETSPPCREDE;SVDIECFSPLVTEAK;LNQRTGTTPNPFEDV;LSEPKTSSPTAEEIE;RVRRVMKSPDPLEEQ;SRLGLQISPPITETP;TRLDQQRTPPRDESK;HHHRRDRTPNFMEPS;GNKGAGRTPLNWETR;GYGYARNSPIPPEKT;SYSHLRLTPVREEAK;NYSHLRLTPVREEAK;PPLVPLRSPGALERS;___MPLNSPNDSEHG;ENWSKVLSPNPRESK;VRGPVIQSPIRSEEG…
....R..[STY].D.....	615.305	79	9179	2109	1552853	6.33703	QNLYRRKSDDNLTAA;TGLNRALSLDALTNL;SVRNRRKSADFLETA;HRGRRHDSDDNDDGL;PPIERHKSFDEADIA;DFYDRNASIDIPLDS;NILWRGNSFDQNTQI;NHLKRPRSVDTVMQY;PPIDRLKSFDEVDIS;FRIGRRSSQDFASGD;SALVRTESADCGSDI;SPVLRTSSADDIIAD;VLLTRRKSADFIESS;SLKNRKKSTDGTNME;QPDTRYRTEDVTATK;PADTRYRTEDVTATK;RTGPRIDSFDALEVP;YALNRQLSMDDLTKP;NNRLREESTDEVSAE;EGHNRTRSIDYQKSP;EGHNRTRSIDGQKSP;SRSHREDSYDDGRYD;EIFGRKLSVDDLVLA;GGMVRQLSLDQFENE;NGLNRTLSADAITSL…
.......[STY]GDE....	325.032	20	9100	318	1550744	10.7177	EEIDELSSGDEDCSK;HRGVEGESGDETLDE;GRRKQQGSGDEEDLG;NNRDGGVSGDELTSP;VSDDGDETGDESKTR;AAMFGDSSGDEGGLE;DEQGELSSGDEKKYK;____MTGTGDENQPK;FTFVCKGSGDEWSAK;LKGAELPSGDEREPE;SDVVVMISGDERDSN;GRENEEISGDEDSEE;EPVYEGMSGDEDMNS;YGITNINSGDEGPSN;SDNLEGASGDEQDAT;EEIYELSSGDEDYSK;TQHQDSDSGDENHND;APTNGDSSGDEQVVK;DVNDDYSSGDENVLT;NQPQGSDSGDENHKD
K......[STY].......	307.653	768	9080	90235	1550426	1.45329	KGKNAKKSAAVADED;KLEKAATSEEGEIVA;KDGKKVESATGDTTF;KINLDQSSADDSMEE;KAQLQASSTEAESSP;KQLKQTVSDIRHDVE;KDMFPRMSNSELMAP;KEPVQNWSGPLVEPA;KKNRIHYSGPLMPPG;KDDIADNSDENEDVD;KLNDIVGSAYYVAPE;KAPKKMVSINDNVEE;KYEDHSETLSEQGSV;KFHSHDYSSDSDDDK;KRLRPAQSVEEVTYP;KQLKQTVSDIKHDVH;KMECQSHSEETVDRS;KENNDVASSDEEKSE;KSKDSSDSTEQALLD;KGTVLIHSAEQLENY;KAHASSDSDTAGGKK;KAHASSDSDTAGGKN;KSPLTPESNQREKEN;KALSPRKSLELEYLD;KQSSDAKSVVELTNG…
......G[STY].K.....	320.129	93	8312	4803	1460191	3.40153	FISDGPGSYKSLSGK;SFGAGDGSHKTSSID;TLLPLRGSSKLKAEN;QNLNESGSLKRETTQ;VVITSSGSKKGDLFL;STEDDIGSEKSPGRI;SLLAETGSKKFTSEG;EAELETGSFKKASEE;DADSMGGSFKLRGGG;FVPGDFGSNK_____;EVLMETGSEKRDETA;DKFQEQGSIKEDKFQ;GPLDSTGSIKLQNYS;ILEAHSGSVKGLHIE;SGSKVVGSAKAESIE;GGGGGGGSSKSEMIG;LTPSSTGSVKWNKGS;DILDIAGTSKMEVEN;NIYGPFGTWKGGREK;SFLSFQGSKKGSNPI;TGLSSQGSNKGMREV;APAAGAGSQKSAYVP;PSIIDLGSLKVTGDV;FIIPTSGSGKDAGRA;ATTDAEGTSKGKQTN…
.K.....[STY]P......	319.167	37	8219	1085	1455388	6.03854	GKEVVLASPHDQAGD;AKKLRLDSPNPVADA;IKVGKVSSPTANVSQ;GKKDLNESPGYDASM;PKSPTLKSPGAAAKS;LKKSEESSPPQSKNL;NKLPAEHSPVIPKLD;LKNDVIDSPAVRCSG;SKLPYRYTPDPELVG;EKSTPEFSPDTSTSG;SKRWWLPSPQVPIAG;EKNPQKMSPNVGTDD;LKSDVRSSPMHLVDR;PKSADHQSPLYRTEN;EKKPAEKTPVAEKAP;HKVDLDQSPLLEKIQ;WKGDLDWTPPLVKDK;EKAITFSSPARFHSG;PKSILKQSPLHPTKE;LKDQEEKSPMTAKPV;HKVPTYPSPQRHGAK;YKYYPVTSPDAPDVS;GKVPLKNSPPVTMEN;LKDQLELSPNRINGT;SKGYEENTPGRGGND…
...K...[STY].D.....	314.284	61	8182	3775	1454303	2.87216	PPKKASRTDDSDDED;GEKKPRSSVDEGPSM;TRKKAHASSDSDTAG;GVSKDAHSNDGEDGP;WLTKTPSSCDEDSDE;HLEKPVESRDVEVEE;NLGKGGKSTDKDGDS;AEEKVTDSDDASASG;SAQKNVISDDSDDDL;SSLKDIRSSDEHTDE;DKIKEKISGDHKEES;SDRKTETSNDTQFGD;LRMKVSASYDLENPD;WATKGANSNDDKQSS;DDLKTKLSIDDDLVS;GINKVETSIDKQEVA;EAVKEGSSDDISRHS;EEEKPKNSSDSVEIS;EGLKALHSIDLEKLQ;RQRKGATSHDIAENR;VEHKAGESADGSFGR;VVSKDFGSADSVSAP;QQSKFLASIDSKTDV;QGVKVRTSGDDTNGK;HWRKPNLSLDIPSRT…
.......[STY].E.D...	314.908	67	8121	3914	1450528	3.05753	SYAESEESEEIDESK;SREGLELSDESDYED;DQSSADDSMEEDVVE;RPIPQKRTAEEDELA;GKNSSVVSSEDDEEW;YPSTKGTSGEIDTDM;VSKFETETVEEDDAP;VSKFDTETVEEDDAP;NKLSPQITKEKDDLA;EESTDEVSAEKDQKS;DIEAEIRSRESDVHH;DIKQESNSDEMDTAE;EKKSTNESCEVDDLG;EKKDEIQSSEKDVVK;NSENKVFSNEDDFPP;LTRECQTSEEADSTA;LEGSKASSVEKDEGS;EKSADPVTEETDKEK;SSIDDNRSRESDRYK;HGFTFGDSLEEDRKS;VIRTPVTSVEKDVRG;YKLSELTTSEVDSLK;GHSKSRLSHEEDHRS;QMDLHRRSLEADSEG;LKPYPQYSSESD___…
..L.R..[STY]..E....	327.47	21	8054	196	1446614	19.2444	EELNRTNSNKEALFA;QPLKRRSSALEDDIG;SFLFREPSSIEKILG;PILIREASSIEPQLW;AGLPRLHTLPEGKSR;GKLIRQASINEVKVP;QVLHRAISNVEAKIH;DPLQRTLSSLELPRA;SHLKRDSSLLERKAA;RHLERKDSTTERGHV;RALRRLRTACERAKR;SSLFRRSSSKEDKSG;RRLERKDSTKEKDNV;AKLKRRLSVQERISM;IPLFREPSSIEKILG;SKLERWTSHKERDFG;RVLTRVHSLRERLDA;TSLARMSSVPEKEVL;SNLIRINSMTERTEA;LPLYRRQSFTEKFPH;DPLQRTLSSLELPGA
......D[STY]D......	321.467	81	8033	3525	1446418	4.13754	HRDLNSDSDFDDFGP;HSDESGDSDNDASSG;QKIKHNDSDSQDEEP;YVEANNDSDQKSEKD;VVDLGNDSDDLGFPN;VKTENADTDGDQGEL;QHQEAYDSDNDDPNL;QEAQLVDTDRDVEIQ;AGLVEYDSDDNPIVV;ACETLADSDGDGEKR;TSSESVDSDETEENA;NSDDENDSDEAPKKS;VAALLDDSDLSRFGS;RTGPVADSDTDDGGL;PQTFKLDSD______;FKSNSHDSDLDGLSF;SWNGGDDSDRSKRAR;PKMSGEDSDHGYGGG;GPIDADDSDELRSMW;DTEQTDDSDQPLPES;EGEYFVDSD______;SSTNFGDSDSFKAPS;DGEVYEDSD______;EGEYFEDSD______;DRVRRHDSDYNDDGR…
.......[STY]..EE...	314.502	91	7952	6489	1442893	2.54461	SELEEQLSNGEEDVR;SLLQVKASSSEESGA;RDRDECGSSYEENFD;SLHQVKASSSEETSV;GHEHDHQSHEEEDDD;DLSSKEGSGFEESEK;HRRRELHSQSEETEA;IAKLQNASSVEEALE;GSAADGTSSDEEETS;NGKEGGESADEERDV;GKAPNQASLGEEGID;PEKVDRVSCHEEEHK;TPVTESASFKEESNK;VDGGASESGSEEEKD;SVREDLGSGEEEKIP;ELVGESNSFKEESNK;ERVVFDISSDEEVGF;VEEISEESSIEEKSE;QAERKLDSHLEEQFS;GNSSSNESKNEEQAV;VVDGESASSKEEVES;LANVEKKSGGEEGRP;LAMSPSTSTPEENSL;DKVDGEDSFMEEERK;EKVTEKVTADEEDGS…
....K..[STY]P......	615.305	43	7861	1023	1436404	7.68054	GTVSKVYTPADQGVE;SNLNKYDSPLPGNSP;RAVPKELSPAPNCSP;SGGNKIRSPLPPPPN;SGANKIRSPLPPPPN;GTLQKKESPPVAAPE;ASTTKDDSPTTDDAS;VQDQKDVTPLRQMEP;RAVPKELSPGPSQSP;QGLLKYPTPQVIQGD;YSPCKISSPYFEDMD;GEQNKVVTPPPANSK;RTANKRFSPTTEISP;ASPPKIASPAPSVD_;SEADKHKSPQNDDLL;SNKQKIASPAPPFWF;REDAKDKSPTRKVDE;ARCTKIISPNTEDAK;QDRPKGNSPPYFGPS;EEDLKNKSPLLLQMN;PASTKLASPITQKSI;QQISKDSSPPISLTK;NSIAKGNTPGVCAKI;RGPYKRKSPGIPAGG;NNPVKGHSPLIVKKP…
....P..[STY]P......	615.305	53	7818	1535	1435381	6.33927	TEEPPVSSPPPPPPP;SADAPENTPLREGGC;LSPAPNCSPLMGYNY;LFLFPLSTPATSTFG;APTTPIKSPHVFGVA;EQSSPRKSPPPLPSQ;PVTPPLSSPTRVPKQ;PVTPPLSSPTRHPKQ;NLGDPVPSPQANLKA;DPSTPGHSPVPHGGG;RFSSPYITPLLTPSD;GVRSPVKSPICSPNQ;PVKSPICSPNQKTIE;GDDTPDDSPAVPKFG;LILTPLSSPPIKTQN;PNSSPRSSPDVHNKD;TGKQPMQSPGRDDMV;QSENPNPSPNPNPNP;GAFLPEDSPLRQDPA;DTISPKKSPGFTGKP;GRRTPMESPHHRYGG;RGSSPGRSPMHYDSS;PMRDPGATPIHDGMR;DDQVPKKSPPPTPAF;EEDLPNKSPLLLQMN…
.K.....[STY].......	307.653	601	7765	76697	1433846	1.44696	HKRRLFKTVGAVENI;RKFGAADTFKIPEEV;VKHGSQSSEEVESLV;TKHRRHDSSVGAAGV;RKVSYAESEESEEID;SKVGPASSGEAVQTA;EKINLDQSSADDSME;VKLSHLASGNDSNMS;PKTKSTDSIQTLINQ;PKAQLQASSTEAESS;AKDASVASVEELQSF;EKVNEQASEEVLEIE;EKIMQRNSTTDPLLL;QKEGEGNSDGWETVQ;EKIEAPHSAPKIDAS;TKTTTVNSILSSEAP;EKEKPDDSKALVVVE;RKLKHVDSSTSASTG;QKTRDESSSEDPVIV;FKDLMAASWDELPDP;GKDVPEDSQHSNRNS;VKGIAHITGGGFTDN;CKKFRAKSLPPNPTG;YKLNADESTDATTDA;IKMQHNQSFDYSFLE…
.....SR[STY].......	315.482	67	7164	4384	1357149	2.89518	___MVSRSYSNLLEL;___MISRSYTNLLDL;___MVSRSYSNLLDL;___MMSRSYTNLLDL;AILQPSRSSVRTPVT;DRAAMSRSLDETQQS;DDVATSRSEGASTSE;ASKGGSRSTDLGNFF;___MLSRSCFNLLNL;TPTGLSRSFPVSAFE;DPVDYSRSANEVNLV;SIVQHSRSVTDSEVV;SIVQHSRSVTRDEIL;PRDDISRSFGTGAAL;GTGTSSRSFTDSTYP;LNDGPSRSVVGDDLV;DDVGLSRSNEAGIVL;SFHAISRSGQNSFAD;TLSNNSRSWETIGDV;NASGSSRSEQVNPKT;____MSRSVDELGTT;QTSAISRSITGSEQE;ANSQPSRSVNEAAGH;LSLPISRSSFDLDPL;SSAYTSRSDLSILER…
.R..R..[STY].......	318.628	50	7097	1877	1352765	5.07754	TRTQRNISKLNDELY;ARLRRQLSTVDGQHQ;RRLRRLKSAPMPEFI;GRLNRLPSACVGDMV;PRTTRQSTAILTSPN;SRIDRVDTKIDDCVD;QRMVRLASSFQGENP;WRGGRAASFNIIPSS;ARPKRPRSSILPTSP;MRLTRTESDPTPSTV;FRILRQATFPNVFLV;MRVKRRDSEQWMHHR;MRVRRRDSEQWMHHR;CRLHRAPTMTNPNLQ;RRQGRTTSIYNLLGR;QRSTRWSSILFGSDQ;WRNDREWTPPLVKDK;RRLTRNKSLVDMRSQ;ERFPRIVSSATVERR;ERNNRNFSLPLLDPL;ERTPRKPSENVAVKD;ARHRRAQSETFFRLP;ARHRRAQSETFFRFP;SRHRRGKSETLRVQY;PRHRRGKSETLRAQY…
.E.....[STY].......	307.653	620	7047	82749	1350888	1.4363	AESQQTKSGQSEEAG;QESLAGKSHG_____;PEFDDDLSESGCKTD;TEGNHSPSLEEGEAV;LEEGEAVSLHHKKEA;NEKPEVLSDHSDSEM;SEITKMASNLLQLGP;QEAGYAMSVKYDQHQ;SELKRTVSDIKHEVQ;PEMGSMRSMLFSNVG;PEKIDTQSATYILPV;GELKHKATSFFQDES;PEMSTCQSDLTYSRY;CEEHSAQSARSGYSI;REESPGPSGSVSPFN;PETSDGGSVTSGAAG;EEERFLKSPNWLTGH;TEFVQVFSPTHLKMR;GEIAEDVSGAPRDAN;NEADKPESAEEKVAD;LETESQGSIEDLEYK;EEENPVGSVHKYVEG;PEFASVGSKIFPTFV;LEFSGDKSFRIQGKD;MEPSDSASSSGLEAA…
.R.....[STY]P......	316.651	26	6427	725	1268139	7.0761	GRLADGNSPVLSGIT;VRRSLVVSPQLDFLP;RRRAERPSPDLDHRR;RRRSERPSPDHDYPR;IRSSYLPSPHTPLEI;VRATIRETPPPAAGK;PRDIQLPSPTQKNGS;IRAGYIASPDHSQHQ;SRDADRRSPVLPMYR;HRRPERPSPDLDHRR;PRQPERPSPDLDHRV;FRAADGTSPVQELDF;VRYQDVPSPVRKDSS;ERRLCGSSPQQVKLK;NRWDETPTPGRVADS;IRLSWGRSPANKQQP;RRQAVDISPLRRVNQ;GRWDATPTPGRVGDA;SRRLTGASPGRSGGG;VRVPNLRSPLRVNAS;PRRPERLSPDRRLRD;SRIAAEHSPGAHDHS;QRGLNTSSPQHHYDT;CRSDMHHSPDDTFQS;ARFYTFDSPVLPFDS…
.......[STY]P..R...	615.305	34	6401	646	1267414	10.4212	NTPSCGNTPVHRGLL;ADILTTLSPQVRKRV;YSTDANQSPNIRVVD;SDVLENLSPIVRKRV;HQIPILSSPDLRGES;EPEFTVSSPVTRQKA;LDVDDVTSPNFRTSD;RGWSETASPNVRGPP;EDYGYQRSPPRRLPY;RVLSMVESPGARQQY;TNLLENLSPNVRKRV;LSMSDLLSPLARYGQ;EDGGDDLSPQRRAPR;YSESMHSSPDNRQRG;WTNGRLHSPLHRVAM;WTNGRLHSPLHRVEM;WTNGRLHSPLHRVTM;EYLRNHLSPNPRTYP;STRDADISPPRRQRA;RDLNAEKSPFQRTFV;RASTRDSSPIRRTIA;GIRMQFKSPTNRNLT;EDKVQKVSPPRRKVS;LLKIQESTPDTRNGT;GVGSMKASPPPRPAF…
....R..[STY].P.....	323.306	48	6367	1477	1266768	6.46581	TVAPRRKTPPLLPPP;GYERRTPSPPHPPVL;PSMKRASTFPDQSID;EISRRIRTVPDLFSG;VYIPRGVSVPALDKD;NSSRRRLSFPLTPSS;FPIKRPSSVPVFDFD;QIPARTSSAPPNLDE;CNLQRAPSLPVFVDY;QSTRRRESDPNLDLE;QQLQRFSSEPILVAK;IDLCRRNSVPVIFTR;ELLRRPRTVPDLLSA;DYYDRNRSPPHHPPG;FPVRRLSSVPVIDFN;MALERQKSLPKPFPL;RPLRRNQTTPYDRPP;DNYNRQPSIPVTESA;NPNARNLSTPPPMVR;ELLRRPKTVPDLLAG;ESVNRDPSTPGHSPV;NVPRRGFSVPIQVPV;IGGHRVQSIPDHPAR;HSLHRASSLPVDAID;DTATRLPTRPLPLTS…
.......[STY].E.....	307.653	477	6319	63978	1265291	1.4929	QQTKSGQSEEAGAAA;SLSPKRGSFEEGNGD;RDSMSRSSGEYIIEL;NIDSEVKSEERLVDG;IAKLPEHSDESGDSD;DRDECGSSYEENFDG;LVVDQAFSEERAKGD;HLHLDYDSHESVTPR;GSDDEGASTEAQGRA;QGHISPASAEVEAVP;EIDDTLKSREWTRDA;AGQADSFSSEDKIVS;ASRKKGESVEGFNFS;DDKLVTASGELIQLG;VIMDVTESFEHKEER;TDVCESGSGEEPPFL;SFELTGSSDEIEHIE;__MGKGGSDENMAAW;INNEVTDSLEAEAKE;APAAATTSVEEGANK;TLVSHQESLESKVNE;APLNAVPSAERPGRT;RGDHQVESLEHTDAE;IDLFTDVSEEGLSPR;HNAVDARSIEGLPVD…
.R.S...[STY].......	315.197	74	5842	4850	1201313	3.13751	ERSSKPKSAPLTPAQ;QRDSFELTGSSDEIE;RRPSPEKSADQDAIE;NRLSHLDSIPHTPRV;GRASGAASGDVSYPS;SRASNSGSGQNQNPN;HRVSVGGSCDVPSAR;TRLSALDSIAQQIKA;LRESGVFSGNLGELE;SRNSNAHSVFEGVGR;NRQSISKSQMMALLK;ERASPSHTALDYGFS;FRLSGTGSEGATIRL;RRLSVQNSQNNNRET;TRASGGSSFVEDFSR;LRSSTLGSGNAKSHP;GRLSQSPSIAESKHN;GRASAGASVDSARQN;SRLSVLVSESSTDDP;LRVSVSTSSSSPPRS;ERISTTPSFSDGTLS;ERESEENSQDIEKNS;GRASARSSGNSTPLR;ERSSLPASGPEAQRH;SRNSTNSSFTMRRVR…
....R..[STY]..D....	316.849	35	5768	1353	1196463	5.36592	DFDRRNVSLMDQDHL;LQPGRLPSTVDPDAL;MAAYRWKSFNDDGDR;SSIIRESSFVDNTHE;TCYDRNKSCLDGCDD;PSPPRAHSYNDLKEL;PPPWRTESSFDDLAV;SDLVRAFSVIDNGDG;RGLVRLKSLADGPTG;LIRCRRRSNHDISQL;ILGGRAQSFKDCNYD;NVLQREVTLTDGGKN;SPVGRYSSDRDARER;RATTRRDSFNDRISH;YSIPRFASTQDMSSA;MNYLRLSSRLDAVVA;SPRGRKHSDHDLRER;RLLQRLASAKDPSLK;IVQKRRASLNDFDRF;QATKRLQSLKDHFVQ;YYNLRVKSANDRPKS;EYRQRASSDIDVRRG;RNHGRRDSYADRTKE;AITKRLSSMRDQFDD;LAQPRRRSSVDPKSE…
.....R.[STY]S......	321.984	96	5733	5233	1195110	3.82425	EVEDLRRSSATNPLI;DQPPQRRSSHTLLPP;ISKHVRRSSTAEAPA;SNGYYRGSSASFPDV;GTIGKRLSSINVENV;DTVQRRASSILQPDE;HRKRHRHSSDDDDSE;NNRRRRRSSLFDITT;VVRGGRKSSTYDLVE;TPGVERSSSDDNDEP;ARLDLRISSVGQTAA;VSEKSRSSSLDLGVD;TNEGVRGSSGNLVDM;SSLHSRNSSQSILVQ;TDDGLRQSSDDPSKG;PFPIKRPSSVPVFDF;RANLRRVSSFEALQP;SIMLARRSSSLQPAV;IFGDRRSSSMFDPFS;FRTKYRSSSAGEENL;GSSDYRFSSAKISDV;PRYGDRYSSGGPARY;VQKNMRTSSGIEGIA;____MRTSSGIEGIA;HSPVGRYSSDRDARE…
R......[STY]P......	321.05	27	5637	509	1189877	11.197	RVRVRGRSPAFNALA;RVRPAVKSPPVSQLD;RTSLEIRSPPHIPSS;RAPDELLSPQHLPEV;RGQMRQFSPNFGVEN;RVNPQEQSPTALPEP;RITMEEQSPGNGTQS;RVFTANESPPDQKIP;RPQQLESSPNPTTPS;RDIVYTQSPAPHDNE;RQSMQVSSPGTLPSP;RVFRRLDSPVPPAGS;RIVAQNVSPVRDCVP;RMQHEQLSPNDMIKN;RASGDELSPGLKKEI;RQLRDLHSPHHCTRL;RPRAVLSSPVNDQMI;RVIDLFSSPDVVKQI;RFPRIISSPTVEKRA;RGSPHGVTP______;RLKSLKSSPGPALNK;RDHMEVISPIRDGMV;RDSVARQSPMREPIP;RTVAECRSPLCDIPG;RPRDTDLSPGQPLQS…
.......[STY]D......	307.653	372	5610	48761	1189368	1.61742	SSEVATHSDTDKSSQ;DDESSIATDLDDDEK;LHHKKEATDIFEGEE;ETIDEQMSDDNLRER;SLTLGATSDASDKTR;LGATSDASDKTRDQK;VDDTLSHSDNKKNT_;LFPFKVHSDNNLDEL;ETELPDVSDAAPEGA;EYQIESGSDGRAKAS;ALESKDGSDAAAEAS;ANKSASTSDDVKEQE;TPTAIFWTDYVATRW;FYMEPETSDGGSVTS;NVTSPAVSDPKLVVA;PSPKTKSTDSIQTLI;GDRGGDSSDTTNANS;IDGEVHGSDADSMGG;ASQNSYTSDQDIVRN;DNLRRAKSDVAVSNF;DFEDVGHSDSAREMM;NSAPAKVSDGAGSLA;RLIGRRFSDATVQSD;NPSAVFWTDYVATRW;SAKQAQGSDLDGLVF…
.......[STY]FK.....	318.201	58	5238	3110	1140607	4.06105	TPLTVSASFKEGKTY;LFEPLSQSFKKKRTP;SQIPLKSSFKMTMIG;TLPTYNISFKCDARA;IVPGQSFSFKLRRMK;GGGGGSSSFKNGEGM;GLSSSGVTFKSSSSS;YNLSLGSSFKDHQPS;PADECISSFKLRLPT;FVQADASSFKQVVQM;LFGYEGNSFKELPWG;GPRRYRQSFKDNADA;LSLGTQSSFKGNQNL;GNKSDGDSFKDSYNE;GQLEPAASFKKVVYG;PADEHISSFKLKLPT;TAGMSSMSFKMKELF;GGIKHEPSFKFPAFN;DLVEIGDSFKSGLSL;TPLTVSASFKEGKSS;GQGQFGTTFKCVEKG;TPQVLSSTFKLRRVS;SDLLNTLSFKHQNTN;_MEKLKKSFKSEEEE;SSLTQMLSFKWRETN…
...R...[STY].......	307.653	349	5180	46814	1137497	1.63708	RLKRDEWSEGAVSCL;TFFRRHESFNVGPSI;SSWRHQTSSDFSINE;FHSRPRGSQIGAIVS;TGLRNVGSNCSISEI;NDDRHNNSGQESSQP;FFFRRQFTMAAAEAP;SDGRFEASYVSSEED;SQLRKTASVGDWIME;NRKRALSSSNVTEIQ;EDSRAVNSEPVENDL;YGSRGAMSFAAAAMA;EGSRQLRSGTVGPNE;HRKRHHSSNDELTSD;SPPRRIPSYQGLLNA;DPPRGHESAGADYEE;TVQRRASSILQPDEQ;RRHRHKDSENAGEDE;TSRRDDFSPATTTLG;IGDRGAISGTVSPEV;GFSRMAESIDDLSLD;FFLRHLPTSNISQVP;SRNRFLQSVSAAMWP;RRRRTGHSYYDDDFD;PFMRKCESNIESTSE…
.......[STY]FR.....	313.99	41	4831	2400	1090683	3.85686	IVEVHEESFRLEPDK;EAVYAGASFRKPVEP;TSAFGTDSFRAVPAF;DDSSGGLSFRRPSRA;GGGVSNNSFRKGQSM;LSNKITDSFRSSSST;ASQTLANSFRQSVSI;SLQSAPPSFRTRVKP;NYMSNTQSFRAKLRS;AVEALGESFRFSAQL;ATLTAATSFRGFATR;WDTAGQESFRSITRS;SREYGEQSFRLPPSS;TSLSSFISFRDKKKD;LVPLAQHSFRNTTIL;SSSPEHPSFRARARS;SSSPEHPSFRAHGRS;ANYIPAKSFRARKAY;SRLDKADSFRGP___;GNRDSPASFRQSPPQ;IGSEGLLSFRGVSLE;DVRYAGESFRSP___;RASIAGFSFRLEERA;ARLTEGCSFRRKGD_;FGEDIFTSFRNAAGE…
.......[STY]P......	307.653	188	4790	11761	1088283	3.63178	ESLNVESSPPPPPPR;GQEIINSSPCYALSR;LVKSQTYSPQTKPAV;YDDYERDSPVRKGGA;NQRQRERSPTPVYDD;ELFPAVRSPDYYLDL;PIEQEVESPMPAKKP;HTDQELVSPVYVPRR;HVAQLLESPQRKGKG;LAPNRTPSPLALQHH;SDAADLCSPIRGNSS;QPISFEDSPDWEDTD;VQFGRLRSPTPFPAG;ESSLTKSSPVVVPNL;PLDALGSSPPPSGKK;EGENFYASPLVSKAV;PVTLDVCSPDRLAGE;DSALTTKSPPPNYYL;VGPSEQRSPGAACWP;SSPGTLPSPDQGLKG;LLQSVVASPGAAAKD;AGSTQVSSPLPKAPT;MGSQAVTSPYRQASG;IQFGAVTSPTVLHTS;LDLLACRSPGNQFND…
.....S.[STY].......	307.653	536	4602	86526	1076522	1.44909	___MMSKSYTNLLDL;HAAENSKSFDEIEFE;SGEAPSPSFGRMSRR;LGDGASESLHVKDYK;GGGGSSASKKIKGRG;ITSEASNSSSNRSDL;VGPAVSGTSAGSGFR;TAAASSSSFYNSKDS;LHADSSCSEHVPSPE;LTLWTSDTTDDAGDE;TYSTGSQSSHWDRAC;ISKLLSNSFAQQLLE;FSGATSHSGQLNSGN;GSKGLSESTPEISTC;GLQFNSGSLAKQKGT;CQTAASHSQTSKILK;SQDVDSLSAQNQDEG;SVGFVSKSGGMSNEL;GPIKQSESANDYDDY;ELDELSASVVRIGDV;EHSLSSETLHVMPVE;NIIAPSFSISRCFST;ENEEASVSENCLDTR;TSDGGSVTSGAAGRG;GSKVLSESTPEMSTC…
....G..[STY]G......	313.856	64	4066	5243	989996	2.97212	EGSPGTLSGDSGRKV;LPSSGMKSGGGGGED;GAESGNDSGDGDKVN;GGGGGRYSGGGGGGG;RVGSGGGSGHGSGEV;GYDVGNHSGRIWSDA;RRLPGQQSGGEQFSL;SSADGDESGGGNRTE;LPGHGGNSGRMPETK;GYGGGYISGGRASYG;SVRSGPNSGPVGHKL;RAGKGVPSGITEYPF;AVPSGASTGIYEALE;VPDEGTPSGGAKGDR;LSLGGAKSGPISINF;SSNTGRRSGQLEPAA;VMVTGASSGIGRELS;VMVTGASSGIGREIC;VMVTGASSGIGRDFC;GDGDGQVSGRRSNVE;DPYAGAESGRMQHKN;HHRYGGLSGGATPKR;DDDEGHGSGFGFKNF;EYDSGGQSGDKGLAA;EDPSGESSGGKLRLS…
....K..[STY]F......	314.754	39	4002	2219	984753	4.32472	ELKHKATSFFQDESE;GAMEKQKSFIGIMEK;GRRNKIQSFTPSTPP;ARLLKGASFAHETHG;PSIKKTPTFGDSKPE;RIVVKQNTFTTSGSS;RPLGKYNSFHDYSST;VNSPKRDSFTLGVDN;__MEKQISFHGVIEK;FVFEKVSTFIVTEDK;PNLSKQHSFPMNSER;EIVKKNNSFLVKEFG;PNLSKQYTFPMNSGR;GNGSKTLSFVGGNGG;__MEKQVSFQGAKME;LPAAKQNSFTASRLT;NGYGKQISFQESKYQ;GLNTKITSFLDPDGW;RGINKIGSFFHKSQK;NHEPKNWSFFQKIAQ;TSLTKTKSFLGKIG_;YHISKAFSFASSKLE;LYEGKVSSFLSPSRL;SLTPKDLSFVGYTYK;QSQIKKASFVVRATA…
.......[STY].R..GT.	326.406	22	3963	233	982534	23.4094	VGENTHVSTRVMGTY;QGDETHVSTRVMGTY;MGDQTHVSTRVMGTY;VGDNTHVSTRVMGTY;YDSDTHVSTRVMGTF;SDVNTHVSTRVMGTF;GDETEGNTKRVVGTY;GNETGDNTNRVVGTY;QNETEAVTRRVVGTY;DSGESHITTRVMGTF;EGDKTHVSTRVMGTY;LDETQGSTNRIVGTY;LDETQGSTTRIVGTY;PDGATHVTTRVKGTL;GDQMEANTNRVVGTY;VGDKSHVSTRIMGTY;LDETQGNTNRIVGTY;VGDKTHVSTRVMGTY;SRRALQSSLRHSGTI;TGDKSHVSTRVMGTY;DMAARLHSTRVLGTF;DTAARLHSTRVLGTF
R......[STY].......	307.653	307	3941	42730	982301	1.79079	RQIEEEGSLGTGQEV;RLTGAEFSTADVAYE;RFSEQNLSAPPSYEE;RGEDDGHSQQTNGED;RDMEDEGSVFYEEEE;RLNDIVGSAYYVAPE;RGRNIGGSAPLNAVP;RIDSGRPSFPQWIAE;RDGHFLKTSCGSPNY;RLEAPVGSTSVINEI;RRLEEQLSLNDDSLK;RLKLARNSLNSESLE;RIEEELGSEAVYAGA;RGRHMASSAPVNVPD;RTDVGEGSFHAISRS;RPPLPNKS_______;RFPSHQLSSGLYVSG;RVLSPTESFIHSLDE;RGSFGGKTFQGYPQP;RVAHMATSAPVNVPD;RALSKIVSSGASTVA;RTSPIHRSAPAFIQL;RNADHRYSTDFDHSG;RVLSGKDSLTDLAAE;RNSTALASTSEKNLD…
....R..[STY].......	307.653	159	3634	18491	939571	2.22321	ELDERTFTICGMADS;DSCPRTVSSLEAELN;PGRGRTLSSQTTTTN;GFPKRRDSLFVNSQI;DSRFRRRSIHQMIDP;QPPQRRSSHTLLPPL;PIFARANSFQPDNQA;QYEYRANSSLVLTTD;PPVLRVSSTQEGLSE;TPKTRTSSVNETSFA;TLDARTDSEAMNDEF;VNFEREQTSQGMSQS;SSPLRNETLHEDPED;PILKRQLSAAMDKEL;HPLVRRKSTLNPSVS;SSLNRQSSITLTSDL;IVQNRTLSATNINYD;AWLGRGLSCVCAQGT;PYLGRKLSEAQPAVM;QTVTRESSTITVAPV;AAYERPKSTALDVTE;PILGRTNSTVGGDSP;TSSGRESSQAEADEM;SFEFRAPSVHVWTEP;QQVQRQNSQIVAVKN…
....K..[STY].......	307.653	267	3166	42113	874965	1.75216	YLWKKVNSNITNTEV;CSRNKHYSQADDEEN;TVWGKTPSKIVAAYT;MGLSKTHSEPNPPEF;VPHAKQDSENNLCVE;SNSSKQGSSGEQEGA;NFSFKNLSQLASINY;EPHKKQRTAAWAASP;LQVTKGNSAQGLAQS;PTFTKQHTNLQDGPV;IMKKKRSSTTMTTDD;ADLNKTHSLTDQLPP;SNFQKKESGVMTVGA;LVPTKRQSRMNTPVP;PSLKKKGTLQNPTVA;SALCKHLSTLSLDPN;_MAHKGTSQGQLHLI;SGQPKTPSQLELESE;VTSLKAISNVGEALF;FVNPKDYSKPVQEVI;AGLKKLLSEKNELED;FTNAKAISSAQFFGD;LYMQKDRSTPSVVAL;VIKLKGVSGQDLTNM;SDKAKESSTTLASPE…
....D.G[STY].......	20.854	38	3475	2496	921080	4.03535	DDDDDGGSVGKKMRR;VPILDEGSTSAKKSG;QATQDGGSKVGPASS;LAAEDEGSTAPLPER;NQKTDVGSQQELHTF;SQKTDMGSQDLHSFV;SMDPDAGSASAEQSS;GLGKDFGSINMEELL;SDTADFGSEVRESLI;MLVEDAGSSHDLRNL;SAVHDIGSEISQTAR;GDDSDEGSGSKKSNL;VLDDDLGSVGPMRRI;ECPQDGGSGGGGGGR;SQAADEGSRTGIKGS;DMVFDDGSNSKVSGD;FTGSDAGSEDRHIIG;QLKKDEGSRTFTMRE;GSGKDFGSMNMDELL;FMSKDGGSIISEFYS;DSDYDHGSFQQRDSF;VGSDDEGSKSKKKDK;EIQKDIGSGNFGVAK;EVLKDIGSGNFGVAK;QHEDDDGSSSD____…
.......[STY].R.....	14.5074	271	3437	43619	918584	1.66048	HPHGSTMSVRRHSSL;PDLPHPPSLRMLLTA;PGTLSGDSGRKVGNN;DVFNPMPSRRSTRGE;AIQQHQLSQRFDGSI;DFNPVYHSLRLDEMG;SGGVGRRTMRNTLNL;NPMPSRRSTRGEEDE;GGISQPVSARKLAAT;TIDHEPNTERSSIED;HGSDAVESARKEIAL;YVEGGRPSERRGGYG;VPEDSQHSNRNSQRR;APELSNESRRNGNSE;LALQHHPSNRDHFNP;TALTHVVSGRREAEW;VPVGDENTVRRTASR;SDAAGNDSKRLAPAA;SSNAAGPSLRNMMLR;GGDLLKISQRHNIED;WQSEGELSRRRGGRN;AAVLHNASTRFSDGF;TIFHLNPSGRFVIGG;NDSVLVPTKRQSRMN;AAEAAAASVRAAYAL…
.......[STY].SP....	18.8975	46	2899	3936	832852	3.35755	HSSSPRKSQSPPPST;EVGAEPVSESPASKK;SQEQVQSSASPAAVE;ESPQPRGSLSPFSSS;PPSVDVLSSSPKSPT;GYRAHAGSVSPVRHR;VGHLNQVTSSPKSSQ;HYRDVPISSSPEYNP;MLSPINTSFSPRNVD;IHHAPCKSGSPSSFA;SQEEVQSSASPVAVQ;FCRKLDESMSPLPRE;ADRAAAKSCSPPDPI;LPLPPQLSRSPSVPE;QARLLDGSSSPERSS;SIFSAGFSGSPRTAT;ERSWDDNSLSP____;YIGSLTSSFSPLQSP;SPRSADHSLSPRKSR;DRSPTPKSISPRGRR;YRSAPKCSVSPRRKH;ERHVTKSSKSPDRSR;GGGSLGGSLSPRDPG;GHAEVAASASPSAAQ;SSTLVVASVSPPQPI…
...D...[STY].......	11.7872	250	2853	45045	828916	1.61251	DTHDLAVSGDDRKDF;LDYDSHESVTPRSTK;DAGDHGRSSDQVNNV;IFSDDERSEQGVTAG;QDEDDNWSLASSTAA;SAEDLMTSRKGSSEI;NLMDEETSYGKLQQE;VLDDQQDSSGKRRKL;LSEDGQESVGKANDL;ESSDQVLTSDESSKM;VYRDIVGSAYYVAPE;SYKDIVGSAYYVAPE;VYKDIVGSAYYVAPE;CGIDGYDTETKNAVR;TSEDSPSSEIQIRGP;SNLDLYKSSVPAASW;ARVDATLSSHNISAS;DGYDHIDSEGVKSEE;IYKDIVGSAYYVAPE;YAYDHGASETKERDR;GLSDPILSNNIQAES;LNPDEYLSEPSPKTK;SISDDVDSGVDTGKK;ANVDDGVSMDYGYPP;LLDDSDLSRFGSDDE…
.......[STY].P.....	11.6741	223	2603	40930	783871	1.64072	EVDLGTRSYPIYIGA;DSLEEPKSLPKNISI;ATAFSGGSIPEYLEH;GANKFRETQPLGTAA;VIRNPARSNPSNPSI;QSLGGGISQPVSARK;AAVAAASSMPVNVPD;SHPKFHQSAPVNVPV;VNLGEFGSKPVRRGS;QYSKGRPSYPQELFN;LPSLVNMSGPLMGVR;SNQSAGDSNPLKRSW;TYSSHEPSNPRDTHR;EVISHVITTPPFEVE;NGPIHVESIPAGLPR;GANKYRETQPLGTAA;EPKIIQHSAPVNIPD;TNKSGQSSEPNSDEE;GRKIIGATNPLESAA;PVRKFQHSVPVNVPM;PSLNSIKSLPVGYAF;SLEAQKSSLPGSDDT;GAFYTTSSVPPATNS;QQHEQHLSGPLRISV;SSGKFATSLPSAGFE…
.......[STY].D.....	11.0457	204	2380	38498	742941	1.65413	GVHNETNSGDKSIGV;GVEFPKRSFDTAPIF;FSFCTTRSYDEDDEY;LLNPNIISFDHKRDA;AVAEQRRSYDNDGPD;QQAVTAVSGDGYALK;EGEGEGESADENKVA;SPEEAGVSEDTEPLI;DSFELTGSSDEIEHI;SVAELKGSQDNLAVN;TVSVDYESSDDDRHF;GLHLEARSGDPSTVA;PHSSPGHSEDAFKQS;HIENEVGSEDSPTAE;LPEAAQATQDGGSKV;VAVAAESSHDLVEAR;ESALNMGTNDRVTRG;QSGADVQSQDSPKGK;PATSTFGSTDSKTES;VDSQFTESEDNEDCM;NPVVAEKSMDTPTED;SVAVDCDSADELPPG;GAEFPRVSQDLKDAL;ASEEEDDSHDEL___;SRSEMRKSLDSCGAE…
.......[STY].S.....	11.2319	326	2176	71823	704443	1.4694	DPGVHFQSGSGRITG;IRCNLKATGSSNNQP;GSRYNNNSYSGSSYD;IVIMLTKSKSSAGEG;ARENPGDSGSLVQPG;STDFVGDSRSSIFDA;QYTEAKQSFSNTEVS;DAPSVQDSKSERTPR;AQAQATVSKSSAPDV;GNVEAHLSRSSSAEL;PYELLHSSGSERGHS;STVSQIDSMSFPFEV;SAAAPPGSSSQENRR;SSEQEAISQSEYQRG;SLLQHHRSQSETVIN;GRSLFQRSFSDGNIL;QQQPLYLSRSNSRKR;EMSGNATSTSGNSKT;NRTTDHASNSGSPEI;SQLSNLGSESFDRIF;HLLVTGPSGSGKTSL;HGDSDINSTSRTTRP;EIKPNLESGSKEVST;TYRYHGHSMSDPGST;GPLVNAGSLSKQKSP…
.......[STY].G.....	11.7909	225	1850	47136	632620	1.6323	GSKVGPASSGEAVQT;ERKAEASSSGAQATS;LTKNTKSSIGEIDET;VTTAVRGTVGHIAPE;IDKQEIDSAGENSNS;ITNVVNESQGRKKNE;YIETAVNSAGASTKS;GGREDCWSEGATETL;ESLGNAFSFGGQGDR;CLNETHVSTGVKGSF;VHGSDADSMGGSFKL;NILVTAASGGVGHYA;WVQTERKSGGLGDLN;PSHSPVGSMGKEVLG;GRSGTKRSFGDLDDD;GGEQVALSNGGEVRE;GILAADESTGTIGKR;NSYSQGRSVGDMTYD;CQRNHAASVGGYVID;ATASGKESLGPKRGS;SPSATRRSFGPGAPF;YLAPEYASSGKLTEK;YLAPEYASSGKLSEK;EQLHEESSWGTWSSA;LIEEDEDSFGRTLGE…
....S..[STY].......	12.5861	264	1625	59954	585484	1.58653	ASAASGISGWVAADG;AAVGSAESNTAAPEA;DSSQSPDSQLALDEA;PSAVSHLSFIRGVLP;GAIVSQQSTVIPGRH;NNVGSRMSITCFFGE;VSGTSAGSGFRVELS;DDAASHISGTEPIPS;DDNWSLASSTAASVR;AGAISQLSNLGSESF;ETMKSLDSQIAALSD;ETIKSLDSQIAALSD;NTTGSYASSLPSNLC;YLRLSQKTVNSLGDL;IVGASQNSYTSDQDI;SDGGSVTSGAAGRGV;SSTTSTRSFAFPVLQ;FFYGSPPSRAGNPLI;TTSGSGVSTLEKKNP;SGFNSTNSVKYIHNK;GLFESGGSSNFLRQN;VYNPSADSVMGHTGN;HLPTSNISQVPDLDE;DMEMSNDSLLNEAEK;NATGSALSAYSSPRY…
...K...[STY].......	8.75251	146	1361	33104	525530	1.70299	GLGKLRKSLTIQTGG;SGEKQQGSFLGGIAD;ELPKHQATNAEKPEM;ENRKQNKSRASLGNE;NRRKLAFSTVGTPDY;GNLKHAPSGAASALC;GRLKQTFSQNAAASS;PPVKEENSKAQEIAE;NLPKNRESNANEVEV;DSYKAELSFNRVSLA;VAVKFTESNLQTFPP;LQRKIIKTLNESMDD;GPTKYHTSLQDFGHG;MAEKQGFSEQYDEFP;LASKPEGTGTPTKDF;NSMKQDDSVTNAPLP;ALHKMYGSTLDLVTV;VQIKGRFSVTSENVD;LLSKTKPSTTFTDEE;IVDKATISEVLMETG;PPSKGHGSMNSEQLK;STLKGIESLHFDEEE;ILLKAGPSNQVFDPE;SSSKHGETSINELSI;QDEKVEKSVATEELA…
....P..[STY].......	9.72292	133	1215	29886	492426	1.80363	VVPHPHGSTMSVRRH;VAGPPTDSIVLRLES;FGESPYQSSKLYGPI;YGHGPEGSTTVKAAD;ANMSPRTSNFGNLGF;GIAQPQQSVNQRYNE;DDENPTLSGHQHTDH;QQQEPYSSFAESSQP;ITVPPTPSVIQREDA;YNPIPVSSQKYPQNS;ELLAPNLSKKRMDGS;SPPPPPESKKASPPP;YILAPNASSNSLRLP;ASVGPAVSGTSAGSG;GATNPLESAAGTIRG;ESEAPLTSSKKVEQN;VGDAPYLSRASSGLS;GLGSPTSSTAAYRCL;PVNVPVMSAAARRRG;PQLEPLLSKKT____;TPHVPVSSGKSTPVG;ISYFPINSQVSRL__;VPGEPNISYICSRYY;GYGMPNNSSTRLDEA;GMFYPAGSKHRFLRK…
.R.....[STY].......	8.29778	93	1082	20232	462540	1.96502	GRRTMRNTLNLGEAL;YRKLINSSFADLQKP;NRRMLAYSTVGTPDY;YRKLLNSSFLDLQKP;NRRALAYSTVGTLDY;GRRTIRNTLNLGEAL;PRVAHMATSAPVNVP;NRRTLAYSTVGTPDY;QRLQQHISNQEQAMY;GRITMRRTVKSAPQS;GRVTMRRTVKSAPQS;ARNVLFNSFVDVVEE;NRDGAQSSLNSLESE;DRDIDPASGLEDTEP;ARLHTFSSFQKPIEA;LRKTVLKSFAESENQ;DRLLEEESAYEYSDK;ERKAEPNSAVNDLTG;ARLYYAETETSGYNT;LRHGEFKSFLFREPS;ARALVQSTSIPSSVA;SRATADHSQASGFPR;YRGVDLDSLLDMSTD;LRRHVAASLMQHHRL;ERAPEAASLHHRSSP…
......D[STY].......	6.42582	85	989	21391	442308	1.77712	GGGGGEDSEHSDLEA;DSTHEHDSAKVVHEN;LTKLHADSSCSEHVP;VIAEGLDTLKNMASD;SPEAGPDTMKYLDDL;SLLHAHDTLHGVDDN;FGEAQGDSFVSNDRR;PLVLYYDSEMGGEPL;SAVFWTDYVATRWYR;ILDYDNDSRK_____;GQDNVEDSHHSDMKA;DQDLIDDSGNETGKR;ANKITEDSTQAVQGL;PTTHNLDSENNSERD;NPFATWDSIKDSGDV;LNETALDSKLRTASH;AQPVTDDSRFPGRGR;PVLVMQDSMKREQGG;GMIEHIDSSIKRLMA;VNELLDDTGLSEEVN;VDAHAPDSN______;TTALWTDYVATRWYR;EGKNLYDSSHGTPGR;QQVEAVDSVKQ____;NLQFQADSFQRQGRQ…

## Sheet: Phospeptide level
Table S3B Motifs extracted from the differentially expressed phosphopeptides
Phospep_BR_MG_up (9)
Motif	Score	fg.matches	fg.size	bg.matches	bg.size	fold.increase	Enrich.seq
.......[STY]PR.....	615.305	105	1224	4567	1891446	35.528	LKESFEKSPRHDSYV;RHQAGLRSPRTNGRG;EESSVQSSPRSPPKV;NSTVQGFSPRYCNQR;ISKGASGSPRPTNSA;LLTSSSSSPRATPTP;RSYNHTASPRS____;PRQNLNHSPRNGADF;KKLEGRGSPRSPTTL;KGFYLHPSPRTTPRG;TSDEAKFSPRAMTAP;SRVGTFLSPRTPSYR;PFSSPRVSPRASRTK;RGEPNTSSPRRGSAS;SPINTSFSPRNVDNP;SQVESLKSPR_____;KTSAESQTPRRDSDS;RDSSSVASPRVGRHH;FRGQDAPSPRVAHMA;GKTTNFPSPRLTPNE;REESPSMSPRMSPSM;RLIDAGMSPRVEESM;PRAMEPISPRNSRVS;ELSGSLESPRGTRSM;SHSFVGPSPRITLSK…
.......[STY]PK.....	615.305	102	1119	5201	1886879	33.0695	KAQQTPITPKAQTPG;RSLEDLDSPKLLQSG;GRIMSSESPKVAEQP;NRFHPPPSPKSSTCW;KIGPLGLSPKKIGED;YLSPPYTSPKWNAGK;DRNKPTGSPKVHVGE;TVSSGANTPKSLTAP;SSQTKPSSPK_____;FPTPAVKSPKEASPL;SPPDSEDSPKDTKGI;SSSDDAISPKRKLNA;PTVQQEASPKLVEDL;KYIGYVSSPKCGAIA;LSLEEVATPKDISLI;GQNKEGHSPKKSSED;EKTEVIASPKASQAV;AKLNEVTTPKSLQQG;PAPMTNASPKEACSR;DKAMNSVSPKVSNL_;SSRIMSSSPKPDPKS;SPLETKPSPKKDNFQ;MISSEPTTPKSFIVP;PMRISAATPKKSNTI;YSGVEHVSPKSNGSK…
.......[STY]PT.....	318.918	68	1017	5872	1881678	21.4263	CKKINFATPTGLSRS;NRKQEDGSPTQSSAR;FPSPERKSPTYNSAI;VLSSSPKSPTLKSPG;RGDSLLSSPTRNVWG;PFRRFLLSPTIHRSF;LIKQEGKSPTFLKAD;EGRGSPRSPTTLGSL;KSGQMLKTPTSASSA;ISKTSSKSPTGESND;MPDRPEQSPTGRVWG;TGKIHFKTPTGLART;NVSAIVGSPTDTWLK;TVAQSVYSPTHKSAV;TGKIHFKSPTGLART;VGLGDKVSPTDIEEG;LLLKTLDSPTSNTVS;VQFGRLRSPTPFPAG;AGRKQSTSPTKSSKL;QSSVKQTTPTSSSFR;ARRRRGRTPTPGKYL;ELISNISTPTGGLKN;IMKAISSSPTGQGVL;ANSRRSVTPTSRNRS;LTPGAEDSPTGKRYK…
.....P.[STY]P......	319.285	65	949	6097	1875806	21.0726	SKKSDPRSPQQSNSS;SAVASPTSPLAHARV;TQGFEPASPSPGSFK;RTLSSPRSPIGPPKY;GDRYVPNSPGVQKSS;GLVEFPRTPYSRTLL;GTFLSPRTPSYRHSS;MRVVTPKSPSPTLPA;SASAAPFSPSPAVPR;PRGMEPISPMSSRMS;PRGMEPISPMSSRVS;GGKKGPATPSAKQNG;EIKSDPRTPVLNSGR;LTRGSPRSPMEEEEK;LPQSSPKSPHPLTPK;SLAGGPPSPIEPRQR;IAEKEPTSPSKLTKL;MRLPDPSTPNLKIDL;DDSGLPSTPGRRWRL;GLLSDPFSPGTGRNR;PSITSPRSPESVKTS;AVEEIPETPVFEEKR;LTSEWPGSPVKMVAD;IAKGLPASPGAAVGQ;LGFGTPISPVPLNSF…
.......[STY]P.S....	314.804	57	884	7549	1869709	15.9701	DAERWIFSPVSGDSS;KPAPTIVSPLSTRAE;KNKQPAQSPSSKKKP;HTPRRTSSPMSSSSV;YMPLKERSPHSEADK;EEVEKCSTPGSVAQK;NLKGNRDSPASFRQS;GRAENLASPGSRWKK;VEKRNNISPSSKRLR;SAASSGLSPASKKFV;HPPEELNSPASKKCL;PDLNEYPSPESCDED;SFAQKNDSPGSSKEH;SGTDSKKSPGSEPGP;QRKEETISPVSAFKF;PRPDKEISPNSARLS;KMKHKRNSPSSPQDE;ETAKKLDSPGSRNRM;LVPTDHTSPVSWTLE;HQYPKRDSPPSSIST;SFLIGDGSPQSNASS;QSPSAASSPSSSASS;VQNPESTSPVSDVIS;FKVGHYSSPSSPAFF;PPPQAILSPVSETTS…
R......[STY]P......	314.822	31	827	3259	1862160	21.4185	RLSDSASSPLRLEPP;RKRSRSRSPNKGSGW;RASGDELSPGLKKEI;RKKSKYLSPPYTSPK;RSSSKAVSPGVSKLI;RFQDGVYSP______;RVREYKGSPSRSRSR;RGSPPNSSPGRSAAL;RGNDKSSSPPQTPTP;RKSIFLNSPNASSPL;RHQMKQESPDRGTVV;RSRSGAISPYRNVAP;RAVPKELSPGPRLGG;RSRSVSRSPVRYRGR;RKYRGFGSPIRKGSP;RAVPKELSPGPNRSP;RGRSYSRSPYRGRDE;RGRSYSRSPYRGREE;RPRDTDLSPGQPLQS;RPPSSEASPSTKSRG;RAPDELLSPQHLPEV;RKPLDDNSPIPNRPN;RGGAPDLSPGISPRN;RGQMRQFSPNFGVEN;RYMNKSNSPPTAGLF…
.......[STY]P......	307.653	174	796	61918	1858901	6.56259	FVPFALRSPSGSTSS;SKASPAVSPLTSPKA;GTGKFFDSPSEVVEK;SPSPRVSTPDRTSDT;PPFEALRSPIEAAAI;SPASFRQSPPQEKKK;KPTHRSSTPFPDFGS;ITCFFGESPYQSSKL;KDFSTYGSPSHSPVG;KENEAKKSPFFPFYS;SPFFPFYSPSPARFF;MKQIENLSPSIMKQV;STKPRNVTPALESKT;DPSTPGHSPVPHGGG;PKSPTLKSPGAKSSS;VRMDGRFSPIAGGRS;KLSVEAKTPAKNTFQ;SSPFGKISPVWVDGK;LRSKAVDTPAGNDKG;VRMDGRFSPVAGARA;KDVQRLSSPLLDDKL;DGNKEARSPNEFKSG;QQQKAMLSPINTSFS;VRMDGRFSPVASGRT;EEEKGEVSPGVKNGS…
....RS.[STY].......	615.305	42	622	8990	1796983	13.4972	QLYLRSYTFSREDQV;CDFIRSKSQSLASTR;ASRKRSRSRSPNKGS;DDLPRSLSAADGNRT;SSLPRSLSQKNPHKS;RCIRRSCSSSNLGSR;QRERRSESLAKKRSR;FQNKRSISKTQSERY;SRFSRSRSEPGRKTV;RRLFRSRSEPGRKGS;SPRPRSASSTPRPIA;ISMKRSFSTSGKCSL;GFLARSASAASKLRR;QMIRRSQSAVLLR__;SLRQRSLSITGFKSF;QSLDRSLSGILSPRK;SRLSRSFSSTSRSSK;EFTLRSFSYSELEKA;NKLKRSQSFGFRGGN;QPARRSVSMDSSVAR;SLSSRSLSLSSRSFS;SPRGRSYSRSPYRGR;SKVKRSSTTSGSNVN;KGHRRSNSDVPLGFS;KKLHRSNSSSSSSSD…
..L.R..[STY].......	314.288	25	580	8077	1787993	9.54174	QRLERHPSDGLPLKH;FDLERNFSTISETGS;DNLRRAKSDVAVSNF;DALIRTLSSPRSPIG;PSLQRNFTVRSAEEN;NCLPRLTSTVVPVEK;KHLTRMISSEPTTPK;PSLTRLGSSFLASSL;CCLPRLLSSRSFSER;KSLMRQTSDSAKVDQ;SALSRLQSNRPLREL;GELHRVLSTGCSN__;PLLKRNRTLSSSPFA;LLLRRHGSVKPNAAS;RELSRKLSASAAPFS;ALLGRMPSAVGYQPT;GKLNRGLSVIDSLSL;LLLQRLESIENYEQM;KDLERNISSEGGFRE;GKLPRTYTLTHSDIT;ELLRRPRTVPDLLSA;KVLGRAVSLGDSNGK;FPLLRTASLASRPTT;RALRRGDSDDEEMNL;SDLVRAFSVIDNGDG
.......[STY]SP.....	18.2204	27	555	10589	1779916	8.1774	KHKRNSPSSPQDEGR;EFRDLITSSPMEAKN;REDYVEETSPKEASM;EMLDHCRSSPASQPQ;VRGNDKSSSPPQTPT;AEVNRGTTSPKPEKE;KYLSPPYTSPKWNAG;ETNFMKSTSPSGPGA;EAGRKQSTSPTKSSK;KTRDISTSSPRYSEE;VSSERGDTSPSNNNK;PLPNSKVSSPRTPQA;KDELLSPTSPVVENS;LKRNLSPTSPIFTPT;SFKVGHYSSPSSPAF;AQSPSAASSPSSSAS;RLSPKSPTSPTDEHV;EVEAVSVSSPRSPSP;SSFASPLSSPTGQPA;PSVDVLSSSPKSPTL;RIKVGKVSSPTANVS;PIRPIGSSSPKSNID;KPSDTAYSSPREENR;VSAVASPTSPLAHAR;REHPIYDSSPSAIRE…
....R..[STY].......	8.77693	53	528	70511	1769327	2.5188	PKHQRVASEEWTATK;EMSGRGLSISDGIDI;SLKNRKKSTDGTNME;LPPQRQLSTVSSGAN;KQIVRKNSEPFTNSL;CKKFRAKSLPPNPTG;ESVNRDPSTPGHSPV;RMSSRTGSTGLHRNE;NSIPRVGSEANWSDW;DTVQRRASSILQPDE;RAMPRVDSEGVMCGA;RFVYRTLSLDDIKFI;SGIKRLLSNKFELDK;SEIRRAYSSSEFKWP;AVAYRVKSVSSSVRD;IPVKRLDSWDIKQFH;DMYSRVNSIPRVGSE;DNHRRDRSYSPDDRY;VESPRPASADAPGMR;HLSPRPRSASSTPRP;TPSYRHSSVGVQKGW;RKYHRKNSNSGIIGT;SSMKRAASSGPSSPI;VPPNRQQSLPVKKSD;RKMRRIMTVPFFTNK…
.......[STY]..E....	9.94854	69	475	105735	1698816	2.3339	SPHASKNSLTEEELK;ELKEGMESDDEIRRV;____MVSSASEEAGI;QRNFTVRSAEENDTY;HGSGKVDSLDEDRDF;DGKKAASSESEDLLP;KLPKHIISFDERYFL;QEAEKYKSEDEELKK;SRKSSRKSKGELEPT;NEYPSPESCDEDN__;RGRLPRISSVETMEA;PRLLSSRSFSERRKR;SQHQKTPSAEETPRT;IDKDGKLSVKELQPA;VSTPDRTSDTEFDQR;FHVGKAPSSEETPTA;NKESEEESEDETKNV;TKEVPVNSRGELVID;__MALKLSAAEAAKV;EHSFYIESDEEDDHQ;KQAYFGKTDSEGGFE;AETPSEPSETEKVEA;AFESIEGSDEEDNIT;QEKEEEGSDDEFWSS;LDSISVRSRDESEIQ…
....S..[STY].......	8.49538	83	406	166556	1593081	1.95537	ERNFSTISETGSIRE;GNRDSPASFRQSPPQ;TKKTSSSSFTSDLFG;APSLSSTSSRALFPT;KPTDSNGSSKANTTQ;AKKRSRLSAASKPSI;RSRLSAASKPSIAA_;KPRLSDASTPVSSKQ;TPFLSFNSKKQNQKS;YRKGSGSSKKWDGGG;RMISSEPTTPKSFIV;SFLASSLTRRHTPEV;LSAASKPSIAA____;KALGSFRSNATN___;KALGSFRSNA_____;NNVGSRMSITCFFGE;QRQLSTVSSGANTPK;AKSNSIGSSRNEASI;SQSRSFGSEDSKSEK;KKLISIPSFKRSSSI;KALGSFRSNQTN___;EHLTSSASAASKFPN;___MSKGSSGATKGG;KALGSFRSTA_____;FFHKSQKSEDRSINL…
....K..[STY].......	9.58455	56	323	98181	1426525	2.51905	HSLQKKKSAPTTPIK;GNLKKEKSVEDLLKQ;KVAVKLPSFQCLEPK;YKAMKSSSFGLSLQK;_MEKKITSFRDEDSE;SSSPKSPTLKSPGAA;MQLKKINTAIFPVRY;SPLYKQKSWSPDTFR;RKIEKMASIDAQLRL;RNLEKLASIDAQLRA;KNLEKLASIDAQLRQ;PKSHKTSSTDLSLRQ;RNLEKFASIDAQMRL;LKLKKAKSFGFTKQG;EYKVKDMSQADFGRL;GAGLKKNSDGVQKFL;LSVRKIASSLAPNER;SEVAKSNSIGSSRNE;DRIRKVFSNVKDTWD;QEKKKRLSELFSESL;SSSPKSPTLKSPGAK;VDTGKSDSAASSSKN;RERFKSLSVNLMKDG;MEGTKKTSSSSFTSD;SKKSKIESGSDSEDA…
.......[STY]..S....	6.09069	55	267	137559	1328344	1.98917	RVDGLLTSSSSSPRA;QTQDTNVSRASSSVS;SSREGSISTESLLPA;RNAKPTDSNGSSKAN;RIKPLPNSKVSSPRT;AISNNVGSRMSITCF;LGRHMGESQDSNIRK;GAVKALGSFRSNQTN;KSDFLTSSLKSSLQT;PLRTPFLSFNSKKQN;TKEVGSLSKRSSIVN;AAIKALGSFRSNATN;GAVKALGSFRSNA__;GAIKALGSFRSNA__;QSGADVQSQDSPKGK;DVFNPMPSRRSTRGE;AVVSAPRSAASSSKT;IGPRIPSSAASSSKS;_____MSSAASSSKT;APKSTSKSWSSDKAD;SMKRAASSGPSSPIF;GAIKALGSFRSTA__;EMQDQAKSFSSMAKE;RHGLVTASRGSKGNN;VDRIASLSLSSRSVS…
Phospep_BR_MG_down (7)
Motif	Score	fg.matches	fg.size	bg.matches	bg.size	fold.increase	Enrich.seq
.......[STY]P.K....	314.109	38	1227	5090	1891446	11.5084	HIDNTPSTPGKFKIE;RFLSPIGTPMKRVLV;SVIIPPASPPKSLIN;NSVIKLDSPQKYENR;LYADENNSPKKSSPI;QANLEQKSPQKSTIR;SPRAAGISPAKTPGT;KKEKNFDSPHKSECA;RSNSSHNSPVKRRKL;QRLHDEFSPRKISST;SSRQSPTTPSKPSTA;TPVKYSASPAKAAQI;TAVKYSASPAKAAQL;FLKRVPPSPAKHIRA;SPAKISGSPAKSSAS;EQKQQSTSPNKTSAE;APEKTVSSPIKTVLD;CHSKLVASPTKRTVS;QQFRYTQTPSKVLHL;KLGRRKSSPTKERIN;KKPKTIKSPAKKAKK;NIAKEERTPEKSSRD;SETMKTESPKKSSFA;PKEKTKQSPGKCGSP;DVYSEINSPYKYKLS…
....RS.[STY].......	615.305	80	1189	9618	1886356	13.1961	RTIDRSSTAAQNVLK;QMSVRSASMSMSGGE;SPVRRSYSMHDDGYH;LVLKRSPSTSQEEAP;LRISRSLSLPVINKD;TQRQRSHSISPQRPP;PSMQRSLTSTAASKM;LPYSRSISLPTPLKL;NSLMRSGSSLLNNLL;RRFVRSDSGIDLKTP;NVLLRSSSSASDGDL;NKLSRSASSLSEPKK;ALGLRSSSSSGIKRT;VPRGRSSSPSEFSKT;VELSRSESRDTDDPK;LDHGRSTSLDSVKGK;TPLQRSFTMPELSKP;PVFCRSKSVGIPFLK;MELCRSKSVGIPFLK;APCSRSNSAGESKSR;KLFSRSKSGVPTLKV;GEMNRSQSMPESFDM;YGMRRSFSEGDIKTL;SQRQRSHSISPQRPL;LSGFRSISNSSKHGP…
.......[STY]P.R....	314.59	34	1109	4483	1876738	12.8346	RPVYYVQSPSRDSHD;RPVYYVQSPSRDSQD;RSSSRGSSPGRSPMH;GDERDSNSPVRPPRS;RQRSHSISPQRPPRI;KIGDKDFSPERETVQ;GKMREHSSPMRGNRP;GKTREHSSPMRGGKT;RQRSHSISPQRPLRL;KSFSDPPSPSRFRPS;TFKPRPDSPVRGCNF;DRAKAMKSPERKVDS;TNSKEQKTPPRARNA;FQRSVGNSPARRSDP;VAVDKYFSPIRSSHK;MKKYGQLSPERAKVW;LDLRLNLSPPRVVNH;LDLKLNLSPPRENNN;IQEKKDVTPMREMKP;NSAQGTRSPMRHPKR;HKCRAPCSPVRRSYS;ITSLAPSSPSRSPKR;APSSPSRSPKRPVYY;RQPAEVTSPPRSPVA;DNMVGVYSPGRWSGI…
.......[STY]P......	307.653	210	1075	84262	1872255	4.34054	ARTTRLQSPLGVENG;PLGVENGTPPAKGSA;VKKRLSYSPSPAITR;FISPRFLSPIGTPMK;NSQDDESSPPVQRSG;SEEQEHASPEHVRRF;VLSSSPKSPTLKSPG;GRRSASSTPVAPSNR;RGSSPGRSPMHYDSS;QVLDMPVTPTAEIRQ;IMSVSDVSPRTSGRL;TSQTTAQSPKTSITK;PKKKSKQSPNATPIK;PQTEFMGSPYIDRSS;PIPNYMRSPNSSTTN;PHDMEPPTPHSFMKT;RKISGTTSPMLGKPG;SQKLHQNSPMMTRKL;AEKSGHTSPGISYIH;DEETFPITPKQNVPE;SSRSIPTSPTSCYSL;ASSKLYLSPTSLPLK;KQLPDISSPISTWDV;SPKFGPLSPVNTNPL;SWDDNSLSP______…
....R..[STY].......	307.653	184	865	78956	1787993	4.81706	CCYQRTLSGGLHSPR;FVFPRVKSLSAAKHS;SGAPRKISGPLDSAK;KISQRRNSQDIGDIR;SERCRRHSIAGSSVR;SEMNRRHSIAGSSVR;SKVGRADSSTSDTIL;AGAPRKVSGPLDSTG;RFIKRKDSDAGEAGR;WTMERNLTIGEPIID;WSVKRNLTIGEPIID;WTVQRNLTIGEPIID;WSLERNLTIGEPIID;RGAQRTYSGGSDLFA;KTLLRKFSKLDEESD;NSSRRRLSFPLTPSS;VQHSRRVSFGASKET;VELQRLSSGVSVPPV;EGSLRYSSGSIYDSD;SLLQRIKSINFANYR;QRFRRLLSVEHAHFA;KSRSRNKSFSDLILT;RRLSRADSSVSMLFK;GVLRRWSSGVCENYK;GGVPRRHSGPPKVEI…
...SSSS[STY]SK.....	364.102	20	681	22	1709037	2281.45	PNSSSSSSSKCFPIL;DASSSSSSSKSFKVT;DSSSSSSSSKGKKVI;SSSSSSSSSKRAKRV;_MSSSSSSSKQMLDA;YFNSSSSSSKIIHRT;RSSSSSSSSKKSSST;ELSSSSSSSKTQLSN;_MESSSSSSKRAKAP;PSSSSSSSSKRPTTP;PRRSSSSSSKKKSKR;RHLSSSSSSKVALLW;PLVSSSSSSKRIALE;LLRSSSSSSKEQING;MANSSSSSSKSSISP;PRRSSSSSSKKKGPK;FSSSSSSSSKRGFRG;YGSSSSSSSKFNRYS;SLLSSSSSSKNQLAS;QSPSSSSSSKQPSLR
....KS.[STY].......	314.532	25	661	9233	1709015	7.0007	GSVSKSWSFNDPELQ;SAMVKSGSEDEKDVR;ISTRKSGSLSNAHKV;LSTKKSNSGPLTKHG;PTLKKSISTPFMNTA;RLLTKSNSFSGVSKE;EDRTKSFSFNGPVGG;MSTQKSSSQVESERA;__MEKSKSFPYHSAS;PGSYKSLSGKLEDTG;KKGWKSISSLNLKTK;__MTKSQTSSPTPHK;VNKFKSFSDPPSPSR;HRPTKSGSSSSAGPT;SLGVKSKSFNDRKTA;FGLPKSSSVDSKRKT;PITQKSITGGEKVNS;KLLTKSSSDNLLRKA;RIMRKSHSDARYSNS;VQLRKSSTDLSRDSS;GKLRKSLTIQTGGES;SRIKKSPSTFQKSKA;FRSEKSVSGIGAGDV;FFREKSNSLSSAITK;FKKSKSYSSEDEFQD
....S..[STY].......	11.6843	127	636	178331	1699782	1.90333	ATKASFFSGIIKNSF;LKFKSWLSDVAVEKF;RANMSKRTFGADQGT;PEMGSMRSMLFSNVG;DGSKSRKSAPITTAP;GPLDSTGSIKLQNYS;QRTYSGGSDLFAEPL;GLDMSERSRSSSLDL;NGSGSSRSEQFNPKT;GDQMSVRSASMSMSG;LPNKSTTSDDAEKFP;LTPSSTGSVKWNKGS;ERSLSELSIGLSRGL;KSSSSSRSIPTSPTS;VDCTSELSEEEFSAC;DDTRSVFSVQSEMNR;VFNPSTYSSRSTNPV;DGSRSRKSGPINSNA;PSPRSVSSLTSNYAE;SLMRSGSSLLNNLLK;SAKLSSPSLSSARRS;LKQSSAESVKKSRTV;GGHKSSNSGPIPKKP;TTTGSIPSLRQSLSG;AKDRSTDSKTTPSRK…
.....S.[STY].......	10.4227	94	509	137780	1521451	2.0393	PLRTGSFSGATSHSG;FSGATSHSGQLNSGN;GRKRASSSFGSNIHT;IPPTLSLSFPGRRQS;RPRIGSSSAVFKSGP;SIGTGSASRRDFAAV;SGYGPSRSNFGSTAS;RKGADSSSAHYVDRR;HGRNGSGSSRSEQFN;ETLTPSSSSRWSQFH;VYYVQSPSRDSQDGD;SNKLLSRSLISPSQS;INVRTSKSLDLTDHV;SKKFFSASVPGSRIV;APSRTSHSGPINSNT;HKLTNSGSMPKKSSG;EYLKHSGSLTRQSFK;RILANSESDGEIYTP;DKILLSNSTERLNLV;LENKGSRSDENLKVS;SCEKTSDSAPEIEKL;KEIVHSKSTNDLLSK;RANEFSSSERYSDLT;LTKLGSSSTSELHPK;SFPYHSASYKEARFD…
.......[STY]G......	6.59207	58	415	94668	1383671	2.04272	KKSSGPQSGGVTPTG;VSMKKTNSGPLNKHG;RPRNVRRSGPLEYSA;VKAEDKASGKSEKIT;RIREAEKSGHTSPGI;NSNAPLRTGSFSGAT;SSSAGRRSGQLEPTI;VGHKLTNSGSMPKKS;TYEQAYMSGSLRAGG;VKAEDKGTGKAEKIT;GEPIKKSSGPQSGGV;RLAEGNMSGRHDKDK;GEPMKKSSGPQAGGG;EKKVTFQSGEIVVRR;VESILAKSGPISSTR;RSHHVGLTGTSIKGR;SAVEHHGSGRKSLSE;TGGDIKKSGELGKMF;TGGDIKKSGELGKMY;TGGDVKKSGELGKMY;PKLEVVPSGKGMLSS;IGDRGAISGTVSPEV;VYSPGRWSGIHTPRS;SGRGDEGSGKCGSSG;KKLTKTLSGTERIGL…
.......[STY]F......	7.28815	45	357	66764	1289003	2.43364	FSGIIKNSFKEFSRS;SKLKLHESFGQDRSH;AFKAFQSSFNQGKPE;GRLQTFLSFADEKEE;GQLEPTISFKKMVYG;SRNSTNSSFTMRRVR;RASIAGFSFRLEERA;SGSLTRQSFKNRGLV;VKTSLMNSFKWIKSK;KSKWTLMSFHKLGFN;SRDDFKGSFSYDNKS;SLDAKGKSFSDKKTV;SSVIYRASFGDDASG;LKKGNEVSFNKGVND;GGGVGESSFRYYYCG;SSPLKWETFSSNVTK;FSKGKNESFSKKGSG;RKASAVPSFTIKRMV;SSRLDTISFSRKVGL;GKLRKYSTFSQRSNS;YHISKAFSFASSKLE;KSFNTYSSFKLTVNG;TRTSAGFSFRLEERA;KNLQKKRSFGATIVR;QSQIKKASFVVRATA…
Phospep_BR+2/BR_up (5)
Motif	Score	fg.matches	fg.size	bg.matches	bg.size	fold.increase	Enrich.seq
.......[STY]PR.....	315.407	41	1136	4567	1891446	14.9475	VESNVSFSPRFSNRT;LHPSPASTPRESEPR;EENQSGTSPREQVRQ;PRQNLNHSPRNGADF;KKLEGRGSPRSPTTL;SPINTSFSPRNVDNP;KSPEFSASPRSGTMQ;RRCSAAVSPRRISGS;REESPSMSPRMSPSM;EVSGLRDSPRSAGSG;RNMSDNASPRFGMIS;METPNTTTPRNSITR;_____MESPRVEESY;RVVSPLSSPRQNLNH;QTRPNGQSPRVFYGS;RRNMNAGSPRV____;KVVVNNTSPRISVAV;ERLSEGLSPRHCALS;WVDGPAKSPRTIGST;SWTRPNSSPRSLRRA;LSKTIQVSPRRKLPR;FPKRPIGTPRKSTAA;FAKRPIGTPRKTPTG;GEIDAPLSPRKNLCL;VEAVSVSSPRSPSPM…
.......[STY]PK.....	313.662	38	1095	5201	1886879	12.59	MAAGSKNSPKDWLDP;SPPDSEDSPKDTKGI;EAEIEDKSPKAKAKS;KYIGYVSSPKCGAIA;PAPMTNASPKEACSR;SEAVLDMSPKSTVEG;NVIATDTSPKQLEFA;CKWASSESPKSCSEE;IERKCPNSPKKLSRR;PKSPHPLTPKSPQKS;LCNSTSKSPKPNLDL;IIDWENTSPKLAEIP;LDNLSGESPKNYCGT;MISSEPTTPKSFIVP;EKKSKAPSPKAASVT;KKKSKAPSPKAASVT;FVKSASFSPKLNSAA;FEKFKAESPKNKANF;YLKYSRPSPKHRERK;NVPTSDNSPKADPCE;FRGCGVKSPKLDSRF;HFPNIPNSPKFPFWQ;GRPIGYNSPKERSSA;IILEDQVSPKACGHT;NLVSQIDSPKIPAFY…
.......[STY]P......	307.653	240	1057	84695	1881678	5.04457	SVKTLSESPNLKFIP;DSCIATSSPTRRVIR;TEFVQVFSPTHLKMR;SKKSDPRSPQQSNSS;KPAPTIVSPLSTRAE;LQVRLSPTPPDWEYV;ASREDPTSPPGLFFR;ADAEAIKSPGDANDE;KAPSLPVTPSLSSKI;EEWRAILSPEQFRIL;EDWRAILSPEQFRIL;YSKILISSPTWGNHK;SEVSVASSPIDKVKS;VKETSHRSPSAISAE;ITCFFGESPYQSSKL;IRFGSFGSPPSVGFK;VLRGQGDSPVRICEP;KDFSTYGSPSHSPVG;EASFKVFSPVGIGPN;TPVTRSSSPLQFQDS;MKQIENLSPSIMKQV;VRMDGRFSPIAGGRS;IFKGLVASPDGTRVI;PFRRFLLSPTIHRSF;WTNGRLHSPLHRVAM…
....RS.[STY].......	316.804	30	817	8990	1796983	7.33979	ETSHRSPSAISAEDI;CDFIRSKSQSLASTR;LTIDRSISTIPGFMI;AVLSRSESGAGESSS;PTTLRSYSHSQVSRS;KGLTRSPSISSITKH;DDLPRSLSAADGNRT;TDSFRSSSSTSQKSE;QRERRSESLAKKRSR;SFRLRSPSLNSIRLR;SRINRSVSLIPMARS;DVFRRSSTIADSRIA;EFTLRSFSYSELEKA;TRHSRSRSRSPYRHR;GLPLRSFTGNSRKPY;GLPLRSFTGNSRKLY;QNLQRSPSMAARMSQ;GNIGRSISSAGLSVT;KKLHRSNSSSSSSSD;NELKRSDSATASVGS;KSYQRSLSMPGSGSS;NRFTRSQSDSGIDSF;GGLRRSFSSYPDLCE;EKISRSDSFFSIESK;IIHSRSHSFVGPSPR…
..L.R..[STY].......	318.942	41	787	8077	1787993	11.5325	AELKRLDSTVQDLED;QRLERHPSDGLPLKH;RTLSRKSSQSGNAAK;GSLSRQKSVSSKPAE;ASLQRQFSHGHSQKS;MGLFRKLSGFLGLSR;KGLQRTMSYPSSEDD;PILKRQLSAAMDKEL;PPLDREHSYNRNYSQ;DILVRKASSTSNKGC;MALERQKSLPKPFPL;KHLTRMISSEPTTPK;AELARAVSLSLKAAE;PSLTRLGSSFLASSL;RALRRLRTACERAKR;TPLERRLTSTQYRRN;KSLMRQTSDSAKVDQ;QYLTRRRSSAYTSRS;NSLLRQVSSLLRRLP;DILTRVDSICKKYDK;RVLTRVHSLRERLDA;SALSRLQSNRPLREL;QMLLRQVTTVKN___;GELHRVLSTGCSN__;RKLRRVESGGTEEAD…
....R..[STY].......	15.6536	83	746	70879	1779916	2.79397	IFGDRRSSSMFDPFS;RRFDRRVSFGSNGSD;QAPIRFGSFGSPPSV;SLKNRKKSTDGTNME;PEMSRTNSFNISSLT;KQIVRKNSEPFTNSL;FSISRCFSTVIDGLK;RMSSRTGSTGLHRNE;MAAYRWKSFNDDGDR;PVTKRATTRRDSFND;RATTRRDSFNDRISH;SQSPRERSVSPSSTR;RAMPRVDSEGVMCGA;TRNFRPDSVLGEGGF;KMFLRGDSVIIVLRN;KLKMRTTTTVDHAHA;RFVYRTLSLDDIKFI;YLPLREASLHTIRHV;SGIKRLLSNKFELDK;SEIRRAYSSSEFKWP;AVAYRVKSVSSSVRD;PLKRRQKSKKEPDDL;IPVKRLDSWDIKQFH;ELSMRRKTMEAVKKQ;DMYSRVNSIPRVGSE…
....K..[STY].......	14.8406	99	663	105940	1709037	2.40887	KTTEKEISDDEDDEP;HSLQKKKSAPTTPIK;GSLSKRSSIVNLGKS;EEAPKAPSLPVTPSL;YLWKKVNSNITNTEV;GNLKKEKSVEDLLKQ;AVTYKSKSSISNSTF;SPIMKQKSGIENVAG;GLVDKGLTTIPSFFI;PDNHKSKSQDQAVKK;VFLLKKRSVLLDGGT;SGSLKPGSQKILPDA;RQPKKSASQNEQLTD;ATTVKDHTSYLHNRG;EDRTKSFSFNGPVGG;SSAWKTESLGNAFSF;KFKVKESSVDEFESF;AKLNKQDSSNSANSA;KSAPKTKSFNLSIKH;AMMRKGNSGGVGRRT;DGIQKSPSRVQEERA;QEAEKYKSEDEELKK;FGLSKAESNDDSQGA;VPEGKNLSQSVSFSE;GLTEKSLSHFSFSSR…
.......[STY]D.E....	26.6153	28	564	6208	1603097	12.82	ELKEGMESDDEIRRV;SFGSARWTDEEMDLV;KASRTDDSDDEDAIV;______MSDDEREEK;GKRIMGDSDSEDLDD;KQAYFGKTDSEGGFE;QEKEEEGSDDEFWSS;DATQQNDSDFEERIM;EEESEEDSDGERRKG;EHSFYIESDEEDDHQ;NEDDVSFSDLEDDDT;PHAVPTDTDEELSVH;VPEGDDDSDTEEIEE;SPVVENSSDKENKSE;NSSSSSSSDEEEEIG;NDQTSGSSDSEEVGN;SLSDSEDSDAEADTK;LSEFEGTSDVENVKD;LGKDAVETDAEEIID;KKGGIADSDSEIEHE;KEITGNHSDDEIYAM;PVIEELDSDDEKEEN;VRSMIPLTDDEFEGQ;YFIKEATSDNENEEN;LDADNYETDEELKKI…
.....S.[STY].K.....	20.3574	24	536	9056	1596889	7.89559	RSPQQSNSSKSSSSS;LPVTPSLSSKIISAR;RKVLNSDSYKAELSF;RKVLNSDSYKAELSI;RKVLNSDSYKAELSV;WKVGSSFSIKKITKS;WKVGSSFSIKKVAKS;KSLMASPSMKQLYFS;LFEPLSQSFKKKRTP;SFPYHSASYKEARFD;SSSRFSGSLKPGSQK;YILPLSTSIKLFPHF;PKLPSSDSLKSLSDG;ERILSSMSRKSIAAH;LARAVSLSLKAAEQE;NLKTSSLSFKGISYS;KKVSFSSSGKFKGQG;TNFGDSDSFKAPSVA;QNLNESGSLKRETTQ;STLAPSPSLKRLRSV;NMESQSESFKSAADG;TAGMSSMSFKMKELF;FRYSESHSQKKVPGD;SMEYTSSSKKVPNQV
.......[STY]F......	8.6334	58	512	76134	1587833	2.36257	RSKAAISSFSPDLRR;GNKNDGNSFKDSYKE;FSPGLTASFKGGLLV;TKKTSSSSFTSDLFG;GKKGLEHSFSTGFRD;SKFLLSPSFSKSSPS;GGARSSASFNAKGYE;INRVTSGSFNKNMPE;VKTSLMNSFKWIKSK;ARLTEGCSFRRKGD_;KLPKHIISFDERYFL;DPIRYGTSFNTSKEK;KNLSQSVSFSERATP;EKSLSHFSFSSRSIS;AKLTEGCSFRVKEKD;KLLNTYRSFATDSER;SLTRLGSSFLASSLT;KYKYLPFSFGKQRYD;PSWKVGSSFSIKKIT;PSWKVGSSFSIKKVA;GAIKALGSFRSTA__;GHRATSLSFSRSPVS;KVTDEMKSFKAYGKL;LKKTTGRSFNAEVRN;RSFATKHSFSTDKDD…
.......[STY]D......	7.02004	51	454	75521	1511699	2.2486	DDESSIATDLDDDEK;SHGHSQKSDDGGAGS;EGEKHGGSDEDHASP;CRIEQASSDVKGTSD;KTHNVPTSDNSPKAD;FGSNGSDSDSDRWTK;AEKKDKTSDVDAVKS;SKKKQGSSDEDRASP;EKLVERASDGSAKLR;TVVDTSLSDGKPFKL;RQLQGYKSDS_____;QLLHDQDTDDDNYRP;VKEASESSDGAPIPK;DEKKESDSDSDLDLE;KKESDSDSDLDLEDL;HMFTVSSTDLSRICN;DVIDADFTDSK____;GDLHDGLSDTKELKS;NKHCGGESDDHDDAD;KVQIDDDSDLIDEDS;SDVDAVKSDDPTEDG;RPVTGSGSDSDEPQE;VTGSGSDSDEPQEYY;RSLASEDSDGLTPSA;SEANMEASDGDHEAE…
Phospep_BR+2/BR_down (11)
Motif	Score	fg.matches	fg.size	bg.matches	bg.size	fold.increase	Enrich.seq
.......[STY]P.R....	321.409	66	1761	4580	1891446	15.4779	RFITPLGSPLRKALK;PYFDRPPSPGRWGPQ;RQRSHSISPQRPPRI;VQLGGNSTPKRGSKK;GDERDSNSPVRPPRS;STSRAKPSPDRGSGK;EKAITFSSPARFHSG;EFRQYANSPARKESV;GKVSSFLSPSRLSDN;RSSSRGSSPGRSPMH;KIGDKDFSPERETVQ;RGSPPNSSPGRSAAL;DRSTESRTPSRPTII;ADHVCGKSPARTSWS;GKMREHSSPMRGNRP;GKTREHSSPMRGGKT;RSTPTWSSPLRGR__;RQRSHSISPQRPLRL;SYDSSHGTPGRSKVK;KSFSDPPSPSRFRPS;SRRLTGASPGRSGGG;RHQMKQESPDRGTVV;PGKRASISPQRIGSV;RSRRMSLSPWRSRPK;RQPAEVTSPPRSPVA…
.......[STY]P.K....	319.495	62	1695	5090	1886866	13.5595	SNLIEEQSPAKRHKD;RPPSLLESPKKKRRT;RFLSPIGTPMKRVLV;ITPTKATSPLKDDDD;KKFDAMASPTKTITS;GSDDDHASPPKRHVN;SSRQSPTTPSKPSTA;RGLIVVNSPKKPVER;RGLIVVNSPKKPVES;NSVIKLDSPQKYENR;QANLEQKSPQKSTIR;PRNTSHSTPEKVAKD;NSQTYRVSPEKSQNG;SSPKSPLSPEKSWRA;SPRAAGISPAKTPGT;GASKDEGSPSKRSVG;DEKTTGFSPSKTSHF;VERNSFTSPVKDRFL;PRVPKIASPPKIASP;RSNSSHNSPVKRRKL;TPVKYSASPAKAAQI;TAVKYSASPAKAAQL;KKKTTSSSPKKRKTP;RRKSSESSPVKSSRD;RSIDDQKSPIKIEGH…
....RS.[STY].......	615.305	103	1633	9521	1881776	12.4663	RTIDRSSTAAQNVLK;SAVTRSISPSTSSIK;VCISRSMSLPVINKE;QMSVRSASMSMSGGE;VFPKRSISLPHEQAS;SPVRRSYSMHDDGYH;PRHGRSSSITGMSNI;PTTSRSISFPEFPLQ;QHALRSLSSQEGLSS;LVLKRSPSTSQEEAP;LRISRSLSLPVINKD;TQRQRSHSISPQRPP;PSMQRSLTSTAASKM;DDFKRSDSCSSTSQD;NSLMRSGSSLLNNLL;RRFVRSDSGIDLKTP;IEPKRSVSSGDGDDV;DTRSRSRSFPGISAA;KKIKRSDSDKEIKRS;KEIKRSDSDKEIKRP;PKLGRSKTEKPTHSS;TPLQRSFTMPELSKP;SWGRRSGSWEIASEV;PVFCRSKSVGIPFLK;MELCRSKSVGIPFLK…
....R..[STY]P......	314.933	37	1530	3467	1872255	13.0593	ARTTRLQSPLGVENG;FISPRFLSPIGTPMK;GLTPRFITPLGSPLR;SRRKRERSPSDAADR;GQSDRVGTPDHRSAV;PAKQRLRTPPNFSRR;GTHRRHASPSVRERS;TKSSRISTPTSKPTP;NSSTRPSTPDTSKNY;ISAQRLDSPEPVAEE;SISFRHSSPLQRESN;SISFRHSSPLQRESS;LPVTRAKSPNLTRRK;SSSSRFASPEDLRGR;TVPSRGTSPTVKSRP;AKSSRISTPTSKQVP;VQIKRPFTPTPKRVN;SSSVRGASPTPKRLL;QAMARKSSPFNDQRS;QERIRPGTPRLLSLR;MDRARTASPSQLRKW;HVTTRKASPIARYIK;APNTRPVTPTLRRLS;TGRIRPASPRVSNVD;KFSTRPPSPKTLLQP…
.......[STY]P....K.	313.94	39	1493	4449	1868788	10.9724	HIRKTDASPGQLRKT;ESHVKMHSPVETKKQ;RSRAPEASPATMHKI;SRSRQKSSPASGSKL;PHDMEPPTPHSFMKT;SQKLHQNSPMMTRKL;ALQRSVNSPVLEDKR;TEKSSVLSPLPLQKR;SASSNLPSPTAKKKF;PKSILKQSPLHPTKE;WRDAIPRSPHGLDKR;VAEAARFSPSQQGKV;VKDAGVSSPKIDNKI;ISQPAPTTPRSSEKV;SFAKGSVSPASNAKL;DCKTPKSSPFLIPKI;STSVFVPSPRLEYKK;SSVKKALSPDPKEKV;LETEARLSPLISEKK;WVPKNLPSPVEDGKN;QTDLNESSPRWLLKQ;TDLNEGVSPKLSEKA;DFSSSPKSPLSPEKS;DSVEENQSPEIIEKP;EENENETSPAFDRKV…
.......[STY]PK.....	313.72	34	1454	4066	1864339	10.7219	SIVEITLSPKTATES;LETSANSSPKDNLQK;TSQTTAQSPKTSITK;RNKEWESSPKIFAYK;SSNAKSESPKDKSPS;REDGISKSPKGPKPI;DDEDSRISPKWWDGN;SVDVLSSSPKSPTLK;AKVAEQKSPKSLESE;SAEVIALSPKTLMAT;MKSENSESPKGVQLS;PLRNVVESPKQSLGG;LKDRDVSSPKDRQLE;ADKNSSSSPKFFNGF;LSKSGDGSPKVPTAV;LINSHVYSPKQQFAS;RKNNKRLSPKPSKMS;PTLGGLTSPKIVLGD;EVNRGTTSPKPEKEE;EKTQEPSSPKVTCIG;DSVKKLKSPKASPGP;GLADFSSSPKSPLSP;DTDLGAKTPKDVKIQ;SASPPPLSPKLSRNL;LHVRPPPSPKPAVRY…
.......[STY]P......	307.653	219	1420	72280	1860273	3.9693	KQSSESGSPVQSNRS;PLGVENGTPPAKGSA;VKKRLSYSPSPAITR;DVSEEGLSPRQVTAR;NSQDDESSPPVQRSG;SEEQEHASPEHVRRF;SRYTPTPSPSANKPP;QQKDKVPSPAPESDG;SESPKDKSPSQNARM;NSTVQGFSPRYCNQR;KPRSPSQSPTHGEDL;MRDKETASPVVKEIL;PKKKSKQSPNATPIK;KTSFSVQSPRMTSLS;PIPNYMRSPNSSTTN;KRVNFLLTPSPSNSR;VNFLLTPSPSNSRVN;SSPKKRKTPDVETSS;SKEREIKSPEVQLGG;SSRSIPTSPTSCYSL;IDKKTPVSPEPAVIP;KLDDLDVSPAPSALK;ASSKLYLSPTSLPLK;KQLPDISSPISTWDV;SPKFGPLSPVNTNPL…
....RR.[STY].......	315.709	46	1201	6766	1787993	10.1216	EQRRRRQSSGEEGQM;KISQRRNSQDIGDIR;PTLDRRRSFDKPPLA;VQHSRRVSFGASKET;GGVPRRHSGPPKVEI;PARTRRHSGPPKFDN;PAITRRHSGPPKVEI;PARPRRHSGPPKLEN;QTNKRRVSKEDGDFR;PDISRRRSSEIELER;LAPWRRKSSESSPVK;ASPDRRSSLDLPSSS;DGGQRRMSIDNEKLP;PPLARRYSISTAAAS;RPRPRRRSAGDVANR;PKIRRRKSETFRAQY;SVRNRRKSADFLETA;EKISRRLSESGLELY;FKEKRRASFEYGRYG;AFIARRNSAGASTSS;KPRSRRMSLSPWRSR;SEKPRRLSGHMNSER;AKLKRRLSVQERISM;AQPRRRSSVDPKSES;AKKKRRSSLSDIWNN…
..L.R..[STY].......	316.634	46	1155	7470	1781227	9.49674	LCLVRNITSTQNFQK;KSLARQSSVFCGKPP;RGLVRLKSLADGPTG;RRLSRADSSVSMLFK;KTLLRKFSKLDEESD;FDLERNFSTISETGS;PSLQRNFTVRSAEEN;SLLQRIKSINFANYR;GVLRRWSSGVCENYK;SDLGRTTSTGTTSKV;KLLKRKDSDAGEKGR;HSLHRASSLPVDAID;RRLTRNKSLVDMRSQ;CQLLRTVSSITPQSE;LNLTRTTSDLADIRT;GSLRRQSSGVDIGSK;NCLPRLTSTVVPVEK;SSLSRFSSEPVESIL;EHLIRIDSGRPSFPQ;MELTRVSTLPSENPQ;MKLGRLNSAQGTRSP;GSLGRTKSDTSSRIK;IELERVVTSKDEIRP;QTLSRVQSQISSRRI;DSLMRVKSSSSSRSI…
.....R.[STY].D.....	322.403	33	1109	4225	1773757	12.4925	FKRVSRPSEDGKEKK;QGVKVRTSGDDTNGK;SSDVMRRSIDVYPKK;FFEKPRRSIDQQMEK;VSEGPRISSDGIGSS;SPPTSRRSTDTSSGT;EDEQQRMSIDNEKVQ;ISLNLRFSLDGEKND;RASRVRRSLDGETHK;QRNLSRKSVDRPEQS;LVTKDRESLDRYKND;NADMTRKSIDACTKK;ERGIPRVSEDLRDAL;QDMSLRLSVDGEKTS;MKKGKRKSMDENDVY;KNGDSRKSEDAGRTP;GAEFPRVSQDLKDAL;GMRKSRSSGDVREST;CTEKSRKSIDHQLER;VRESKRISVDERRAR;GGNTSRISTDKGSKQ;RREKPRKSTDKPEKL;VPHGHRSSKDIEKGS;TAEVSRKSSDVERKM;_MENQRRSIDVFDPA…
....R..[STY].......	307.653	125	1076	64720	1769532	3.17627	HKTNRTSSNIGMAGY;CCYQRTLSGGLHSPR;AMKPRKLSYEAADKL;SGAPRKISGPLDSAK;SEIRRAYSSPDFNWA;GDVERQKSLYLGSKK;RFIKRKDSDAGEAGR;NPNARNLSTPPPMVR;HRKHRNITFGSSKDF;STFARKQSKTSFSVQ;NAPLRTGSFSGATSH;NSMPRVGSSANWATW;PNHKRTLSASSNLPS;LIRARDYSIDDLSDR;KSRSRNKSFSDLILT;PPPSRQPSSSDENPS;TSFRRIPSSPSFSKL;SDKNRTSSGQVTGKL;RVKDRLDSIDGKTML;RSEGRGHSFEAVEDI;KDGIRANSITDSKQA;IPGRRFGTTGTVKLL;VESYRNDSFAFEKNS;WNTKRLESNLSSRLD;KNKLRLSSSLQDLSA…
....KS.[STY].......	23.0861	30	951	9233	1704812	5.82471	LSTKKSNSGPLTKHG;WLKWKSNSKAPSESS;SRDGKSYSTNLAYTP;TKNAKSYSSTFARKQ;SQLKKSSSYNEERSS;PGSYKSLSGKLEDTG;VNKFKSFSDPPSPSR;YGMRKSRSSGDVRES;SLGVKSKSFNDRKTA;FGLPKSSSVDSKRKT;RSSKKSKSATQPESK;SSSRKSRSIDDQKSP;SALTKSKSQQGKTEA;KLLTKSSSDNLLRKA;SPKDKSPSQNARMDH;SRDGKSYSTNLAFTP;PRKVKSKSLDIHSEL;KVEDKSVSTTSSGRK;GSMAKSLSFPTRGAN;FYNGKSKSFTSLREA;IPWKKSASMKDHLKD;KKGWKSISSLNLKTK;HHRHKSSSSFSEKSG;DIDNKSPSLLSRVML;NHLIKSASMKRPAAT…
.....R.[STY].......	11.3855	91	921	75787	1695579	2.21057	RPRNVRRSGPLEYSA;TPRTPRKSMEFVPLV;DGSKSRKSAPITTAP;GLGKLRKSLTIQTGG;PKKSARLSFMGIMKK;VQKNMRTSSGIEGIA;____MRTSSGIEGIA;EPLRNRLSEQTEKQS;IMKKKRSSTTMTTDD;DGSRSRKSGPINSNA;KPSPDRGSGKKKSPP;KALSPRKSLELEYLD;TKKSGRSSEGDLTLL;SAKIKRLSDVLSSER;EPKALRKSWEGNMDL;LKNTNRLSLAMERTG;QTRDHRLSKEDGEFR;SGSLTRQSFKNRGLV;ESSCGRTSSEYFIHR;PLQVSRSSFNDPESK;FLSPSRLSDNMYDDR;LEQLMRASAELLGRG;VKAISRDSVLSRCKI;GRITMRKTAAKPKPA;NSSWGRRSGSWEIAS…
.......[STY]D.E....	23.8299	30	830	6284	1619792	9.31679	ENNDVASSDEEKSEK;SKKNESASDCETERK;DKKVQFESDEEDDDH;DRDFVSESDSETPSK;PEEEASYSDLE____;RILANSESDGEIYTP;EKKMKKKSDAELSES;SENGDVGSDDEGSKS;LKTGLTATDTEQGAA;KTKIYFDSDDEDDKR;QETKEAETDQEEEEQ;SLVKKQETDDEH___;EASEDEFSDDEKEAE;VLKKSYTSDDELDEL;ESNATTESDIEETFK;IQRKGYTSDEELEEI;ISAAGSESDHEENPS;KEGVEEESDVETIND;EVVLNDTTDEETPTA;MTSLHIKSDDEDDDD;VVAQPSDSDFEPEPV;SSIGDSISDVEGNVT;EEDKSIDSDGESVDL;EFCETNPSDEECKVY;DSSKDSDSDAEKPKS…
....S..[STY].......	10.4899	147	800	169498	1613508	1.74918	LKFKSWLSDVAVEKF;KLNISKRSTESIQEG;KKLVSIPSRYVRDDQ;ELETSANSSPKDNLQ;KIPQSLISFKEESNK;GLDMSERSRSSSLDL;NYDPSQSSEKSHFPS;GSLASAKSDDSTRRT;NGSGSSRSEQFNPKT;DDAASHISGTEPIPS;GDQMSVRSASMSMSG;IRASSSYSSHEIDEQ;KSSSSSRSIPTSPTS;KALGSFRSNQTN___;GSFRSNQTN______;ARKQSKTSFSVQSPR;RGGGSNSTTPVPLWK;SLMRSGSSLLNNLLK;RRIPSSPSFSKLDLL;SAKLSSPSLSSARRS;EKKTSNQTSGKNSSV;LKQSSAESVKKSRTV;WRRKSSESSPVKSSR;TTTGSIPSLRQSLSG;YGKVSTGSDGKRYWI…
.....S.[STY].......	9.89323	115	653	137220	1444010	1.85326	PLRTGSFSGATSHSG;FSGATSHSGQLNSGN;SFHAISRSGQNSFAD;KKLTASKSEQDLTSL;TRTRASKSQPNLVGI;SSEDLSTSRRIQGSL;HGRNGSGSSRSEQFN;ETLTPSSSSRWSQFH;LKKKASGSDDDHASP;GGIRASSSYSSHEID;SNKLLSRSLISPSQS;INVRTSKSLDLTDHV;___MVSRSYSNLLDL;HKRTLSASSNLPSPT;APSRTSHSGPINSNT;PRPKQSSSLDAKGKS;HKLTNSGSMPKKSSG;EYLKHSGSLTRQSFK;AKAQASDSSDENQIG;RKQDPSASDQRRTSY;QRFDGSISRRVGSTS;SKISNSPSRSPYKFL;AGNKLSRSASSLSEP;SITPQSESDDGDSDQ;KLSSPSLSSARRSAS…
....K..[STY].......	8.24869	76	538	90547	1306790	2.03875	LTAEKKQSSESGSPV;VSMKKTNSGPLNKHG;IPAKKVESKDDLISG;AKQLKAASFSSSEKS;RIAKKATSEQLNDEK;VSLRKQFSNDEDTSA;SDASKEESVKKTSAK;MQVRKVYSQGANSQR;PTLKKKASGSDDDHA;GIMKKKRSSTTMTTD;FADEKEESVRSRSKR;ANSKKYYSLPDISGR;LSKVKQHTLVSGGVR;RNLEKLASIDAQLRA;KNLEKLASIDAQLRQ;RNLEKFASIDAQMRL;RAVPKKDSSEINLSR;TRTAKDRSTDSKTTP;SLDAKGKSFSDKKTV;KEVVKTQSGELEKNG;KEVMKTQSGELEKNG;LASKKMPSSEQEAIS;AITAKATSESSESLS;PILEKLNTSIDDSPK;GEPMKKSSGPQAGGG…
......G[STY].......	8.16348	65	462	79638	1216243	2.14868	FTWAGDGSYSSKKEE;NRLSELGSNFDLEKL;GAVKALGSFRSNA__;GAVKALGSFRSNQTN;PKFANIGSTVYRAPY;MLFSNVGSMFNITEN;AAADAPGSG______;AAIKALGSFRSNATN;EFITPPGSSRYLLSE;RDAIAHGSAYQKAAA;LTSSTLGSLKLDPMN;VGKRGGGSNSTTPVP;VKAEDKGTGKAEKIT;RRFGTTGTVKLLSD_;MDRSGTGSYQKRSST;SRDDFKGSFSYDNKS;QKSLYLGSKKGSFVD;RQSSMMGSSQAIRDS;AEVLGKGSFGTAYKA;DTGSGTGSLSRLAGL;VRNVNAGSNRFRHME;SRLSLKGSKGRPSSI;____MVGSIEVKSGN;LGNAFKGSSDLVHKL;GSFRVPGSIGSQRQS…
K......[STY].......	8.2557	56	397	67518	1136605	2.37458	KHPETELSAEKSNVD;KENNDVASSDEEKSE;KKSSGPQSGGVTPTG;KTEGNNSSQVQRAKS;KRNSQKTSDGTGSTA;KQTEVASTEKRKIFG;KFHSHDYSSDSDDDK;KEASAETTTSPPKVQ;KAAAATASGKFKDEI;KGTVLIHSAEQLENY;KRENLGTSFSKVKGT;KISGPLDSAKIHAPS;KDDDDARSATSSNAT;KSKWTLMSFHKLGFN;KGVMPDYSMDFSKIR;KIASPAPSVD_____;KVTKDANSTDVRKAR;KSNLLAKSKENQEAE;KGNKIHYSGPLLVPS;KKTSNQTSGKNSSVS;KLSSIEDSAEELGSW;KSPLTPESNQREKEN;KITPTKATSPLKDDD;KSFNTYSSFKLTVNG;KPATTTLSNDRVGPS…
Phospep_BR+4/BR+2_up (0)
Motif	Score	fg.matches	fg.size	bg.matches	bg.size	fold.increase	Enrich.seq
....R..[STY].......	14.3418	32	122	92585	1891446	5.3585	QRLERHPSDGLPLKH;HLSSRTRSRDLEDVF;DEDLRNKSPLLLQMN;RTLSRKSSQSGNAAK;KGLQRTMSYPSSEDD;YLPLREASLHTIRHV;_MLLRSSSTPLLNSW;DILVRKASSTSNKGC;SPSRRERSPAHKRSS;AGIARTISGQPPLKI;RGNNRGASNHLKNEQ;CDYRRSRTVPIRASS;NSLLRQVSSLLRRLP;GLPLRSFTGNSRKPY;GLPLRSFTGNSRKLY;HKHGRIKSFLTRRVK;KFPLRPISKKINDLD;SHFLRACSLCERHLI;SAQRRTQSGRPKKVV;SKSKRTGSIGSRTRI;NRYQRQKSLMTLEME;STELRDKSGSPVRSE;SNLMRQNSSPAGLFS;PSSPRAGSGKPLLPL;APPKRENSFGGNSSY…
.......[STY]P......	7.77683	20	90	89824	1798861	4.45033	DSCIATSSPTRRVIR;EAEIEDKSPKAKAKS;EEDLPNKSPLLLQMN;EENLVNKSPLLLQMN;EEDLKNKSPLLLQMN;SEAVLDMSPKSTVEG;QKYISTLSPRSQKQA;SPGPGSDSPRRYVKG;QVRRIKASPQLNRWS;KTSSFFGSPRLFTCF;SGSGTRNSPSPPAIS;SGTRNSPSPPAISDN;ELRDKSGSPVRSEPE;EETDKEKTPVTESAS;SMRPSTGSPGDQDSS;HLQRQNKTPQPRKRT;SGSGIPVSPTKNAIA;LGPGSGSSPGPGSDS;PACLLPSSPIKMEAD;SRLGLQISPPITETP
.....S.[STY].......	6.6345	23	70	173886	1709037	3.22936	TKKTSSSSFTSDLFG;KSLMASPSMKQLYFS;KVIRASHSVPRKKER;SVLKKSLSSVNCDGL;LVFRSSVSYNRVNVF;VANISSTSFGSKRNV;VLNPYSFTGNSRFSR;PHSGKSLSIGKRSVI;GPIDTSISYKELKKR;PKFKKSESQIPSVSS;SYRKGSGSSKKWDGG;VQLRKSSTDLSRDSS;DIPLDSASDLKKKEK;ASSSKSDSVQGGSKM;TGGIHSFSDLNRRPV;IMLTKSKSSAGEGSA;RQPKKSASQNEQLTD;SFTSLSRSVGSNSVS;SRSVGSNSVSEVMAS;DFQSFSDSMKSRFSA;WKVGSSFSIKKITKS;WKVGSSFSIKKVAKS;SMEYTSSSKKVPNQV
Phospep_BR+4/BR+2_down (2)
Motif	Score	fg.matches	fg.size	bg.matches	bg.size	fold.increase	Enrich.seq
.......[STY]P......	307.653	58	197	94463	1891446	5.89514	GLTPRFITPLGSPLR;RFITPLGSPLRKALK;QTPGTPRTPRTPRKS;GTPRTPRTPRKSMEF;ITPTKATSPLKDDDD;YMPLKERSPHSEADK;RGRGSDRSPISRSEL;WEKWSSFSPNKYLEE;TGKIHFKTPTGLART;GTKKKLTSPVAKSSR;IRRSVPLSPLAKTPR;RSSSKAVSPGVSKLI;KRIWSVISPRGMKFR;SRLPVEKSPRSVTSK;SRRLTGASPGRSGGG;TVSSGANTPKSLTAP;FQRSVGNSPARRSDP;SIYGSRPSPRRSSSF;FISPRFLSPIGTPMK;RFLSPIGTPMKRVLV;NDEKVRDSPDNRLVD;TGKIHFKSPTGLART;CHSKLVASPTKRTVS;RKYRGFGSPIRKGSP;QERIRPGTPRLLSLR…
....R..[STY].......	307.653	38	139	87946	1796983	5.58595	HKTNRTSSNIGMAGY;RFIKRKDSDAGEAGR;PTLDRRRSFDKPPLA;KLLKRKDSDAGEKGR;SEPRRAMSMSINPER;IHPLRMSSSGVEDAA;QRERRSESLAKKRSR;SDIERQKSLYVGSKK;DDGLRQSSDDPSKGS;GSLGRTKSDTSSRIK;IPGRRFGTTGTVKLL;RMGSRQSSMMGSSQA;VSMYRAFSGLQIRYN;QMIRRSQSAVLLR__;LPPQRQLSTVSSGAN;PIIKRTTSDDEMRFK;QNGSRSTSKDGKKDA;STIERLASTTTRTAK;RNHRRGGSEEKNRKG;PSFKRKPSLSYSKRQ;LIIGRQESIDSRSTA;MLNGRVASSSTANNH;SPLTRFGSAVTRSIS;SIIRRRKSSLKPIET;VRVLRKESYWYKGTG…
Phospep_BR+8/BR+4_up (9)
Motif	Score	fg.matches	fg.size	bg.matches	bg.size	fold.increase	Enrich.seq
.......[STY]P.K....	316.119	52	1647	5090	1891446	11.7324	RKDYVALSPPKRPLT;RDQQSSPSPSKSDHL;TVKVSPSSPHKGKDH;SDKLVSPSPIKDKPL;RSIDDQKSPIKIEGH;LEETAASTPPKHHVG;KKKSAPTTPIKSPHV;LKGLVDKSPKKSKEY;LGKAEDHTPLKLHEG;KADKSHRTPEKEASE;AGPSSLGSPLKLINE;AKSSAATSPEKVSNG;EPVPVPETPEKSADP;VCHDDSATPVKAQTL;SQPRESISPPKSQNE;STNGGIRSPVKSPSC;IIIPGFSSPIKASDV;QQWCGNKTPQKGASV;KNTKSTTSPIKKTPV;KKKTTSSSPKKRKTP;RTEKSWPSPSKSLKK;SSTKRAESPTKRSLK;TWTAEIKSPEKDGVD;SETMKTESPKKSSFA;NSQLGSLSPVKKSPF…
....R..[STY]P......	315.82	44	1595	4370	1886356	11.9079	RAKGRVETPDAELHE;RSSSRGSSPGRSPMH;ADPSRRRSPVPPLIT;TPVTRSSSPLQFQDS;WTNGRLHSPLHRVAM;WTNGRLHSPLHRVEM;WTNGRLHSPLHRVTM;QHIARAPSPSLTPIG;QRIARAPSPSLTPIG;GEAPRNGSPGSVADR;KPEPRKQSPDVDDAA;GTHRRHASPSVRERS;TYVGRPRTPPGNPDG;TNKHRTVSPHPETSV;YDDRRKASPDPEIKK;QLPLRQQSPIEERKP;FDTSRPPSPLVRSGG;SSQKRFSTPRPQRKE;IKGGRIPSPGSMPSF;THSLRPTSPKSPVAS;TFKPRPDSPVRGCNF;ESTHRSSSPPPQARR;VNLRRSVSPSPNVRF;SREERWRSPPASNNR;RVRVRGRSPAFNALA…
......K[STY]P......	314.442	40	1551	4655	1881986	10.4267	_____MKSPNTQFSG;SESPKDKSPSQNARM;KDSRESKSPTLRSPG;VWKGSGKSPMTPARD;DDQVPKKSPPPTPAF;SSPKKRKTPDVETSS;KENEAKKSPFFPFYS;VLSSSPKSPTLKSPG;PKSPTLKSPGAKSSS;PKSPTLKSPGAAAKS;FRSFSQKSPNSNISS;KDEVLGKSPAPSESK;RSIDDKKSPVIIEGH;LPQSSPKSPHPLTPK;PGLVSVKTPPETPAL;LCNSTSKSPKPNLDL;KSEAAAKTPPPTNRS;HYFFSKKSPARSPSN;THGAEAKSPDLPYSR;KATNSAKTPDGSTKE;EEKVEVKSPCLELKS;RRSSSSKSPAAAKKL;RGSGKKKSPPEKVEI;GIRMQFKSPTNRNLT;SSPKMMKSPSLQRVS…
....RS.[STY].......	615.305	54	1511	8990	1877331	7.46295	ATLKRSGSFSGLSQT;CDFIRSKSQSLASTR;VGGSRSPTHSERDVE;NFMHRSSSTPCLLPT;PTTSRSISFPEFPLQ;NFMHRSSSTPCLSPT;SELSRSISFLYTKLE;CPPKRSYSAHQNRHN;PTTLRSYSHSQVSRS;KEFNRSSSFSSIEEN;_MLLRSSSTPLLNSW;AGLARSSSWFDMNGG;TQVKRSVSLGSIPEV;PQRRRSSSASLFGRM;PLRRRSSSASLFGRM;KRKNRSKSVDNFDAL;TMHNRSVSEPDIGRT;SFIKRSLSEGNLICG;EKSQRSRSVSFSPDR;MDFFRSPSFSYGIRD;EGLDRSQTIGQKIMG;IPSGRSFSDNQHATA;QSFQRSSSSVLKKSY;PSFKRSSSINQKDES;PNFKRSSSINQKDES…
.......[STY]P.R....	315.29	36	1457	3971	1868341	11.6252	RLLDGSSSPERSSPT;STSRAKPSPDRGSGK;PRSSGSNSPIRSDGK;SRSPSNTSPLRHFTS;FFPFYSPSPARFFLS;RSRSVSFSPDRVRVR;SPVRVPASPLRVPPS;GSSSQRTSPFREVGG;GRWDATPTPGRVGDA;TPPPTNRSPERKAAW;SPGPGSDSPRRYVKG;STKSISMSPGRGSSQ;IPSPVAVSPMRHHRS;TRLDQQRTPPRDESK;ARSSGNSTPLRSPRV;SPLRVPPSPSRFSMS;VRVPNLRSPLRVNAS;VPEKAPGSPVRVPAS;SGNAAATTPGRGSDV;LRERGRFSPTRYFVE;ADGRVPFSPGRIGAP;PDGPVPFSPGRLGAP;KKESTSSSPLRNETL;DIIRYAPSPLRSGDD;GASRLSNTPFRSSCS…
.......[STY]P......	307.653	220	1421	76377	1864370	3.77918	PKLAGLATPTPKRQR;GVNVKEESPFSAGIK;LRRNQLPSPDSTVAE;KSDQETSSPTEKNAN;SNKQKIASPAPPFWF;RTAAWAASPNHGIVF;RSRAPEASPATMHKI;YMPLKERSPHSEADK;RLPEPPSSPRGIGGV;RGSSPGRSPMHYDSS;RTSLDGYSPKVSEES;GRLADGNSPVLSGIT;IKADKSNSPPHDKLP;SKSPTLRSPGSRSPS;EENQSGTSPREQVRQ;KVMLFNESP______;SAFKEAASPSSTPKK;RKISGTTSPMLGKPG;VMEEGCQTPRSPEAK;SKSDKLVSPSPIKDK;SPFFPFYSPSPARFF;IDKKTPVSPEPAVIP;RIQVKPHTPQETGVQ;ASSKLYLSPTSLPLK;PVGAPRASPAEASLS…
..L.R..[STY].......	314.858	45	1201	8077	1787993	8.29441	RRLRRLKSAPMPEFI;QQLNRLSSQSSGELN;KHLTRMISSEPTTPK;RGLARGASLGNGFIE;FDLERIESSVGAEGS;PILRRRNSLGGGIGR;EELNRTNSNKEALFA;LKLMRDGSIQVGKEE;EVLKRWRSLCGVVKN;EMLRRWRSLCGVVKN;DPLQRTLSSLELPRA;PGLHRYKTTGHSSRF;RRLTRNKSLVDMRSQ;KALERVKSMVQYPEA;GRLPRISSVETMEAW;SSLSRFSSEPVESIL;EHLIRIDSGRPSFPQ;ALLNRTRSCAVTLPR;SNLTRNRSTGLNFNA;KFLRRVDTALKNIGI;NLLSRASSQPLDKEI;TSLSRVTSLEDLAKK;EGLPRASSLSSIDSI;RRLPRVISGDNLVRP;RSLSRKGSSNERSSL…
....R..[STY].......	307.653	144	1156	70879	1779916	3.12814	DVDRRNRSAESSFQS;QPAHRTRSLDLYPVP;HAVERTPSMSELNEI;NPNARNLSTPPPMVR;GHPSRPASRNAFDGS;NEMIREHSHEIVREN;GSRGRRVSFSMEDNR;AHYSRRNSNQNWVIK;QIWSRRITGVGEGIR;NSIPRVGSEANWSDW;NSMPRVGSSANWATW;GEHSRHKTSDDIPSS;HIPARKVSFSGFSKD;NPSMRMESVGKPMTS;RYVPRQDSIVSDARA;LKRRRNFSAPNLEER;RAMPRVDSEGVMCGA;PPPSRQPSSSDENPS;IPIRRPGSNNVNQGP;TSFRRIPSSPSFSKL;RAPNRDTSTEEVIRL;RSQSRDLSDRENSER;LAKVRTKSFSVQDGK;KISERAQSLQDLSFA;VAPRRATSEAWDAGD…
.......[STY]D.E....	317.533	32	1012	6635	1709037	8.14479	KTTEKEISDDEDDEP;KEASPTKSDQETSSP;EKLDSKSSDIEDTEN;SKKNESASDCETERK;DSSKDSDSDAEKPKS;IKERPSGSDEEIEEF;EKKMKKKSDAELSES;ERFLVEGSDNEGFDI;______MSDDEREEK;ESIEEVESDGEDEKS;ASSMEKTSDDESKEE;QLSDDVRSDSEDEHE;SGPLSDESDDEDRKL;AFESIEGSDEEDNIT;HQLSYPISDSEPEEF;DLGGDLSSDDESEGQ;PHAVPTDTDEELSVH;QKPELGDSDGELDEN;MLLDEDDTDNEDDEE;ADPVTEETDKEKTPV;NSSSSSSSDEEEEIG;EVISDPLSDGESDLY;EFCETNPSDEECKVY;NDVVILLSDDEGDEM;NRKLSNNSDPESPVS…
....KS.[STY].......	26.7361	36	980	9197	1702402	6.79974	NRLSKSNSHSPINET;SRESKSPTLRSPGSR;WLKWKSNSKAPSESS;SVHHKSLSLDFGDGE;KKASKSSSFSSYGKA;NFIQKSSSDDAISPK;FYAGKSKSFTSLADA;PPEPKSSSTNFGDSD;FKVKKSSSATTLRTQ;__MTKSQTSSPTPHK;SVLKKSLSSVNCDGL;LRLRKSPSLLDLIQM;RSLPKSYSVTSSTRS;RERFKSLSVNLMKDG;SGFSKSSTRNEKNQK;HYNGKSQSFTSLSNV;GGLFKSRSFCNFGSV;SSSRKSRSIDDQKSP;TPFVKSGSNSILRLE;FYEGKSQSFTSLSRV;FYAGKSKSYTSLADA;NKRSKSTTSPLKYTS;SPKDKSPSQNARMDH;CNLVKSYSNPLVELD;AKDFKSKTFGERKKD…
.R.....[STY].......	14.1221	104	944	79624	1693205	2.34276	QRETLLHSHNKLHGV;GRFESSPSTSNNTPF;PRKNLCLSVVESDIK;RRNYHCYSEKFVFNS;NRLSELGSNFDLEKL;RRLEEQLSLNDDSLK;SRIDNEESVSRCKDR;YRKLINSSFADLQKP;ERDVETSSASAPKSS;RRTKFSHTVCHRLDS;FRRFGFGSQLLQKTV;GRASARSSGNSTPLR;GRLKQTFSQNAAASS;ERSSLPASGPEAQRH;RRIPSSPSFSKLDLL;PRLDWDPSHTPKAQS;KRKDQGISEPEGSRK;TRKGSAASINSRAST;SRTKGDESVRKIRKP;FRLTHETSFVRAHTS;KRSVSLGSIPEVKVS;DRIRKVFSNVKDTWD;GRKDADDSSENDKRD;RRASSNVSVHHKSLS;HRDLNSDSDFDDFGP…
.K.....[STY].......	12.8069	112	840	100288	1613581	2.14526	VKGEPNVSYICSRYY;KKDDGINSEAEDQDL;LKSRVQCSDFLQKLE;SKGELEPTASERDLS;KKLTASKSEQDLTSL;LKGIEGLSVKNDERL;VKAEDKASGKSEKIT;DKGVSAVSSKREKSF;TKKPAVKSEVEPETE;EKTPVTESASFKEES;LKGLDIETIQQSYTV;FKANTFISSKSVAGT;QKKTSHFSLNFSRRP;QKTDDSSTSPNPVTQ;FKLRGGGSTRGDDSD;SKKFFSASVPGSRIV;TKKSGRSSEGDLTLL;TKLVDATSGQESLAG;QKSLYLGSKKGSFVD;IKRNTLVTGGVRGTL;LKGDTLNSNKVLGLQ;KKSDAELSESEEENS;HKEGDTGSAKQKKVK;VKAEDKGTGKAEKIT;VKAQLSESTKHAESI…
.......[STY]D.D....	18.577	22	728	5442	1513293	8.40341	LHDRMRDSDDDDYQD;IDGEVHGSDADSMGG;YNSFEYKSDMDNGRN;VEAKVETSDDDTKGV;KLKDSKKSDDDSKNM;EFHRDLNSDSDFDDF;KNDDSEFSDSDRYKK;PPKEEKISDSDC___;CIKSHSTSDGDDSTH;VFQDVYDSDMDSGDH;SPVYETLSDEDLTKN;DDDDDDESDNDGRPV;PDIDLNLSDSDGGSA;SILPSVTSDNDIASS;SEEESEESDEDNEVE;YWLRECFSDPDADND;VADKGVDSDADEVST;RDEYEQESDDDRRDM;VLDSSKDSDSDAEKP;IEEDDPFSDEDLPEE;RSQTSVTSDADSDER;KLLGENISDEDGLEY
......G[STY].......	8.78296	90	706	98563	1507851	1.95021	LCRITDGTLLTQIER;RASSLSGSFTYRQMV;MLFPNFGSMISTMDP;KFLTESGTFKDGDLL;KGFSHTGSKRPLTSV;KPSPDRGSGKKKSPP;FSASVPGSRIVSRAT;RVISDSGTKLERKEK;GDDSDEGSGSKKSNL;RGSEKWGSYEYVGRA;NFVRGDGSAANLKSD;RVTRSTGSVSSPRSI;VAEAEKGSSDDLKSE;VVDGKVGTEGVTSRG;PLRNTSGSLSWRTAG;PLRNTSGSLSWRTAT;EGSDIGGTLSEKSKT;SLLRSSGSISQRTTS;AEVLGKGSFGTAYKA;LLATEAGTNRDKLVV;AAIKALGSFRSNATN;GAVKALGSFRSNA__;GAIKALGSFRSNA__;GLNFNAGSLLKQKGT;MTSKAGGSLNDKGIR…
.......[STY]E.E....	15.1647	22	616	7047	1409288	7.14229	__MDQGISEPEGSRK;GAGEVWQSEGELSRR;WQLAWKWSEREGEDG;KQYAKEYSEQEKELI;NWLRSYISENEKEQS;SEHRKTLSELEKGVD;DDSKNMPSEGESKEE;GLKLDDDSEEEKKKK;AEDLSELSEGEKEKG;PITETPTSESEQEQE;TETPTSESEQEQEEE;LSYPISDSEPEEFDF;EDMSEDLSEGEKGDV;STIAAANSEDEEELG;SLETPLLSEQEAVTD;GFRDLIDSEEESEES;YGKYEKSSEDESGSD;SSKNAVYSEGEGSDI;DSKMMENSELENVNL;KAIPESDSEEELSME;APFLGTESEKEGKDI;KGESEEDSEDEFYDL
.....S.[STY].......	8.36736	104	594	136308	1402241	1.80114	CQTAASHSQTSKILK;LSLPISRSSFDLDPL;___MVSRSYSNLLDL;LISDDSPTFGRGGRK;KYNRLSKSNSHSPIN;RDVTSSLSSKTRDVS;SQDVDSLSAQNQDEG;APKSTSKSWSSDKAD;GPLEYSATRKLKHVD;SSAYTSRSDLSILER;SFAYASRSDLSILER;SIDIPSSSTKNLKIF;MPFRSSCSLQASARV;___MLSRSCFNLLNL;RTSSASSSLRRRSLS;RADMASLSKDWRGIP;IGKGLSKSNLSNQSK;RVIALSPSFRKLSLD;RGSVDSPSRNYRGSQ;LTSRFSSTLQSAFSV;RGRFNSLSVKLMKDG;RFRIISASFRRNYPS;LQPSSSASGTPLPE_;RVLKTSYSSSNFGNK;AEKVASQSVKDAKVK…
....K..[STY].......	9.56515	69	490	77961	1265933	2.28658	GLGSKKKSIAEMFQD;EFHSKRLSTSNDTSY;HSLQKKKSAPTTPIK;NFSFKNLSQLASINY;EPHKKQRTAAWAASP;IPAKKVESKDDLISG;GNLKKEKSVEDLLKQ;KVAVKLPSFQCLEPK;SENEKEQSKHAIAVA;LNDSKRHSFLEELKQ;NPLQKVPTSKPPFTV;LEERKNLSFSGNVAP;SSMEKIPSLSDLEHR;STIEKMQSIPENAFL;TGLVKAVSNCAQKMG;RLYEKDESGHKILIR;ANSKKYYSLPDISGR;ENGDKHLSHSELRAL;LPAAKQNSFTASRLT;FSKGKNESFSKKGSG;LLIGKVASETGQRGS;NFFGKNRSYLPGMGN;NVLKKLVSIPNFKRS;VSMSKVFSQLVKSEG;ESQVKRYTEESQSED…
.....R.[STY].......	7.44149	50	421	60280	1187972	2.34057	GLGKLRKSLTIQTGG;PEKVDRVSCHEEEHK;DCEVERRSISSSDGL;GHSKSRLSHEEDHRS;ISLNLRFSLDGEKND;ESTNNRPTFMRKSEG;LQIPARTSSAPPNLD;GQRFERESSLGSIEW;GMELTRVSTLPSENP;ASPGGRSSGGRSPGY;SNLKTRFSLEECSRR;AGISLRSSCGFSHDA;QDMSLRLSVDGEKTS;VYLGQRDSIEWTKDK;AERPGRASVGQDIRD;RFGNGRTSDGGSKFE;HSPLHRVTMSGENDR;KNGDSRKSEDAGRTP;GSSPLRLSRTSSVDP;RNFMHRSSSTPCLSP;QMTVSRNSFSVPRTI;ISGGHRSSLLGGSSD;EIMASRTSFSGVRMQ;FYKDSRESKSPTLRS;IQRKHRRSDSSGSTI…
Phospep_BR+8/BR+4_down (8)
Motif	Score	fg.matches	fg.size	bg.matches	bg.size	fold.increase	Enrich.seq
.......[STY]PR.....	615.305	60	826	4567	1891446	30.0839	ERGDKYNSPRRDYGR;RHQAGLRSPRTNGRG;PVERGTPSPRDDRAT;GETTAGETPRSVPTP;PRQNLNHSPRNGADF;KKLEGRGSPRSPTTL;GRHDDPDSPRTPKSR;SRVGTFLSPRTPSYR;KSPEFSASPRSGTMQ;YRGGRDYSPRRSPYG;RLPYRDYSPRRSPYG;FRGQDAPSPRVAHMA;REESPSMSPRMSPSM;PAGSRPSSPRSHCES;RGEPNTSSPRRGSAS;NNHGGAPSPRTPTRR;RRNMNAGSPRV____;ALIRTLSSPRSPIGP;TWRKPVESPRPASAD;KVVVNNTSPRISVAV;TLSGGLESPRAEVPK;EDYGYRRSPRHSPYR;SPTPKSISPRGRRAG;GKESEVSTPRSFTEE;PRAMEPISPRNSRVS…
.......[STY]PK.....	323.607	57	766	5201	1886879	26.9962	KAQQTPITPKAQTPG;RSLEDLDSPKLLQSG;GRIMSSESPKVAEQP;MAAGSKNSPKDWLDP;SSQTKPSSPK_____;SPPDSEDSPKDTKGI;ESKEEVNSPKRDSFT;KYIGYVSSPKCGAIA;DDPDSPRTPKSRLGI;EKTEVIASPKASQAV;AKLNEVTTPKSLQQG;YLSPPYTSPKWNAGK;SPLETKPSPKKDNFQ;YSGVEHVSPKSNGSK;NGSDRSRSPKDDVRM;RSESPSKSPKLRDSR;EKKSKAPSPKAASVT;KKKSKAPSPKAASVT;QEKEVLESPKKQVIK;VVKEKSSTPKKSTPR;RSQSLSKSPKPRDSR;FVKSASFSPKLNSAA;KAKLDSVSPKLNIGS;NHKDRSPTPKSISPR;RRVRQATTPKES___…
.......[STY]P.R....	320.599	41	709	4021	1881678	27.0613	RGDSLLSSPTRNVWG;YLRKPTDSPLRNENM;QERMGQESPHRSVSQ;RHARGSASPGRDEPK;RADSFLSSPTRNLWG;RLSPLSRSPVRSRGT;PGGRRDRSPVRDGSE;QAKLYFPSPERKSPT;SPGYDQRSPARAEVI;LKDQLELSPNRINGT;SISPASDSPVREKPS;YRRSPRHSPYRGGRD;EKAESVSSPIRYSRL;RSRSGAISPYRNVAP;RSNRRSFSPDRSYRR;PSRSRSPSPPRPRNP;RKYRGFGSPIRKGSP;VPKELSPSPARSPFN;GRVPSRRSPSRSPGR;SRRSPSRSPGRAPSR;RDYSPRHSPYRGGRD;PIHDGMRTPMRDRAW;RGRSYSRSPYRGRDE;RGRSYSRSPYRGREE;ATQPSRSSPVRDLSR…
......R[STY]P......	317.327	31	668	3658	1877657	23.8209	FVPFALRSPSGSTSS;GRSSGGRSPGYDQRS;SKKSDPRSPQQSNSS;RTLSSPRSPIGPPKY;RKRSRSRSPNKGSGW;EGRGSPRSPTTLGSL;GTFLSPRTPSYRHSS;DGNKEARSPNEFKSG;RDYSPRRSPYGGRSR;EIKSDPRTPVLNSGR;LTRGSPRSPMEEEEK;RRVRNERSPTPRSRS;LLKKGLRSPSFLKTG;LVSKGLRSPSFLKTG;SSSFRLRSPSLNSIR;RSRSYSRSPEPRKDS;GRNHKDRSPTPKSIS;RSPSRSRSPSPPRPR;DHLQRLRSPPATTST;SPPRYRRSPSYGRRS;EAVGGSRSPTHSERD;PPLVPLRSPGALERS;VSVSSPRSPSPMAAA;GHQQTARSPTDSPSR;FAPPAPRSPTEHGP_…
.......[STY]P......	307.653	150	637	77016	1873999	5.72981	CKKINFATPTGLSRS;RSPVERGTPSPRDDR;EEVEKCSTPGSVAQK;PRGMEPISPMSSRMS;PRGMEPISPMSSRVS;PGRSGLDTPASSARN;DAERWIFSPVSGDSS;MKQIENLSPSIMKQV;VRMDGRFSPIAGGRS;KLSVEAKTPAKNTFQ;LIKQEGKSPTFLKAD;SGRKNKLSPQITKEK;VRMDGRFSPVAGARA;SSPSIQGSPGPGRTR;VRMDGRFSPVASGRT;LKDQEEKSPMTAKPV;KESAATFSPPPAPAP;WEKWSSFSPNKYLEE;SASAAPFSPSPAVPR;TGKIHFKTPTGLART;GGKKGPATPSAKQNG;QSTISRSSPSIQGSP;RKKSKYLSPPYTSPK;TVAQSVYSPTHKSAV;LMKVSTYSPHKSFDS…
.......[STY]D.E....	615.305	37	487	6991	1796983	19.5289	NNKQVESSDDEDEEE;ELKEGMESDDEIRRV;ERASSYASDGEKNQM;LAGKSEESDKELMNE;______MSDEEHQFE;SFGSARWTDEEMDLV;REKKVFSSDSEEEHE;SRLKQSTSDDEADGP;MARKMKDTDSEEELK;VDDSDAGSDEEDDEE;QEKEEEGSDDEFWSS;EDLDDSGSDVEEDDL;SATKLEESDEEDADD;YRDDDDVSDMEANFD;HEDTANISDEEDGYT;EEESEEDSDGERRKG;FEDEDVPSDEEDGGD;GNDVAHFSDTEENPE;DFDTDFLSDSEKNIS;NSSSSSSSDEEEEIG;STKDNNGSDDEQERR;DPADRYGSDNEPLSP;YREGLEESDIESS__;SSSNPFDSDNESDNK;ILEEVKKSDDEEKPK…
....RS.[STY].......	318.503	32	450	8954	1789992	14.2158	ARNVRSSSKGTTASN;NKLSRSASSLSEPKK;ASRKRSRSRSPNKGS;AVLSRSESGAGESSS;SSLPRSLSQKNPHKS;QRERRSESLAKKRSR;SRFSRSRSEPGRKTV;RRLFRSRSEPGRKGS;DQVKRSRSYSRSPEP;VKRSRSYSRSPEPRK;SPRPRSASSTPRPIA;TLLKRSSSYNADRTN;RDSRRSQSLSKSPKP;SFRLRSPSLNSIRLR;SPRGRSYSRSPYRGR;ERITRSESKIERTKN;SFTWRSKSFSLRDKP;SRRERSRSYSPYERK;VPSRRSPSRSPGRAP;PRYRRSPSYGRRSYS;RSSRRSASRSSGRVP;RTMSRSMSISPRRSL;IRFIRSDSQVFLFVN;KKLHRSNSSSSSSSD;DDDARSATSSNATRT…
.......[STY].DD....	316.331	23	418	6782	1781038	14.45	DLSDDMGTDDDMIDD;KEEPKEESDDDMGFS;QRVRRHDSDDDSDGS;IIKTLNESMDDLSNK;DDEQDDVSEDDSELD;HDDDADDSDDDEDDD;TTDDNKVSADDDEAA;KKYGEDNSDDDDEEK;TIKDWEQSDDDIIDT;EEDDDEGSGDDAKKV;TEGDHEQTTDDNKVS;EKAKDEDSDDDEEEE;SDSSDDSSSDDDDEP;GTKVPFFSDDDETPS;DSSDDSSSDDDDEPP;KVEEKEESDDDMGFS;KRLKSDSSDDDDDEF;KKRLKSDSSDDDDDE;KDLSSSISDDDFPEI;RSRLKQSTSDDEADG;LQKHQDGSGDDFNTD;FGLSKAESNDDSQGA;NDRASKGSWDDFIDG
....R..[STY].......	10.8273	51	395	78319	1774256	2.92498	QRLERHPSDGLPLKH;RRFDRRVSFGSNGSD;REDSRTESGEKKHVV;SPVKRDRSIEREEKR;PTLDRRRSFDKPPLA;VGDQRAQSEGRESES;FSISRCFSTVIDGLK;DNLRRAKSDVAVSNF;DALIRTLSSPRSPIG;SQSPRERSVSPSSTR;SSFTRRGSMTYTKTP;RYVGRGGSAESTKLI;PPLDREHSYNRNYSQ;PLKRRQKSKKEPDDL;VESPRPASADAPGMR;KSPKRRKSISPASDS;SVRNRRKSADFLETA;NNYKRTLSGGLESPR;HLSPRPRSASSTPRP;QMLLRHVTTVKN___;WVQLRKSSTDLSRDS;CCLPRLLSSRSFSER;PLNERILSSMTRRSV;SVSPRGRSYSRSPYR;SPSPRGRSYSRSPYR…
.......[STY]E.E....	20.5621	22	344	8454	1695937	12.8296	EKGDEPDSEDERRRK;KDKIKEESEEEKDIE;RKMKDTDSEEELKEA;LENKIKRSEDEDDED;KKVFSSDSEEEHEKQ;VPKAPNFSEDEKDSE;NKESEEESEDETKNV;FSEDEKDSEDEKMEA;IDLFGEETEEEKAAA;NEKFEEESEEESEED;NDDEEEGSEAEGEEE;EELDKAESEDELSND;SDDDIIDTEEEDDDE;NEEDSEETEEERDDV;KIEEAEFSEDEEEIE;LDLEDNDSEEERVNN;KDKNKELSEEEDNEE;KEKSEEETEEEKDDQ;FGFVTYASEDEAEKA;KDKSKEESEEETNDE;KDKSKEESEEEEKDD;NPDNDSKSEDEG___
.......[STY]..D....	9.55482	46	322	84325	1687483	2.85881	GNKNDGNSFKDSYKE;SKKKQGSSDEDRASP;RKLKDDSSEEDSDDG;AQSEGRESESDEKEE;EIRTSTGSGNDLRSP;NTYGEKTSYGDDTYG;FGSNGSDSDSDRWTK;FETDQSDSSQDDDEN;IIGKSPGSKSDTKNE;KDTAAMESEEDVEKK;EEESEEESEEDSDGE;DDVSEDDSELDDDDG;VQDEKKESDSDSDLD;DEKKESDSDSDLDLE;KKESDSDSDLDLEDL;AFEDLDDSGSDVEED;QDHANYDSAEDDDED;SEANMEASDGDHEAE;EEEIYELSSGDEDYS;STIKLQESDGDDGDD;FEPNSDGSDEDNDAE;VVEDGNSSEEDGEKG;MAAADDGSDEDGNAS;EEELSWDSEVDDEEA;EKVPETPTSIDSFYQ…
.K.....[STY].......	7.90558	43	276	94788	1603158	2.63501	RKPISSGSETAQDVE;KKLVSIPSRYVRDDQ;VKESKAESGENKHVG;GKKRGPNSSEK____;TKAALSGSFKKKTNE;RKSSTDLSRDSSSIN;AKKRSRLSAASKPSI;VKTSLMNSFKWIKSK;EKSGATDSKDSKKRK;NKYGEKTSYSEGDDN;TKKPYSRSIVGATLE;MKLKKQISDAKTKEL;AKHVFGASKVAATSS;SKGFGFVTYASEDEA;HKLTNSGSMPKKSSG;DKIKEKISGDHKEES;GKLKPSSSSSFRLRS;SKTKEEGSSNTKSNR;SKTGHTNSKATSAKI;KKRGPNSSEK_____;VKEASESSDGAPIPK;SKLRQRHSLVRFRVR;LKPSSSSSFRLRSPS;RKIGGSGSNKFSTSS;KKGIVDDSDAGSDEE…
.......[STY].S.....	6.74821	51	233	154250	1508370	2.14041	RSKAAISSFSPDLRR;RSFGSEDSKSEKDRF;SMRFARLSTSENQQV;ITLSNSKSQSSIEFN;TLSVGKSSSSGINQS;RILRSSSSFSGKSST;KEQRERRSESLAKKR;KPRDSRRSESPSKSP;KPRDSRRSQSLSKSP;PRLLSSRSFSERRKR;DRSPTPKSISPRGRR;NPRLIGGSVSQLFKR;RSFATKHSFSTDKDD;__MFKTFSMSSRMGR;NGRSNRRSFSPDRSY;QGRSPSRSRSPSPPR;KEADKKYSGSGRENK;EIKAKLDSVSPKLNI;SPSYGHRSYSPRGRS;SPSYGRRSYSPRGRS;PVRSSRRSASRSSGR;ATNGSDRSRSPKDDV;KYSGKRPSASGSSPR;LDFFDDKSVSFISKI;SYSMLTRSASSVLKK…
.......[STY].D.....	7.875	32	182	76443	1354120	3.11457	SQSRSFGSEDSKSEK;DDSSEEDSDDGFIAT;TVKSSDLSDDMGTDD;SSKKKQGSSDEDRAS;DAVGKAKSFDEKHQL;AREKKVFSSDSEEEH;SQGGKSSSTDNKLKA;HERAYFDSADWALGK;NQSKKPESQDGEKKN;QMEKARKSVDWLDRI;AIIEELKSNDEEEKQ;EEIYELSSGDEDYSK;SDEDGNASDDNSKSI;KVPETPTSIDSFYQL;PNFNSSKSVDGVKDN;SNSSSSSSSDEEEEI;SSSDDSDSSDEDEAP;APTNGDSSGDEQVVK;LEDDEVQSSDEDETT;SAAEEELSWDSEVDD;SPPSSISTIDSPTVL;VELTTGTSDDGQLKA;GAESGNDSGDGDKVN;EEEKPKNSSDSVEIS;PRSHIKSSQDASSGT…
.......[STY].P.....	7.61431	29	150	76381	1277677	3.23402	SRSASSLSEPKKENN;___MGASSDPNQQDG;KHKRNSPSSPQDEGR;RSRLSAASKPSIAA_;HAAKFPQSWPFESQK;YNRNYSQTMPVRKFQ;KYLSPPYTSPKWNAG;HLTRMISSEPTTPKS;GLSQKKPSEPGRSTP;MQKRQGQSNPKSRSE;DLPPFAKSAPASPTR;KRPSASGSSPRAD__;PVRKFQHSVPVNVPM;NIPFFAASAPASPTR;DQPMVDSSIPLSPQW;NIPFFAASAPTSPTR;EVEAVSVSSPRSPSP;GEASGGSSSPSNKQF;SSFASPLSSPTGQPA;RRYPTPPTTPTPTTP;RQSPFFDSVPSTPAY;PIRPIGSSSPKSNID;SDDDETPSTPKADAL;__MEKSKSFPYHSAS;DRVKYLQSAPVNVPV…
Phospep_BR+8/MG_up (14)
Motif	Score	fg.matches	fg.size	bg.matches	bg.size	fold.increase	Enrich.seq
.......[STY]PK.....	318.435	102	3501	5201	1891446	10.5953	RSLEDLDSPKLLQSG;GRIMSSESPKVAEQP;DDDETPSTPKADALF;YLSPPYTSPKWNAGK;RTSLDGYSPKVSEES;SPPDSEDSPKDTKGI;FPTPAVKSPKEASPL;PTVQQEASPKLVEDL;EAEIEDKSPKAKAKS;PKSPHPLTPKSPQKS;KYIGYVSSPKCGAIA;IERNCQNSPKKLKRD;AKLNEVTTPKSLQQG;PAPMTNASPKEACSR;SEAVLDMSPKSTVEG;NVIATDTSPKQLEFA;DKAMNSVSPKVSNL_;CKWASSESPKSCSEE;SSRIMSSSPKPDPKS;EDYVEETSPKEASMI;SFDETERTPKLFDRF;LCNSTSKSPKPNLDL;IIDWENTSPKLAEIP;LDNLSGESPKNYCGT;NVAEQPISPKDERIG…
....R..[STY]P......	319.072	89	3399	4415	1886245	11.1868	KKFARQKSPQGLHKK;SPSPRVSTPDRTSDT;TATTRRNSPNNLDSK;HTPRRTSSPMSSSSV;KPTHRSSTPFPDFGS;TPVTRSSSPLQFQDS;ELDKRTVSPHRFPLL;WAPERQKSPLSEEYF;FGRLRSPTPFPAGLP;WTNGRLHSPLHRVAM;WTNGRLHSPLHRVEM;WTNGRLHSPLHRVTM;QHIARAPSPSLTPIG;QRIARAPSPSLTPIG;KDVQRLSSPLLDDKL;DVEERVVSPLSSPRQ;FSPARAVSPHIRTNQ;DEDLRNKSPLLLQMN;FGSNRDATPSSNSTK;RYRSRSKSPSRPGST;RDGARPQTPQSNKVE;TNKHRTVSPHPETSV;EMGVRVSSPAIQSRS;VQFGRLRSPTPFPAG;TTIDRNHSPNTKRFL…
.......[STY]PR.....	318.275	81	3310	4280	1881830	10.7595	VESNVSFSPRFSNRT;LHPSPASTPRESEPR;SPEQGGCSPRNNKNN;RLPEPPSSPRGIGGV;SSGITMPSPRQPQTA;EENQSGTSPREQVRQ;VMEEGCQTPRSPEAK;LPLFPVTSPRVSGSS;RSYNHTASPRS____;PRQNLNHSPRNGADF;KKLEGRGSPRSPTTL;VLDFSSGSPRSFLIT;TSDEAKFSPRAMTAP;GNSTPLRSPRVQPPF;PFSSPRVSPRASRTK;SPINTSFSPRNVDNP;KESVYLNSPRKTKIV;GKTTNFPSPRLTPNE;RRCSAAVSPRRISGS;QKYISTLSPRSQKQA;REESPSMSPRMSPSM;EMMIPIPSPRGNHIF;RNMSDNASPRFGMIS;METPNTTTPRNSITR;SHSFVGPSPRITLSK…
.....P.[STY]P......	318.468	101	3229	6325	1877550	9.28505	PACLLPSSPIKMEAD;VQKSNPSTPNSRWFS;SKKSDPRSPQQSNSS;ESSEKPKSPPPTENP;ASREDPTSPPGLFFR;RGNYTPSSPSLSTRL;NASEKPSSPNTVVRV;TSSSVPASPFKHRSS;KAPSLPVTPSLSSKI;SAVASPTSPLAHARV;VLSSSPKSPTLKSPG;RTLSSPRSPIGPPKY;GDRYVPNSPGVQKSS;KKKSAPTTPIKSPHV;EGRGSPRSPTTLGSL;SASAAPFSPSPAVPR;MGFEVPRSPDASYNN;SKDNSPSTPTSLSSF;LKYGSPVTPTNLRNA;DARSPPVSPSKLSLE;ENPKKPGSPHNVRLY;LPQSSPKSPHPLTPK;TSDRLPHSPSTSTYS;PHPLTPKSPQKSQLV;EPVPVPETPEKSADP…
....RS.[STY].......	615.305	112	3128	8990	1871225	7.45277	ETSHRSPSAISAEDI;CDFIRSKSQSLASTR;TEPKRSDSIDDIFGN;NFMHRSSSTPCLLPT;LTIDRSISTIPGFMI;NFMHRSSSTPCLSPT;AVLSRSESGAGESSS;SELSRSISFLYTKLE;CPPKRSYSAHQNRHN;PTTLRSYSHSQVSRS;KGLTRSPSISSITKH;VYISRSSSVTSDVNR;KEFNRSSSFSSIEEN;DDLPRSLSAADGNRT;PKRYRSRSKSPSRPG;_MLLRSSSTPLLNSW;SSLPRSLSQKNPHKS;SSSRRSISLTNSSSL;AQVERSVSYNEHRAS;RCIRRSCSSSNLGSR;EEDHRSRSRDADYGK;RTLSRSDSKKVS___;QRERRSESLAKKRSR;GGLRRSFSSYPDLCE;ARFGRSLSGLSVKRS…
......K[STY]P......	315.518	63	3016	4068	1862235	9.56231	_____MKSPNTQFSG;ADAEAIKSPGDANDE;HASLEIKSPPHIPSS;KDSRESKSPTLRSPG;VWKGSGKSPMTPARD;ERNPCAKSPNYISTL;FPSPERKSPTYNSAI;DDQVPKKSPPPTPAF;KKPAAEKSPAVEKSK;KPSEAKKSPSQSADE;KENEAKKSPFFPFYS;PKSPTLKSPGAKSSS;PKSPTLKSPGAAAKS;GVRSPVKSPICSPNQ;LIKQEGKSPTFLKAD;SKIHDQKSPSRSECD;FRSFSQKSPNSNISS;TSKHNTKSPESLRKT;EEDLPNKSPLLLQMN;EENLVNKSPLLLQMN;EEDLKNKSPLLLQMN;LKDQEEKSPMTAKPV;ISKTSSKSPTGESND;HKSSEIKSPLLRSPR;RSIDDKKSPVIIEGH…
.....S.[STY]P......	615.305	72	2953	8771	1858167	5.16541	SVKTLSESPNLKFIP;RLLDGSSSPERSSPT;PTVKDSESPACLLPS;LQVRLSPTPPDWEYV;DSGVASSSPTRRVIR;DFLKQSESPQFNVAS;LRSPGSRSPSNTSPL;RAPSPSLTPIGGGRV;RAPSPSLTPIGGGRG;ELRDKSGSPVRSEPE;FFPFYSPSPARFFLS;RSRSVSFSPDRVRVR;TYGSPSHSPVGSMGK;MSKKVSTSPNIMNAN;RGNDKSSSPPQTPTP;AGRKQSTSPTKSSKL;VCHDDSATPVKAQTL;SQPRESISPPKSQNE;SGREKSRSPVNNIES;ATNNVSASPCNRRPS;STKSISMSPGRGSSQ;EPLPISQSPNPGNAH;LAYKFSWSPAGAIRA;MKRDYSESPSSSSVG;VMPSASTTPNSDRSL…
.......[STY]P......	307.653	399	2881	61403	1849396	4.17129	CKKINFATPTGLSRS;GTGKFFDSPSEVVEK;DSCIATSSPTRRVIR;LRRNQLPSPDSTVAE;TEFVQVFSPTHLKMR;KSDQETSSPTEKNAN;KPAPTIVSPLSTRAE;YDRLQRGSPSPVGSI;NRKQEDGSPTQSSAR;SPRRGYPSPPPHHRN;EEWRAILSPEQFRIL;EDWRAILSPEQFRIL;YMPLKERSPHSEADK;YSKILISSPTWGNHK;SEVSVASSPIDKVKS;VKETSHRSPSAISAE;QMDEQRHSPEPEKRT;SKSPTLRSPGSRSPS;ITCFFGESPYQSSKL;RLSDSASSPLRLEPP;IRFGSFGSPPSVGFK;SAFKEAASPSSTPKK;KDFSTYGSPSHSPVG;EASFKVFSPVGIGPN;KKTSEVNSPIKNEEV…
.....S.[STY]F......	320.502	56	2482	7864	1787993	5.1299	RASSLSGSFTYRQMV;YKAMKSSSFGLSLQK;TKKTSSSSFTSDLFG;KFLTESGTFKDGDLL;KKASKSSSFSSYGKA;SKFLLSPSFSKSSPS;WPRNCSGSFSVKMST;GGARSSASFNAKGYE;INRVTSGSFNKNMPE;FYAGKSKSFTSLADA;SPRRHSISFSTVRGM;KNLSQSVSFSERATP;RVIALSPSFRKLSLD;LFEPLSQSFKKKRTP;RFRIISASFRRNYPS;HAAENSKSFDEIEFE;HYNGKSQSFTSLSNV;GGLFKSRSFCNFGSV;KKFVKSASFSPKLNS;FYEGKSQSFTSLSRV;ISFRSSPSFFNRKKS;SLWCGSKSFRDDYER;RRVLKSETFKDRTNY;VANISSTSFGSKRNV;NLKTSSLSFKGISYS…
..L.R..[STY].......	321.342	86	2426	8077	1780129	7.81284	QRLERHPSDGLPLKH;RTLSRKSSQSGNAAK;QQLNRLSSQSSGELN;GSLSRQKSVSSKPAE;RGLARGASLGNGFIE;ASLQRQFSHGHSQKS;FDLERNFSTISETGS;ELLRRPKTVPDLLAG;DALIRTLSSPRSPIG;FDLERIESSVGAEGS;MGLFRKLSGFLGLSR;VALHRIGSASVIKIC;DRLNRVDSDADRRFY;KGLQRTMSYPSSEDD;EVLKRWRSLCGVVKN;EMLRRWRSLCGVVKN;DPLQRTLSSLELPRA;PILKRQLSAAMDKEL;YELARQNSFNGSSER;PSLTRLGSSFLASSL;GTLPRQSSFGYSHKN;DSLKRVNSSDLWVYM;PILSRVLSNKSISAR;DILVRKASSTSNKGC;MALERQKSLPKPFPL…
.......[STY]D.E....	615.305	89	2340	6926	1772052	9.73124	KTTEKEISDDEDDEP;ELKEGMESDDEIRRV;KEASPTKSDQETSSP;TRKRIVESDEEAKKE;IIRDSVVTDSEKDSR;EKLDSKSSDIEDTEN;GLELSDESDYEDEEG;QIEDCLLSDNEDGT_;VIIERAPSDDEPFTG;DFDTDFLSDSEKNIS;ERFLVEGSDNEGFDI;______MSDDEREEK;RNPNNRASDDEHLRE;HSHDSRSSDPEDFRH;KTIEKEISDDEEEEE;ERFGKMLSDIENRIM;CSDHPVNSDEEPVKK;ESIEEVESDGEDEKS;KASRTDDSDDEDAIV;ASSMEKTSDDESKEE;VSTPDRTSDTEFDQR;YSEDEPFSDSESNKG;LERMVNGSDSE____;KVGAAKDSDIESDED;EELVKEESDDEVGKK…
.....S.[STY].K.....	316.895	51	2251	9424	1765126	4.24361	RSPQQSNSSKSSSSS;PKLVESESGKFRLFE;RDVTSSLSSKTRDVS;LPVTPSLSSKIISAR;KSLMASPSMKQLYFS;EGATDSTSSKSE___;KKGQVSLSIKERLDA;SSSPKSPTLKSPGAA;MGLKVSASQKLEEKN;RASIISQSKKYKHSK;KKVSFSSSGKFKGQG;RKVLNSDSYKAELSF;RKVLNSDSYKAELSI;RKVLNSDSYKAELSV;SIDIPSSSTKNLKIF;WKVGSSFSIKKITKS;WKVGSSFSIKKVAKS;RRLSLSETRKMPSGD;RRLVASATKKALVRH;KRLSSSLSIKVDGVK;NLGLKSDSLKKDPAV;KRLSPSLSLKTSSCL;ERGTSSNSSKRENSK;TKKTSSNSSKAQIEE;SSSPKSPTLKSPGAK…
....R..[STY].......	307.653	264	2200	70588	1755702	2.9847	RGIHRHHSGGEWGER;IFGDRRSSSMFDPFS;DVDRRNRSAESSFQS;MRVKRRDSEQWMHHR;MRVRRRDSEQWMHHR;PRAGRVLSLSDILYR;QPPQRRSSHTLLPPL;GPIARTCSLPVEGEE;SRSHREDSYDDGRYD;HAVERTPSMSELNEI;ILGGRAQSFKDCNYD;QAPIRFGSFGSPPSV;SLKNRKKSTDGTNME;HLSKRLKSLKPISHN;PEMSRTNSFNISSLT;RMKTRTPSDEASSSG;AGQERFRTITSSYYR;KQIVRKNSEPFTNSL;PQKDRDDSDRKQPPP;CKKFRAKSLPPNPTG;AGQERFQSLGVAFYR;ESVNRDPSTPGHSPV;AHYSRRNSNQNWVIK;RMSSRTGSTGLHRNE;NVPRRGFSVPIQVPV…
....K..[STY]..S....	315.184	51	1936	9767	1685114	4.54499	SRESKSPTLRSPGSR;AVTYKSKSSISNSTF;KGFMKKVSFSSSGKF;RETKKDLSSKSLDDP;AKLNKQDSSNSANSA;AELSKALSVTSLSYL;TVPMKKTSEGSSGGS;SEVAKSNSIGSSRNE;RKLEKQGSCLSEIEM;RKLEKQGSCLSEVEM;RSLPKSYSVTSSTRS;VDTGKSDSAASSSKN;SALCKHLSTLSLDPN;EGATKEASITSNRDI;MEGTKKTSSSSFTSD;NWFVKNKSISSIDN_;FYAGKSKSYTSLADA;FEIAKTNSILSKLAT;KEFHKSTTSFSALDK;KASPKLPSSDSLKSL;EFFSKNASGLSRGIS;_MSNKAESSDSKGTK;_MTNKAESSDSKGTK;ESLAKKRSRLSAASK;__MFKTFSMSSRMGR…
......G[STY].K.....	22.7093	33	1885	5791	1675347	5.0647	SALAPNGSIKPSRRC;FRQDSCGSTKQADDK;FRQDSCGSTKQGDDK;SGSLKPGSQKILPDA;KPTDSNGSSKANTTQ;HKEGDTGSAKQKKVK;DKFQEQGSIKEDKFQ;SKSLGGGSIKGKGGR;ATKVGGGSIKVGTTG;NSKVKEGSTKFHRQN;KLHVPQGSVKRKSYK;SSKSENGSMKSRKSV;QPIEKDGSFKKPTIS;TKPTQAGSGKGTTST;MGRTFTGSSKKNGSS;SETGQRGSEKWGSYE;PVRMSPGSQKFSTPP;TLLPLRGSSKLKAEN;EAELETGSFKKASEE;QVASLRGSIKNDDED;KWDVDGGSEKEDSPR;SCEPVEGSSKDDRDT;PLDSMNGSNKKQKEL;DADSMGGSFKLRGGG;DILDIAGTSKMEVEN…
R....S.[STY].......	22.2251	36	1852	7351	1669556	4.41485	RSSGISMSIGGRSLA;RTTLDSISIAQLKLR;RVSGSSDS_______;RRTKFSHTVCHRLDS;RVISDSGTKLERKEK;RDALSSESVRFQRKA;RADMASLSKDWRGIP;RKPISSGSETAQDVE;RTSSASSSLRRRSLS;RVPDDSGSTTNGGSS;RGIPNSVSI______;RVLKTSYSSSNFGNK;REKGSSHSQEETEPL;RERFKSLSVNLMKDG;RRLGSSRSSMSRTMS;RCLASSSSTSRSYCS;RQFVTSPSL______;RKYANSYSGRVFNDK;RSRSPSKSEERFDGG;RSDRFSDTHGYRAHA;RRHSKSRSRSPEEKQ;RQAQQSNSLLGFKSD;RIMGDSDSEDLDDDD;RRLGASSSTAGGGGG;RPVTGSGSDSDEPQE…
.......[STY]F..K...	22.9981	31	1816	4158	1662205	6.82411	NYLESNISFQRKQIS;ADFSSDMTFTNKPKA;DGLQDRVSFLKKLSG;PFLRHYFSFGSKGSR;EIERATNSFSEKQRL;TSLSSFISFRDKKKD;ARLTEGCSFRRKGD_;AKLTEGCSFRVKEKD;KSSISNSTFQRKHID;ITDTKKNSFSIKVGI;DAVNKAKTFDEKHQF;ESTNNRPTFMRKSEG;PLRTPFLSFNSKKQN;RGINKIGSFFHKSQK;PSWKVGSSFSIKKIT;PSWKVGSSFSIKKVA;NSTKTNSSFSSKNST;FMGKTGKSFGFKDEV;RYLLHPLSFKQKAQT;NTFKSNLSFPNKRLS;MDNRFIRSFTSKPKI;SFVPVYHSFASKSYH;KKPYHQLSFNEKILQ;SFLFGGISFNRKKFA;LLNPNIISFDHKRDA…
.K.....[STY].......	13.0028	189	1785	98023	1658047	1.79099	LKLRPSDSNITEDQE;LKSRVQCSDFLQKLE;LKTLDSPTSNTVSRR;KKIWLVDSKGLIVSG;KKIWLVDSKGLIVSS;PKARQSQSGPLMAGA;RKGSEISSQGSATAR;GKMNSMFSSLASKYG;KKDEADFSSDMTFTN;TKKPAVKSEVEPETE;EKSVSNQSSSSVDTV;EKTPVTESASFKEES;SKFSLVGSTVNVEDK;GKKGLEHSFSTGFRD;QKKTSHFSLNFSRRP;FKLRGGGSTRGDDSD;RKSSTDLSRDSSSIN;GKNSSVVSSEDDEEW;EKLPGYHSKAEEEKE;KKSDFLTSSLKSSLQ;AKKRSRLSAASKPSI;TKLVDATSGQESLAG;VKCQTLISGGVRGTL;RKIEKMASIDAQLRL;LKGDTLNSNKVLGLQ…
....K..[STY].......	11.5582	159	1596	86284	1560024	1.80121	SRIRKCISAEGLQNL;GLGSKKKSIAEMFQD;LRLRKSPSLLDLIQM;NRLSKSNSHSPINET;ATLGKPQSKKWFCCM;EFHSKRLSTSNDTSY;HSLQKKKSAPTTPIK;GSLSKRSSIVNLGKS;EEAPKAPSLPVTPSL;YLWKKVNSNITNTEV;GNLKKEKSVEDLLKQ;KVAVKLPSFQCLEPK;SENEKEQSKHAIAVA;LQGYKSDS_______;ANDSKEVSSSRNITA;LNDSKRHSFLEELKQ;NPLQKVPTSKPPFTV;GLVDKGLTTIPSFFI;NGLKKNASKTELPPL;PDNHKSKSQDQAVKK;VFLLKKRSVLLDGGT;WHVQKKASSEGTEQP;RLYEKDESGHKILIR;NGVAKQLSIDHEPGR;ATTVKDHTSYLHNRG…
.R..S..[STY].......	19.7891	37	1437	8348	1473740	4.54552	GRFESSPSTSNNTPF;RRKRSRDSDDKRKHT;ERNFSTISETGSIRE;SRAASSKSLGGGSIK;TRKGSAASINSRAST;GRERSVDSERWEDDM;SRVLSNKSISARSKQ;YRKGSGSSKKWDGGG;QRAFSNLSSSKHGSI;SRKSSRKSKGELEPT;SRLWSSLSARGIPAA;ERFFSRNSSTSDNVP;LRIDSTLSSRSGSPE;ERVESVESVVREQEL;RRIVSQPSSSNQGSG;TRYASRSSFGGGRNR;YRVKSVSSSVRDAVP;SRSFSGGSRDRSFGG;ERVVSPLSSPRQNLN;LRKCSDRSDEKRKRR;GRSLSINSRHADMSD;SRTLSRKSSQSGNAA;TRKGSNASAGSTQNS;PRPKSPKSEDEEEEE;KRENSTLSEPEDSSI…
.......[STY].R.....	11.1031	129	1400	70795	1465392	1.90727	GDQMEANTNRVVGTY;APELSNESRRNGNSE;TGAVEAFSRRNTSAA;TALTHVVSGRREAEW;KTMETESSRRWREEE;TTMETESSRRWREEE;LQQDGQVSRREKGSS;TLLPPLPSRRSAIKK;APSLSSTSSRALFPT;KGFSHTGSKRPLTSV;CYDGFEPSGRMHIAQ;HACVGGTSVREDQRI;NFMDHTPSVRSSSTG;EFDGTEFSVRRRFRD;KSLEPFGSERKTAAG;FDQGCSSSKRGDRNS;GSTTNGGSSRGGTVE;STPCLSPTGRDVQQR;NDVAISASSRSLSSR;FLGNQEGSSRGTSA_;VGENTHVSTRVMGTY;KILQQSLSYRTFSSV;SDKFDDLSTRYKPDS;VGLSSSDTGRGKSKM;AVSQSSSSARKGASL…
.......[STY]D.D....	22.0524	33	1271	5193	1394597	6.97266	GTKVPFFSDDDETPS;DDESSIATDLDDDEK;SFKASNVTDSDSDSD;SNVTDSDSDSDESQK;EGEKHGGSDEDHASP;YNSFEYKSDMDNGRN;KGNKSDLSDKDKMNV;AEKKDKTSDVDAVKS;VEAKVETSDDDTKGV;DEKKESDSDSDLDLE;PPKEEKISDSDC___;TEDQNENTDKDQTKE;CIKSHSTSDGDDSTH;DDDDDDESDNDGRPV;MSGRGEDSDSDAPEE;FVRKVTLSDFDQIEE;ASGDVHLSDEDTSNP;AEEDDHDSDDDTKRN;GSSSGRYSDNDDDNW;SEEESEESDEDNEVE;VQHDIEATDEDESPF;PDIDLNLSDSDGGSA;QQSEHEASDPDSASD;NDSSAEDSDNDGMDV;LVSYSDESDDD____…
.......[STY]E.E....	21.6006	39	1238	6888	1389404	6.35447	TSPKLSKSEIETKIG;RECYEEASETEEELK;GAGEVWQSEGELSRR;DGKKAASSESEDLLP;GLKLDDDSEEEKKKK;EPEPMEVSEEEKEIK;AETPSEPSETEKVEA;RAANIEESEIEGEEE;PITETPTSESEQEQE;TETPTSESEQEQEEE;VDLFGEETEEEKKAA;YRVDECMSETEVYQT;SLETPLLSEQEAVTD;PASGLEDTEPEPDPV;QTDITTGSEAEWSKK;TGDDSCQTEEEDDEF;SIHRDKDSEGEESSD;KSGSPVRSEPEIELP;KSSDEELSEEENVSS;GFRDLIDSEEESEES;SQTDITGSEAEGSKK;ESIEEEESEEEEDTS;VSESEYDSEDEVEDN;EATLDNPSESEDGSA;SMLQERVSEDEIPDN…
K......[STY].......	8.30795	123	1199	80228	1382516	1.76779	KHFEHHDSHLKQDKN;KQLETNVSLKEADAW;KQLETNVSLKESDAW;KPLLHTGSWYRMGSR;KPLLHTGSWYRMSSR;KGLEHEATLKSSSEE;KGPTSFYSSKAMGQG;KYNRLSKSNSHSPIN;KSIGGFFSSLRKGNH;KLGIHEDSQNRAKLA;KLGIHEDSQNRAKFA;KLGIHEDSQNRSKFA;KLKEMGNSILGRFGM;KCLLPQQTLQKFVST;KGQQSEDSAGRDSTI;KNIWLVDSKGLIVNA;KFLGSTASQSNRQRG;KTLEGEASALREKIR;KDDQDTSSMERVSAL;KSLGSYDSALQNVKT;KPYDNTLSAIQKSWE;KGLEHSFSTGFRDVL;KEDIELISKLGFKAY;KNSSVVSSEDDEEWE;KVNDTEFTNPKCTAA…
.......[STY].S.....	7.86432	178	1076	140758	1302288	1.53053	DSRSSGISMSIGGRS;CSTSSARSFSDVYEG;LNRGIPHSYSTQREK;DDVEMESTVSRRRMR;____MVSSASEEAGI;FSTYGSPSHSPVGSM;GGGGLRRSFSSYPDL;VQRIDGSSTSLQNEN;APKSTSKSWSSDKAD;GSSRNEASISELYPR;FCRKLDESMSPLPRE;ITLSNSKSQSSIEFN;QSRAIAASDSSDKSK;GDDSDEGSGSKKSNL;EGKNLSQSVSFSERA;IRREGRVSISHLASK;HFDPNVSSTSRIIEA;GEATGTTSASGRDGV;RRRKPISSGSETAQD;RTPSDEASSSGTTSK;VTYKSKSSISNSTFQ;TLSVGKSSSSGINQS;EGSDIGGTLSEKSKT;LQQYGKFSFSGTTPK;RHTEERESESMKTIG…
R......[STY].......	6.25885	75	898	51623	1161530	1.8792	RSDGLLHTRCGTPAY;RAWNSADSKNNAESY;RRNYHCYSEKFVFNS;REVQSCSSSEKIEES;RTGSYGGSQGRDGGG;REIHTTNSTKRIQEE;RGDDGGMSVNAQRYQ;RSQLLHKSLVEEVHK;RTNQFLQSLKAEGEV;RPWKTGLSGQLQKAF;RNAKPTDSNGSSKAN;RDGHFLKTSCGSPNY;RSRLSAASKPSIAA_;RSFDGNNSNAGNYNK;RVKANLQSSVKKGKM;REDYVEETSPKEASM;RIKPLPNSKVSSPRT;RQFSHGHSQKSDDGG;RNRSAESSFQSLKLP;RSLSHQASYEDRRAG;RYLSPNLSDPNRHSL;RALHPMPSLKRPSLV;RTMSYPSSEDDIDKR;RSRSAMQSFK_____;RGRQPTASLNRRSSA…
.......[STY].E.....	6.69003	95	823	73527	1109907	1.74246	YNTRMTNSSEVAKSN;FSKSAGDTLEYKKFC;ETRSSATSVEYNDRL;VFGDDNDSGEW____;QEMLASKSEEKRYFE;PYRLANDSKEVSSSR;FVGHAANSLEENDFY;SSREGSISTESLLPA;VTDSDSDSDESQKKE;PNHTHRHSVEVSKDN;GSTRGDDSDEGSGSK;LSEKVNVSEEVEPKE;IAGKDNASKESDIEM;ELRLLRKTMEAVKKQ;PLHRVTMSGENDRLS;GHEHDHQSHEEEDDD;SDEEPPPSQE_____;DVKTMGGSLEGSRLQ;SHDVYKMTGETGSYR;SSNISASSREYLEAE;ISNPATGSVEPVVDG;SNLKTRFSLEECSRR;VYLGQRDSIEWTKDK;DREAVEKSREREPEK;EDEGSQESQEIEERS…
...K...[STY].......	6.32118	75	728	57467	1036380	1.85793	DDIKEACSGTEEGQR;EIQKDIGSGNFGVAK;EVLKDIGSGNFGVAK;FGGKGGDSNNHKGNV;QQSKFLASIDSKTDV;TTVKDHTSYLHNRGL;STSKSWSSDKADQNP;SDRKTETSNDTQFGD;GPWKTGLSGQLQKAF;VPWKTGLSGQLQKAF;QILKSCLSSAGKKKD;QYSKGRPSYPQELFN;DVKKTNVTTQVRGTM;DVRKTNVTTQVRGTM;ALHKMYGSTLDLVTV;SIRKGNKSDLSDKDK;GLGKDFGSMNMDDLL;QSLKQSKSEGQMVGK;SQQKTGQSIHRDKDS;DSYKAELSVNRVNLV;QFLKSSPSLDKAMIG;SFPKSVASQPRESIS;TSYKSLKSTIDKASK;DDLKTKLSIDDDLVS;FDKKQFVTFMKRYIK…
Phospep_BR+8/MG_down (20)
Motif	Score	fg.matches	fg.size	bg.matches	bg.size	fold.increase	Enrich.seq
.......[STY]P.R....	615.305	145	3463	4580	1891446	17.292	KTSAENQTPKRDSDN;DSNDATGSPYRKLSS;GNDLEQTSPRRRGLG;RFITPLGSPLRKALK;PYFDRPPSPGRWGPQ;SAKHVSISPQRVIID;RPVYYVQSPSRDSHD;RPVYYVQSPSRDSQD;RQRSHSISPQRPPRI;RSSSRGSSPGRSPMH;TGKQPMQSPGRDDMV;VQLGGNSTPKRGSKK;GKVSSFLSPSRLSDN;GDERDSNSPVRPPRS;RQRSHSISPQRPLRL;SEMSMTHSPPRQVYK;KPRLSQLSPDRTIFS;RSRDTDISPPRRRKT;EKAITFSSPARFHSG;EFRQYANSPARKESV;HKVPTYPSPQRHGAK;KKFYLHPSPRRTPRD;PRRQLTPSPHRASSR;ERGDRYDSPRRDYIR;SPGYDQRSPARAEVI…
....R..[STY]P......	323.607	93	3318	4267	1886866	12.3944	DVPKRTSSPDQDQED;ARTTRLQSPLGVENG;LPSKRGSSPPLLSDF;PHSIRQDSPEGPLKE;FISPRFLSPIGTPMK;SVEERPRSPETVRIQ;GLTPRFITPLGSPLR;SAVTRSISPSTSSIK;IGTGRKYSPRSPGPT;SRRKRERSPSDAADR;DRSYRRPSPTNEPPR;GQSDRVGTPDHRSAV;IPLKRPVTPDELEYD;PAPRRPPSPSTSRAK;KLPVRSSSPDDRADL;PAKQRLRTPPNFSRR;GTHRRHASPSVRERS;IKHSRRQSPSAHTLS;TKSSRISTPTSKPTP;VPRGRSSSPSEFSKT;ASPRRQLTPSPHRAS;NGSDRSRSPKDDVRM;LPEERASSPEEMRKE;SHGSRVPSPIAPLLR;SSYDRYRSPEYGSYR…
.......[STY]P.K....	615.305	98	3225	4821	1882599	11.8663	SNLIEEQSPAKRHKD;HIDNTPSTPGKFKIE;RPPSLLESPKKKRRT;RFLSPIGTPMKRVLV;ITPTKATSPLKDDDD;SSRQSPTTPSKPSTA;RGLIVVNSPKKPVER;RGLIVVNSPKKPVES;SVIIPPASPPKSLIN;NSVIKLDSPQKYENR;LYADENNSPKKSSPI;RKKGGLITPAKVYNP;QANLEQKSPQKSTIR;KRSNPELSPSKAALE;SSPKSPLSPEKSWRA;WEKWSSFSPNKYLEE;AKYSIFRSPSKNTSG;RILFPDNSPSKHNLG;DSTYVQGSPAKIRMG;SPRAAGISPAKTPGT;KKEKNFDSPHKSECA;APAKNVKSPAKKATP;GASKDEGSPSKRSVG;SLPHEQASPSKATPI;KYYSPVRSPHKLSCE…
....RS.[STY].......	615.305	164	3127	8990	1877778	10.9547	VVPFRSMSLTDVGPD;_MVSRSYSNLLDLIS;PLLSRSNSTGSVPNS;EVNNRSNSTESLTNL;VVMLRSASEDDASIA;SSARRSASTSLESTA;RTIDRSSTAAQNVLK;VCISRSMSLPVINKE;QHMKRSFSVPIHVKS;NLEIRSVSGNTTVKS;PRHGRSSSITGMSNI;KKIKRSDSDKEIKRS;KEIKRSDSDKEIKRP;NKLSRSASSLSEPKK;QMSVRSASMSMSGGE;VFPKRSISLPHEQAS;LKIKRSPSSLDLPFP;SPVRRSYSMHDDGYH;PTTSRSISFPEFPLQ;QHALRSLSSQEGLSS;LVLKRSPSTSQEEAP;AISSRSLSMPHLPDR;LRISRSLSLPVINKD;TQRQRSHSISPQRPP;PSMQRSLTSTAASKM…
.......[STY]PR.....	317.957	64	2963	3756	1868788	10.7469	DVSEEGLSPRQVTAR;IMSVSDVSPRTSGRL;KTSFSVQSPRMTSLS;LQEVPMRSPRASPMP;PNKSTPATPRDRVSK;GIPSGATSPRTYTRR;SKKDLDTSPRLDSSK;ANSSGASTPRGDVHF;ANSSGASTPRGDVHP;GRWSGIHTPRSTFGY;NNHGGAPSPRTPTRR;RSGDLDNSPRLPAAG;WTPTSFISPRFLSPI;VNKEQVKSPRAMLST;ISQPAPTTPRSSEKV;KLTSPVKSPRNVSGR;KSWPSLPSPRVAGTS;HIDDSEQSPRSVSGP;SRLPVEKSPRSVTSK;GKESEVSTPRSFTEE;RDPTYKVTPRPHITK;RLSAGNSSPRWMF__;REAPQKISPRGVPQD;ISAPSAKSPRAMSGY;QAKESAYSPRGDFES…
.......[STY]P....R.	315.449	55	2899	3719	1865032	9.51425	KQSSESGSPVQSNRS;KRKSISGSPISSTRL;FRELDLGSPVSPLRN;SEEQEHASPEHVRRF;SESPKDKSPSQNARM;QVLDMPVTPTAEIRQ;NYHYKSMSPAFERRE;GRSSGGRSPGYDQRS;PGRSGLDTPASSARN;QVLRLEDSPNYGNRS;CNKSVGNSPNLSARQ;DDEGNHKSPKNLLRS;ERTQVKESPKGFKRL;PIKSTPASPNSSTRK;VIGRQNISPTGQGRN;SRIPVQSSPKIANRT;AQPRKQSSPPSHSRG;__MVETLTPSSSSRW;___MGQGTPGGLNRQ;VKVQTSSSPSSSLRV;LVSGPKRSPDNQKRN;SSPGGHGSPNEADRK;KKETDKMSPLSPVRG;LVKSPPSSPNSSTRK;MMNKSPLTPESNQRE…
.......[STY]P....K.	314.622	55	2844	4240	1861313	8.48959	HIRKTDASPGQLRKT;ESDHNVTSPNSRRKA;SRSRQKSSPASGSKL;HAPCKSGSPSSFAKA;PHDMEPPTPHSFMKT;SQKLHQNSPMMTRKL;ALQRSVNSPVLEDKR;SALPYKRTPPSWLKI;SALPYKRTPPSWLKT;TEKSSVLSPLPLQKR;KEEKSPSTPEDDEKE;SASSNLPSPTAKKKF;PKSILKQSPLHPTKE;VRIDMSTSPVQTPKR;WRDAIPRSPHGLDKR;VAEAARFSPSQQGKV;RKSTSSKSPESNKKA;NNPVKGHSPLIVKKP;VKDAGVSSPKIDNKI;SSVKKALSPNSKEKK;SFAKGSVSPASNAKL;DCKTPKSSPFLIPKI;RPPSQRKSPAGVSKR;SSVKKALSPDPKEKV;LETEARLSPLISEKK…
....RR.[STY].......	318.875	79	2789	6766	1857073	7.77456	EQRRRRQSSGEEGQM;KISQRRNSQDIGDIR;SERCRRHSIAGSSVR;SEMNRRHSIAGSSVR;RSIQRRQSSSNPKSR;SSMQRRQSSSNPKSQ;PTLDRRRSFDKPPLA;PTRRRRYSDVGSLDY;VQHSRRVSFGASKET;SVVKRRSSDESAFTY;GGVPRRHSGPPKVEI;PARTRRHSGPPKFDN;PAITRRHSGPPKVEI;PARPRRHSGPPKLEN;QTNKRRVSKEDGDFR;TETSRRDSGNSGRSS;SSFTRRGSMTYTKTP;PDISRRRSSEIELER;NKVNRRVSLPAKHDV;SSMSRRGSMNQSLTD;ASPDRRSSLDLPSSS;DGGQRRMSIDNEKLP;PPLARRYSISTAAAS;RPRPRRRSAGDVANR;PKIRRRKSETFRAQY…
.......[STY]PK.....	314.806	49	2710	3856	1850307	8.67628	SIVEITLSPKTATES;SLNHAITSPKSVQGM;LETSANSSPKDNLQK;TSQTTAQSPKTSITK;RNKEWESSPKIFAYK;DEETFPITPKQNVPE;LREEPVSSPKQCNEQ;SSNAKSESPKDKSPS;REDGISKSPKGPKPI;YKASGSMSPKMHILR;ESGGSCFSPKVIKEQ;DDEDSRISPKWWDGN;AKVAEQKSPKSLESE;HENDELQSPKFRPFS;SAEVIALSPKTLMAT;DAEVVALSPKTLLAT;RSLQNKGSPKSWSSE;MKSENSESPKGVQLS;LDKSFEGTPKIVKPQ;LDKSFEGTPKITKPE;LDKSFEGTPKIVKPE;PLRNVVESPKQSLGG;LKDRDVSSPKDRQLE;ADKNSSSSPKFFNGF;MGSRANSTPKTRTSS…
.......[STY]P...R..	314.122	38	2661	2972	1846451	8.87213	PRGMEPISPMSSRMS;PRGMEPISPMSSRVS;NSQDDESSPPVQRSG;PQTEFMGSPYIDRSS;KELKDDSSPAEVRTE;VEKAKFPTPPGKRPG;GRGRDQLSPDYGRGP;FTRIDVPSPNSARSG;PFRSVAQSPNFQRGI;NNSSIHGSPGPGRTK;QSDLDTSSPPMVRPV;___MAGSSPLQKREL;SWTEGISSPAVRRMK;QEQRSNSSPISQRSY;GRGRDRPSPDYGRGR;RNRSALYSPAETRSG;LDLISDDSPTFGRGG;NREIQTCSPVTERYK;PRGRDRLSPDYGRGR;TLERILSSPEHDRLF;HDKAEISSPDHRRHD;SSDKGARSPASVRGR;EFVVKKESPSPSRGN;RMSRPRGSPMANRDP;RNSSYGRSPYSRRLS…
....R..[STY]..S....	315.578	65	2623	6815	1843479	6.70328	RRLSRADSSVSMLFK;SPFQRQSSELSDSKV;SKVGRADSSTSDTIL;RGAQRTYSGGSDLFA;HRKHRNITFGSSKDF;FDLERNFSTISETGS;STFARKQSKTSFSVQ;VELQRLSSGVSVPPV;PNHKRTLSASSNLPS;TSYQRYSSQSSSSSL;RYVPRQDSIVSDARA;EETLRPSSASSRNTT;KSPARVNSFDSALRL;STRQRQLSTSSLFLQ;ISVQRTYSLMSPNEA;KFMGRTFTGSSKKNG;WNTKRLESNLSSRLD;IPLRRQDSLRSP___;MELTRVSTLPSENPQ;ENHGRNASGSSRSEQ;SGVRRVHSDVSKMGQ;GSLGRTKSDTSSRIK;KPVERLESSISSKAL;IPLKRQDSLRS____;KLHHRHKSSSSFSEK…
.......[STY]DD.....	320.554	60	2558	6610	1836664	6.51747	TQVSSAGTDDIIDGL;EEMNRGDTDDGLRQS;GKDDDAESDDSRTVV;RTKMVNTSDDSEKKS;YRGGVVDSDDDLAGK;TSQEKVDTDDSELDE;VMFVRDKSDDGEVVR;GSLASAKSDDSTRRT;DLIVKEFSDDE____;RKRHRHSSDDDDSEK;DDSSEEDSDDGFIAT;LPNKSTTSDDAEKFP;KKKKRKHSDDDDESE;FEEKTQNSDDYQRTL;DYADQESSDDERKKK;KQKGNNNSDDFTKLR;____MGKSDDSIQRR;SHDYSSDSDDDKGKK;SENGDVGSDDEGSKS;GRSSGEFSDDGAGKE;PIIKRTTSDDEMRFK;KKSKESNSDDENDSD;KTKIYFDSDDEDDKR;SLVKKQETDDEH___;RSSTTMTTDDDDFEA…
....KS.[STY].......	316.956	52	2498	9548	1830054	3.9899	GSVSKSWSFNDPELQ;GGLSKSASTKVSSSS;KYMQKSLSKADSEMI;ISTRKSGSLSNAHKV;LSTKKSNSGPLTKHG;SWGRKSGSWEMSPEV;PTLKKSISTPFMNTA;EDRTKSFSFNGPVGG;SIFLKSPSNTGANKV;SRDGKSYSTNLAYTP;MSTQKSSSQVESERA;KRMEKSPTMHPDIPL;SLQKKSSSVRGKGSS;TKNAKSYSSTFARKQ;__MEKSKSFPYHSAS;SQLKKSSSYNEERSS;SKDAKSWTPTSFISP;PGSYKSLSGKLEDTG;KKGWKSISSLNLKTK;VNKFKSFSDPPSPSR;HRPTKSGSSSSAGPT;EFLSKSTSDKGLIRL;YGMRKSRSSGDVRES;SQGGKSSSTDNKLKA;SLGVKSKSFNDRKTA…
....S.R[STY].......	316.682	47	2446	8388	1820506	4.17037	TDQMSVRSVSIAGGE;KLNISKRSTESIQEG;RANMSKRTFGADQGT;PEMGSMRSMLFSNVG;PKAPSPRSPVAAQPR;GLDMSERSRSSSLDL;NGSGSSRSEQFNPKT;GDQMSVRSASMSMSG;GRKYSPRSPGPTGGF;KSSSSSRSIPTSPTS;KALGSFRSNQTN___;RGRGSDRSPISRSEL;SPPTSRRSTDTSSGT;LTRGSPRSPMEEEEK;DDSWSQRSGDLDNSP;KALGSFRSNATN___;IPFKSSRS_______;KALGSFRSNA_____;NASGSSRSEQVNPKT;KSINSFRSNA_____;TDTQSVRSMSGPLGP;AENLSVRSTSFREDR;DSEQSPRSVSGPRYG;QTLVSVRSEGSTTLR;QMERSRRSVDCTEKS…
.......[STY]P......	307.653	287	2399	61606	1812118	3.51897	PLGVENGTPPAKGSA;VKKRLSYSPSPAITR;NENMGRRTPMESPHH;GRRTPMESPHHRYGG;SKRWWLPSPQVPIAG;SRYTPTPSPSANKPP;QQKDKVPSPAPESDG;RGSSPGRSPMHYDSS;SPRFPPGTPTSGANR;KPRSPSQSPTHGEDL;MRDKETASPVVKEIL;RPVSSTGSPSNRIEN;PKKKSKQSPNATPIK;PIPNYMRSPNSSTTN;RKISGTTSPMLGKPG;RPLQVTASPMSEFER;PLHLQPMSPTTVKQV;SSVAQRSSPVMSSDQ;AYGMMNGSPEMRYPG;AEKSGHTSPGISYIH;KSGSWEMSPEVLALA;SKEREIKSPEVQLGG;SSRSIPTSPTSCYSL;KLDDLDVSPAPSALK;ASSKLYLSPTSLPLK…
....R..[STY].......	307.653	256	2112	65171	1750512	3.25579	LCLVRNITSTQNFQK;KRRKRDESSDEEEDR;KSLARQSSVFCGKPP;RGLVRLKSLADGPTG;HKTNRTSSNIGMAGY;CCYQRTLSGGLHSPR;SGAPRKISGPLDSAK;SEIRRAYSSPDFNWA;GDVERQKSLYLGSKK;AGAPRKVSGPLDSTG;GSIDRDATLARLTTE;RFIKRKDSDAGEAGR;WTMERNLTIGEPIID;WSVKRNLTIGEPIID;WTVQRNLTIGEPIID;WSLERNLTIGEPIID;KVVHRQATSNPSGFS;SPPRRIPSYQGLLNA;SPVKRDRSIEREEKR;EELEREASNADREKG;KTLLRKFSKLDEESD;PNGFRCYSASYASNN;PSWERKASSEGSHGL;VGDQRAQSEGRESES;QTAKRTRSSETLQDA…
.......[STY]D.E....	615.305	56	1856	5799	1685341	8.76889	MPSVPVESDAEEATM;ENNDVASSDEEKSEK;RRKRDESSDEEEDRR;KKEDSESSDVEDDTQ;DKKVQFESDEEDDDH;SDRDKRDSDKEIKRS;SERDKRDSDKEIKRP;___MSSLTDAETKKE;DRDFVSESDSETPSK;PEEEASYSDLE____;RILANSESDGEIYTP;_____MGSDSEVEKS;KHRTKHSSDNEPEGR;SKRDSSDSDKEIRRS;HGAENDESDTEFFVP;LKTGLTATDTEQGAA;QETKEAETDQEEEEQ;KTETETQSDHEGPDV;TKIKFGDSDNED___;FKLRNKTSDIEKAAM;DKINDRSSDMESEPK;LTIHDKTSDKESDKV;VDDSDAGSDEEDDEE;PHAVPTDTDEELSVH;YRDDDDVSDMEANFD…
.....R.[STY].D.....	319.332	38	1800	3922	1679542	9.04054	FKRVSRPSEDGKEKK;ASVVKRRSSDESAFT;HRKRHRHSSDDDDSE;QGVKVRTSGDDTNGK;SSDVMRRSIDVYPKK;FFEKPRRSIDQQMEK;VSEGPRISSDGIGSS;EDEQQRMSIDNEKVQ;QRISCRKSTDQFEPP;RASRVRRSLDGETHK;QRNLSRKSVDRPEQS;LVTKDRESLDRYKND;NADMTRKSIDACTKK;ERGIPRVSEDLRDAL;QDMSLRLSVDGEKTS;GAEFPRVSQDLKDAL;IPASARGSLDLSRDG;QMEKARKSVDWLDRI;GMRKSRSSGDVREST;CTEKSRKSIDHQLER;VRESKRISVDERRAR;ESIKSRPSLDREKHE;GGNTSRISTDKGSKQ;RREKPRKSTDKPEKL;FKESTRMSEDLKVLL…
.....R.[STY].......	307.653	164	1762	74894	1675620	2.08241	NDVPKRTSSPDQDQE;LQSSLRHSGTIRDIE;NRGRKRASSSFGSNI;DDVELRKSTGSPMHP;QMDLHRRSLEADSEG;RPRNVRRSGPLEYSA;VGSVGRISFLLENEK;TPRTPRKSMEFVPLV;DGSKSRKSAPITTAP;GLGKLRKSLTIQTGG;PKKSARLSFMGIMKK;VQKNMRTSSGIEGIA;____MRTSSGIEGIA;EPLRNRLSEQTEKQS;KDIKQRLSESDSKTE;IMKKKRSSTTMTTDD;ETPALRISISDENHG;AQSEGRESESDEKEE;APKHSRTSSMPPKDL;LPRDPRGSLEVFNPS;DGSRSRKSGPINSNA;SSSAGRRSGQLEPTI;SMRFARLSTSENQQV;KALSPRKSLELEYLD;AAEVVRLTTVNQFSG…
.....S.[STY].......	307.653	273	1598	162282	1600726	1.68513	GRYGDSNSRDGDRYG;RKVQESLSLSKRHKF;PLRTGSFSGATSHSG;FSGATSHSGQLNSGN;GRKRASSSFGSNIHT;DDVATSRSEGASTSE;SRSASSLSEPKKENN;TGLKSSATFPVTKKQ;RPRIGSSSAVFKSGP;HPLRMSSSGVEDAAR;___MVSRSYSNLLDL;LISDDSPTFGRGGRK;SIGTGSASRRDFAAV;SFHAISRSGQNSFAD;EKGAESDSDNDRKRR;SGYGPSRSNFGSTAS;HEEGGSGSRRGSIIS;KSFDYSQSVKTTTQS;RSFNESNSTENRETG;LTPGISKSQEFAKTG;KKLTASKSEQDLTSL;VTQEQSDSVNESD__;TRTRASKSQPNLVGI;GGWRASGSRTEIKFD;SSEDLSTSRRIQGSL…
.....TG[STY].K.....	39.6549	20	1325	420	1438444	51.6961	GPLDSTGSIKLQNYS;RRFGTTGTVKLLSD_;IVMGATGTGKSRLSI;FIMGATGTGKSRISV;__MGATGTGKSRLCV;FIMGATGTGKSRLFV;FIRGATGTGKSCLSV;__MGATGTGKSRLFV;__MGATGTGKSHLSV;FIMGATGTGKSRLSV;LIMGATGTGKSHLSV;__MGATGTGKSGLSV;__MGATGTGKSRLSV;__MGATGTGKSSLSI;__MGATGTGKSHLYV;FVMGATGTGKSRLSV;FIMGATGTGKSHLSV;__MGATGTGKSHLCV;FIMGATGTGKSRLSI;VIMGATGTGKSRLSV
...RS..[STY].......	20.9981	29	1305	5876	1438024	5.43841	__MRSMASSVSSKGI;DDARSMISMQSERNN;GSFRSNQTN______;DDTRSVFSVQSEMNR;SQSRSFGSEDSKSEK;PSPRSVSSLTSNYAE;SLMRSGSSLLNNLLK;AKDRSTDSKTTPSRK;SSSRSIPTSPTSCYS;PISRSHSSASYGARS;EIKRSVASSTNRRTA;DGERSKNSLEKNSVG;GSFRSNATN______;ARARSMLSGDTKTFK;SYSRSPVSAGRRARS;GANRSNLSRNNSQSS;KGARSPASVRGR___;SPLRSTVSMPRIDCQ;DESRSNASDAPSSVT;SPVRSVDSGPAESDL;DDARSATSSNATRTS;EDARSTTSSSTTPRG;ASFRSEKSVSGIGAG;DHYRSPSSSVSSPAN;IMTRSNNSIPHSKRT…
.......[STY]D.D....	20.8474	27	1276	4472	1432148	6.7764	RVDDNELSDEDGSSQ;SSQGGVDSDGDEFIL;DREKGAESDSDNDRK;NNRGNELSDHDFRQG;YTEKQASSDNDQIRV;QVTEVDISDEDRRVK;FHSHDYSSDSDDDKG;KASNVTDSDSDSDES;NGREADKSDEDSQRA;VSDDEHHSDGDQQTP;EDKTDEDSDEDDQND;DDDDDDESDNDGRPV;FGSKITESDEDDDVE;SDVEGNVTDEDAVTE;DSLDSPNSDVDAKLY;STIKLQESDGDDGDD;FEPNSDGSDEDNDAE;GDNEGQLSDNDGLNI;DPVVAQPSDSDFEPE;DEDDYDDSDEDIPLT;QQLVFEQSDNDEDMP;VLDSSKDSDSDAEKP;DDEDAEKSDEDDDDD;AHSVDNVSDYDQQTD;LGAEPYLTDEDPLLE…
......G[STY].......	11.5274	148	1249	92933	1427676	1.82037	FTWAGDGSYSSKKEE;VGSDDEGSKSKKKDK;TSRRIQGSLREPLLE;MLFSNVGSMFNITEN;PKFANIGSTVYRAPY;AAADAPGSG______;AAIKALGSFRSNATN;MSGKSGGSEKGNDDE;QRTYSGGSDLFAEPL;LELRDGGSDYLGKGV;DPNQQDGSDEQQRRS;EFITPPGSSRYLLSE;RDAIAHGSAYQKAAA;KNFKKWGSIEFPLPF;LTSSTLGSLKLDPMN;QDASVNGSRTDRSEI;VGKRGGGSNSTTPVP;NSQKSQGSFVNLMPP;QKSLYLGSKKGSFVD;GRVDDKGSSEGKNDN;VKAEDKGTGKAEKIT;MDRSGTGSYQKRSST;LEEEEGGSQ______;SRDDFKGSFSYDNKS;YGKVSTGSDGKRYWI…
....K..[STY].......	11.6124	133	1101	84429	1334743	1.90972	LTAEKKQSSESGSPV;SKKRKQSSMDDFVSS;VSMKKTNSGPLNKHG;AKQLKAASFSSSEKS;RIAKKATSEQLNDEK;VSLRKQFSNDEDTSA;QYLKKETSQEKVDTD;SDASKEESVKKTSAK;MQVRKVYSQGANSQR;EELEKEASNADREKG;KRKLKDDSSEEDSDD;RSLQKWKSFPNNGNA;YDGKKAASSESEDLL;EFYGKDKSYDLNFKE;GIMKKKRSSTTMTTD;FADEKEESVRSRSKR;LSKVKQHTLVSGGVR;ANSKKYYSLPDISGR;WSKRKAVSIADKLEQ;VRYTKETSLSAEIAR;GNEEKKMSIDDQTEE;QSLVKLASSVSMNYK;HKVSKIDSTTATVNR;IELRKIATSGGSGRK;RAVPKKDSSEINLSR…
....S..[STY].......	9.57342	157	968	120980	1250314	1.67622	PSTESIDSSGEEELA;TATESQASLDDGEAN;ATKASFFSGIIKNSF;RDVQSHSSVPLTTQS;EGDDSENTKGSVINK;RSVFSVQSEMNRRHS;NRSNSTESLTNLDMT;LKFKSWLSDVAVEKF;DDAESDDSRTVVEES;GSPKSWSSEDDGEKS;KKLVSIPSRYVRDDQ;LELESETSAKSNSKG;ESETSAKSNSKGRRA;ELETSANSSPKDNLQ;KIPQSLISFKEESNK;KRRSSDESAFTYKTP;NYDPSQSSEKSHFPS;RSMISMQSERNNRRH;DDAASHISGTEPIPS;VGDKSHVSTRIMGTY;ERSLSELSIGLSRGL;VYNPSADSVMGHTGN;VDCTSELSEEEFSAC;VFNPSTYSSRSTNPV;ARKQSKTSFSVQSPR…
.......[STY]E......	8.6391	90	811	64221	1129334	1.95149	KKLLPAISEASPIIS;IDLFTDVSEEGLSPR;VKEEGDDSENTKGSV;YGDDNKYSEKTSYGD;RVAAGATSERKNPNI;KDVTEDMSEDLSEGE;EDMSEDLSEGEKGDV;PSQLELESETSAKSN;KQTEVASTEKRKIFG;EKVDTDDSELDEVIK;HSSDDDDSEKDHSRS;RKLKDDSSEEDSDDG;DGKKAASSESEDLLP;HSDDDDESETADKKK;RRLLANNSESPVQEN;RKSDFENSEDERRTR;GKVVTIHSENLRGIV;SRENQNMSEKELKGD;PKHREGNSEYGRGHS;TRVSTLPSENPQSPS;KALFEDESEGSESSN;ETKEDLESEDGKSRS;SDHHYEHSE______;ARLSPLISEKKRLFN;DTHSLELSETESKKI…
....G..[STY]G......	16.9998	27	721	6347	1065113	6.28428	KKSSGPQSGGVTPTG;SRSDGIPSGATSPRT;RLAEGNMSGRHDKDK;PLDRGLYSGPLDRGC;IRADGQNTGNFITDR;NVRWGDLSGDD____;LEKAGFSSGKSILVL;PLAGGTLSGKYLDSN;NMKGGTLSGKGTLTW;KPDPGETSGRVIIPN;IKLQGEKSGRKGHLN;PTERGFMSGPIERGF;GYDVGNHSGRIWSDA;_MGRGVSSGGGQSSL;SSADGDESGGGNRTE;RDSSGKNSGSEDDDE;APTNGDSSGDEQVVK;PIERGALSGPLDAAA;ASYSGPLSGPLNKRG;SEDDGEKSGSESGRK;YEEVGCESGDGEDDE;DIMEGGASGDDQDPN;FGGDGQNTGNFITDR;SVRSGPNSGPVGHKL;LRESGVFSGNLGELE…
.......[STY]S......	6.2107	125	694	122897	1058766	1.55171	LLTIHDKTSDKESDK;KENNDVASSDEEKSE;GPRSHIKSSQDASSG;LGKATQVSSAGTDDI;ELTALAPSSMKIKVV;VAKSAPSSSPWYGPD;LKKTTFFSSVSKTLG;CQRRLEASSNAAGPS;GGPKPTFSSTTTSSN;DQREDANSSGASTPR;DHREDANSSGASTPR;KFHSHDYSSDSDDDK;MKREENVSSKRDEYQ;EALAQAQSSRIGASA;SKGSLASSSNPAIRG;GKNAGLSSSSLKLHL;SGLDTPASSARNSFE;LAITAKATSESSESL;NRLQYQLSSPELPKL;PLSREHLSSQKAVSL;FKANTFISSKSVAGT;AFEKVDCTSELSEEE;QNDVPKRTSSPDQDQ;GEPVVPESSKQVTST;YHRVALTSSTLGSLK…
K......[STY].......	6.65282	67	569	55414	935869	1.98865	KHPETELSAEKSNVD;KTEGNNSSQVQRAKS;KYFMPQRSFGFESTN;KALTYIPSNSSDRSP;KDNYHYKSMSPAFER;KAAAATASGKFKDEI;KRSFDERSLSELSIG;KRENLGTSFSKVKGT;KISGPLDSAKIHAPS;KNLIPQKSTRAKNVT;KDDDDARSATSSNAT;KSKWTLMSFHKLGFN;KGVMPDYSMDFSKIR;KIASPAPSVD_____;KVTKDANSTDVRKAR;KSNLLAKSKENQEAE;KEPIQTWSGPLVEPA;KGNKIHYSGPLLVPS;KPPPVPYSRRMATPT;KKNRIHYSGPLMPPG;KLSSIEDSAEELGSW;KSPLTPESNQREKEN;KHKKGKKSDHHYEHS;KSFNTYSSFKLTVNG;KPATTTLSNDRVGPS…
Phospep_differential expression_up (26)
Motif	Score	fg.matches	fg.size	bg.matches	bg.size	fold.increase	Enrich.seq
.......[STY]PK.....	615.305	165	4999	5201	1891446	12.0035	KAQQTPITPKAQTPG;RSLEDLDSPKLLQSG;GRIMSSESPKVAEQP;NRFHPPPSPKSSTCW;KIGPLGLSPKKIGED;YLSPPYTSPKWNAGK;DRNKPTGSPKVHVGE;TVSSGANTPKSLTAP;SSQTKPSSPK_____;FPTPAVKSPKEASPL;SPPDSEDSPKDTKGI;SSSDDAISPKRKLNA;PTVQQEASPKLVEDL;KYIGYVSSPKCGAIA;LSLEEVATPKDISLI;GQNKEGHSPKKSSED;EKTEVIASPKASQAV;AKLNEVTTPKSLQQG;PAPMTNASPKEACSR;DKAMNSVSPKVSNL_;SSRIMSSSPKPDPKS;SPLETKPSPKKDNFQ;MISSEPTTPKSFIVP;PMRISAATPKKSNTI;YSGVEHVSPKSNGSK…
.......[STY]PR.....	615.305	157	4834	4567	1886245	13.4141	LKESFEKSPRHDSYV;RHQAGLRSPRTNGRG;EESSVQSSPRSPPKV;NSTVQGFSPRYCNQR;ISKGASGSPRPTNSA;LLTSSSSSPRATPTP;RSYNHTASPRS____;PRQNLNHSPRNGADF;KKLEGRGSPRSPTTL;KGFYLHPSPRTTPRG;TSDEAKFSPRAMTAP;SRVGTFLSPRTPSYR;PFSSPRVSPRASRTK;RGEPNTSSPRRGSAS;SPINTSFSPRNVDNP;SQVESLKSPR_____;KTSAESQTPRRDSDS;RDSSSVASPRVGRHH;FRGQDAPSPRVAHMA;GKTTNFPSPRLTPNE;REESPSMSPRMSPSM;RLIDAGMSPRVEESM;PRAMEPISPRNSRVS;ELSGSLESPRGTRSM;SHSFVGPSPRITLSK…
....R..[STY]P......	615.305	129	4677	4128	1881678	12.5727	SPSPRVSTPDRTSDT;HTPRRTSSPMSSSSV;KPTHRSSTPFPDFGS;STKPRNVTPALESKT;RKRSRSRSPNKGSGW;KDVQRLSSPLLDDKL;EMGVRVSSPAIQSRS;VQFGRLRSPTPFPAG;TTIDRNHSPNTKRFL;VTDLRMMSPSNTIKR;HRRDRSYSPDDRYYR;MVSSRDSSPIMNKLS;VNLRRSVSPSPSVRF;TQRKRGRSPADKENK;ARRRRGRTPTPGKYL;HNYQRSVSPSGRFCS;VKELRVESPIKKTIF;MGNNRYNSPSREDKN;ESFDRIFTPEKLSRD;ANSRRSVTPTSRNRS;LRLKRNLSPTSPIFT;DQASRPETPDHTNES;RGQMRQFSPNFGVEN;SGNSRSPSPPRGKGK;GAVARTISPTPISAD…
.....P.[STY]P......	323.607	158	4548	6325	1877550	10.3126	SKKSDPRSPQQSNSS;SAVASPTSPLAHARV;VLSSSPKSPTLKSPG;TQGFEPASPSPGSFK;RTLSSPRSPIGPPKY;GDRYVPNSPGVQKSS;EGRGSPRSPTTLGSL;GLVEFPRTPYSRTLL;GTFLSPRTPSYRHSS;MRVVTPKSPSPTLPA;SASAAPFSPSPAVPR;PRGMEPISPMSSRMS;PRGMEPISPMSSRVS;GGKKGPATPSAKQNG;EIKSDPRTPVLNSGR;LTRGSPRSPMEEEEK;LPQSSPKSPHPLTPK;SLAGGPPSPIEPRQR;IAEKEPTSPSKLTKL;MRLPDPSTPNLKIDL;DDSGLPSTPGRRWRL;GLLSDPFSPGTGRNR;PSITSPRSPESVKTS;AVEEIPETPVFEEKR;LTSEWPGSPVKMVAD…
.......[STY]P.R....	316.343	80	4390	3399	1871225	10.0323	RLSDSASSPLRLEPP;RGDSLLSSPTRNVWG;QERMGQESPHRSVSQ;SSDEDRASPPRSHVN;FFPFYSPSPARFFLS;QAKLYFPSPERKSPT;LKDQLELSPNRINGT;RVREYKGSPSRSRSR;RGSPPNSSPGRSAAL;KTAKTIASPGRGILA;AMREPFPSPGRGTDR;STKSISMSPGRGSSQ;RHQMKQESPDRGTVV;EKAESVSSPIRYSRL;LQNEWNSSPVRMAKA;SCKLVGISPGRRSRS;RSRSGAISPYRNVAP;NSTRVSRSPVRRSES;RSRSVSRSPVRYRGR;RKYRGFGSPIRKGSP;LGHRKTISPDRRTLV;KTAKTVASPGRGILA;RGRSYSRSPYRGRDE;RGRSYSRSPYRGREE;IKLPEVISPNRVQTE…
....RS.[STY].......	615.305	159	4310	8990	1867826	7.66473	QLYLRSYTFSREDQV;CDFIRSKSQSLASTR;ASRKRSRSRSPNKGS;DDLPRSLSAADGNRT;SSLPRSLSQKNPHKS;RCIRRSCSSSNLGSR;QRERRSESLAKKRSR;FQNKRSISKTQSERY;SRFSRSRSEPGRKTV;RRLFRSRSEPGRKGS;SPRPRSASSTPRPIA;ISMKRSFSTSGKCSL;GFLARSASAASKLRR;QMIRRSQSAVLLR__;SLRQRSLSITGFKSF;QSLDRSLSGILSPRK;SRLSRSFSSTSRSSK;EFTLRSFSYSELEKA;NKLKRSQSFGFRGGN;QPARRSVSMDSSVAR;SLSSRSLSLSSRSFS;SPRGRSYSRSPYRGR;SKVKRSSTTSGSNVN;KGHRRSNSDVPLGFS;KKLHRSNSSSSSSSD…
......K[STY]P......	315.996	83	4151	3875	1858836	9.59168	FPSPERKSPTYNSAI;KENEAKKSPFFPFYS;PKSPTLKSPGAKSSS;KLSVEAKTPAKNTFQ;LIKQEGKSPTFLKAD;KSGQMLKTPTSASSA;ISKTSSKSPTGESND;TGKIHFKTPTGLART;TGKIHFKSPTGLART;SGTDSKKSPGSEPGP;YVQRESKSPDFKGVS;PKSPTLKSPGAAAKS;GSPRLAKSPSTTTFT;NASSDAKSPPSTRPS;SSTNFEKSPTFNLKM;FRSFSQKSPNSNISS;ASSLKEKSPVSAATT;HTPLEIKSPHLPSSD;DTSWEIKSPLLPSPR;KLESSTKSPTSQEAQ;VLHTQGKSPVSVKTN;ADAEAIKSPGDANDE;KKDSSVKSPVDRAQE;EEDLPNKSPLLLQMN;EENLVNKSPLLLQMN…
.......[STY]PT.....	314.55	85	4068	4588	1854961	8.44791	CKKINFATPTGLSRS;NRKQEDGSPTQSSAR;PFRRFLLSPTIHRSF;MPDRPEQSPTGRVWG;NVSAIVGSPTDTWLK;TVAQSVYSPTHKSAV;VGLGDKVSPTDIEEG;LLLKTLDSPTSNTVS;AGRKQSTSPTKSSKL;QSSVKQTTPTSSSFR;ELISNISTPTGGLKN;IMKAISSSPTGQGVL;LTPGAEDSPTGKRYK;FEKDELLSPTSPVVE;SSISTIDSPTVLHPA;NQVGHSNSPTFAANR;PVTPTNISPTVRKEN;STSTSVSSPTPPTAA;DIQEPQLSPTEKLNA;SNLIVAVTPTDKKSI;IQFGAVTSPTVLHTS;AASWFLASPTIGSKI;SSTTEIASPTAPPVS;ESQELYASPTKGSYD;YSMPSVDSPTSDGPG…
.....S.[STY]P......	615.305	98	3983	7773	1850373	5.85715	WEKWSSFSPNKYLEE;DGGEKSSSPAAKGSD;AWGVDSSSPAAKRRS;RGNDKSSSPPQTPTP;VPMKQSGSPPKPTKL;TNFMKSTSPSGPGAT;LLANNSESPVQENWS;EQVQSSASPAAVEEE;SGSTSSLSPQTTPAS;TYGSPSHSPVGSMGK;VQNPESTSPVSDVIS;TVQPASVTPDASKYG;SKPLPSVSPNGSPSI;AVSGGSSSPGSGNRV;EKEKESDSPQPPSCL;SLSVESSSPSASSVS;PIRQSSFSPSTPSIL;LLQSPSASPLSIVEP;GFGDKSSSPSASGST;STNNTSPSPFPIAQI;SPSGNSLSPVMIPPP;ASKISSQSPSTSSKN;SSSGNSRSPSPPRGK;KGSAASSSPSSKLKP;RYMNKSNSPPTAGLF…
.......[STY]PS.....	615.305	86	3885	7150	1842600	5.7047	FVPFALRSPSGSTSS;GTGKFFDSPSEVVEK;KNKQPAQSPSSKKKP;KDFSTYGSPSHSPVG;SPFFPFYSPSPARFF;MKQIENLSPSIMKQV;SSERGDTSPSNNNKN;WCRDQQSSPSPSKSD;VEKRNNISPSSKRLR;LLKKGLRSPSFLKTG;LVSKGLRSPSFLKTG;ESSESLSSPSVVKSV;KMKHKRNSPSSPQDE;NRNGGIRTPSPRSRN;MAGRDLFSPSPRVST;SFAGKDVSPSAADAS;QSPSAASSPSSSASS;FKVGHYSSPSSPAFF;RPPSSEASPSTKSRG;TPAPAAETPSEPSET;VPSFDTLSPSGTSAT;KEPSSVISPSGSFPT;SSIEAQASPSKDTSG;ISGFGVVSPSNLPSS;VDNSGLRTPSQMKAK…
....KS.[STY].......	323.607	82	3799	9233	1835450	4.29086	YKAMKSSSFGLSLQK;SSSPKSPTLKSPGAA;SEVAKSNSIGSSRNE;SSSPKSPTLKSPGAK;VDTGKSDSAASSSKN;RERFKSLSVNLMKDG;KKFVKSASFSPKLNS;RRVLKSETFKDRTNY;PRLIKSISETGKDVL;RLSPKSPTSPTDEHV;LPRKKSSSGNSRSPS;KEVKKSLTFNDALSM;SNFIKSSSSINNQAS;NFIQKSSSDDAISPK;AVTYKSKSSISNSTF;PDNHKSKSQDQAVKK;RQPKKSASQNEQLTD;EDRTKSFSFNGPVGG;DGIQKSPSRVQEERA;GLTEKSLSHFSFSSR;NLGLKSDSLKKDPAV;__MEKSKSFPYHSAS;TTISKSMSSIVKSLE;LSVGKSSSSGINQSK;GLDKKSSSTGEKTVL…
..L.R..[STY].......	615.305	123	3717	8077	1826217	7.48195	QRLERHPSDGLPLKH;FDLERNFSTISETGS;DNLRRAKSDVAVSNF;DALIRTLSSPRSPIG;PSLQRNFTVRSAEEN;NCLPRLTSTVVPVEK;KHLTRMISSEPTTPK;PSLTRLGSSFLASSL;CCLPRLLSSRSFSER;KSLMRQTSDSAKVDQ;SALSRLQSNRPLREL;GELHRVLSTGCSN__;PLLKRNRTLSSSPFA;LLLRRHGSVKPNAAS;RELSRKLSASAAPFS;ALLGRMPSAVGYQPT;GKLNRGLSVIDSLSL;LLLQRLESIENYEQM;KDLERNISSEGGFRE;GKLPRTYTLTHSDIT;ELLRRPRTVPDLLSA;KVLGRAVSLGDSNGK;FPLLRTASLASRPTT;RALRRGDSDDEEMNL;SDLVRAFSVIDNGDG…
.R..S..[STY].......	319.974	68	3594	8887	1818140	3.87082	ERNFSTISETGSIRE;YRKGSGSSKKWDGGG;SRKSSRKSKGELEPT;QRQLSTVSSGANTPK;PRLLSSRSFSERRKR;YRVKSVSSSVRDAVP;HRSNSSSSSSSDEEE;SRDNSSSSMGLSPSS;SRSSSQKSSTSKCRL;KRLKSDSSDDDDDEF;DRLESKPSSYNPAWP;IRFGSFGSPPSVGFK;ERSVSPSSTRRDSPA;SRAASSKSLGGGSIK;ERILSSMSRKSIAAH;SRSFSGGSRDRSFGG;LRSPSLNSIRLRRIF;SRTLSRKSSQSGNAA;RRTQSSCSAPVQRPQ;TRYASRSSFGGGRNR;GRFESSPSTSNNTPF;RRIPSSPSFSKLDLL;TRKGSAASINSRAST;KRSVSLGSIPEVKVS;RRASSNVSVHHKSLS…
.......[STY]D.ED...	621.673	26	3526	540	1809253	24.7057	EHSFYIESDEEDDHQ;AFESIEGSDEEDNIT;NEDDVSFSDLEDDDT;KSKIESGSDSEDAKR;KTTEKEISDDEDDEP;KASRTDDSDDEDAIV;GKRIMGDSDSEDLDD;EKLDSKSSDIEDTEN;ESIEEVESDGEDEKS;QLSDDVRSDSEDEHE;SGPLSDESDDEDRKL;MLLDEDDTDNEDDEE;LHDRTRESDEEDVHD;LFSRLDASDDEDDVE;LHDRMRDSDEEDVHD;GLELSDESDYEDEEG;QIEDCLLSDNEDGT_;HSHDSRSSDPEDFRH;RSAMKHRSDDEDEDY;EEYFNEESDEEDSAS;AEEEEHNTDDEDNHS;DDKEGGDSDNEDCED;EDYFNKESDEEDSTS;DEKEMGESDAEDTTG;NMFGGPWSDPEDVDD…
.......[STY]P......	307.653	413	3500	47220	1808713	4.51987	SKASPAVSPLTSPKA;DAERWIFSPVSGDSS;KPAPTIVSPLSTRAE;PPFEALRSPIEAAAI;SPASFRQSPPQEKKK;YMPLKERSPHSEADK;ITCFFGESPYQSSKL;EEVEKCSTPGSVAQK;NLKGNRDSPASFRQS;DPSTPGHSPVPHGGG;VRMDGRFSPIAGGRS;SSPFGKISPVWVDGK;GRAENLASPGSRWKK;LRSKAVDTPAGNDKG;VRMDGRFSPVAGARA;RASGDELSPGLKKEI;DGNKEARSPNEFKSG;QQQKAMLSPINTSFS;VRMDGRFSPVASGRT;EEEKGEVSPGVKNGS;KPKGIVNSPDKNMKT;GTKKKLTSPVAKSSR;RKKSKYLSPPYTSPK;RSSSKAVSPGVSKLI;RFQDGVYSP______…
.....S.[STY].K.....	318.431	64	3087	9013	1761493	4.05186	TEERESESMKTIGNQ;KRLSPSLSLKTSSCL;FGSEDSKSEKDRFVD;SYRKGSGSSKKWDGG;NLKTSSLSFKGISYS;TPSEPSETEKVEAVE;ELVGESNSFKEESNK;SSQSPSTSSKNVHVD;RSPQQSNSSKSSSSS;LPVTPSLSSKIISAR;RKVLNSDSYKAELSF;RKVLNSDSYKAELSI;RKVLNSDSYKAELSV;WKVGSSFSIKKITKS;WKVGSSFSIKKVAKS;KSLMASPSMKQLYFS;LFEPLSQSFKKKRTP;SFPYHSASYKEARFD;SSSRFSGSLKPGSQK;YILPLSTSIKLFPHF;PKLPSSDSLKSLSDG;LARAVSLSLKAAEQE;KKVSFSSSGKFKGQG;TNFGDSDSFKAPSVA;QNLNESGSLKRETTQ…
.......[STY]D.E....	615.305	85	3023	6283	1752480	7.84272	ELKEGMESDDEIRRV;VSTPDRTSDTEFDQR;KQAYFGKTDSEGGFE;QEKEEEGSDDEFWSS;PMMDDDDSDEEIDVD;VPEGDDDSDTEEIEE;NSSSSSSSDEEEEIG;SPVVENSSDKENKSE;ADPVTEETDKEKTPV;TMRMMEPSDDENDDD;RPEPDYLSDLETVSR;LSEAEYDSDDEAMAG;SGFGDSRSDNENRSG;TKRWGDYSDGENEVV;ERFGKMLSDIENRIM;SFGSARWTDEEMDLV;______MSDDEREEK;DATQQNDSDFEERIM;EEESEEDSDGERRKG;PHAVPTDTDEELSVH;NDQTSGSSDSEEVGN;SLSDSEDSDAEADTK;LSEFEGTSDVENVKD;LGKDAVETDAEEIID;KKGGIADSDSEIEHE…
....R..[STY]F......	314.507	42	2938	3243	1746197	7.6974	PRTPRASSFAVRRRR;PWKKRNLSFRSPKPK;SSPIRQSSFSPSTPS;ASSSRTESFDLGSIL;RRFDRRVSFGSNGSD;QAPIRFGSFGSPPSV;PEMSRTNSFNISSLT;MAAYRWKSFNDDGDR;RATTRRDSFNDRISH;TAMRRGLSFPRPRWW;LTRSRASSFSIRAAA;VPSYRGSSFLDPKGR;HKHGRIKSFLTRRVK;APPKRENSFGGNSSY;GSRGRRVSFSMEDNR;HIPARKVSFSGFSKD;LAKVRTKSFSVQDGK;GVAERKDSFEDGKVH;TASRRRPSFDSRGIS;GKMIRNESFEEKGSF;VEMKRGGSFGQSRLF;DPRVRKGSFSSQKNS;RFRERVKSFFGSHVD;RSGSRNSSFDFHKEE;MVSQRKNSFVWRDLS…
....R..[STY].......	307.653	332	2896	67345	1742954	2.96702	PKHQRVASEEWTATK;EMSGRGLSISDGIDI;SLKNRKKSTDGTNME;LPPQRQLSTVSSGAN;KQIVRKNSEPFTNSL;CKKFRAKSLPPNPTG;ESVNRDPSTPGHSPV;RMSSRTGSTGLHRNE;NSIPRVGSEANWSDW;DTVQRRASSILQPDE;RAMPRVDSEGVMCGA;RFVYRTLSLDDIKFI;SGIKRLLSNKFELDK;SEIRRAYSSSEFKWP;AVAYRVKSVSSSVRD;IPVKRLDSWDIKQFH;DMYSRVNSIPRVGSE;DNHRRDRSYSPDDRY;VESPRPASADAPGMR;HLSPRPRSASSTPRP;TPSYRHSSVGVQKGW;AEVNRGTTSPKPEKE;RKYHRKNSNSGIIGT;SSMKRAASSGPSSPI;VPPNRQQSLPVKKSD…
R....S.[STY].......	316.276	48	2564	7211	1675609	4.35011	RGIPNSVSI______;REYKGSPSRSRSRSR;RGPRLSQSFTEDDFG;RSGQLSPSNSGNESS;RSSGISMSIGGRSLA;RKPISSGSETAQDVE;RFVSPSQSLRFDEPA;RKYANSYSGRVFNDK;RIMGDSDSEDLDDDD;RPVTGSGSDSDEPQE;RSEVGSSSIQDEAED;RSNSSSSSSSDEEEE;RVCGDSQSNEDESRQ;RRLSHSPSFFIPPRD;RASSLSGSFTYRQMV;RRTKFSHTVCHRLDS;RVISDSGTKLERKEK;RTSSASSSLRRRSLS;RADMASLSKDWRGIP;RVIALSPSFRKLSLD;RGSVDSPSRNYRGSQ;RFRIISASFRRNYPS;RVLKTSYSSSNFGNK;RCLASSSSTSRSYCS;RYTEESQSEDMKEA_…
.K.....[STY].......	307.653	288	2516	99204	1668398	1.9251	LKTLDSPTSNTVSRR;SKKKQGSSDEDRASP;TKKTSSSSFTSDLFG;KKSDFLTSSLKSSLQ;TKKSGRSSEGDLTLL;AKKRSRLSAASKPSI;RKIEKMASIDAQLRL;PKSHKTSSTDLSLRQ;LKLKKAKSFGFTKQG;KKLVEKASFVKKPRG;QKPTHRSSTPFPDFG;TKKPYSRSIVGATLE;TKEVGSLSKRSSIVN;YKGSPSRSRSRSRSR;AKSNSIGSSRNEASI;KKLISIPSFKRSSSI;SKKSKIESGSDSEDA;SKQKEAVSGDDFRNA;GKLRKYNSFAGRSTC;SKTGHTNSKATSAKI;SKLVSHGSRTLKQAI;MKHIGQGSRRVLATD;EKLEAILSRVGGKSP;SKLRQRHSLVRFRVR;NKESEEESEDETKNV…
......G[STY].......	307.653	256	2228	102454	1569194	1.75984	KPLLHTGSWYRMGSR;KPLLHTGSWYRMSSR;KPTDSNGSSKANTTQ;VNLGEFGSKPVRRGS;AISNNVGSRMSITCF;GAVKALGSFRSNQTN;RQSSMMGSSQAIRDS;AAIKALGSFRSNATN;GAVKALGSFRSNA__;GAIKALGSFRSNA__;SQSRSFGSEDSKSEK;DRRFGSGSLLKKPDR;___MSKGSSGATKGG;GAIKALGSFRSTA__;SVGGGAGSASGAGPK;EGGGGGGSVGGGSEE;GGSVGGGSEEEDKNF;PEEDSQGSGH_____;QTDITTGSEAEWSKK;HPIRPIGSSSPKSNI;TDEHVDGTSTSPTSL;KWDVDGGSEKEDSPR;KDLEEQGSYNDNDDK;SPTSLFGTFTKGLVD;KEEDEHGSVEEDSKR…
....K..[STY].D.....	314.269	32	1972	4377	1466740	5.43776	HGSGKVDSLDEDRDF;RNLEKLASIDAQLRA;KNLEKLASIDAQLRQ;RNLEKFASIDAQMRL;QEAEKYKSEDEELKK;NQSKKPESQDGEKKN;KASPKLPSSDSLKSL;KFKVKESSVDEFESF;FGLSKAESNDDSQGA;DAVNKAKTFDEKHQF;TRGRKKTSGDEDEGN;IPAKKVESKDDLISG;STTGKKPSSDPKTSV;TVEAKVETSDDDTKG;RSLEKEVSLDWKRLM;DGSHKTSSIDGSSLV;EASDKVVTNDEDDTG;NSFRKGQSMDNVTET;QSPDKEPSQDDSKTD;NGVAKQLSIDHEPGR;REASKQESGDGQQ__;_MSNKAESSDSKGTK;_MTNKAESSDSKGTK;TWRGKFPSRDRYHGN;SETRKMPSGDNNIDR…
.......[STY]D.D....	615.305	54	1940	5276	1462363	7.71512	QVVDDDYSDEDIDVD;QHQEAYDSDNDDPNL;KHHRSSPSDEDTGEP;YQKKDPISDVDHAKL;DDESSIATDLDDDEK;FGSNGSDSDSDRWTK;AEKKDKTSDVDAVKS;QLLHDQDTDDDNYRP;DEKKESDSDSDLDLE;SEANMEASDGDHEAE;QQSEHEASDPDSASD;VQDEKKESDSDSDLD;EGADGKKSDPDEKIR;INTASSSSDGDFLKE;KDLSSSISDDDFPEI;GFGFVNFSDEDCAKE;GSSSGRYSDNDDDNW;LHDRMRDSDDDDYQD;YNSFEYKSDMDNGRN;VEAKVETSDDDTKGV;KLKDSKKSDDDSKNM;EFHRDLNSDSDFDDF;HRDLNSDSDFDDFGP;KNDDSEFSDSDRYKK;PPKEEKISDSDC___…
.......[STY]E.E....	323.607	61	1856	7299	1453088	6.54305	DGKKAASSESEDLLP;AETPSEPSETEKVEA;SIHRDKDSEGEESSD;NEEDSEETEEERDDV;KSSDEELSEAEYDSD;SMLQERVSEDEIPDN;FGFVTYASEDEAEKA;KEKSEEETEEEKDDQ;LENKIKRSEDEDDED;TSPKLSKSEIETKIG;RECYEEASETEEELK;VPKAPNFSEDEKDSE;FSEDEKDSEDEKMEA;KSGSPVRSEPEIELP;EPEPMEVSEEEKEIK;VSESEYDSEDEVEDN;KEEETTMSEPERKSL;GGIADSDSEIEHEVH;IRSSGGLSEDEIDKM;PASGLEDTEPEPDPV;__MDQGISEPEGSRK;KRKDQGISEPEGSRK;GAGEVWQSEGELSRR;WQLAWKWSEREGEDG;KQYAKEYSEQEKELI…
.....S.[STY].......	307.653	260	1612	127934	1367786	1.72441	KYNRLSKSNSHSPIN;FSTYGSPSHSPVGSM;APSLSSTSSRALFPT;SSREGSISTESLLPA;NLQLPSESGQAES__;GIERASHSLPRGLDY;KHKRNSPSSPQDEGR;STPCLSPTGRDVQQR;KILQQSLSYRTFSSV;FETDQSDSSQDDDEN;SGSVPSPTGTKVTIK;SFLASSLTRRHTPEV;KGIPNSVSI______;QSLKQSKSEGQMVGK;APKSTSKSWSSDKAD;KIESGSDSEDAKRSK;EHLTSSASAASKFPN;TTPPQSQTSWDRVSA;ISFRSSPSFFNRKKS;QSKPQSMSYRRVTYG;VDRIASLSLSSRSVS;PDSNGSLSLSSRANW;KTRDISTSSPRYSEE;FSQNGSFSTGVSPRF;SETPGSRSTGVSPRN…
.......[STY]F..K...	22.9074	30	1886	3999	1457087	5.7958	PLRTPFLSFNSKKQN;PADEHISSFKLKLPT;GGARSSASFNAKGYE;ARLTEGCSFRRKGD_;ITDTKKNSFSIKVGI;PSWKVGSSFSIKKIT;PSWKVGSSFSIKKVA;VANISSTSFGSKRNV;FLPIASSSFSLKSPE;SFLFGGISFNRKKFA;FSKGKNESFSKKGSG;ESTNNRPTFMRKSEG;MDNRFIRSFTSKPKI;NDNDGRDSFSQKKPI;SISNVITSFGQKKDS;TSLSSFISFRDKKKD;SPAPATSSFGSKVRR;NYLESNISFQRKQIS;ADFSSDMTFTNKPKA;DGLQDRVSFLKKLSG;PFLRHYFSFGSKGSR;EIERATNSFSEKQRL;KSSISNSTFQRKHID;NSTKTNSSFSSKNST;FMGKTGKSFGFKDEV…
....K..[STY].......	15.0515	183	1795	78003	1445789	1.88965	HSLQKKKSAPTTPIK;GNLKKEKSVEDLLKQ;KVAVKLPSFQCLEPK;_MEKKITSFRDEDSE;MQLKKINTAIFPVRY;SPLYKQKSWSPDTFR;EYKVKDMSQADFGRL;GAGLKKNSDGVQKFL;LSVRKIASSLAPNER;DRIRKVFSNVKDTWD;QEKKKRLSELFSESL;MEGTKKTSSSSFTSD;LAHSKQFSFSLASKI;SMSLKNISLGDKNQK;SQHQKTPSAEETPRT;ESLAKKRSRLSAASK;__MFKTFSMSSRMGR;FHVGKAPSSEETPTA;EAGRKQSTSPTKSSK;FQLMKQFSSLGRGKY;AVGAKEASIVSKSNM;VPMDKLQSTKPLV__;EIKAKLDSVSPKLNI;KDGKKVESATGDTTF;AYFGKTDSEGGFESG…
....S..[STY].......	10.0807	214	1352	125001	1239852	1.56998	SPHASKNSLTEEELK;GNRDSPASFRQSPPQ;RSRLSAASKPSIAA_;KPRLSDASTPVSSKQ;TPFLSFNSKKQNQKS;NEYPSPESCDEDN__;RMISSEPTTPKSFIV;LSAASKPSIAA____;KALGSFRSNATN___;KALGSFRSNA_____;NNVGSRMSITCFFGE;KALGSFRSNQTN___;KALGSFRSTA_____;FFHKSQKSEDRSINL;GSFRSNQTN______;ANFRSKCSNLAKEQK;YQSRSPPSLPREVTV;PLPNSKVSSPRTPQA;IIKESLKTDPLRYTK;RNSVSEHSFYIESDE;SPNESGRSAENQDGL;PESTSPVSDVISDQK;LDSISVRSRDESEIQ;DENLSLDSARNSFSQ;LAGASPVSGSGAASW…
....G..[STY].......	11.5964	158	1138	86261	1114851	1.79439	PEEEGPKTVKLFSNK;FGGKGGDSNNHKGNV;RGDDGGMSVNAQRYQ;TLSVGKSSSSGINQS;GGLKGDISVSTEESN;IDKDGKLSVKELQPA;KGSPGNLSRKTGPGF;SVKGGGISLPRNTLA;NFDHGIASSSNVKVH;DEQEGDESEEASEDS;QDNAGPLSRERKKSK;VVEDGNSSEEDGEKG;SFKVGHYSSPSSPAF;GPSAGASSAGAGPKI;LELPGAVSVANSPTS;LDLDGEKSDTSSEIC;RIKVGKVSSPTANVS;LPGHGGNSGRMPETK;NNRDGGVSGDELTSP;IDSEGVKSEEKLANV;GDIIGTRTEVADVKS;SPVSGDSSVRTSLHQ;RGSRGADSEGYGTSQ;GEATGTTSASGRDGV;SRFFGKSSDENEELD…
....D..[STY].......	11.378	135	980	75329	1028590	1.881	EWTRDAYSDSGEQMR;TTVKDHTSYLHNRGL;EESYDKMSELKAFDD;NFKVDMYSRVNSIPR;VRGNDKSSSPPQTPT;QSGADVQSQDSPKGK;VAGLDISSHGGYAYD;LVVEDGNSSEEDGEK;MDEDDGPSVGGGAGS;ASLSDGCSSSPNVSA;LDSDDAPTTPSMTEE;PPSVDVLSSSPKSPT;KIDSDVISLDGKEPL;NRSSDAKSAVELTTG;YVPEDIESISGFEPP;PTKVDLNSAVYPGGP;VEPSDQESNGESEER;GASNDNRSSDAKSAV;AEEEDKKSAATPRSL;KAITDNISSEILKDI;GNKNDGNSFKDSYKE;EERTDVASSGTSPRV;VQRIDGSSTSLQNEN;NRGLDGTSALSRYKI;IAGKDNASKESDIEM…
.......[STY]F......	8.84754	81	845	44261	953261	2.06452	KLPKHIISFDERYFL;SLTRLGSSFLASSLT;FDKKQFVTFMKRYIK;EMQDQAKSFSSMAKE;SGLQFNRSFNGEDRF;SLDSARNSFSQALKE;LRKTVLKSFAESENQ;PADECISSFKLRLPT;PRLTTLRSFGSDPVG;MTRNQDISFGPGSAV;GGIKHEPSFKFPAFN;SDLLNTLSFKHQNTN;DITTTFPSFVFHSRV;EDTSLRKSFSYETLA;RSKAAISSFSPDLRR;FSPGLTASFKGGLLV;DPIRYGTSFNTSKEK;KLLNTYRSFATDSER;KYKYLPFSFGKQRYD;KVTDEMKSFKAYGKL;RSFATKHSFSTDKDD;VIRDNGNSFKIIPSE;NEEFTLRSFSYSELE;FPSRLWKSFGNSFSH;LWKSFGNSFSHLVQA…
....E..[STY].......	10.0785	122	764	78388	909000	1.85174	KEDIELISKLGFKAY;NTYGEKTSYGDDTYG;NSKGEDTSSVAEGSD;RHTEERESESMKTIG;KEQRERRSESLAKKR;IFTPEKLSRDNSSSS;LRFKEEQSI______;APAAETPSEPSETEK;SDNLEGASGDEQDAT;GGEVEAVSVSSPRSP;EPIVEVPSTPEQEQI;SMVREVLSEPSAEAE;QQSPEEDSQGSGH__;PQDAENYTEVFNKVR;EEKYEKKSNGAQTEE;TPQPEPETLPESPEK;AEDEENDSRRRHGAR;NIDSEVKSEERLVDG;TPADECISSFKLRLP;QPADEHISSFKLKLP;GDETEGNTKRVVGTY;LPDPELDSSVREAFD;LHADEKSSVDNVLS_;KSGDELTSLKDYVTR;LMTLEMESQHAKGFI…
.......[STY]...S...	7.6806	106	642	78039	830612	1.75735	YGDDNKYSEKTSYGD;GSPRPTNSATTSNKT;RVDGLLTSSSSSPRA;QTQDTNVSRASSSVS;QRPPMAVTNAVSWRS;ESPGYDASMTDSRSS;RNAKPTDSNGSSKAN;RIKPLPNSKVSSPRT;EMLDHCRSSPASQPQ;KSDFLTSSLKSSLQT;AVVSAPRSAASSSKT;IGPRIPSSAASSSKS;_____MSSAASSSKT;SMKRAASSGPSSPIF;MSSRLESSTSTSESG;DQPMVDSSIPLSPQW;ASASAFESIEGSDEE;PSVDVLSSSPKSPTL;PIRPIGSSSPKSNID;KDDPCCNSYSSSNNK;PRSSILPTSPDSSVL;PRKNLCLSVVESDIK;KGLEHEATLKSSSEE;VDRHHRVSNINSLLY;PRFGMISSQKLSPLF…
.R.....[STY].......	7.26366	58	536	36900	752573	2.20691	QRNFTVRSAEENDTY;GRSTLDLSMKIPRVN;HRSLYKLSKKYGPVM;QRTETNLSEEATESK;NRSIPQISSKRTMHG;NRLQYQLSSPELPKL;CRIEQASSDVKGTSD;RRRKPISSGSETAQD;SRAEFGPSQPFKGAK;SRNRFLQSVSAAMWP;RRISVTQSRQSYANG;NRLSHLDSIPHTPRV;RRYPTPPTTPTPTTP;DRVKYLQSAPVNVPV;SRGGTVESGKDPDLV;QRETLLHSHNKLHGV;RRNYHCYSEKFVFNS;SRIDNEESVSRCKDR;GRASARSSGNSTPLR;GRLKQTFSQNAAASS;ERSSLPASGPEAQRH;PRLDWDPSHTPKAQS;GRKDADDSSENDKRD;IRSLQPSSSASGTPL;TRVSTLPSENPQSPS…
Phospep_differential expression_down (32)
Motif	Score	fg.matches	fg.size	bg.matches	bg.size	fold.increase	Enrich.seq
.....PR[STY]P......	621.623	26	4577	329	1891446	32.6581	PKAPSPRSPVAAQPR;EVTSPPRSPVAPPPQ;WRDAIPRSPHGLDKR;LTRGSPRSPMEEEEK;TDHDQPRSPPIRVPE;QTPGTPRTPRTPRKS;GTPRTPRTPRKSMEF;SKKSDPRSPQQSNSS;RTLSSPRSPIGPPKY;EGRGSPRSPTTLGSL;DDPDSPRTPKSRLGI;GTFLSPRTPSYRHSS;EIKSDPRTPVLNSGR;VSVSSPRSPSPMAAA;FAPPAPRSPTEHGP_;PSITSPRSPESVKTS;KPFDSPRSPKQRFKQ;SVEERPRSPETVRIQ;GRKYSPRSPGPTGGF;KARPKPRSPSQSPTH;QPKIPPRSPPRIGED;ERANRPRSPEINRVE;ASLKHPRTPPTNPSI;ASGVGPRSPRPPYDL;NLESLPRSPHKAATK…
.......[STY]P.R....	615.305	190	4551	4557	1891117	17.3255	RPVYYVQSPSRDSHD;RPVYYVQSPSRDSQD;RSSSRGSSPGRSPMH;GDERDSNSPVRPPRS;RQRSHSISPQRPPRI;KIGDKDFSPERETVQ;GKMREHSSPMRGNRP;GKTREHSSPMRGGKT;RQRSHSISPQRPLRL;KSFSDPPSPSRFRPS;TFKPRPDSPVRGCNF;DRAKAMKSPERKVDS;TNSKEQKTPPRARNA;FQRSVGNSPARRSDP;VAVDKYFSPIRSSHK;MKKYGQLSPERAKVW;LDLRLNLSPPRVVNH;LDLKLNLSPPRENNN;IQEKKDVTPMREMKP;NSAQGTRSPMRHPKR;HKCRAPCSPVRRSYS;ITSLAPSSPSRSPKR;APSSPSRSPKRPVYY;RQPAEVTSPPRSPVA;DNMVGVYSPGRWSGI…
.......[STY]PK.....	615.305	137	4361	4909	1886560	12.0729	TSQTTAQSPKTSITK;DEETFPITPKQNVPE;LYADENNSPKKSSPI;SVDVLSSSPKSPTLK;ERTQVKESPKGFKRL;REDGISKSPKGPKPI;AKVAEQKSPKSLESE;DAEVVALSPKTLLAT;ADKNSSSSPKFFNGF;EKTQEPSSPKVTCIG;SETMKTESPKKSSFA;TDLNEGVSPKLSEKA;DAEVIAISPKTLMAT;EVISDPCTPKPNPNP;PSSLNLSSPKFGPLS;TASSPVNSPKVSSFN;VSAPEPVSPKVSCMG;SGADSLVTPKKQKVE;SATGMSGSPKKGGHG;PFWSEPKSPKPESRV;RPPSLLESPKKKRRT;SIVEITLSPKTATES;LETSANSSPKDNLQK;RNKEWESSPKIFAYK;RGLIVVNSPKKPVER…
.......[STY]PR.....	615.305	125	4224	4261	1881651	13.0681	IMSVSDVSPRTSGRL;WTPTSFISPRFLSPI;VNKEQVKSPRAMLST;ISQPAPTTPRSSEKV;QRLHDEFSPRKISST;KSWPSLPSPRVAGTS;SRLPVEKSPRSVTSK;RLSAGNSSPRWMF__;KTSFSVQSPRMTSLS;NGKFNSLSPRIQKPG;GRWSGIHTPRSTFGY;GKLSSSPSPRVQRLV;KTSSFFGSPRLFTCF;PNKSTPATPRDRVSK;HEFDYDGTPRHLSEA;LTPSGQRSPRGGGGH;ILVDEVKSPRHGVIY;GGGLQSTSPRIRSSS;LVPSSSFSPRNKSKS;VEEESNISPRAWVVI;DVSEEGLSPRQVTAR;NSTVQGFSPRYCNQR;KGFYLHPSPRTTPRG;RSTGSVSSPRSIPEM;GIPSGATSPRTYTRR…
....RS.[STY].......	615.305	232	4099	9493	1877390	11.1934	RTIDRSSTAAQNVLK;QMSVRSASMSMSGGE;SPVRRSYSMHDDGYH;LVLKRSPSTSQEEAP;LRISRSLSLPVINKD;TQRQRSHSISPQRPP;PSMQRSLTSTAASKM;LPYSRSISLPTPLKL;NSLMRSGSSLLNNLL;RRFVRSDSGIDLKTP;NVLLRSSSSASDGDL;NKLSRSASSLSEPKK;ALGLRSSSSSGIKRT;VPRGRSSSPSEFSKT;VELSRSESRDTDDPK;LDHGRSTSLDSVKGK;TPLQRSFTMPELSKP;PVFCRSKSVGIPFLK;MELCRSKSVGIPFLK;APCSRSNSAGESKSR;KLFSRSKSGVPTLKV;GEMNRSQSMPESFDM;YGMRRSFSEGDIKTL;SQRQRSHSISPQRPL;LSGFRSISNSSKHGP…
....R..[STY]P......	615.305	93	3867	3298	1867897	13.6211	ARTTRLQSPLGVENG;FISPRFLSPIGTPMK;PAKQRLRTPPNFSRR;TKSSRISTPTSKPTP;LPEERASSPEEMRKE;LDRLRRTSPDGVHSS;SISFRHSSPLQRESN;SISFRHSSPLQRESS;LPVTRAKSPNLTRRK;QCDYRISSPCNKSVG;TVPSRGTSPTVKSRP;QAMARKSSPFNDQRS;KLGRRKSSPTKERIN;FPKRRRPTPITDDPL;KSQGRPSSPQFSSLP;PATPRASTPEILTPS;TSNGRRPSPENVSWN;GLTPRFITPLGSPLR;SRRKRERSPSDAADR;GQSDRVGTPDHRSAV;GTHRRHASPSVRERS;NSSTRPSTPDTSKNY;ISAQRLDSPEPVAEE;SSSSRFASPEDLRGR;RPVKRMSSPEKWEAK…
.......[STY]P.K....	323.306	97	3774	4174	1864599	11.4816	HIDNTPSTPGKFKIE;RFLSPIGTPMKRVLV;SVIIPPASPPKSLIN;NSVIKLDSPQKYENR;QANLEQKSPQKSTIR;SPRAAGISPAKTPGT;KKEKNFDSPHKSECA;RSNSSHNSPVKRRKL;SSRQSPTTPSKPSTA;TPVKYSASPAKAAQI;TAVKYSASPAKAAQL;FLKRVPPSPAKHIRA;SPAKISGSPAKSSAS;EQKQQSTSPNKTSAE;APEKTVSSPIKTVLD;CHSKLVASPTKRTVS;QQFRYTQTPSKVLHL;KKPKTIKSPAKKAKK;NIAKEERTPEKSSRD;PKEKTKQSPGKCGSP;DVYSEINSPYKYKLS;NSQLGSLSPVKKSPF;PPPQSVVSPPKAPSP;VDEPSCSTPTKRPFN;DDVMAGPSPDKGLGK…
.......[STY]P....R.	319.161	73	3677	3497	1860425	10.562	SEEQEHASPEHVRRF;QVLDMPVTPTAEIRQ;CNKSVGNSPNLSARQ;PIKSTPASPNSSTRK;__MVETLTPSSSSRW;LVSGPKRSPDNQKRN;RVAKFSGSPQPARRI;KDARSKVSPGSLSRS;LEERNIGTPSNSSRR;DEIKSTHSPQLSQRA;KKPGEFITPPGSSRY;KSDADSTSPLQNSRL;KQSSESGSPVQSNRS;SESPKDKSPSQNARM;LEFKSDRSPIPVGRV;VIGRQNISPTGQGRN;MMNKSPLTPESNQRE;ISTPGRYTPQWDARG;DENSETDSPSDSLRD;EKSSPSQSPSESFRK;SSSAGPVSPPGVSRS;RDTSGVLTPFNFSRR;ESDAGRFSPAGNVRL;SSPGGHGSPNEADRK;LDTELNNTPEQKTRR…
....R..[STY].S.....	615.305	86	3604	7813	1856928	5.67141	FVFPRVKSLSAAKHS;EGSLRYSSGSIYDSD;KSRSRNKSFSDLILT;GDDLRYMSESDEQDI;AKPRRMISSSGSSTE;EETLRPSSASSRNTT;HGDVRPGSSSDTRTS;SEPRRAMSMSINPER;STNSRADSLSRPDSF;TSFTRQTSNSSSKFR;KGSSRLDTISFSRKV;KPRSRRMSLSPWRSR;__MDRARTASPSQLR;DSLMRVKSSSSSRSI;VVHPRDPSDSDNVVK;QLEQRLGSGSVRLHD;KVLFRRTSTSQLKGS;GNKTRPISSSKDEKV;NDYSRNSTNSSFTMR;GRSSRGHSKSRLSHE;NRVNRQMSESSIYTT;SKLSRGLSKSDADST;GSKGRPSSISFPLEN;PNLTRRKSCSDAVGA;AFRFRRRSASFAYEN…
....KS.[STY].......	320.883	75	3518	9627	1849115	4.09485	GSVSKSWSFNDPELQ;SAMVKSGSEDEKDVR;ISTRKSGSLSNAHKV;LSTKKSNSGPLTKHG;PTLKKSISTPFMNTA;RLLTKSNSFSGVSKE;EDRTKSFSFNGPVGG;MSTQKSSSQVESERA;__MEKSKSFPYHSAS;SKDAKSWTPTSFISP;PGSYKSLSGKLEDTG;KKGWKSISSLNLKTK;__MTKSQTSSPTPHK;VNKFKSFSDPPSPSR;HRPTKSGSSSSAGPT;SLGVKSKSFNDRKTA;FGLPKSSSVDSKRKT;PITQKSITGGEKVNS;KLLTKSSSDNLLRKA;RIMRKSHSDARYSNS;VQLRKSSTDLSRDSS;GKLRKSLTIQTGGES;SRIKKSPSTFQKSKA;FRSEKSVSGIGAGDV;FFREKSNSLSSAITK…
....S..[STY]P......	323.306	69	3443	7684	1839488	4.79757	VLSSSPKSPTLKSPG;PKKKSKQSPNATPIK;GKEGSKLSPHEEAPS;RGRGSDRSPISRSEL;TRTSSGDSPFYSKNV;QEQRSNSSPISQRSY;GSAESSSSPTAASDA;DFSSSPKSPLSPEKS;NDIASSASPPPLSPK;QKGDSSQSPDSQLAL;VGDLSIDSPSLDLPV;GMRLSPKSPTSPTDE;PTAESRETPVASATE;KRRPSDKSPGETESS;SPSSSVSSPANRVPS;PGRYSMASPGPAGGA;PVQNSLPSPSTKKKY;NRPSSRQSPTTPSKP;LPTPSEESPPDMNEI;DNKDSAASPLTAPTA;SYQRSSNSPVAQSNK;ALQRSVNSPVLEDKR;TEKSSVLSPLPLQKR;REIRSETSPEVHFEK;TPQESRGSPHGVTP_…
....K..[STY]P......	314.393	57	3374	3590	1831804	8.62014	ASPPKIASPAPSVD_;ASDFKGGTPELVDTR;QGLVKHRSPPSAQWN;KTSAKLSSPSLSSAR;YSPCKISSPYFEDMD;LSRKKGGTPEGRDSR;RRSPKISTPPDKKPM;LAKSKKMSPPTNKLT;NNSPKKSSPISKFSN;NHTPKDQSPPARPHQ;NPRPKLRSPPPSSVI;VSPAKVGSPGNDFIA;ESHVKMHSPVETKKQ;QQKDKVPSPAPESDG;SSPKKRKTPDVETSS;PASTKLASPITQKSI;NDGAKKDSPQEKNGS;SSVKKALSPDPKEKV;SSVKKALSPDPKKSK;HVPRKVYTPDARVSV;LAASKKGSPSTLSLD;ASNQKPKSPPPADWV;HSLKKTSSPILEKPV;PKVLKPGSPTPTSKS;QLYAKDITPDDKEEL…
..L.R..[STY].......	319.792	93	3317	7358	1828214	6.96634	WSLERNLTIGEPIID;KTLLRKFSKLDEESD;VELQRLSSGVSVPPV;SLLQRIKSINFANYR;RRLSRADSSVSMLFK;GVLRRWSSGVCENYK;SDLGRTTSTGTTSKV;KLLKRKDSDAGEKGR;HHLLRKYSFEELKYP;SSLSRFSSEPVESIL;DSLSRPDSFRNPPSS;MKLGRLNSAQGTRSP;GSLGRTKSDTSSRIK;IELERVVTSKDEIRP;KFLRRVDTALKNIGI;AKLKRRLSVQERISM;QTLSRAQSQISSRRS;ANLKRRRSFQSVPRK;ASLFRDRTLGYSRRD;SPLTRFGSAVTRSIS;QPLSRKVSIPSSRIN;TSLARMSSVPEKEVL;FKLRRMKSNNHDEEQ;GLLSRWLSSHYHGGV;EALHRLASQEVSDIV…
.....S.[STY]..E....	316.961	63	3224	9950	1820856	3.576	RILANSESDGEIYTP;SCEKTSDSAPEIEKL;LTKLGSSSTSELHPK;SFPYHSASYKEARFD;KEGCGSQSGEEGSSC;ISAAGSESDHEENPS;EDLDDSGSDVEEDDL;KDDAASGSDEEDSEQ;NQPQGSDSGDENHKD;LLRSSSSSSKEQING;HPKSLSDSSEEGDEK;TPLTVSASFKEGKTY;SKKNESASDCETERK;IRASSSYSSHEIDEQ;DRDFVSESDSETPSK;PEEEASYSDLE____;AKAQASDSSDENQIG;MDQPASKSPGETPVK;DPVDYSRSANEVNLV;HRHKSSSSFSEKSGH;GSFVLSLSEVEDERS;LSASISDSEDEQDDD;VVAQPSDSDFEPEPV;SSIGDSISDVEGNVT;TDFGASPTRTESPGA…
.....P.[STY]P......	314.325	60	3161	4199	1810906	8.1861	PHDMEPPTPHSFMKT;SSRSIPTSPTSCYSL;SPKFGPLSPVNTNPL;IRRSVPLSPLAKTPR;ASTRDPPSPFEGFIR;EKKSVPVTPNAARTS;GTEPIPSTP______;KDEHIPSTP______;AGTTPPVSPFSGSSG;LNSELPSSPLSQKPN;RSLSMPASPPTPGTP;FIMSAPVSPIPGNVL;GNEDPPASPYAEALD;ASPPTPGTPVTPTNI;PTPGTPVTPTNISPT;KEVDEPPSPLATTHD;RLSKPPGSPSGLEPG;IDKKTPVSPEPAVIP;VVVREPLSPSPRVTT;VEIRTPGSPQNLIPK;NAATTPASPSLSKLN;PIVEVPSTPEQEQIK;PIIEVPATPEPIVEV;PSSGQPKTPSQLELE;IGGSEPESPPQG___…
....S..[STY].D.....	316.596	56	3101	8910	1806707	3.66181	LPNKSTTSDDAEKFP;QRNLSRKSVDRPEQS;SRSESRDTDDPKSPS;ESIKSRPSLDREKHE;TAEVSRKSSDVERKM;QSIGSEHSFDKSPLH;YETSSISSYDTSKRD;VQSPSRDSQDGDKSA;KKSKSYSSEDEFQDL;FKRVSRPSEDGKEKK;GSLASAKSDDSTRRT;SPPTSRRSTDTSSGT;MQQISKKSSDEIFVK;KNGDSRKSEDAGRTP;ARARSMLSGDTKTFK;GMRKSRSSGDVREST;CTEKSRKSIDHQLER;QHSRSKDSMDKLSFD;GGNTSRISTDKGSKQ;PNFNSSKSVDGVKDN;VLKKSYTSDDELDEL;SGYDSSASIDVGKPL;EPMRSRGSDDDLEHD;SHDYSSDSDDDKGKK;PNFNSSKSCDGTKDN…
.......[STY]P...R..	314.109	40	3045	2522	1797797	9.36415	NSQDDESSPPVQRSG;PQTEFMGSPYIDRSS;SQKLHQNSPMMTRKL;TKDIILGTPTDKRKT;___MAGSSPLQKREL;RNRSALYSPAETRSG;TLERILSSPEHDRLF;RKLPAKSSPGTFRGS;EENENETSPAFDRKV;ASTPEILTPSGQRSP;SVGQPDSSPTVIRI_;GEDGEEGSPENIRSL;ILIKAAGSPQHVRKT;HIRKTDASPGQLRKT;VNFLLTPSPSNSRVN;GRGRDRPSPDYGRGR;RIAGLTDSPISSRVR;PKGHCLCSPTTHRGS;SKENGAQSPQSKRQK;SSPSIQGSPGPGRTR;RDYSPRRSPYGGRSR;GVLADTVSPGVLRSM;ESDHNVTSPNSRRKA;KELKDDSSPAEVRTE;GRGRDQLSPDYGRGP…
.......[STY]DEE....	329.737	24	3005	773	1795275	18.5489	IQRKGYTSDEELEEI;LDADNYETDEELKKI;ENNDVASSDEEKSEK;DKKVQFESDEEDDDH;RASSRGISDEEDGET;EVVLNDTTDEETPTA;EFCETNPSDEECKVY;GEVENPLTDEE____;VLFGGDVSDEEAESL;______MSDEEHQFE;SFGSARWTDEEMDLV;VDDSDAGSDEEDDEE;SATKLEESDEEDADD;HEDTANISDEEDGYT;FEDEDVPSDEEDGGD;KDKKKGASDEENERE;HKRKGIESDEESPPR;______MSDEEHHFE;RRKRDESSDEEEDRR;PHAVPTDTDEELSVH;EVEETLRTDEEDTDH;DQDNYGDSDEEKGMS;VVFGGQVTDEEVESL;KKKDGGTSDEEKELP
....RR.[STY].......	322.829	63	2981	5458	1794502	6.94847	KISQRRNSQDIGDIR;SERCRRHSIAGSSVR;SEMNRRHSIAGSSVR;NSSRRRLSFPLTPSS;VQHSRRVSFGASKET;GGVPRRHSGPPKVEI;PARTRRHSGPPKFDN;PAITRRHSGPPKVEI;PARPRRHSGPPKLEN;PDISRRRSSEIELER;NKVNRRVSLPAKHDV;ASPDRRSSLDLPSSS;RPRPRRRSAGDVANR;PKIRRRKSETFRAQY;SVRNRRKSADFLETA;RNHGRRDSYADRTKE;HGISRRDSSADKSSS;SEKPRRLSGHMNSER;LCWERRSSFTHNRYL;KNEKRRNSFGSTKAG;KPMYRRDSSLRSENT;EKRKRRLSHISSSNS;NGPSRRQSLGGAENI;QKFDRRHSYNVPSSN;SVVKRRSSDESAFTY…
....R..[STY].E.....	316.47	37	2918	4006	1789044	5.66274	QRFRRLLSVEHAHFA;APYARVSSVEDPCTR;KDGDRATSLELQRNS;GGYGRVQSTEERAAT;KFFSRLLSKETSAKG;SSRIRQVSQELKRLA;HLRNRPMTAEPLAPS;FACKRERSEEPELLS;HTDIRPASAETKLQT;RLSSRVISDEDDDGS;AMKPRKLSYEAADKL;RSEGRGHSFEAVEDI;NRHKRHSSAEFRYDP;RNHRRGGSEEKNRKG;LKMQRLQSMEMLNRG;KSMDRKDSGENISAE;VEHQRTHSDEGYKPV;LRITRADSSEAEEKT;REDSRTESGEKKHVV;SPVKRDRSIEREEKR;RYVGRGGSAESTKLI;PSWERKASSEGSHGL;QTAKRTRSSETLQDA;RLPVREGSEEGSSPR;NRRSRTASMEIESVK…
.......[STY]P......	307.653	303	2881	50233	1785038	3.7373	PLGVENGTPPAKGSA;VKKRLSYSPSPAITR;GRRSASSTPVAPSNR;RGSSPGRSPMHYDSS;PIPNYMRSPNSSTTN;RKISGTTSPMLGKPG;AEKSGHTSPGISYIH;ASSKLYLSPTSLPLK;KQLPDISSPISTWDV;SWDDNSLSP______;LILTPLSSPPIKTQN;ENVEISHSPVFVKGD;PKSILKQSPLHPTKE;SRSRQKSSPASGSKL;EVRPNGGSPLHRLMG;KDEVLGKSPAPSESK;ISEKADETPNSSVAK;VAEAARFSPSQQGKV;RLKSLKSSPGPALNK;DAERWITSPVSSYGV;MTKSQTSSPTPHKYL;DCKTPKSSPFLIPKI;DTTAASTSPSSSSAK;SSYGVWRTPNAQTYR;GPQSGGVTPTGRQNS…
...SSS.[STY]SK.....	346.994	20	2578	56	1734805	240.331	PNSSSSSSSKCFPIL;DASSSSSSSKSFKVT;DSSSSSSSSKGKKVI;SSSSSSSSSKRAKRV;_MSSSSSSSKQMLDA;YFNSSSSSSKIIHRT;RSSSSSSSSKKSSST;ELSSSSSSSKTQLSN;_MESSSSSSKRAKAP;PSSSSSSSSKRPTTP;PRRSSSSSSKKKSKR;RHLSSSSSSKVALLW;PLVSSSSSSKRIALE;MANSSSSSSKSSISP;PRRSSSSSSKKKGPK;FSSSSSSSSKRGFRG;YGSSSSSSSKFNRYS;SLLSSSSSSKNQLAS;QSPSSSSSSKQPSLR;DKLSSSGSSKAQSSR
.......[STY]DD.....	615.305	67	2558	5797	1734749	7.83804	FEEKTQNSDDYQRTL;HENKLDLSDDEIEDW;GANSGSYSDDDDVEG;TDVINNMSDDEEGDD;KKLSKDVSDDELLTS;HPDKVIATDDETEDA;YRGGVVDSDDDLAGK;LKKKASGSDDDHASP;SITPQSESDDGDSDQ;SENGDVGSDDEGSKS;PIIKRTTSDDEMRFK;KTKIYFDSDDEDDKR;SLVKKQETDDEH___;EASEDEFSDDEKEAE;MTSLHIKSDDEDDDD;KKKKRKHSDDDDESE;SAQKNVISDDSDDDL;LGIYFLESDDRKTAF;TWARPRNSDDGYSSD;DDGLRQSSDDPSKGS;ASDRPHSSDDDDTTL;NNKQVESSDDEDEEE;ELKEGMESDDEIRRV;DDSSEEDSDDGFIAT;DLSDDMGTDDDMIDD…
.R..S..[STY].......	314.584	44	2491	8129	1728952	3.75686	QRTYSGGSDLFAEPL;ERSLSELSIGLSRGL;ERLESSISSKALLMV;ERLESVKSLNMNVKK;KRRSSDESAFTYKTP;NRDFSNPSTRRTRST;ARKQSKTSFSVQSPR;TRKISAASARAHTRK;KRRNSFGSTKAGLAD;SRKSSRLSLKGSKGR;KRRLSHISSSNSESV;QRTASSGSFESFDSN;RRQPSEGSFSHEANH;ERGSSSSSQIGVSRE;ERSFSEMSMTHSPPR;RRIPSSPSFSKLDLL;WRRKSSESSPVKSSR;RREGSGSSKYSGSSS;SRSASADSDPLVLDI;FRGESGSSKSTVERK;ERNFSTISETGSIRE;SRGASFRSEKSVSGI;HRVPSDKSLELLDIK;NRGTSERSQELLMNA;RRASSNVSVHHKSLS…
.....TG[STY].K.....	332.29	22	2447	447	1720823	34.6113	GPLDSTGSIKLQNYS;LTPSSTGSVKWNKGS;RRFGTTGTVKLLSD_;ESASRTGTDKLINKW;IVMGATGTGKSRLSI;FIMGATGTGKSRISV;__MGATGTGKSRLCV;FIMGATGTGKSRLFV;FIRGATGTGKSCLSV;__MGATGTGKSRLFV;__MGATGTGKSHLSV;FIMGATGTGKSRLSV;LIMGATGTGKSHLSV;__MGATGTGKSGLSV;__MGATGTGKSRLSV;__MGATGTGKSSLSI;__MGATGTGKSHLYV;FVMGATGTGKSRLSV;FIMGATGTGKSHLSV;__MGATGTGKSHLCV;FIMGATGTGKSRLSI;VIMGATGTGKSRLSV
.......[STY]D.D....	318.514	47	2425	5481	1720376	6.08345	RVDDNELSDEDGSSQ;SILPSVTSDNDIASS;YWLRECFSDPDADND;QQLVFEQSDNDEDMP;AHSVDNVSDYDQQTD;QVTEVDISDEDRRVK;KNDDSEFSDSDRYKK;KASNVTDSDSDSDES;EDKTDEDSDEDDQND;DDDDDDESDNDGRPV;SDVEGNVTDEDAVTE;DSLDSPNSDVDAKLY;REIEKDTSDNDEGSD;VLDSSKDSDSDAEKP;FHSHDYSSDSDDDKG;SNVTDSDSDSDESQK;SKKKQGSSDEDRASP;FGSNGSDSDSDRWTK;VQDEKKESDSDSDLD;DEKKESDSDSDLDLE;KKESDSDSDLDLEDL;SEANMEASDGDHEAE;STIKLQESDGDDGDD;FEPNSDGSDEDNDAE;MAAADDGSDEDGNAS…
.......[STY]D.E....	321.59	45	2378	4661	1714895	6.9624	KPSPHDLSDLENGGE;EKKMKKKSDAELSES;FKLRNKTSDIEKAAM;DKINDRSSDMESEPK;LTIHDKTSDKESDKV;EEDKSIDSDGESVDL;LKTGLTATDTEQGAA;QETKEAETDQEEEEQ;ESNATTESDIEETFK;KEGVEEESDVETIND;SRITADSTDSEVIPL;KKEDSESSDVEDDTQ;LAGKSEESDKELMNE;REKKVFSSDSEEEHE;MARKMKDTDSEEELK;YRDDDDVSDMEANFD;EEESEEDSDGERRKG;GNDVAHFSDTEENPE;DFDTDFLSDSEKNIS;DPADRYGSDNEPLSP;YREGLEESDIESS__;SSSNPFDSDNESDNK;LSEFEGTSDVENVKD;ENDLPGLTDTEKPRM;KHAHSPESDGESRHK…
.....R.[STY].D.....	315.634	32	2333	3544	1710234	6.61907	RASRVRRSLDGETHK;ASVVKRRSSDESAFT;VRESKRISVDERRAR;NQSGLRNSLDPNAYE;QGVKVRTSGDDTNGK;SSDVMRRSIDVYPKK;FFEKPRRSIDQQMEK;VSEGPRISSDGIGSS;EDEQQRMSIDNEKVQ;ISLNLRFSLDGEKND;LVTKDRESLDRYKND;NADMTRKSIDACTKK;ERGIPRVSEDLRDAL;QDMSLRLSVDGEKTS;MKKGKRKSMDENDVY;GAEFPRVSQDLKDAL;RREKPRKSTDKPEKL;VPHGHRSSKDIEKGS;_MENQRRSIDVFDPA;SRNSPRTSKDFSGSG;DDFEARMTMDNDDDD;TDDGLRQSSDDPSKG;AIPRGRPSHDYLDAM;ATFAKRPSIDEMNDA;QMEKARKSVDWLDRI…
.......[STY].P.SP..	324.818	20	2301	749	1706690	19.8055	KSSSSSRSIPTSPTS;PSVDVLSSSPKSPTL;NIPKFIMSAPVSPIP;KDQNSLSSSPASPAE;SPKTLLGSNPSSPRS;ILVRKFSTRPPSPKT;RPKLASRTRPPSPKR;SGLADFSSSPKSPLS;SFSSIGGSEPESPPQ;RYPYLPSSTPASPGR;DLPPFAKSAPASPTR;NIPFFAASAPASPTR;DQPMVDSSIPLSPQW;NIPFFAASAPTSPTR;EVEAVSVSSPRSPSP;YSSMLKASFPSSPHR;GSVKKRLSYPPSPAR;PQTKPAVSHPPSPLK;RAATLFYSAPASPTR;LSSQKAVSLPSSPHE
....R..[STY].......	307.653	209	2281	53687	1705941	2.91149	CCYQRTLSGGLHSPR;SGAPRKISGPLDSAK;SKVGRADSSTSDTIL;AGAPRKVSGPLDSTG;RFIKRKDSDAGEAGR;WTMERNLTIGEPIID;WSVKRNLTIGEPIID;WTVQRNLTIGEPIID;RGAQRTYSGGSDLFA;RVKDRLDSIDGKTML;KDGIRANSITDSKQA;KRNPRKFSNHHIEPV;VESYRNDSFAFEKNS;GDVERQKSLYLGSKK;ENRPRNRSALYSPAE;MAYQRKGSDLQPQRR;DVMKRKASEIDKSKI;QATKRLQSLKDHFVQ;YYNLRVKSANDRPKS;QSMSRVVSIPNAAKG;SFDKRNPSNVWDRST;ISMYRAFSGLQSRFS;ISMYRAFSGLQSRYT;KPVERLESSISSKAL;AITKRLSSMRDQFDD…
.K.....[STY].......	307.653	227	2072	98395	1652254	1.83967	KKSSGPQSGGVTPTG;VKGEPNVSYICSRYY;SKDVQADSDRGRTSR;SKLKLHESFGQDRSH;LKFKSWLSDVAVEKF;PKFANIGSTVYRAPY;RKGADSSSAHYVDRR;VKAEDKASGKSEKIT;MKREENVSSKRDEYQ;EKNEGDDSDA_____;SKKFFSASVPGSRIV;HKLTNSGSMPKKSSG;VKAEDKGTGKAEKIT;VKTSLMNSFKWIKSK;DKILLSNSTERLNLV;LKQSSAESVKKSRTV;AKDRSTDSKTTPSRK;QKSLYLGSKKGSFVD;LKKGNEVSFNKGVND;RKIGGSGSNKFSTSS;EKKVTFQSGEIVVRR;PKLQAVTSKKKKSRK;SKIQSSGSQRRLADG;RKASAVPSFTIKRMV;MKLKKQISDAKTKEL…
.....R.[STY].E.....	314.961	32	1845	4829	1553859	5.58095	LPRDPRGSLEVFNPS;EPKALRKSWEGNMDL;ESSCGRTSSEYFIHR;GHSKSRLSHEEDHRS;TPSYSRFTGEIGRGT;QVERSRRSVEFFEKP;TPRTPRKSMEFVPLV;KALSPRKSLELEYLD;QTRDHRLSKEDGEFR;LEQLMRASAELLGRG;EILMARSSSEVSIVN;RARRVRMSLESQTEQ;SEQRGRISNETERQR;LVQLPRFSEERPRP_;SVGSTRTSEESNLGA;RLERKRKSEEARIAR;GTLEARKSDEYKEVS;LEDLLRASAEVLGKG;MDDLLRASAEVLGKG;RCRYHRTSGETTSAA;QMDLHRRSLEADSEG;SGNSGRSSGEFSDDG;YSPFQRQSSELSDSK;TRGKHRISAELKRLE;KETSSRSSGEISKEL…
......R[STY].S.....	25.3055	44	1813	7853	1549030	4.78717	GLDMSERSRSSSLDL;GDQMSVRSASMSMSG;KRSFDERSLSELSIG;QRSFDERSLSELSIG;NSNAPLRTGSFSGAT;SHEEDHRSRSRDADY;MESSCGRTSSEYFIH;TDTQSVRSMSGPLGP;AENLSVRSTSFREDR;AGNKLSRSASSLSEP;LTKSFNRSSSSLSRK;SYSMLTRSASSVLKK;YSPAETRSGSGTPF_;LESPSPRSVSSLTSN;KRSFDERSFSEMSMT;___MVSRSYSNLLDL;NSSWGRRSGSWEIAS;TERCMLRSSSISFSK;EGIKIDRSLSSSRDG;DAGRTPRSKSMFVRM;PEIEDSRSDSGSKKG;FGASPTRTESPGAES;NDQMSVRSASIAGGE;VSWKTPRSNSSNDIV;KEQRERRSESLAKKR…
..L.K..[STY].......	21.3685	43	1769	9125	1541177	4.10545	VSLRKQFSNDEDTSA;NPLQKVPTSKPPFTV;KGLEKKSTLGASLVR;KNLQKKRSFGATIVR;TGLTKLGSSSTSELH;EMLRKTESEVTSRHH;GNLPKAASKDGKLTP;RSLEKEVSLDWKRLM;FLLGKQSSLAPERVI;PTLKKKASGSDDDHA;RNLEKLASIDAQLRA;KNLEKLASIDAQLRQ;RNLEKFASIDAQMRL;PILEKLNTSIDDSPK;NVLKKLVSIPNFKRS;GQLRKTSSVAQRSSP;RQLKKVSSISRLWKS;FQLMKQFSSLGRGKY;GALRKLESSKEEKAI;LLLRKGYSDLSVGGG;PSLSKLNSGSLPSPP;PSLSKINSGSLPSPS;HSLTKANSTETLQKI;SRLDKADSFRGP___;ESLAKKRSRLSAASK…
.......[STY]E.D....	22.178	34	1726	5133	1532052	5.8795	PERILANSESDGEIY;KTISAAGSESDHEEN;__MLHTKSESDITSL;LLSQVNESETDPLIN;ELKQEISSETDEKAS;VSSITPQSESDDGDS;RRRTPNDSEDDGTEG;DDDDDENSETDSPSD;SNLKSSSSELDFDRP;ESLIGGSSEGDLEYF;RPTFMRKSEGDQVEQ;ENGELSESEKDYDML;GDESNATTESDIEET;RFAIDDESEVDSRDV;YGEKTSYSEGDDNKY;AQSEGRESESDEKEE;KDTAAMESEEDVEKK;EEESEEESEEDSDGE;DDEQDDVSEDDSELD;DDVSEDDSELDDDDG;VVEDGNSSEEDGEKG;EEELSWDSEVDDEEA;SAVPTVGSEVDEDKD;SPLPLDQSEGDSDSD;KDIKQRLSESDSKTE…
...RS..[STY].......	22.1376	36	1692	6313	1526919	5.14615	DDTRSVFSVQSEMNR;DGSRSRKSGPINSNA;PSPRSVSSLTSNYAE;SLMRSGSSLLNNLLK;SPLRSTVSMPRIDCQ;DETRSENSLKLASEG;DDARSATSSNATRTS;EETRSEGSLKLASEG;DHYRSPSSSVSSPAN;ASFRSEKSVSGIGAG;GSFRSNQTN______;SSSRSIPTSPTSCYS;DDARSMISMQSERNN;RILRSSSSFSGKSST;DGERSKNSLEKNSVG;DESRSNASDAPSSVT;SGTRSASSSSGAPKD;GSFRSNATN______;EIKRSVASSTNRRTA;YQSRSPPSLPREVTV;MIQRSSKSSIQEPKI;KLHRSNSSSSSSSDE;__MRSMASSVSSKGI;KLHRSSSSVTLLFKG;PISRSHSSASYGARS…
.....S.[STY].R.....	19.9517	34	1656	6876	1520606	4.54046	SIGTGSASRRDFAAV;HGRNGSGSSRSEQFN;ETLTPSSSSRWSQFH;RANEFSSSERYSDLT;SSEDLSTSRRIQGSL;AEITNSLSRRFSGSF;RTFGSSLSLRSSLAR;SRTITSDTSRGGSKR;SSRLVSSSGRLSATQ;VQESLSLSKRHKFWE;DDAGLSSSSRHESQQ;SAYIPSGSARIPEPL;QRFDGSISRRVGSTS;ARYTPSMSGRQLFLD;ETDSPSDSLRDIHDI;MEEDDSESQRLDADE;HEEGGSGSRRGSIIS;SNSIFSRSARDEDDE;SRSVFSRSARDEDDE;GVEIFSRSARDEDDE;KILQQSLSYRTFSSV;VGLSSSDTGRGKSKM;LSELFSESLRSELNE;SGSLSSYSERYSDEQ;FTGDDSWSQRSGDLD…
.......[STY]GP.....	20.6441	29	1622	4081	1513730	6.63176	VSMKKTNSGPLNKHG;RPRNVRRSGPLEYSA;APSRTSHSGPINSNT;GGHKSSNSGPIPKKP;GEPIKKSSGPQSGGV;GEPMKKSSGPQAGGG;VESILAKSGPISSTR;PTTGLITSGPLNSAG;ITSGPISSGPLNSSG;QPTGLITSGPLSSNT;PATGLITSGPISSGP;ARTSYSTSGPISSSG;QPTGLIYSGPLSSSA;GNDRASYSGPLSGPL;ASYSGPLSGPLNKRG;HNSGSVRSGPNSGPV;SVRSGPNSGPVGHKL;LHKRGSHSGPLSHRA;KMALALFSGPVAKGS;KGNKIHYSGPLLVPS;PLDRGLYSGPLDRGC;PTERGFMSGPIERGF;KVDSVEVSGPLKLVH;PIERGALSGPLDAAA;DADPFGSSGPFKVSS…
.......[STY].EE....	19.1074	36	1593	7342	1509649	4.64674	VDCTSELSEEEFSAC;GHEHDHQSHEEEDDD;KLSSIEDSAEELGSW;ASVSSDASKEESVKK;PYDVTGTSSEEGYVG;VLKSNEDSVEENQSP;ESVLGQQSIEEAIET;PSDVIGTSSEEGYIG;APIPEPDSFEEKTQN;SLSEEDMSSEEDEVR;QRNFTVRSAEENDTY;LHQVKASSSEETSVD;SDSHSFGSHEEERVS;NSVGSTRTSEESNLG;PAASSDGSGEEDLLA;IISKKPLSSEEPANA;SFPLDLGSSEEIFSV;KDKIKEESEEEKDIE;KRKLKDDSSEEDSDD;DETEFMESKEEVNSP;IDLFGEETEEEKAAA;NEKFEEESEEESEED;SDDDIIDTEEEDDDE;NEEDSEETEEERDDV;LVVEDGNSSEEDGEK…
......G[STY].......	10.9753	174	1557	98558	1502307	1.70344	FTWAGDGSYSSKKEE;MLFSNVGSMFNITEN;RSPTTLGSLKGS___;LTSSTLGSLKLDPMN;FSASVPGSRIVSRAT;QDASVNGSRTDRSEI;EYLKHSGSLTRQSFK;SRDDFKGSFSYDNKS;EGSVELGSMRHDDSI;KGRLIAGSHNRNEFV;PEKGSAGSVKKRLSY;PAKGSAGSVKKRLSY;DTGSGTGSLSRLAGL;SAVEHHGSGRKSLSE;SRLSLKGSKGRPSSI;____MVGSIEVKSGN;YSPLAGGTLSGKYLD;VGNMKGGTLSGKGTL;DRGAISGTVSPEVDI;MRFLERGSQLVPSKI;SGRGDEGSGKCGSSG;NIHRTFGSSLSLRSS;IDKQVNGSVRLQTEN;YLGSKKGSFVDKDVE;RTDVGEGSFHAISRS…
.....R.[STY].......	11.5152	117	1383	59186	1403749	2.00648	NRGRKRASSSFGSNI;DGSKSRKSAPITTAP;GLGKLRKSLTIQTGG;SSSAGRRSGQLEPTI;ALEADRESMRQAMIA;SGSLTRQSFKNRGLV;AEDDFRVSLPAKLFF;SSVIYRASFGDDASG;NLPEERASSPEEMRK;DSDRGRTSRNCSSSR;GSVKKRLSYSPSPAI;RLMEERDSILRENAK;VYSPGRWSGIHTPRS;GSISFRHSSPLQRES;SSNATRTSAGFSFRL;RNDYSRNSTNSSFTM;EPLPPRKSNAVVTEK;STSRVRWSGFWNPKR;NSSASRFSGIFRSSS;KALGLRSSSSSGIKR;LGKKSRKSSRLSLKG;FTSLARMSSVPEKEV;DEDRGRSSRGHSKSR;TSDLGRTTSTGTTSK;NGFNHRRSSLGSVAD…
.......[STY].DE....	17.48	25	1266	4475	1344563	5.93327	IDFRQLHSFDEDTGD;DVNDDYSSGDENVLT;KENNDVASSDEEKSE;GENDEEASEDEFSDD;EEVVLNDTTDEETPT;STIAAANSEDEEELG;EPVYEGMSGDEDMNS;EASDKVVTNDEDDTG;LENKIKRSEDEDDED;DAVGKAKSFDEKHQL;VPKAPNFSEDEKDSE;FSEDEKDSEDEKMEA;AIIEELKSNDEEEKQ;EEIYELSSGDEDYSK;KIEEAEFSEDEEEIE;APTNGDSSGDEQVVK;LEDDEVQSSDEDETT;FGFVTYASEDEAEKA;KEESEEETNDEKGEK;SDVVVMISGDERDSN;RYGKKAPSTDERSVS;AESEDELSNDEKASD;TESPLMESEDEDGFP;YRENPPVSEDEGGDD;IRDVFGDSEDEEEAD
.....S.[STY].......	10.6362	189	1241	124523	1340088	1.63898	PLRTGSFSGATSHSG;FSGATSHSGQLNSGN;GRKRASSSFGSNIHT;IPPTLSLSFPGRRQS;RPRIGSSSAVFKSGP;SGYGPSRSNFGSTAS;NGSGSSRSEQFNPKT;VYYVQSPSRDSQDGD;SNKLLSRSLISPSQS;INVRTSKSLDLTDHV;SAKLSSPSLSSARRS;LENKGSRSDENLKVS;GLRSSSSSGIKRTEG;KEIVHSKSTNDLLSK;LSRDFSVTMQKNGLI;KLSSPSLSSARRSAS;KPRDVSDSREDLKSE;PRLSLSESSNRRSMK;NFSEGSSSFKGLSAV;PSSRQSPTTPSKPST;NEIVGSKSSAPQEKL;RVDPTSYSAKILVDG;YEGSSSASSVLKSGG;TRLSHSLSTKSLSLR;PSKMTSKSVNDNSKN…
.R.....[STY].......	8.37968	92	1052	54339	1215565	1.95631	GRLQTFLSFADEKEE;SRNSTNSSFTMRRVR;VRYTKETSLSAEIAR;GRKEDEHSQKEPSRR;TRTAKDRSTDSKTTP;ERPRIGSSSAVFKSG;QRLSETKSLLVELRA;SRENQNMSEKELKGD;TRDLHCQSIREKRKE;ERSLKQNSWNTKSFH;LRSFEFLSIRK____;LRSFELLSIRK____;ARLSPLISEKKRLFN;TRTSAGFSFRLEERA;SRQSAALSRGHLATV;LREVWINSE______;MRNKYGDSFPRYA__;GRIAKKATSEQLNDE;QRGKPQLSILRKVRR;ERRSPKISTPPDKKP;TRSIGQLSDGTQDLY;RRQPAEVTSPPRSPV;SRNKNPNSLENLIDP;SRNKNPKSLENLIDP;RRLSHISSSNSESVK…
.......[STY]..G....	8.47923	110	960	73315	1161226	1.81487	ENKKDQSSLSGRVEE;GYVSMKKTNSGPLNK;ASLSTKKSNSGPLTK;STFISKLSSSGGGGG;AMRMLKRSKDGSVAR;LSFPLTPSSTGSVKW;ASPITQKSITGGEKV;MTGSLNKSFEGGPRT;RVITWNKSFKGVPNG;NMKGGTLSGKGTLTW;RTITSDTSRGGSKRI;TSSNATRTSAGFSFR;RTYSIDRSSRGETDS;VSSGGGQSSLGYLFG;DGPGSYKSLSGKLED;EDASETSSSHGGLTN;STGDHDNTFMGSPSI;QSTLGLVSRHGSMAN;YDVTGTSSEEGYVGA;GYDQQPATVHGYQIT;PIPKKPSSGSGPIQP;SDVIGTSSEEGYIGI;KADDLASSVVGTPNY;KPFCSQASDLGIEMA;EGSFHAISRSGQNSF…
....S..[STY].......	9.18896	135	850	99805	1087911	1.73123	ATKASFFSGIIKNSF;RANMSKRTFGADQGT;PEMGSMRSMLFSNVG;VFNPSTYSSRSTNPV;TTTGSIPSLRQSLSG;KGWKSISSLNLKTKS;AEQKSPKSLESEKKG;VSRTSQASSKHLGEK;YSRNSTNSSFTMRRV;GSSLSLRSSLARTSS;RLSHSLSTKSLSLRS;TGSFSGATSHSGQLN;KASKSFNTYSSFKLT;TSPTSCYSLPTSFEK;PVEKSPRSVTSKPSV;FEDASETSSSHGGLT;DFGYSKSSLLHSRPK;SNFGSTASVKNEEGS;LATSSERSETEIEKA;DSSQSPDSQLALDEA;FEDASETSSSHNGVT;IPNSSPRSSPDVHNK;AGDGSYSSKKEEADA;EEKASANSNTKNNDK;REISSFPSSFNENFS…
...D...[STY].......	10.3793	84	715	52634	988106	2.20552	SVEDVPKSRASNQHK;LDRDMDASSVQKQGS;SFADGERSKNSLEKN;TGGDIKKSGELGKMF;TGGDIKKSGELGKMY;TGGDVKKSGELGKMY;PVKDLGQSKRSIAEF;MTKDDAASHISGTEP;LGRDIAASLRQHHRH;DDDDETRSENSLKLA;KDDDDARSATSSNAT;GDADDGASDLNYSSE;TPDDDDETRSENSLK;IVVDNIESEPMVNKV;GVGDIDASTDILGDD;AFEDLDDSGSDVEED;YDSDTHVSTRVMGTF;SHKDDAASGSDEEDS;SSVDKVSSMSQRPVS;QFVDWCPTGFKCGIN;SQPDVLKSLYSPLQP;SNTDADNSNDDDEEP;LSLDENASQNNPVKG;SQDDDARSMISMQSE;VTKDANSTDVRKARK…
....K..[STY].......	7.34827	76	631	57681	935472	1.95336	RIAKKATSEQLNDEK;SDASKEESVKKTSAK;MQVRKVYSQGANSQR;FADEKEESVRSRSKR;ANSKKYYSLPDISGR;SLDAKGKSFSDKKTV;SAGIKGSSHKEGEST;SSPLKWETFSSNVTK;LLHSKKKSVDLDEKQ;FSKGKNESFSKKGSG;RTTKKETSSKKWSAF;SSIKKLNSSTLQRSK;YHISKAFSFASSKLE;QSQIKKASFVVRATA;WMVKKNLSWPWKGNE;VPKIKNESFAKRGCG;LDWEKWSSFTHNRYL;VDFQKTKSLLNVSVA;NVNLKNISEKADETP;LGQTKDESIAALPID;LTAEKKQSSESGSPV;IPAKKVESKDDLISG;GIMKKKRSSTTMTTD;LSKVKQHTLVSGGVR;RAVPKKDSSEINLSR…

## Sheet: Site-specific level
Table S3C Motifs extracted from the differentially expressed phosphopeptides at site-specific levels
Site-specific_BR_MG_up (6)
Motif	Score	fg.matches	fg.size	bg.matches	bg.size	fold.increase	Enrich.seq
.......[STY]PR.....	615.305	85	818	4567	1891446	43.0357	PGVYDIHSPRIPSTE;LKESFEKSPRHDSYV;RHQAGLRSPRTNGRG;AYGNGNITPRSASLS;EESSVQSSPRSPPKV;NSTVQGFSPRYCNQR;DKSSPDASPRSHITV;LLTSSSSSPRATPTP;NIVSDDISPRQSKHT;PRQNLNHSPRNGADF;KKLEGRGSPRSPTTL;PFSSPRVSPRASRTK;RGEPNTSSPRRGSAS;IRTLGNASPRSSVGS;TRTLGNASPRSAMSS;SPINTSFSPRNVDNP;KTSAESQTPRRDSDS;REESPSMSPRMSPSM;RSGDLDNSPRLPAAG;ELSGSLESPRGTRSM;SHSFVGPSPRITLSK;PAGSRPSSPRSHCES;QTRPNGQSPRVFYGS;RRNMNAGSPRV____;ALIRTLSSPRSPIGP…
.......[STY]PK.....	615.305	81	733	5201	1886879	40.0902	KAQQTPITPKAQTPG;RSLEDLDSPKLLQSG;GRIMSSESPKVAEQP;KGGASEHTPKKRSQE;NRFHPPPSPKSSTCW;KIGPLGLSPKKIGED;YLSPPYTSPKWNAGK;DRNKPTGSPKVHVGE;SPPDSEDSPKDTKGI;PTVQQEASPKLVEDL;KYIGYVSSPKCGAIA;GQNKEGHSPKKSSED;AKLNEVTTPKSLQQG;PAPMTNASPKEACSR;DKAMNSVSPKVSNL_;SSRIMSSSPKPDPKS;EDYVEETSPKEASMI;PMRISAATPKKSNTI;YSGVEHVSPKSNGSK;NGSDRSRSPKDDVRM;IFKSNSQSPKENREN;ADVQSQDSPKGKVVI;MISSEPTTPKSFIVP;TDRSEELSPKAAVTD;FVKSASFSPKLNSAA…
.......[STY]PT.....	321.199	61	652	5872	1881678	29.9807	CKKINFATPTGLSRS;NRKQEDGSPTQSSAR;FPSPERKSPTYNSAI;VLSSSPKSPTLKSPG;RGDSLLSSPTRNVWG;VVTPKSPSPTLPADQ;PFRRFLLSPTIHRSF;LIKQEGKSPTFLKAD;EGRGSPRSPTTLGSL;DGERALHSPTKNRNF;ISKTSSKSPTGESND;MPDRPEQSPTGRVWG;RADSFLSSPTRNLWG;TGKIHFKSPTGLART;VGLGDKVSPTDIEEG;VSKVQDFSPTNKAAV;VQFGRLRSPTPFPAG;NGGSKSESPTAPKRT;QSSVKQTTPTSSSFR;ELISNISTPTGGLKN;AGRKQSTSPTKSSKL;IMKAISSSPTGQGVL;RGPEKIASPTVPGTV;SSISTIDSPTVLHPA;TTTAKPGSPTGMKSF…
.....P.[STY]P......	316.745	48	591	6097	1875806	24.9877	SKKSDPRSPQQSNSS;SAVASPTSPLAHARV;TQGFEPASPSPGSFK;MRVVTPKSPSPTLPA;RTLSSPRSPIGPPKY;DVKITPDTPGTRVVK;GDRYVPNSPGVQKSS;GGKKGPATPSAKQNG;EIKSDPRTPVLNSGR;SLAGGPPSPIEPRQR;MRLPDPSTPNLKIDL;DDSGLPSTPGRRWRL;GLLSDPFSPGTGRNR;PSITSPRSPESVKTS;AVEEIPETPVFEEKR;IAKGLPASPGAAVGQ;LGFGTPISPVPLNSF;DELLSPTSPVVENSS;DWQGAPASPSSYTVK;FTSPPPLSPELARKL;DARSPPVSPSKLSLE;VDSSIPLSPQWLYVK;PIVEVPSTPEQEQIK;QPPPTPTSPHQFLNP;FVSNFPSSPLGGPEP…
.......[STY]PG.....	313.95	30	543	4182	1869709	24.7008	EEVEKCSTPGSVAQK;RVLSMVESPGARQQY;PKSPTLKSPGAKSSS;PKSPTLKSPGAAAKS;LLQSVVASPGAAAKD;RASGDELSPGLKKEI;EEEKGEVSPGVKNGS;RSSSKAVSPGVSKLI;SFAQKNDSPGSSKEH;AMREPFPSPGRGTDR;SGTDSKKSPGSEPGP;VGPSEQRSPGAACWP;STKSISMSPGRGSSQ;ERKRGKDSPGKRGDS;ETAKKLDSPGSRNRM;RAVPKELSPGPRLGG;PPLVPLRSPGALERS;KDARSKVSPGSLSRS;RAVPKELSPGPNRSP;KTAKTVASPGRGILA;RPRDTDLSPGQPLQS;AVSGGSSSPGSGNRV;PPVPSATTPGQLSYP;RGGAPDLSPGISPRN;EDLERNRSPGDLTYS…
.......[STY]P......	307.653	159	513	68544	1865527	8.43552	GSATTFMSPPSSPRS;FVPFALRSPSGSTSS;KPAPTIVSPLSTRAE;ITPTKATSPLKDDDD;HTPRRTSSPMSSSSV;YMPLKERSPHSEADK;RDQQSSPSPSKSDHL;KDFSTYGSPSHSPVG;MKQIENLSPSIMKQV;STKPRNVTPALESKT;DPSTPGHSPVPHGGG;VRMDGRFSPIAGGRS;KLSVEAKTPAKNTFQ;LRSKAVDTPAGNDKG;VRMDGRFSPVAGARA;DGNKEARSPNEFKSG;QQQKAMLSPINTSFS;VRMDGRFSPVASGRT;GHAKRSLSPQPEHVR;WEKWSSFSPNKYLEE;QERMGQESPHRSVSQ;GTKKKLTSPVAKSSR;WCRDQQSSPSPSKSD;RKKSKYLSPPYTSPK;LKDQLELSPNRINGT…
....R..[STY].......	13.7241	56	354	87946	1796983	3.23231	PKHQRVASEEWTATK;CDFIRSKSQSLASTR;FDLERNFSTISETGS;ESVNRDPSTPGHSPV;RMSSRTGSTGLHRNE;DALIRTLSSPRSPIG;DTVQRRASSILQPDE;RAMPRVDSEGVMCGA;DDLPRSLSAADGNRT;NNYKRTLSGGLESPR;SRFSRSRSEPGRKTV;RRLFRSRSEPGRKGS;HLSPRPRSASSTPRP;SPRPRSASSTPRPIA;RMGSRQSSMMGSSQA;KVADRVLSWHATYGR;KPIQRPGSGSGRGAG;EALVRTLSMPKPKSL;CDYRRSRTVPIRASS;FYSNRKDSIVKKSNE;CFLRREVSGLRDSPR;EFTLRSFSYSELEKA;NFFKRLPSKSDMLL_;VESPRPASADAPGMR;RSSRRSASRSSGRVP…
.......[STY]SP.....	18.8346	23	298	10221	1709037	12.9053	KHKRNSPSSPQDEGR;EFRDLITSSPMEAKN;REDYVEETSPKEASM;EMLDHCRSSPASQPQ;NRGDSLLSSPTRNVW;KITPTKATSPLKDDD;KYLSPPYTSPKWNAG;ETNFMKSTSPSGPGA;EAGRKQSTSPTKSSK;RWCRDQQSSPSPSKS;RTDRLDKSSPDASPR;PLPNSKVSSPRTPQA;KDELLSPTSPVVENS;LKRNLSPTSPIFTPT;SFKVGHYSSPSSPAF;AQSPSAASSPSSSAS;RLSPKSPTSPTDEHV;EVEAVSVSSPRSPSP;PSVDVLSSSPKSPTL;RIKVGKVSSPTANVS;PIRPIGSSSPKSNID;KPSDTAYSSPREENR;REHPIYDSSPSAIRE
Site-specific_BR_MG_down (1)
Motif	Score	fg.matches	fg.size	bg.matches	bg.size	fold.increase	Enrich.seq
...SSSS[STY]SK.....	1252.15	20	404	22	1891446	4256.18	PNSSSSSSSKCFPIL;DASSSSSSSKSFKVT;DSSSSSSSSKGKKVI;SSSSSSSSSKRAKRV;_MSSSSSSSKQMLDA;YFNSSSSSSKIIHRT;RSSSSSSSSKKSSST;ELSSSSSSSKTQLSN;_MESSSSSSKRAKAP;PSSSSSSSSKRPTTP;PRRSSSSSSKKKSKR;RHLSSSSSSKVALLW;PLVSSSSSSKRIALE;LLRSSSSSSKEQING;MANSSSSSSKSSISP;PRRSSSSSSKKKGPK;FSSSSSSSSKRGFRG;YGSSSSSSSKFNRYS;SLLSSSSSSKNQLAS;QSPSSSSSSKQPSLR
....R..[STY].......	13.2871	58	384	92585	1891424	3.08564	SDIARGLSVAVPPFI;RRLSRADSSVSMLFK;RQMRRSNSSTLGEML;NSSRRRLSFPLTPSS;VQHSRRVSFGASKET;NPKSRPATAMSNPPK;PNHKRTLSASSNLPS;DTVQRRASSILQPDE;TVQRRASSILQPDEQ;QFDLRSESTRLEDAG;VELSRSESRDTDDPK;DVEERVVSPLSSPRQ;DRLNRVDSDADRRFY;RPRPRRRSAGDVANR;DMYSRVNSIPRVGSE;RNHGRRDSYADRTKE;SMLTRSASSVLKKSY;KPRSRRMSLSPWRSR;PLNERILSSMTRRSV;TSSARSFSDVYEGKG;QSVTRKASFVVRAAS;MNSPRMNSWLNKFGF;ERVNRMVSSVDKVSS;QCDYRISSPCNKSVG;STFARKQSKTSFSVQ…
.......[STY]P......	14.4105	55	326	89824	1798839	3.37866	PRGMEPISPMSSRMS;PRGMEPISPMSSRVS;SEEQEHASPEHVRRF;SKLPYRYTPDPELVG;ITCFFGESPYQSSKL;SPPDSEDSPKDTKGI;SASSNLPSPTAKKKF;GKEGSKLSPHEEAPS;CNKSVGNSPNLSARQ;QANLEQKSPQKSTIR;DDEGNHKSPKNLLRS;SVDVLSSSPKSPTLK;VLSSSPKSPTLKSPG;__MVETLTPSSSSRW;_____MESPRVEESY;LEHLFRSSPPPFKLL;AKVAEQKSPKSLESE;DFSSSPKSPLSPEKS;KTSFSVQSPRMTSLS;GRWSGIHTPRSTFGY;LEERNIGTPSNSSRR;NIAKEERTPEKSSRD;KSLAYLPSPTLRMLN;HEFDYDGTPRHLSEA;VGSAVDHSPPLDEPQ…
..SS.SS[STY]K......	353.04	20	271	46	1709015	2741.88	NSSSSSSSKCFPILG;ASSSSSSSKSFKVTS;SSSSSSSSKGKKVIQ;SSSSSSSSKRAKRVK;MSSSSSSSKQMLDAL;FNSSSSSSKIIHRTV;SSSSSSSSKKSSSTS;LSSSSSSSKTQLSNN;MESSSSSSKRAKAPG;SSSSSSSSKRPTTPS;RRSSSSSSKKKSKRK;HLSSSSSSKVALLWE;LVSSSSSSKRIALES;LRSSSSSSKEQINGE;ANSSSSSSKSSISPR;RRSSSSSSKKKGPKA;SSSSSSSSKRGFRGG;GSSSSSSSKFNRYSS;LLSSSSSSKNQLASA;SPSSSSSSKQPSLRN
Site-specific_BR+2/BR_up (2)
Motif	Score	fg.matches	fg.size	bg.matches	bg.size	fold.increase	Enrich.seq
.......[STY]P......	307.653	214	771	94463	1891446	5.55766	YAGESFRSP______;RGWSESASPNVRGPP;DEIADAKSPRKGADV;TEFVQVFSPTHLKMR;PGVYDIHSPRIPSTE;ASREDPTSPPGLFFR;DDVKLDNSPSSSTKD;ADAEAIKSPGDANDE;YSKILISSPTWGNHK;GGGLVSMSPSHTPRS;VSMSPSHTPRSSDKV;QQTKNHGSPQTPPKT;VLRGQGDSPVRICEP;ESGGSCFSPRVVNKE;KDFSTYGSPSHSPVG;EASFKVFSPVGIGPN;LVVNLNKSPREVFNA;RPVYYVQSPSRDSQD;TPVTRSSSPLQFQDS;SPPDSEDSPKDTKGI;MKQIENLSPSIMKQV;RNQKLQETPHHRTRS;VRMDGRFSPIAGGRS;IFKGLVASPDGTRVI;EAEIEDKSPKAKAKS…
....R..[STY].......	307.653	82	557	87946	1796983	3.00806	AELKRLDSTVQDLED;FSISRCFSTVIDGLK;ASLQRQFSHGHSQKS;LTIDRSISTIPGFMI;DTVQRRASSILQPDE;KMFLRGDSVIIVLRN;YLPLREASLHTIRHV;EVLKRWRSLCGVVKN;EMLRRWRSLCGVVKN;GTLPRQSSFGYSHKN;LGYKRSKSNQYPNTS;DILVRKASSTSNKGC;PLKRRQKSKKEPDDL;DQLNRMVSGLDGKLL;GPFTRKSSASGSSKQ;VVWWRLPTEIPEVNL;KHLTRMISSEPTTPK;GEVSRSKSDEIPKSE;HLSPRPRSASSTPRP;SPRPRSASSTPRPIA;ADKQRLESTHGRVAV;QMLLRHVTTVKN___;PPFSRKVSSTFPRTS;RYVSRRLSSSGKVLS;AGIARTISGQPPLKI…
.....S.[STY].......	8.76414	92	475	173886	1709037	1.90362	LKAKLSLSSDEIADA;LKLRPSDSNITEDQE;PKLVESESGKFRLFE;RDVTSSLSSKTRDVS;LQGYKSDS_______;QEMLASKSEEKRYFE;AVTYKSKSSISNSTF;FSTYGSPSHSPVGSM;VYYVQSPSRDSQDGD;MGLKVSASQKLEEKN;NIIAPSFSISRCFST;SKFLLSPSFSKSSPS;ITLSNSKSQSSIEFN;EGKNLSQSVSFSERA;RADMASLSKDWRGIP;TSRSISPSFNSRSLK;SHGGGSLSRRSSLSL;KNLSQSVSFSERATP;LFEPLSQSFKKKRTP;TKAALSGSFKKKTNE;TKKPYSRSIVGATLE;YILPLSTSIKLFPHF;RFRIISASFRRNYPS;RVFKFSESAIDQIKS;KKLLASDSRLRPDRY…
.......[STY]D......	7.73422	48	383	78977	1535151	2.43609	GRSSGEFSDDGAGKE;DDESSIATDLDDDEK;NNRGNELSDHDFRQG;SHGHSQKSDDGGAGS;SIRKGNKSDLSDKDK;KGNKSDLSDKDKMNV;KLLLNNSSDGSVGDC;VFVPWVETDFRTGDA;____MGSSDIDKSSK;RQLQGYKSDS_____;_____MGSDSEVEKS;KASRTDDSDDEDAIV;DELRSMWSDSDDEKT;______MSDDEREEK;GKRIMGDSDSEDLDD;KQAYFGKTDSEGGFE;NKHCGGESDDHDDAD;DDDDDDESDNDGRPV;QLLLHPESDDSAQLS;EEESEEDSDGERRKG;SEANMEASDGDHEAE;SLLGEDQSDEIVEGV;PHAVPTDTDEELSVH;ASGDVHLSDEDTSNP;CEEELAYSDKSIDEH…
Site-specific_BR+2/BR_down (2)
Motif	Score	fg.matches	fg.size	bg.matches	bg.size	fold.increase	Enrich.seq
.......[STY]P......	307.653	82	462	94463	1891446	3.55389	CKKINFATPTGLSRS;RPPSLLESPKKKRRT;ESHVKMHSPVETKKQ;SEEQEHASPEHVRRF;GSDDDHASPPKRHVN;ALQRSVNSPVLEDKR;GPLRDATSPSSSSGG;SASSNLPSPTAKKKF;GKEGSKLSPHEEAPS;VLDFSSGSPRSFLIT;PAKQRLRTPPNFSRR;TGKIHFKTPTGLART;IRRSVPLSPLAKTPR;SVEGGRQTPSLQFPR;_____MESPRVEESY;KGSGETVSPYSISYK;FELRNYQTPQGKVSA;GSAESSSSPTAASDA;SSSFRLRSPSLNSIR;GQEKTLASPLDVKSG;KKKTTSSSPKKRKTP;AKVAEQKSPKSLESE;ISAQRLDSPEPVAEE;RHQMKQESPDRGTVV;HVKGGAGTPKKPGRT…
....R..[STY].......	307.653	63	380	87946	1796983	3.38754	SGAPRKISGPLDSAK;RRLSRADSSVSMLFK;SEIRRAYSSPDFNWA;VQHSRRVSFGASKET;RGSERDWSGSTDRKH;PNHKRTLSASSNLPS;DDFKRSDSCSSTSQD;IPGRRFGTTGTVKLL;PDISRRRSSEIELER;SDLGRTTSTGTTSKV;SAFKRSTSESTLGRL;RPRPRRRSAGDVANR;SVRNRRKSADFLETA;NRRSRTASMEIESVK;GSLGRTKSDTSSRIK;RANARQMSCLFGDRK;NLSVRSTSFREDRDD;QRMVRLASSFQGENP;NKLSRSASSLSEPKK;PIIKRTTSDDEMRFK;IELERVVTSKDEIRP;QNGSRSTSKDGKKDA;AKLKRRLSVQERISM;STIERLASTTTRTAK;MNSPRMNSWLNKFGF…
.....R.[STY].......	8.70935	42	317	80012	1709037	2.83	EPLRNRLSEQTEKQS;EEEHHRASQGGAGGV;VKEKDRGSERDWSGS;KALSPRKSLELEYLD;TKKSGRSSEGDLTLL;LKNTNRLSLAMERTG;SGSLTRQSFKNRGLV;ISLNLRFSLDGEKND;RAAQIRGSQGAVAKE;RAAQVRGSQGAVAKE;QGVKVRTSGDDTNGK;PGYGMRKSRSSGDVR;RFGNGRTSDGGSKFE;DQLLARSSDELQRVT;SRRQGRTTSIYNLLG;GAEFPRVSQDLKDAL;AGTSPRYSVGSKDPF;GMRKSRSSGDVREST;DLSNKRKSLWWSRWI;SVGSTRTSEESNLGA;EKYVSRFTENAEELL;ASPGGRSSGGRSPGY;ESIKSRPSLDREKHE;GGNTSRISTDKGSKQ;HQNGSRSTSKDGKKD…
Site-specific_BR+4/BR+2_up (0)
Site-specific_BR+4/BR+2_down (0)
Site-specific_BR+8/BR+4_up (4)
Motif	Score	fg.matches	fg.size	bg.matches	bg.size	fold.increase	Enrich.seq
....R..[STY]P......	317.431	33	827	4639	1891446	16.2696	EASQRGGSPQVSKTP;TPVTRSSSPLQFQDS;VSSPRSPSPMAAAAG;GTHRRHASPSVRERS;DVEERVVSPLSSPRQ;QLPLRQQSPIEERKP;FDTSRPPSPLVRSGG;RHRSRSRSPDYHRGR;PGGRRDRSPVRDGSE;TFKPRPDSPVRGCNF;RSRSRSLSPDYDRDR;IATSRSISPSFNSRS;AMDSRSPSPRVDED_;RPYSRSVSPEEKRYS;VDPPRPKSPPKNDKN;SSRERDPSPYRRHER;AKPNRSPSPSLGRNF;FGRKRSLTPARRSLS;GIHKRHTSPSVRERS;RSPSRSRSPVPSRPK;NTAVRGATPTTENVQ;VTPIRKQTPPPQAIL;DPSPRVPSPLPSPAP;LDRLRHRSPSPMGSA;PESSRPLSPYPNYPD…
.......[STY]P......	307.653	152	794	89824	1886807	4.02122	GVNVKEESPFSAGIK;RLLDGSSSPERSSPT;ESSEKPKSPPPTENP;KSDQETSSPTEKNAN;ESHVKMHSPVETKKQ;MDERGDISPVEENGR;GRLADGNSPVLSGIT;RDQQSSPSPSKSDHL;SKSDKLVSPSPIKDK;SDKLVSPSPIKDKPL;TPSTAPVSPAKSILS;DDQVPKKSPPPTPAF;IDKKTPVSPEPAVIP;IPSDGKVSPDMLMEQ;KASRGDLTPEELKER;GDTRHIGSPTAKPRS;GKEGSKLSPHEEAPS;VLDFSSGSPRSFLIT;FRSFSQKSPNSNISS;SPKAASVTPEISKTE;EKAITFSSPARFHSG;AKGKSKLTPNESEEE;MAAAAGVSPEKISLS;KDEVLGKSPAPSESK;VRSLETKSPEQSGTK…
....RS.[STY].......	316.602	36	642	8990	1796983	11.2086	TEPKRSDSIDDIFGN;VGGSRSPTHSERDVE;NFMHRSSSTPCLLPT;GHPDRSLSHQASYED;QHALRSLSSQEGLSS;NFMHRSSSTPCLSPT;CPPKRSYSAHQNRHN;KRSRRSSSDIEKLDK;AGLARSSSWFDMNGG;KRKNRSKSVDNFDAL;GAPARSRSTADISKE;GHRHRSKSYDKDREE;RDRHRSKSYDKDRED;DNRHRSRSRSPDYHR;GKPCRSKTESDLHTK;SSSWRSWSFAFKRSR;RHRSRSRSLSPDYDR;SQRSRSVSFSPDRVR;IPPPRSRSTVDYPSR;YRRSRSRSVDRYERD;EKSQRSRSVSFSPDR;RVDSRSSSVSTKKLN;IAVGRSKSLPEGLRK;SYGKRSHSQSDYGEN;GVGGRSASGPLSPMP…
....R..[STY].......	307.653	82	606	78956	1787993	3.06423	RRLRRLKSAPMPEFI;DVDRRNRSAESSFQS;HAVERTPSMSELNEI;NEMIREHSHEIVREN;GEHSRHKTSDDIPSS;RAMPRVDSEGVMCGA;PSKGRKHSLSPDERS;YSIPRFASTQDMSSA;DTVQRRASSILQPDE;TVQRRASSILQPDEQ;YLPLREASLHTIRHV;LAKVRTKSFSVQDGK;EVLKRWRSLCGVVKN;EMLRRWRSLCGVVKN;LAPWRRKSSESSPVK;VDIPRVPSVVENSNQ;KISERAQSLQDLSFA;RSQSRDLSDRENSER;DLSDRENSERDRGRD;FTSLRTESDGGIKGD;ATGRRTPSFLDSMNI;MFDQRQKSMGLPTSD;VNMTRKTSQSASTER;GVAERKDSFEDGKVH;EEGHRHRSKSYDKDR…
.......[STY]..E....	7.78726	68	524	106294	1709037	2.08651	GLGSKKKSIAEMFQD;KEASPTKSDQETSSP;SKGELEPTASERDLS;SPEETNKSNTERSGE;DDIKEACSGTEEGQR;EKLDSKSSDIEDTEN;IKERPSGSDEEIEEF;GSGYGRKSEYEEPTP;GSSRNEASISELYPR;PEKVDRVSCHEEEHK;RSQLLHKSLVEEVHK;DLWLKARSFAEEAAK;DFWQKARSFAEEAAK;TKLVDATSGQESLAG;RKMKDTDSEEELKEA;SGVVDCTSDDEKKAK;QSWSKKGSEEEMIKQ;LQQDGQVSRREKGSS;______MSDDEREEK;GHSKSRLSHEEDHRS;EGSDIGGTLSEKSKT;GPPKQQDSEAEQTLN;NSSSGHRSANEQLPV;SLLQVKASSSEESGA;REKGSSHSQEETEPL…
.......[STY]..D....	7.42868	57	456	90790	1602743	2.20666	LSLPISRSSFDLDPL;NRLSELGSNFDLEKL;GELEPTASERDLSVE;SKAGASNSLEDEGPA;IPAKKVESKDDLISG;ELKQEISSETDEKAS;GNLKKEKSVEDLLKQ;YRKLINSSFADLQKP;GSRSPTHSERDVETS;KFLTESGTFKDGDLL;NDRASKGSWDDFIDG;RSLSHQASYEDRRAG;SSMEKIPSLSDLEHR;TKKSGRSSEGDLTLL;YRGVDLDSLLDMSTD;VAEAEKGSSDDLKSE;LLATEAGTNRDKLVV;LRLRKSPSLLDLIQM;AEKVASQSVKDAKVK;GKYETRPSLKDGKVE;MRNSLNFSMRDAPGA;YRKLLNSSFLDLQKP;EGKLKESSSIDYRLC;VIPLDQQSGRDGSVV;LRPMSSNSRSDQSGV…
......G[STY].......	6.04659	53	399	98791	1511953	2.03294	GGTYSEGSQVSNLNS;KGFSHTGSKRPLTSV;FRRFGFGSQLLQKTV;TDDYNYGSRSRSSDR;PSHDERGSAGQVDRS;HKEGDTGSAKQKKVK;VKAEDKGTGKAEKIT;GGGASEGSWRN____;FATHEDGSFKGFGHV;AEVLGKGSFGTAYKA;_____MGSSASSSKS;VSRREKGSSHSQEET;KWIKNQGSDFYVDFS;AKSNSIGSSRNEASI;NSKVKEGSTKFHRQN;DRGAISGTVSPEVDI;LKKELSGSAKKGDLP;TKPTQAGSGKGTTST;QKSLYLGSKKGSFVD;YNGAGGGSSSKDVEF;TIPRGGGSSSKDFKT;SETGQRGSEKWGSYE;ADEKKEGSIDRDAVL;SKLVSHGSRTLKQAI;RRFGTTGTVKLLSD_…
Site-specific_BR+8/BR+4_down (3)
Motif	Score	fg.matches	fg.size	bg.matches	bg.size	fold.increase	Enrich.seq
.......[STY]PR.....	318.844	28	279	4567	1891446	41.5639	RHQAGLRSPRTNGRG;KKLEGRGSPRSPTTL;GRHDDPDSPRTPKSR;REESPSMSPRMSPSM;PAGSRPSSPRSHCES;YPDLCEVSPRWITAE;RGEPNTSSPRRGSAS;RSGDLDNSPRLPAAG;RRNMNAGSPRV____;GKESEVSTPRSFTEE;QAKESAYSPRGDFES;RPSASGSSPRAD___;IKSPLLRSPRESLEI;TSKKQSNTPRGGSIL;LPNSKVSSPRTPQAS;QGGVAEASPRPRDTD;PGNTMFDSPRRQSSL;SSTNTSGTPRSTPLR;AAVNGVASPRFRSLH;PDLSPGISPRNYAMS;PSDTAYSSPREENRV;SSQSGSVSPRGKYSR;SPINTSFSPRNVDNP;DQDIDHHSPRRDVSA;SSGITMPSPRQPQTA…
.......[STY]PK.....	316.058	23	251	5201	1886879	33.2438	GRIMSSESPKVAEQP;SPPDSEDSPKDTKGI;DDPDSPRTPKSRLGI;EKTEVIASPKASQAV;YLSPPYTSPKWNAGK;RGVDFWASPKGQMEG;MISSEPTTPKSFIVP;NGSDRSRSPKDDVRM;ETPEVSASPKASQSM;SLAYSPTSPKLSPSS;GRPIGYNSPKERSSA;LPAEDPASPKPSTPV;DQVDYTESPKWKVGG;DDDETPSTPKADALF;GGLGMRLSPKSPTSP;HSFQEPSSPKMMKSP;DVFDSEISPKSILDT;NVPTSDNSPKADPCE;AYLGNALSPKSQYGV;SAVAEEKSPKAKAGK;___MRVVTPKSPSPT;DQSGVSDSPKSNLPM;KSLESLDSPKLLQSA
.......[STY]P......	307.653	72	228	84695	1881678	7.01593	CKKINFATPTGLSRS;VQKSNPSTPNSRWFS;PGRSGLDTPASSARN;LASGEAPSPSFGRMS;MKQIENLSPSIMKQV;VRMDGRFSPIAGGRS;KLSVEAKTPAKNTFQ;SASSNLPSPTAKKKF;EGRGSPRSPTTLGSL;DGNKEARSPNEFKSG;WEKWSSFSPNKYLEE;SASAAPFSPSPAVPR;RKKSKYLSPPYTSPK;PGGRRDRSPVRDGSE;HPPEELNSPASKKCL;TSSGTNASPDRRSSL;TNFMKSTSPSGPGAT;KMKHKRNSPSSPQDE;DDSGLPSTPGRRWRL;ERKRGKDSPGKRGDS;SDSKFLLSPSFSKSS;GPQSGGVTPTGRQNS;GIGRWDATPTPGRVG;GRWDATPTPGRVGDA;PGRVGDATPSVKKNR…
....R..[STY].......	8.50246	28	156	87946	1796983	3.66743	NKLSRSASSLSEPKK;_MVSRSYSNLLELAS;ASLQRQFSHGHSQKS;WGTSRTQSSSWAAAL;QRVRRHDSDDDSDGS;PNHKRTLSASSNLPS;SSFTRRGSMTYTKTP;SSLPRSLSQKNPHKS;SVRNRRKSADFLETA;CCLPRLLSSRSFSER;KPIQRPGSGSGRGAG;TASARVISFDRRVGL;EALVRTLSMPKPKSL;DMYSRVNSIPRVGSE;DNDGRPVSVDDKVRK;RELSRKLSASAAPFS;SKYQRSLSMPASPPT;GASSRSGSHEDSDAK;GFLTRTLSDVFDSEI;GGLRRSFSSYPDLCE;VQVERQNSEVSYFAD;LSLVRTSSLFLEDLS;RTVNRQCSSGLQAVA;QMSVRSVSIAGGEIA;RSNTRSLSGVASSEV…
Site-specific_BR+8/MG_up (20)
Motif	Score	fg.matches	fg.size	bg.matches	bg.size	fold.increase	Enrich.seq
.......[STY]PK.....	615.305	142	4423	5201	1891446	11.6756	KAQQTPITPKAQTPG;RSLEDLDSPKLLQSG;GRIMSSESPKVAEQP;DDDETPSTPKADALF;KGGASEHTPKKRSQE;KIGPLGLSPKKIGED;YLSPPYTSPKWNAGK;RTSLDGYSPKVSEES;RNKEWESSPKIFAYK;SSQTKPSSPK_____;FPTPAVKSPKEASPL;SPPDSEDSPKDTKGI;DGTLSVGSPKTKKTG;PTVQQEASPKLVEDL;EAEIEDKSPKAKAKS;KYIGYVSSPKCGAIA;IERNCQNSPKKLKRD;GQNKEGHSPKKSSED;AKLNEVTTPKSLQQG;SATGMSGSPKKGGHG;PAPMTNASPKEACSR;SEAVLDMSPKSTVEG;DKAMNSVSPKVSNL_;CKWASSESPKSCSEE;SSRIMSSSPKPDPKS…
.....P.[STY]P......	320.474	154	4281	6947	1886245	9.76734	KDQSYPGTPVPLQLM;SKKSDPRSPQQSNSS;ESSEKPKSPPPTENP;KFMPEPGTPEYEELK;RFMPEPGTPEYEELK;ASREDPTSPPGLFFR;RGNYTPSSPSLSTRL;NASEKPSSPNTVVRV;TSSSVPASPFKHRSS;HSRSGPRTPDQANKQ;SAVASPTSPLAHARV;PAVSHPPSPLKLPPS;AFFPAPKSPTPSTAP;TPSTAPVSPAKSILS;VLSSSPKSPTLKSPG;TQGFEPASPSPGSFK;IDKKTPVSPEPAVIP;MMNKSPLTPESNQRE;RTLSSPRSPIGPPKY;GDRYVPNSPGVQKSS;QKITEPKTPYHRMID;MKITEPKTPYHRPKI;PNKSTPATPRDRVSK;EGRGSPRSPTTLGSL;GLVEFPRTPYSRTLL…
.......[STY]PR.....	318.268	97	4127	4230	1879298	10.4422	EHPPYNGSPRSRSRS;PGVYDIHSPRIPSTE;RHQAGLRSPRTNGRG;AYGNGNITPRSASLS;VSMSPSHTPRSSDKV;NSTVQGFSPRYCNQR;DKSSPDASPRSHITV;LLTSSSSSPRATPTP;ESGGSCFSPRVVNKE;LVVNLNKSPREVFNA;NIVSDDISPRQSKHT;PRQNLNHSPRNGADF;KKLEGRGSPRSPTTL;VLDFSSGSPRSFLIT;PFSSPRVSPRASRTK;SPINTSFSPRNVDNP;KESVYLNSPRKTKIV;ALELTHLSPRPRSAS;GKTTNFPSPRLTPNE;RRCSAAVSPRRISGS;REESPSMSPRMSPSM;EVSGLRDSPRSAGSG;EMMIPIPSPRGNHIF;RNMSDNASPRFGMIS;RDHNLEKSPRVSVVK…
.......[STY]P..S...	317.701	153	4030	8628	1875068	8.25075	FVPFALRSPSGSTSS;DSGCRETSPINSSEG;RLLDGSSSPERSSPT;VSSPPVESPPRSSIS;RVRPAVKSPPVSQLD;NRKQEDGSPTQSSAR;DDVKLDNSPSSSTKD;MDRNASNSPNYSQRN;HTPRRTSSPMSSSSV;SYSSKSESPLSSLKA;LPSAFKNSPANSSVT;RDQQSSPSPSKSDHL;KDFSTYGSPSHSPVG;GVRSPVKSPICSPNQ;DRRRERRSPGPSGLL;KTTPVKGSPGGSLSR;DVEERVVSPLSSPRQ;VRMDGRFSPVASGRT;PVAADARSPPVSPSK;KDEVLGKSPAPSESK;QERMGQESPHRSVSQ;TDRLDKSSPDASPRS;ISEKADETPNSSVAK;ELRDKSGSPVRSEPE;WCRDQQSSPSPSKSD…
....RS.[STY].......	615.305	143	3877	9491	1866440	7.25341	SSARRSASTSLESTA;DRIIRSSTPENVGKR;DRFSRSASADSDPLV;CDFIRSKSQSLASTR;TEPKRSDSIDDIFGN;QMSVRSASMSMSGGE;NFMHRSSSTPCLLPT;QMSVRSVSIAGGEIA;TPVTRSSSPLQFQDS;RYQQRSASPEIVEVH;LTIDRSISTIPGFMI;PVATRSFTLGPQFLQ;NFMHRSSSTPCLSPT;FGRLRSPTPFPAGLP;SELSRSISFLYTKLE;TIQQRSNSIHPYKLQ;CPPKRSYSAHQNRHN;RQRERSPTPVYDDLN;VATRRSGSLPSTVKR;VYISRSSSVTSDVNR;RGNKRSKSTTSPLKY;DDLPRSLSAADGNRT;PKRYRSRSKSPSRPG;RYRSRSKSPSRPGST;HSYSRSASPARRDSR…
....E..[STY]P......	314.709	68	3734	3674	1856949	9.2044	RGWSESASPNVRGPP;KSDQETSSPTEKNAN;HASLEIKSPPHIPSS;KKTSEVNSPIKNEEV;FPSPERKSPTYNSAI;PATDETRSPPPQSQT;LKDQEEKSPMTAKPV;HKSSEIKSPLLRSPR;SKGYEENTPGRGGND;KDSRESKSPTLRSPG;QPVREDISPSNPRSP;HFARECTSPAVK___;HQGKEALSPIFEAKS;QRKEETISPVSAFKF;VGPSEQRSPGAACWP;EIFVEKQSPQLYKSL;EVKKEEPSPVEEEAA;TSAKETESPLPVQDK;EAEKEWNSPARYPVD;YVQRESKSPDFKGVS;EKEKESDSPQPPSCL;SKSPECRSPVSARMV;RTSLEIRSPPHIPSS;VNSKEDSSPSKAEVQ;TWTAEIKSPEKDGVD…
.......[STY]P......	307.653	570	3666	65282	1853275	4.41396	KKFARQKSPQGLHKK;FTPSLGNTPSCGNTP;NTPSCGNTPVHRGLL;MSQKASNSPLMANRD;SVKTLSESPNLKFIP;YAGESFRSP______;GRRTPMESPHHRYGG;AGPSMLGSPLKLVNE;KKTEGNHSPSLEEGE;DSIRNSYSPWTLDRL;DSCIATSSPTRRVIR;LRRNQLPSPDSTVAE;TEFVQVFSPTHLKMR;QSTAILTSPNKILAS;KPAPTIVSPLSTRAE;ARNVKDVSPHEFVKA;_____MKSPNTQFSG;RTAAWAASPNHGIVF;MDERGDISPVEENGR;RPVYYVQSPSRDSHD;RPVYYVQSPSRDSQD;RSRSVSFSPDRVRVR;ADAEAIKSPGDANDE;QTLINQSSPSKAPPP;PPFEALRSPIEAAAI…
.....S.[STY].K.....	319.723	69	3096	9818	1787993	4.05874	RSPQQSNSSKSSSSS;PKLVESESGKFRLFE;RDVTSSLSSKTRDVS;KKGQVSLSIKERLDA;SSSPKSPTLKSPGAA;KFLTESGTFKDGDLL;LEFGLSGSGKRAAVP;MGLKVSASQKLEEKN;SKLQLSDSTKTVSES;KKVSFSSSGKFKGQG;AKSAGSASGKYTSSS;SIDIPSSSTKNLKIF;EEKQLSISGKNWGEV;FGSEDSKSEKDRFVD;SQRANSDSLKGQSEK;WKVGSSFSIKKITKS;WKVGSSFSIKKVAKS;RRLSLSETRKMPSGD;KRLSSSLSIKVDGVK;RQMFSSSTSKEASNP;NLGLKSDSLKKDPAV;LFEPLSQSFKKKRTP;KRLSPSLSLKTSSCL;ERGTSSNSSKRENSK;TKKTSSNSSKAQIEE…
.R..S..[STY].......	320.552	63	3027	8573	1778175	4.31688	SRSASADSDPLVLDI;QRTASSGSFESFDSN;ERNFSTISETGSIRE;KRRSSDESAFTYKTP;YRMGSRQSSMMGSSQ;TRKGSAASINSRAST;GRERSVDSERWEDDM;SRVLSNKSISARSKQ;SRKSSRKSKGELEPT;NRGDSLLSSPTRNVW;ARSSSEVSIVNEQKS;ERRVSSPSFSKAGPP;ERFFSRNSSTSDNVP;LRIDSTLSSRSGSPE;QRQSSELSDSKVSSV;ERVESVESVVREQEL;RRPTSFGSSGSRTSW;ERVISRGSKKYAEDL;ERVISRGSKKYVEDL;DRSESSASNNSDDEA;KRLESNLSSRLDSIS;KRRNSFGSTKAGLAD;QRYSSQSSSSSLAEV;TRYASRSSFGGGRNR;YRVKSVSSSVRDAVP…
.......[STY]DDE....	623.007	36	2964	807	1769602	26.6334	ELKEGMESDDEIRRV;KTIEKEISDDEDEEE;VEEDKKVSDDESEEK;SENGDVGSDDEGSKS;RNPNNRASDDEHLRE;KISDKAYSDDEVIRI;______MSDDEREEK;IWDEVGETDDERDKM;KASRTDDSDDEDAIV;ASSMEKTSDDESKEE;IEQHQEKTDDEIDSL;LRSMWSDSDDEKTLW;KTIEKEISDDEEEEE;RSAMKHRSDDEDEDY;GPPDGHGSDDEGHH_;EASEDEFSDDEKEAE;AEEEEHNTDDEDNHS;QEKEEEGSDDEFWSS;KSHAVDASDDEMDDD;PDMILEESDDEGDTY;NSSLVSSTDDEEEDD;LRNLGLGSDDEGEGE;SEEENVSSDDELAGK;PVNNNHLSDDEDSIN;GNELLDGTDDEIEDS…
.......[STY]D.E....	615.305	79	2928	6074	1768795	7.85704	KEASPTKSDQETSSP;IIRDSVVTDSEKDSR;EKLDSKSSDIEDTEN;ESNLMTESDIEETLK;IKERPSGSDEEIEEF;ENNDVASSDEEKSEK;REKKVFSSDSEEEHE;GRTADSDSDEELKGL;DYKDLFGSDNEDYAK;QIEDCLLSDNEDGT_;ERESRRNSDHESRPE;VKIVDDCSDIEKGSI;IDGRGALSDHERRRV;IDGRGALSDHERKRV;EELLKNFTDAETLDD;CSDHPVNSDEEPVKK;SGRRKHRSDEEERNG;AEVSRKSSDVERKMR;_____MGSDSEVEKS;ESIEEVESDGEDEKS;QLSDDVRSDSEDEHE;PGTGKFITDEEED__;KVGAAKDSDIESDED;EEESEEDSDGERRKG;EHSFYIESDEEDDHQ…
..L.R..[STY].......	317.256	79	2849	8048	1762721	6.07338	RRLRRLKSAPMPEFI;AELKRLDSTVQDLED;QRLERHPSDGLPLKH;RTLSRKSSQSGNAAK;FDLERNFSTISETGS;HDLTRDHSAFLDKFP;ELLRRPKTVPDLLAG;DALIRTLSSPRSPIG;MGLFRKLSGFLGLSR;IRLSRDFSVTMQKNG;QVLHRAISNVEAKIH;EVLKRWRSLCGVVKN;EMLRRWRSLCGVVKN;DPLQRTLSSLELPRA;HHLLRKYSFEELKYP;ASLQRQFSHGHSQKS;GTLPRQSSFGYSHKN;PILSRVLSNKSISAR;KALERVKSMVQYPEA;DILVRKASSTSNKGC;MALERQKSLPKPFPL;ALLNRTRSCAVTLPR;SNLTRNRSTGLNFNA;KHLTRMISSEPTTPK;AELARAVSLSLKAAE…
......G[STY].K.....	315.016	42	2770	6042	1754673	4.40337	KVVESVGSNKDSKKE;KAASEDGSVKEKKPL;RSPTTLGSLKGS___;SGSLKPGSQKILPDA;KPTDSNGSSKANTTQ;HKEGDTGSAKQKKVK;YKTATAGSTKDGQSG;GKVGVTGSGKGLTDF;DKFQEQGSIKEDKFQ;IARFGHGSAKLARQA;FATHEDGSFKGFGHV;NSKVKEGSTKFHRQN;SSKSENGSMKSRKSV;GGGGGGGSSKSEMIG;RDRGGGGSSKSEMVG;ADGGGGGSSKKSQLA;QPIEKDGSFKKPTIS;TKPTQAGSGKGTTST;QKSLYLGSKKGSFVD;MGRTFTGSSKKNGSS;SETGQRGSEKWGSYE;ENFRPQGSKKQWKLD;PVRMSPGSQKFSTPP;EWGGEHGSEKESQSR;EAELETGSFKKASEE…
.......[STY]E.E....	615.305	75	2728	8753	1748631	5.49235	QLAINIDSESERLIN;IKPEKYLSEREDSSF;TKKPAVKSEVEPETE;KKVFSSDSEEEHEKQ;GSGYGRKSEYEEPTP;DSLKTGESEPENKDN;RKMKDTDSEEELKEA;QSWSKKGSEEEMIKQ;RECYEEASETEEELK;GAGEVWQSEGELSRR;QEAEKYKSEDEELKK;SRENQNMSEKELKGD;KQYAKEYSEQEKELI;SEHRKTLSELEKGVD;GKRKREESEEEGCKY;___MGSDSEVEKSGQ;ELDGKAESEGEAEGT;VEEKNDGSEEEHDGA;DKDENTHSEVESMET;GENDEEASEDEFSDD;AETPSEPSETEKVEA;IDLFGEETEEEKAAA;LVEDDNMSEEEQVAS;VDLFGEETEEEKKAA;EDMSEDLSEGEKGDV…
....R..[STY].......	307.653	288	2653	69921	1739878	2.70126	TGNARLSSGLSALSQ;PKHQRVASEEWTATK;DVDRRNRSAESSFQS;QPAHRTRSLDLYPVP;PRAGRVLSLSDILYR;SRSHREDSYDDGRYD;HAVERTPSMSELNEI;PPSPRTFSDDSGNPQ;VRTLRKGSADQLAIN;PNFQRPLSRKNTAGR;LRAQRTASSGSFESF;NEMIREHSHEIVREN;PQKDRDDSDRKQPPP;FSISRCFSTVIDGLK;CKKFRAKSLPPNPTG;AHYSRRNSNQNWVIK;RMSSRTGSTGLHRNE;AICYRRGSLQLLDQR;NVPRRGFSVPIQVPV;RVPERQETRKPTSGD;MAAYRWKSFNDDGDR;SVVKRRSSDESAFTY;GEHSRHKTSDDIPSS;DTVQRRASSILQPDE;RYVPRQDSIVSDARA…
....KS.[STY].......	316.018	49	2365	8417	1669957	4.11067	LRLRKSPSLLDLIQM;NRLSKSNSHSPINET;DHLYKSKSSSYIGDS;KGSPKSWSSEDDGEK;LQGYKSDS_______;AVTYKSKSSISNSTF;FTNAKSISSAQFFGD;DSPLKSASEEDDAMS;LKLRKSPSLLDLITM;__MTKSQTSSPTPHK;PRLAKSPSTTTFTLD;NSIKKSYTTTSNVFG;MSTQKSSSQVESERA;SEVAKSNSIGSSRNE;SVLKKSLSSVNCDGL;VDTGKSDSAASSSKN;RERFKSLSVNLMKDG;KKFVKSASFSPKLNS;SKCFKSSSGAGKGYG;NKRSKSTTSPLKYTS;KEFHKSTTSFSALDK;KVEDKSVSTTSSGRK;VQLRKSSTDLSRDSS;RRGFKSLSGLARLQG;NGSPKSITSNGGSLE…
....S..[STY].......	307.653	368	2316	166431	1661540	1.5863	QKLLSQDTFHEVKSK;SPHASKNSLTEEELK;RAWNSADSKNNAESY;RDAYSDRSSEGTSSR;KGPTSFYSSKAMGQG;RSVFSVQSEMNRRHS;DDESSIATDLDDDEK;KSIDSESSADEDIGN;PNYESCPTLAKSIQS;NQLVSQNSLDSKVFA;PKTKSTDSIQTLINQ;DVKSSNYSGNDHGRK;YGYGSCGSSGKASIS;KGQQSEDSAGRDSTI;GNNGSLESDQNGKPE;SVSRSAASFAASGGG;SEISSQGSATARKSQ;GKMNSMFSSLASKYG;SFLKSKDSSDSTEQA;SQSRSFGSEDSKSEK;RSFGSEDSKSEKDRF;ADFSSDMTFTNKPKA;DDARSMISMQSERNN;RSMISMQSERNNRRH;SQTYSPQTKPAVSHP…
....K..[STY].......	307.653	225	1948	95328	1495109	1.81153	GLGSKKKSIAEMFQD;HSLQKKKSAPTTPIK;EPHKKQRTAAWAASP;SSKQKLLSLTSSPPA;RPSPKTKSTDSIQTL;GNLKKEKSVEDLLKQ;KVAVKLPSFQCLEPK;NSMSKDISFSENSGD;KAKTKGVSLLLPTDV;LQVTKGNSAQGLAQS;GAMEKQKSFIGIMEK;YHDRKEESLEKKHSH;GDWSKEETFKSTDGG;ANDSKEVSSSRNITA;__MGKDLSNDQISSM;SPIMKQKSGIENVAG;GIMKKKRSSTTMTTD;GGLLKTLSTRSESVL;AKMEKQQSFQNGAME;LNDSKRHSFLEELKQ;EATTKKKSNSYQQVG;GLVDKGLTTIPSFFI;NGLKKNASKTELPPL;VEKEKELSATLAENT;VPEGKNLSQSVSFSE…
.....S.[STY].......	307.653	269	1723	128831	1399781	1.69632	CQTAASHSQTSKILK;TEGNHSPSLEEGEAV;LKLRPSDSNITEDQE;LSLPISRSSFDLDPL;IPPTLSLSFPGRRQS;KYNRLSKSNSHSPIN;SKAGASNSLEDEGPA;EHRATSSSVPASPFK;LKTLDSPTSNTVSRR;IKHNDSDSQDEEPEI;RVNDGSASFVKQRDN;SVGFVSKSGGMSNEL;PKARQSQSGPLMAGA;QEMLASKSEEKRYFE;RGSQFSSSLSNQRSV;FSTYGSPSHSPVGSM;ENVAGSLTRRLSSAS;INPTTSGSGVSTLEK;VYYVQSPSRDSQDGD;GKFFTSFSLPLNSRA;TSDGGSVTSGAAGRG;SNVTDSDSDSDESQK;VTDSDSDSDESQKKE;FMSLQSMSSGRIDTG;APKSTSKSWSSDKAD…
.......[STY]D.D....	320.764	41	1454	4518	1270950	7.93235	SKEGGGETDEDQFYE;GTKVPFFSDDDETPS;MPSDADLSDDDRKPK;KSGRTADSDSDEELK;NNRGNELSDHDFRQG;PPKEEKISDSDC___;WNGDGYESDADEDEK;YNSFEYKSDMDNGRN;_____MPSDADLSDD;WPARLEASDSDLLPK;VEAKVETSDDDTKGV;EFHRDLNSDSDFDDF;____MGSSDIDKSSK;RMAIVYDSDED____;SPVYETLSDEDLTKN;GSAAAAASDDDNQEN;SKNAPAESDADEDDE;DDDDDDESDNDGRPV;QKDGGFRSDDDEEDE;HDDDADDSDDDEDDD;MSGRGEDSDSDAPEE;HKGAFFQSDADDVAG;QQSEHEASDPDSASD;ASGDVHLSDEDTSNP;ENEVDPDTDDDCDRI…
....G..[STY].......	13.0293	195	1413	100059	1266432	1.7467	SGNSGRSSGEFSDDG;GRSSGEFSDDGAGKE;PEEEGPKTVKLFSNK;KSIGGFFSSLRKGNH;AETKGMESSKEENEN;GGGYGYGSCGSSGKA;FGGKGGDSNNHKGNV;RGDDGGMSVNAQRYQ;LQQDGQVSRREKGSS;KRGHGKASQETLPSQ;RTMRGNLTFNLADAL;GKKRGPNSSEK____;HACVGGTSVREDQRI;IGSEGLLSFRGVSLE;SLTLGATSDASDKTR;GFQKGWSSERVPLPT;FKLRGGGSTRGDDSD;GSTRGDDSDEGSGSK;SNKDGYISEGKLHTL;LVFGGAPSLQEATEA;RDCQGLASKLSSFEH;SPEAGPDTMKYLDDL;LLAGGRNSAGESSSA;LTARGGMTSHAAVVA;TARGGMTSHAAVVAR…
......G[STY].......	12.3053	140	1218	70392	1166373	1.90456	RGRNIGGSAPLNAVP;LSDNEDGT_______;RSLNATGSALSAYSS;LCAKAAGSSVEIVHY;KAKAQKGSIGGTGLK;LRSSTLGSGNAKSHP;KKAEAVGSSSGRCSK;LSQSTEGTSRGKATS;RIEEELGSEAVYAGA;KGFSHTGSKRPLTSV;SKFSLVGSTVNVEDK;LKGVVGGSGTGLKDL;AAIKALGSFRSNATN;GTLRPQGSKVSSSSI;PSHDERGSAGQVDRS;KSLEPFGSERKTAAG;GSTTNGGSSRGGTVE;RQSSMMGSSQAIRDS;VAEAEKGSSDDLKSE;DDDDDGGSVGKKMRR;RDMEDEGSVFYEEEE;GLGKDFGSINMEELL;SPRTPLGSLVPESYW;GAVKALGSFRSNQTN;EGSDIGGTLSEKSKT…
.......[STY]...SP..	16.3185	29	1078	5477	1095981	5.38319	SRRVNLNSLPGSPWK;RVDGLLTSSSSSPRA;FQPNLVKSQTYSPQT;RDGHFLKTSCGSPNY;KGRFQVTSADLSPKE;PRFGMISSQKLSPLF;____MTKSQTSSPTP;RIKPLPNSKVSSPRT;PKSPTPSTAPVSPAK;IINRNNSSIQGSPGG;ESHGAKSSAATSPEK;PVETNMKSACSSPGP;NRSEVQISRNISPDE;SARAAVSSLINSPKL;HDVKLGDSSEDSPAT;DDDDDENSETDSPSD;QYKDDEISREPSPGF;LDEACFCTADNSPQF;PSVDVLSSSPKSPTL;PSNSTDRSEELSPKA;PAKSILSSSPTSPAF;TPQPEPETLPESPEK;PSRNNRRSYSRSPVS;ESGSPVQSNRSSPVR;PDINLPLSAERSPPS…
....D..[STY].......	8.21917	131	1049	80200	1090504	1.69804	RALLDEMSVVATKEY;DAYSDRSSEGTSSRL;HKVHDPYSDHKTHKM;NSLEDTESLKEDERE;VAREDVKSSNYSGND;PEMEDLQTNVF____;HNAVDARSIEGLPVD;VEMVDAPSAKAQQTP;SQDDDARSMISMQSE;QSSRDGDSIV_____;HSERDVETSSASAPK;QLKTDQMSVRSVSIA;KDDQDTSSMERVSAL;KKVSDDESEEKSKSK;KKKKDKESENGDVGS;DGLQDRVSFLKKLSG;PEKVDRVSCHEEEHK;ECWVDPFSMAPQKAL;TKLVDATSGQESLAG;NSRQDCSSGDSADGS;YRGVDLDSLLDMSTD;KDDDDARSATSSNAT;ASTQDMSSARYKRSD;SDKFDDLSTRYKPDS;SKYADHSSGGKNTEG…
....E..[STY].......	7.57434	132	918	88254	1010304	1.64607	FPEAEVKSLDGVNVD;LEEGEAVSLHHKKEA;DDIKEACSGTEEGQR;REFYEQNSEKSEEKH;TGAVEAFSRRNTSAA;SHLEEQFSSGRLYAC;RKGSEISSQGSATAR;ELKVECESESQKISV;TQTVENSSRSGPRRT;__MGELSSQEPLLLK;RGKAETRSADVGAVS;RLLTERDSNGSSDGK;NLMDEETSYGKLQQE;ERESEENSQDIEKNS;KFCEEEDSH______;EKSAEEFSLKRGISL;LQPSEAMYMKLTVKK;ARLTEGCSFRRKGD_;SVFTEETSKRRFLRS;KKSSEDLSTSRRIQG;AKLTEGCSFRVKEKD;RHTEERESESMKTIG;LPFFEVPTGWKFFGN;LKFFEVPTGWKFFGN;RGRSEHKSRSRSRSR…
.......[STY]F......	8.43058	79	786	45473	922050	2.03801	ALFDPVMSFMGQKSE;GVDGLFDSFARLDLR;ALPTYNMSFKCDERA;FSPGLTASFKGGLLV;YRKLINSSFADLQKP;EAVYAGASFRKPVEP;IVEVHEESFRLEPDK;GKKGLEHSFSTGFRD;PADECISSFKLRLPT;ERISTTPSFSDGTLS;EVKLHLDSFKTHVLR;PLADPMRSFPSSSSN;DPGQQPFSFKIGQGK;GDGVMPASFKVSHDP;RNRSAESSFQSLKLP;KLLNTYRSFATDSER;ESTNNRPTFMRKSEG;SLTRLGSSFLASSLT;NIAGPKSSFSSVGKS;PSWKVGSSFSIKKIT;PSWKVGSSFSIKKVA;NSTKTNSSFSSKNST;FMGKTGKSFGFKDEV;RYLLHPLSFKQKAQT;QYQDARQSFEIENRR…
....A..[STY].......	7.35523	117	707	86345	876577	1.68004	GVARAWNSADSKNNA;APLNAVPSAERPGRT;NVEDAFESRGIHLPG;ILKNAGKSVGGGIKK;KIMFAMTSIKGIGRR;PYRLANDSKEVSSSR;KKDEADFSSDMTFTN;___MATQTVENSSRS;TASNARSSVFVTPNP;LRPGATLSIRNARAP;LLEEAAASA______;SSNAAGPSLRNMMLR;CQSLARISIGDISSR;LKTIAKRSGDVYIPR;AKPEANSSVKGSVCT;AVNSAGASTKSAFKA;KGGSAPASKSRFPQM;QELAAIPSRYIRDDL;LQIPARTSSAPPNLD;GRKDADDSSENDKRD;AAEAAAASVRAAYAL;FSSRAGSSSQRTSPF;SKLKAQITEVKGIMM;AKLQAQFSQLRPVAM;RLYAAEKSAEEFSLK…
....T..[STY].......	8.36537	102	590	74583	790232	1.83174	KQLETNVSLKEADAW;KQLETNVSLKESDAW;QLEVTPITKYGSDPG;TMRRTVKSAPQSIWY;FSDATVQSDIKHWPF;REIHTTNSTKRIQEE;KTMETESSRRWREEE;TTMETESSRRWREEE;QTQDTNVSRASSSVS;SSFDTNISSKSKISS;GSGKTHVSTVVKGSF;ELDQTHVSTVVKGTL;TLDHTHVSTVVKGSF;QSDATHVSTVVKGTA;RMLLTAPSHKVHRYW;KSPLTPESNQREKEN;SKLSTFPSLQRSSGP;RKSSTDLSRDSSSIN;SRLNTLLTLPRFVPD;PKGVTPKYSLKPLVP;NSNVTGRTLQVGPSS;RRSATGMSGSPKKGG;VKCQTLISGGVRGTL;LKGDTLNSNKVLGLQ;MFGCTDATQVLAEVQ…
Site-specific_BR+8/MG_down (2)
Motif	Score	fg.matches	fg.size	bg.matches	bg.size	fold.increase	Enrich.seq
.......[STY]P......	307.653	166	900	94463	1891446	3.69316	PHPLTPKSPQKSQLV;RPPSLLESPKKKRRT;KTSAENQTPKRDSDN;SLNHAITSPKSVQGM;QKNSRSASPVKEMAI;PYFDRPPSPGRWGPQ;SEEQEHASPEHVRRF;HATNKVDSPS_____;SRYTPTPSPSANKPP;PKAPSPRSPVAAQPR;EGLVIIQSPRVGFFR;KPRSPSQSPTHGEDL;ITCFFGESPYQSSKL;PGRSGLDTPASSARN;SQKLHQNSPMMTRKL;NQPERAHTPQHQSSA;GSDDDHASPPKRHVN;KLDDLDVSPAPSALK;SVIIPPASPPKSLIN;GDERDSNSPVRPPRS;SPKFGPLSPVNTNPL;GPLRDATSPSSSSGG;SASSNLPSPTAKKKF;KKKSAPTTPIKSPHV;CNKSVGNSPNLSARQ…
....R..[STY].......	307.653	134	734	87946	1796983	3.73024	SGAPRKISGPLDSAK;EQRRRRQSSGEEGQM;RRLSRADSSVSMLFK;SEIRRAYSSPDFNWA;SKVGRADSSTSDTIL;KVVHRQATSNPSGFS;VMFVRDKSDDGEVVR;FDLERNFSTISETGS;VQHSRRVSFGASKET;FDLERIESSVGAEGS;QRLERHPSDGLPLKH;PNHKRTLSASSNLPS;DDFKRSDSCSSTSQD;QTNKRRVSKEDGDFR;LPISRSHSSASYGAR;IPGRRFGTTGTVKLL;SSFTRRGSMTYTKTP;PDISRRRSSEIELER;SDLGRTTSTGTTSKV;PRRARALSESTNNRP;DDDNRTHSKILHPMD;ASPDRRSSLDLPSSS;KEMTRPVSLSPSRNV;APNSRPSSSAGNQAK;KFMGRTFTGSSKKNG…
.....R.[STY].......	10.0099	67	600	80012	1709037	2.38517	RPRNVRRSGPLEYSA;GLGKLRKSLTIQTGG;PKKSARLSFMGIMKK;EPLRNRLSEQTEKQS;KDIKQRLSESDSKTE;IMKKKRSSTTMTTDD;QGVKVRTSGDDTNGK;EEEHHRASQGGAGGV;DGSRSRKSGPINSNA;KALSPRKSLELEYLD;SAKIKRLSDVLSSER;PSILSRLTSFADSDP;LKNTNRLSLAMERTG;SGSLTRQSFKNRGLV;QYSKGRPSYPQELFN;SPPTSRRSTDTSSGT;VKAISRDSVLSRCKI;TSVLQRLTSSSSSSS;VQSPSRDSHDGEKTT;LVTKDRESLDRYKND;NNVGSRMSITCFFGE;ERGIPRVSEDLRDAL;PGYGMRKSRSSGDVR;MRFLERGSQLVPSKI;GANKYRETQPLGTAA…
.......[STY]..S....	6.60833	92	533	162288	1629025	1.73261	EVKMEVVSDGSVKKT;APITTAPSRTSHSGP;KFHSHDYSSDSDDDK;GLDMSERSRSSSLDL;YDASMTDSRSSGISM;GGIRASSSYSSHEID;LAITAKATSESSESL;NRGLDGTSALSRYKI;RIFLQQPSTESQLRR;EAEEDEESDKSKSEV;KTHNVPTSDNSPKAD;SFADGERSKNSLEKN;GLDVSEKSRSSSLDL;TRTAKDRSTDSKTTP;AISNNVGSRMSITCF;AITAKATSESSESLS;RTSPAPNSRPSSSAG;FTGDDSWSQRSGDLD;KSDFLTSSLKSSLQT;GSLSQAQSRASSPSK;EHKNDQMSVRSASIA;VEDKSVSTTSSGRKN;_MTNKAESSDSKGTK;KELKDAISGDSTQTI;PSSRQSPTTPSKPST…
.......[STY].E.....	6.32752	54	441	86267	1466737	2.08191	NRGTSERSQELLMNA;LTPGISKSQEFAKTG;WDARGDVSQELGKKS;DPNQQDGSDEQQRRS;FVGHAANSLEENDFY;DKILLSNSTERLNLV;KEVVKTQSGELEKNG;KEVMKTQSGELEKNG;KLSSIEDSAEELGSW;SDEEPPPSQE_____;SKADEPKSAEPPKKT;DGERSKNSLEKNSVG;____MVGSIEVKSGN;HNERVPDSTELKLAF;MTGSLNKSFEGGPRT;GLKLDDDSEEEKKKK;TGGDIKKSGELGKMY;RSDDEQDTSEEKIGQ;NILIQAPSEEKKANS;SPDSSVLTREGSSRA;LDKKSSSTGEKTVLI;RVLPESVSREGIGGA;RYSSKVDSVEVSGPL;RLERKDSTKEKDNVQ;APYYESHSGEKGKGK…
.......[STY].P.....	6.09782	45	387	72337	1380470	2.21905	SKSAALHSQPKSTVG;TGLKSSATFPVTKKQ;VSMKKTNSGPLNKHG;LSTKKSNSGPLTKHG;___MGASSDPNQQDG;NILGALKSLPGTPQE;PTLKKSISTPFMNTA;ANSKKYYSLPDISGR;HKLTNSGSMPKKSSG;TLHTPQQSIPRQADD;GEPMKKSSGPQAGGG;SSRTLGGSRPGPPTG;EVDLGTRSYPIYIGA;NCTRLEESDPEAQKA;RPPSPKRSMPGTPEK;GEPIKKSSGPQSGGV;SGTEPIPSTP_____;NLDLYKSSVPAASWR;ERRSPKISTPPDKKP;ILVRKFSTRPPSPKT;RPKLASRTRPPSPKR;SPNSNISSLPRSLSQ;IIKESLKTDPLRYTK;RSQTCNRSDPMDEGH;KVDSVEVSGPLKLVH…
Site-specific_differential expression_up (22)
Motif	Score	fg.matches	fg.size	bg.matches	bg.size	fold.increase	Enrich.seq
.....P.[STY]P......	615.305	208	4977	7378	1891446	10.714	KAQQTPITPKAQTPG;NRFHPPPSPKSSTCW;SKKSDPRSPQQSNSS;SAVASPTSPLAHARV;VLSSSPKSPTLKSPG;TQGFEPASPSPGSFK;MRVVTPKSPSPTLPA;RTLSSPRSPIGPPKY;DVKITPDTPGTRVVK;GDRYVPNSPGVQKSS;EGRGSPRSPTTLGSL;GGKKGPATPSAKQNG;EIKSDPRTPVLNSGR;PAGSRPSSPRSHCES;SLAGGPPSPIEPRQR;MISSEPTTPKSFIVP;MRLPDPSTPNLKIDL;DDSGLPSTPGRRWRL;GLLSDPFSPGTGRNR;PSITSPRSPESVKTS;AVEEIPETPVFEEKR;KFSTRPPSPKTLLQP;IAKGLPASPGAAVGQ;LGFGTPISPVPLNSF;TTTAKPGSPTGMKSF…
.......[STY]PR.....	322.528	127	4769	4230	1884068	11.8613	PGVYDIHSPRIPSTE;LKESFEKSPRHDSYV;RHQAGLRSPRTNGRG;AYGNGNITPRSASLS;EESSVQSSPRSPPKV;NSTVQGFSPRYCNQR;DKSSPDASPRSHITV;LLTSSSSSPRATPTP;NIVSDDISPRQSKHT;PRQNLNHSPRNGADF;KKLEGRGSPRSPTTL;PFSSPRVSPRASRTK;RGEPNTSSPRRGSAS;IRTLGNASPRSSVGS;TRTLGNASPRSAMSS;SPINTSFSPRNVDNP;KTSAESQTPRRDSDS;REESPSMSPRMSPSM;RSGDLDNSPRLPAAG;ELSGSLESPRGTRSM;SHSFVGPSPRITLSK;QTRPNGQSPRVFYGS;RRNMNAGSPRV____;ALIRTLSSPRSPIGP;TWRKPVESPRPASAD…
.......[STY]PK.....	323.005	133	4642	4770	1879838	11.2914	RSLEDLDSPKLLQSG;GRIMSSESPKVAEQP;KGGASEHTPKKRSQE;KIGPLGLSPKKIGED;YLSPPYTSPKWNAGK;DRNKPTGSPKVHVGE;SPPDSEDSPKDTKGI;PTVQQEASPKLVEDL;KYIGYVSSPKCGAIA;GQNKEGHSPKKSSED;AKLNEVTTPKSLQQG;PAPMTNASPKEACSR;DKAMNSVSPKVSNL_;SSRIMSSSPKPDPKS;EDYVEETSPKEASMI;PMRISAATPKKSNTI;YSGVEHVSPKSNGSK;NGSDRSRSPKDDVRM;IFKSNSQSPKENREN;ADVQSQDSPKGKVVI;TDRSEELSPKAAVTD;FVKSASFSPKLNSAA;DPRIPISTPKARQKT;YLKYSRPSPKHRERK;QVTSADLSPKEPTSY…
..R....[STY]P..S...	326.716	29	4509	435	1875068	27.7233	QERMGQESPHRSVSQ;WCRDQQSSPSPSKSD;RVREYKGSPSRSRSR;AGRKQSTSPTKSSKL;PARKRSSSPIPSRKD;TDRLDKSSPDASPRS;QSRYAGVSPSSSKSV;PGRSGLDTPASSARN;VVRSLRTSPVHSKDR;VVRSLRTSPIHSKDR;RVRPAVKSPPVSQLD;MDRNASNSPNYSQRN;GVRSPVKSPICSPNQ;DRRRERRSPGPSGLL;ELRDKSGSPVRSEPE;KLRVVYISPHSSPGH;RSRRMSLSPWRSRPK;SGRYMAYSPSPSAPQ;RLRPAGRSPSRSPVK;AGRSPSRSPVKSSRR;RRRDRSRSPYSSRRK;RGRRYSRSPVQSRSP;SSRGRSESPSSSQQN;PARSSANSPWPSPYP;AAREIVSSPTGSGSA…
....R..[STY]P......	318.681	96	4480	3805	1874633	10.5573	HTPRRTSSPMSSSSV;STKPRNVTPALESKT;GHAKRSLSPQPEHVR;VQFGRLRSPTPFPAG;TTIDRNHSPNTKRFL;VTDLRMMSPSNTIKR;MVSSRDSSPIMNKLS;VKELRVESPIKKTIF;ESFDRIFTPEKLSRD;LRLKRNLSPTSPIFT;RNFSRSKTPTYHSPI;RGQMRQFSPNFGVEN;GAVARTISPTPISAD;EDLERNRSPGDLTYS;ELGLRTGSPTAVTAE;EKDERNHSPNGTKGR;TPVTRSSSPLQFQDS;IATSRSISPSFNSRS;LPFGRVLSPTESFIH;EASQRGGSPQVSKTP;VSSPRSPSPMAAAAG;GTHRRHASPSVRERS;DVEERVVSPLSSPRQ;QLPLRQQSPIEERKP;RHRSRSRSPDYHRGR…
....E..[STY]P......	317.231	92	4384	4063	1870828	9.66283	NRKQEDGSPTQSSAR;FPSPERKSPTYNSAI;MKQIENLSPSIMKQV;KLSVEAKTPAKNTFQ;LIKQEGKSPTFLKAD;DGNKEARSPNEFKSG;HPPEELNSPASKKCL;HQGKEALSPIFEAKS;QRKEETISPVSAFKF;VGPSEQRSPGAACWP;YVQRESKSPDFKGVS;TFISEVASPCSKFVD;EALQENNSPIEQSKN;EVETEVESPNEKKTK;VQNPESTSPVSDVIS;SVDIECFSPLVTEAK;VSGDELTSPDGSSER;SSTTEIASPTAPPVS;RAPDELLSPQHLPEV;EKEKESDSPQPPSCL;SLSVESSSPSASSVS;LSGIELESPDAGQLT;EELEEINSPLACIID;NTKNEIASPSTGSQD;VNGDESGSPVVEKTP…
....RS.[STY].......	615.305	137	4292	8990	1866765	6.62813	CDFIRSKSQSLASTR;DDLPRSLSAADGNRT;SRFSRSRSEPGRKTV;RRLFRSRSEPGRKGS;SPRPRSASSTPRPIA;CDYRRSRTVPIRASS;EFTLRSFSYSELEKA;RSSRRSASRSSGRVP;SKVKRSSTTSGSNVN;KKLHRSNSSSSSSSD;PSHSRSLSQPAFFSL;SKYQRSLSMPASPPT;STVKRSASSSDDSSS;SSLSRSSSQKSSTSK;IIHSRSHSFVGPSPR;EKISRSDSFFSIESK;SKKSRSLSRSDDPSY;LTIDRSISTIPGFMI;LGYKRSKSNQYPNTS;GEVSRSKSDEIPKSE;SRINRSVSLIPMARS;VKFQRSLSLPGCSTS;DVFRRSSTIADSRIA;TFFSRSPSSTSVAGK;GLPLRSFTGNSRKPY…
.......[STY]P.R....	314.749	67	4155	3156	1857775	9.49205	RGDSLLSSPTRNVWG;RADSFLSSPTRNLWG;LKDQLELSPNRINGT;AMREPFPSPGRGTDR;TSSGTNASPDRRSSL;STKSISMSPGRGSSQ;RHQMKQESPDRGTVV;EKAESVSSPIRYSRL;KTAKTVASPGRGILA;MGSQAVTSPYRQASG;DYALFQLTPTRTRCD;VLRGQGDSPVRICEP;RPVYYVQSPSRDSQD;PLLSPETSPERVMDD;DTESNISTPGRYTPQ;SDASDRKSPPRVIQG;AVVTSSSSPQRQDPL;FTDNSTSSPSRDIPD;RLLDGSSSPERSSPT;EKAITFSSPARFHSG;GSSSQRTSPFREVGG;TRLDQQRTPPRDESK;ARSSGNSTPLRSPRV;RSRSVSFSPDRVRVR;DIIRYAPSPLRSGDD…
.......[STY]P......	307.653	665	4088	66626	1854619	4.52816	GSATTFMSPPSSPRS;FVPFALRSPSGSTSS;CKKINFATPTGLSRS;KPAPTIVSPLSTRAE;ITPTKATSPLKDDDD;YMPLKERSPHSEADK;RDQQSSPSPSKSDHL;EEVEKCSTPGSVAQK;RVLSMVESPGARQQY;KDFSTYGSPSHSPVG;DPSTPGHSPVPHGGG;VVTPKSPSPTLPADQ;PKSPTLKSPGAKSSS;VRMDGRFSPIAGGRS;PFRRFLLSPTIHRSF;PKSPTLKSPGAAAKS;LLQSVVASPGAAAKD;LRSKAVDTPAGNDKG;VRMDGRFSPVAGARA;DGERALHSPTKNRNF;RASGDELSPGLKKEI;QQQKAMLSPINTSFS;VRMDGRFSPVASGRT;EEEKGEVSPGVKNGS;WEKWSSFSPNKYLEE…
.....S.[STY].K.....	321.173	77	3423	9818	1787993	4.09663	SSSPKSPTLKSPGAA;SKLQLSDSTKTVSES;KRLSPSLSLKTSSCL;SSSPKSPTLKSPGAK;FGSEDSKSEKDRFVD;TEERESESMKTIGNQ;SSQSPSTSSKNVHVD;PGSYKSLSGKLEDTG;FIIPTSGSGKDAGRA;PKLVESESGKFRLFE;RDVTSSLSSKTRDVS;MGLKVSASQKLEEKN;LFEPLSQSFKKKRTP;TKAALSGSFKKKTNE;YILPLSTSIKLFPHF;PSLRQSMSGKSLTAN;ERILSSMSRKSIAAH;SLTRSSSSFKVVASG;RKVLNSDSYKAELSF;RKVLNSDSYKAELSV;TPSEPSETEKVEAVE;SGMPASLSTKKSNSG;VSAGASPSVKSVCNE;SQHRVSGTDKRKYKS;FRYSESHSQKKVPGD…
.R..S..[STY].......	321.762	70	3346	8573	1778175	4.33924	ERNFSTISETGSIRE;SRKSSRKSKGELEPT;NRGDSLLSSPTRNVW;HRSNSSSSSSSDEEE;SRDNSSSSMGLSPSS;MREPSMETVPVSPPP;SRSSSQKSSTSKCRL;SRSASSLSEPKKENN;KRLKSDSSDDDDDEF;DRLESKPSSYNPAWP;ERGFSSQSGEEGSSG;YRMGSRQSSMMGSSQ;ARSSSEVSIVNEQKS;GRSLSINSRHADMSD;DRSDSFDSRRVNLNS;HRRFSTNTSPRWPLA;PRWRSDDTSEDEEIP;ERNESGLSLEGSTVS;RRTQSSCSAPVQRPQ;TRYASRSSFGGGRNR;YRKGSGSSKKWDGGG;TRKGSAASINSRAST;WRRKSSESSPVKSSR;LRPMSSNSRSDQSGV;LRRSSCSSSSDMDVE…
.......[STY]D.ED...	622.946	30	3276	548	1769602	29.5714	EHSFYIESDEEDDHQ;AFESIEGSDEEDNIT;KSKIESGSDSEDAKR;KASRTDDSDDEDAIV;GKRIMGDSDSEDLDD;EKLDSKSSDIEDTEN;ESIEEVESDGEDEKS;NEDDVSFSDLEDDDT;LHDRTRESDEEDVHD;LFSRLDASDDEDDVE;KTIEKEISDDEDEEE;DYKDLFGSDNEDYAK;QIEDCLLSDNEDGT_;QLSDDVRSDSEDEHE;RSAMKHRSDDEDEDY;EEYFNEESDEEDSAS;AEEEEHNTDDEDNHS;DDKEGGDSDNEDCED;EDYFNKESDEEDSTS;MLLDEDDTDNEDDEE;FEDEDVPSDEEDGGD;DEKEMGESDAEDTTG;PVNNNHLSDDEDSIN;RSDSHRESDDEDHKD;KHQYPEDSDFEDERS…
.......[STY]DDE....	621.789	28	3246	693	1769054	22.02	QEKEEEGSDDEFWSS;______MSDDEREEK;TMRMMEPSDDENDDD;LRSMWSDSDDEKTLW;KEITGNHSDDEIYAM;SGVVDCTSDDEKKAK;ELKEGMESDDEIRRV;VEEDKKVSDDESEEK;SENGDVGSDDEGSKS;RNPNNRASDDEHLRE;KISDKAYSDDEVIRI;IWDEVGETDDERDKM;ASSMEKTSDDESKEE;IEQHQEKTDDEIDSL;KTIEKEISDDEEEEE;GPPDGHGSDDEGHH_;EASEDEFSDDEKEAE;KSHAVDASDDEMDDD;PDMILEESDDEGDTY;NSSLVSSTDDEEEDD;LRNLGLGSDDEGEGE;SEEENVSSDDELAGK;GNELLDGTDDEIEDS;LSEAEYDSDDEAMAG;ILEEVKKSDDEEKPK…
..L.R..[STY].......	315.943	81	3218	8066	1768361	5.51838	FDLERNFSTISETGS;DALIRTLSSPRSPIG;EALVRTLSMPKPKSL;CFLRREVSGLRDSPR;ALLGRMPSAVGYQPT;FPLRRTQSSCSAPVQ;GKLNRGLSVIDSLSL;GFLTRTLSDVFDSEI;PSLTRLGSSFLASSL;KDLERNISSEGGFRE;RELSRKLSASAAPFS;SDLVRAFSVIDNGDG;AELKRLDSTVQDLED;ASLQRQFSHGHSQKS;EVLKRWRSLCGVVKN;EMLRRWRSLCGVVKN;GTLPRQSSFGYSHKN;DILVRKASSTSNKGC;DQLNRMVSGLDGKLL;KHLTRMISSEPTTPK;QMLLRHVTTVKN___;MSLSREVSSVGRTDV;NSLLRQVSSLLRRLP;DILTRVDSICKKYDK;ISLERNESGLSLEGS…
.......[STY]E.E....	615.305	86	3137	8771	1760295	5.502	RKMKDTDSEEELKEA;SSSLDSRSEDEEREG;QTDITTGSEAEWSKK;KWDVDGGSEKEDSPR;EKGDEPDSEDERRRK;LENKIKRSEDEDDED;RWRSDDTSEDEEIPS;SLETPLLSEQEAVTD;SKKKEQQSEHEASDP;VKSSSVTSESEDNVS;AETPSEPSETEKVEA;SMLQERVSEDEIPDN;SLEGSTVSEIEGESV;SLESCKDSEEEMVER;GSGYGRKSEYEEPTP;QSWSKKGSEEEMIKQ;GPPKQQDSEAEQTLN;GSGYGRKSEYEEPSS;GSGYRKKSEYEEPSS;PITETPTSESEQEQE;TETPTSESEQEQEEE;EDMSEDLSEGEKGDV;EKRIAEASEGEDGCV;NEDFDPETESESEDE;DFDPETESESEDEEG…
......G[STY].K.....	314.252	43	3051	6038	1751524	4.08836	HKEGDTGSAKQKKVK;DKFQEQGSIKEDKFQ;NSKVKEGSTKFHRQN;PVRMSPGSQKFSTPP;PSSPRAGSGKPLLPL;SVLASLGSGKELVKC;VVLTSTGTLKISGQR;QPIEKDGSFKKPTIS;VKAEDKGTGKAEKIT;FATHEDGSFKGFGHV;TKPTQAGSGKGTTST;QKSLYLGSKKGSFVD;SETGQRGSEKWGSYE;RRFGTTGTVKLLSD_;EAELETGSFKKASEE;LLARRHGSIKPNEAT;PLDSMNGSNKKQKEL;KQGVTFGSFKVSKEV;EQIAENGSSKEVTIP;KVVESVGSNKDSKKE;KAASEDGSVKEKKPL;RSPTTLGSLKGS___;SGSLKPGSQKILPDA;KPTDSNGSSKANTTQ;YKTATAGSTKDGQSG…
....R..[STY].......	307.653	322	3008	70162	1745486	2.66313	PKHQRVASEEWTATK;ESVNRDPSTPGHSPV;RMSSRTGSTGLHRNE;DTVQRRASSILQPDE;RAMPRVDSEGVMCGA;NNYKRTLSGGLESPR;HLSPRPRSASSTPRP;RMGSRQSSMMGSSQA;KVADRVLSWHATYGR;KPIQRPGSGSGRGAG;FYSNRKDSIVKKSNE;NFFKRLPSKSDMLL_;VESPRPASADAPGMR;RSSGRVPSRLRPAGR;DEICRWLSANLCLGG;TPTGRQNSGPQPPLL;ESAERPASQTDITGS;PKHQRGVSVPDLEEL;QGSSRMGSFVLSLSE;SVRSRDESEIQDGGG;PIPNRPNTGTPAPWA;APVQRPQSWTSGLFR;TIRRRKPSNFIKSSS;AFRFRRRSASFAYEN;SLKNRKKSTDGTNME…
....S..[STY].......	307.653	419	2686	166984	1675324	1.56506	SPHASKNSLTEEELK;SQSRSFGSEDSKSEK;RSFGSEDSKSEKDRF;KPRLSDASTPVSSKQ;SPPTSRRSTDTSSGT;KALGSFRSNQTN___;___MSKGSSGATKGG;KALGSFRSTA_____;SKLVSHGSRTLKQAI;GSFRSNQTN______;PLPNSKVSSPRTPQA;PVRSSRRSASRSSGR;RNSVSEHSFYIESDE;PKRDSPPSSISTIDS;SPNESGRSAENQDGL;PESTSPVSDVISDQK;LDSISVRSRDESEIQ;AQSPSAASSPSSSAS;SNSSSSSSSDEEEEI;SILPSVTSDNDIASS;VKADSEGTDGEGSLP;MESPSHPSFGRHSRN;DGEKSDTSSEICEPV;SSEASPSTKSRGGGG;SPPSSISTIDSPTVL…
....KS.[STY].......	316.753	54	2267	8440	1508340	4.25695	__MTKSQTSSPTPHK;SEVAKSNSIGSSRNE;VDTGKSDSAASSSKN;RERFKSLSVNLMKDG;KKFVKSASFSPKLNS;RLSPKSPTSPTDEHV;IAESKSSSLPSITTD;LQGYKSDS_______;AVTYKSKSSISNSTF;VQLRKSSTDLSRDSS;LPSSKSTSFSSRNSI;SRIKKSPSTFQKSKA;TNGDKSLSGLLQESS;GKLRKSITLIQNHGG;IISKKSLSSGNPAPA;IMLTKSKSSAGEGSA;FTNAKSISSAQFFGD;LPMSKSLSGNQHINR;FKVKKSSSATTLRTQ;LRLRKSPSLLDLIQM;KVEDKSVSTTSSGRK;FKKKKSASSLSKKKL;IPSRKSSSNSVKVYG;NRLSKSNSHSPINET;DHLYKSKSSSYIGDS…
.......[STY]D.D....	615.305	62	2213	5401	1499900	7.78034	SKKKQGSSDEDRASP;NNRGNELSDHDFRQG;____MGSSDIDKSSK;DDDDDDESDNDGRPV;SEANMEASDGDHEAE;ASGDVHLSDEDTSNP;QQSEHEASDPDSASD;SPCNKEKTDDDGESD;QLLHDQDTDDDNYRP;PPKEEKISDSDC___;GSAAAAASDDDNQEN;CIKSHSTSDGDDSTH;FVRKVTLSDFDQIEE;PDIDLNLSDSDGGSA;DEKKESDSDSDLDLE;KKESDSDSDLDLEDL;VQDEKKESDSDSDLD;SKEGGGETDEDQFYE;GTKVPFFSDDDETPS;MPSDADLSDDDRKPK;KSGRTADSDSDEELK;SNVTDSDSDSDESQK;KEEPKEESDDDMGFS;WNGDGYESDADEDEK;YNSFEYKSDMDNGRN…
....K..[STY].D.....	314.497	35	2151	5002	1494499	4.8616	HGSGKVDSLDEDRDF;RKIEKMASIDAQLRL;PKSHKTSSTDLSLRQ;RNLEKFASIDAQMRL;KFKVKESSVDEFESF;RPSPKTKSTDSIQTL;ADEKKEGSIDRDAVL;ERVNKVASGDVHLSD;DGKKKKNSMDGDATT;IPAKKVESKDDLISG;__MGKDLSNDQISSM;KASPKLPSSDSLKSL;STTGKKPSSDPKTSV;RSSSKHSSRDYEGER;EASDKVVTNDEDDTG;NSFRKGQSMDNVTET;NSFRKGQSMDNVTGD;ETIQKQHSADSASLA;ASSEKLPSSDDVIAE;EREEKTSSHDIVPLR;DEKEKISSVDAVKAK;APAVKPTSDDRRISS;SLVPKLLSHDVKSIE;TWRGKFPSRDRYHGN;SETRKMPSGDNNIDR…
.......[STY]D.E....	615.305	53	2116	4791	1489497	7.78706	MARKMKDTDSEEELK;KEGVEEESDVETIND;VPEGDDDSDTEEIEE;SPVVENSSDKENKSE;_____MGSDSEVEKS;KQAYFGKTDSEGGFE;EEESEEDSDGERRKG;PHAVPTDTDEELSVH;GYSDQEASDLENDPT;PPNSNSGSDAESLPL;EASALTESDIEETFK;LDADNYETDEELKKI;KEASPTKSDQETSSP;IKERPSGSDEEIEEF;EVISDPLSDGESDLY;EFCETNPSDEECKVY;DALVFLSSDSEPKIA;HKNEDKFSDAELTED;ESNLMTESDIEETLK;ENNDVASSDEEKSEK;REKKVFSSDSEEEHE;GRTADSDSDEELKGL;VKIVDDCSDIEKGSI;IDGRGALSDHERRRV;IDGRGALSDHERKRV…
.....S.[STY].......	14.1095	285	2063	128273	1484706	1.59901	KYNRLSKSNSHSPIN;LKTLDSPTSNTVSRR;FSTYGSPSHSPVGSM;KHKRNSPSSPQDEGR;PRPKQSSSLDAKGKS;AVLSHSASERVRSSE;KNLSQSVSFSERATP;TKKPYSRSIVGATLE;SGSVPSPTGTKVTIK;YKGSPSRSRSRSRSR;QSLKQSKSEGQMVGK;SGVSQSRSFGSEDSK;QKTTPSKSLVSTVAA;__MRNSVSEHSFYIE;EKAAASLSDGCSSSP;QRDLDSISVRSRDES;KDELLSPTSPVVENS;LKRNLSPTSPIFTPT;GLAAQSPSAASSPSS;EVEAVSVSSPRSPSP;LSRDNSSSSMGLSPS;PKSPTSPTDEHVDGT;SSSSDSDSEVKPAAA;QSRGQSDSYIGSEKP;SSTSTSESGSGETSP…
......G[STY].......	14.6993	198	1778	83590	1356433	1.80708	GAVKALGSFRSNQTN;RQSSMMGSSQAIRDS;RGSGGFGSTGV____;LDSTVRGSGGFGSTG;GAIKALGSFRSTA__;MKHIGQGSRRVLATD;SVGGGAGSASGAGPK;RESLIGGSSEGDLEY;HPIRPIGSSSPKSNI;TDEHVDGTSTSPTSL;SPTSLFGTFTKGLVD;PRRGKLGSREDLSFD;GAIKALGSFRSNA__;LAGDIIGTRTEVADV;SAVPTVGSEVDEDKD;STISETGSIREPLLK;RSVFHPGSNLATRRI;LSQSTEGTSRGKATS;EGSDIGGTLSEKSKT;KVLGLQGSSITNGKS;SGTKGHGSISASHMA;QLFKQTGSLDKSFEG;FVTPADGSRSRKSGP;IACRKGGTSIEDLAE;PSHSPVGSMGKEVLG…
....K..[STY]F......	19.4676	27	1580	4150	1272843	5.24123	KSAPKTKSFNLSIKH;LAHSKQFSFSLASKI;QSQIKKASFVVRATA;FLGAKYASFLHA___;GLNVKKPSFGSLQAK;DLWLKARSFAEEAAK;DFWQKARSFAEEAAK;NYLLKQITFSGPCRS;KVAVKLPSFQCLEPK;NSMSKDISFSENSGD;GAMEKQKSFIGIMEK;GDWSKEETFKSTDGG;AKMEKQQSFQNGAME;LNDSKRHSFLEELKQ;EIVKKNNSFLVKEFG;KGFMKKVSFSSSGKF;PEIKKHDSFIVSRLP;YKGYKGFSFSNIPPV;LPAAKQNSFTASRLT;ITDTKKNSFSIKVGI;RRSRKNMSFTDEKSL;RSGSKRSSFSSKLLK;EAGPKKHSFAGRSQL;AMMKKLASFLNQS__;ARLLKGASFAHETHG…
....G..[STY].......	12.5899	195	1553	92011	1268693	1.73133	PEEEGPKTVKLFSNK;FGGKGGDSNNHKGNV;TKKSGRSSEGDLTLL;RSNSGKESEVSTPRS;SLYKGASSLSKMLPF;QDNAGPLSRERKKSK;SFKVGHYSSPSSPAF;ESLIGGSSEGDLEYF;LELPGAVSVANSPTS;LDLDGEKSDTSSEIC;RIKVGKVSSPTANVS;GDGDGELTESQYSPI;KSLFGNESETSEENS;NNRDGGVSGDELTSP;EEGDGAATEETKKSN;GDIIGTRTEVADVKS;TKKSGRSSEGDLASL;KIFTGDDSWSQRSGD;SGNSGRSSGEFSDDG;GRSSGEFSDDGAGKE;GKKRGPNSSEK____;IRREGRVSISHLASK;SIRKGNKSDLSDKDK;ENQIGRASFQKLMEP;___MGDQSGGLSANN…
.......[STY]..S.P..	17.7819	31	1358	5912	1176682	4.54346	RVDGLLTSSSSSPRA;RIKPLPNSKVSSPRT;ETNFMKSTSPSGPGA;PRLTTLRSFGSDPVG;PKAADTESNISTPGR;MDNRFIRSFTSKPKI;KQLDDRVSGTSTPNL;GRITMRRTVKSAPQS;GRVTMRRTVKSAPQS;GRASARSSGNSTPLR;LSSQQRESLPSSPRE;PDALVFLSSDSEPKI;ESGSPVQSNRSSPVR;SERDVETSSASAPKS;SSKQKLLSLTSSPPA;RSSGKFFTSFSLPLN;____MTKSQTSSPTP;KEIATRPSTGSLPVG;VEPLPTPSEESPPDM;PVETNMKSACSSPGP;KKDIPRQTSLSAPKH;IGSRVKASVSSQPRK;KAPGKKPTGLSAPSV;TKIPAVTSGDSTPLL;KNLSINSSSPSKPEK…
....K..[STY].......	10.3926	158	1327	80307	1170770	1.73582	HSLQKKKSAPTTPIK;GNLKKEKSVEDLLKQ;VPEGKNLSQSVSFSE;AMMRKGNSGGVGRRT;SQHQKTPSAEETPRT;EAGRKQSTSPTKSSK;KPRPKQSSSLDAKGK;HKSWKNRSGPVNVPY;KSEVKADSEGTDGEG;VSLYKGASSLSKMLP;RLESKPSSYNPAWPQ;QEKKKRLSELFSESL;GLVDKGLTTIPSFFI;SSAWKTESLGNAFSF;DRIRKVFSNVKDTWD;__MRKHNTALTRFGR;GSVKKRLSYPPSPAR;SETDKKESNRGKVKD;GRIAKKATSEQLNDE;PQVAKVTSMFGGTRE;VTSLKAISNVGEALF;AYFGKTDSEGGFESG;RAMIKKLTQGMADQN;REQGKLPSHVKPMEE;EYSAKDYTDPPPAPL…
.......[STY]...SP..	16.5702	28	1169	4675	1090463	5.58692	DQPMVDSSIPLSPQW;PSVDVLSSSPKSPTL;SRRVNLNSLPGSPWK;PRFGMISSQKLSPLF;DDDDDENSETDSPSD;MWDVTEPSVQESPEI;PAKSILSSSPTSPAF;RDGHFLKTSCGSPNY;PPGRAMDSRSPSPRV;KTASQKNSRSASPVK;NRSEVQISRNISPDE;PKSPTPSTAPVSPAK;FQPNLVKSQTYSPQT;KGRFQVTSADLSPKE;IINRNNSSIQGSPGG;ESHGAKSSAATSPEK;SARAAVSSLINSPKL;HDVKLGDSSEDSPAT;QYKDDEISREPSPGF;LDEACFCTADNSPQF;PSNSTDRSEELSPKA;TPQPEPETLPESPEK;PSRNNRRSYSRSPVS;PDINLPLSAERSPPS;RKGSTNVSEPGSPKV…
....D..[STY].......	7.98072	139	1141	79890	1085788	1.6557	QSGADVQSQDSPKGK;RWCRDQQSSPSPSKS;ASLSDGCSSSPNVSA;EEESDVETINDSVSS;LDSDDAPTTPSMTEE;PPSVDVLSSSPKSPT;KDDDDARSATSSNAT;NDRDDGDSWEEPEEA;KKFPDEKSVAHELPV;SATDDDRSRNLQDFD;YVPEDIESISGFEPP;NPSIDYPSGESDHAA;VGDIDASTDILGDDS;ASRSDGSSAPKRTQQ;AEEEDKKSAATPRSL;SQDDDARSMISMQSE;DGLQDRVSFLKKLSG;TSETDFMTEYVVTRW;LKSFDEVSSVGRALI;ILDYDNDSRK_____;GGQGDRFSLSNHQKS;TKLVDATSGQESLAG;ASEIDVSSGKSPEQR;NGVEDDESEGSCDEG;KIDPDDNSALKPPNV…
....E..[STY].......	9.1536	148	1002	87931	1005898	1.68969	__MGELSSQEPLLLK;NTYGEKTSYGDDTYG;IFTPEKLSRDNSSSS;EIVKEVSSYLKKVGY;RHTEERESESMKTIG;SDNLEGASGDEQDAT;GGEVEAVSVSSPRSP;AEDEENDSRRRHGAR;TPADECISSFKLRLP;QPADEHISSFKLKLP;GDETEGNTKRVVGTY;KSTTEIISQGKDTLL;LPDPELDSSVREAFD;RKGSEISSQGSATAR;RGKAETRSADVGAVS;EKSAEEFSLKRGISL;ARLTEGCSFRRKGD_;KKSSEDLSTSRRIQG;AKLTEGCSFRVKEKD;KVTDEMKSFKAYGKL;SKVKEGSTKFHRQNT;LMTLEMESQHAKGFI;SLLGEDQSDEIVEGV;TDTDEELSVHKEDDS;KSIDEHPSDDKEVKE…
.......[STY]F......	8.47797	84	854	45261	917967	1.99491	FDKKQFVTFMKRYIK;LKKTTGRSFNAEVRN;LKSTTATSFRRRILP;ASMQPTPSFNSPMES;LRKTVLKSFAESENQ;PADECISSFKLRLPT;SLTRLGSSFLASSLT;PADEHISSFKLKLPT;SDLLNTLSFKHQNTN;DITTTFPSFVFHSRV;ALPTYNMSFKCDERA;FSPGLTASFKGGLLV;EVKLHLDSFKTHVLR;GDGVMPASFKVSHDP;KLLNTYRSFATDSER;ESTNNRPTFMRKSEG;RNPHPNPSFRFNPRD;RRLFYIPSFKIYRGV;RSFATKHSFSTDKDD;DSYKAELSFNRVSLA;KGLTTIPSFFIHSEE;DSNKYKSSFPLDLGS;ALFDPVMSFMGQKSE;LRSRTRDSFSRAFRK;YRKLINSSFADLQKP…
....A..[STY].......	7.82092	127	770	85978	872706	1.67415	KNMDANDSQNDKDRG;AVVSAPRSAASSSKT;EKLEAILSRVGGKSP;ASASAFESIEGSDEE;ETLRALDSDDAPTTP;EKIEAPHSAPKIDAS;STGNARLSSGLSVLS;ILKNAGKSVGGGIKK;TASNARSSVFVTPNP;LLEEAAASA______;DSYKAELSVNRVNLV;KILLALASRARRQV_;RKRMAAQSATTA___;GYTNAQVSSLLRRTV;VARYAMESSKHLAAG;QQIKALESMFRDENQ;SQEKAGHSSIKGGSL;PEAAAVDSNGGDATP;SVDGALMTIPSDSPD;NTPSARTSYSTSGPI;TGGRARLTEGCSFRR;AKIAAAVTVMSNVNT;EKLKAHKSTVEAAIS;TLVDAVESYKQKGFL;ASQVAGSSSSLQSYG…
....T..[STY].......	8.11031	108	643	74244	786728	1.77982	NADMTRKSIDACTKK;KITPTKATSPLKDDD;TLEGTQTSSDSQNNY;QTSQTPKSTSSRVFY;KPSDTAYSSPREENR;SYKSTILTDDGHLEK;TMRRTVKSAPQSIWY;QTQDTNVSRASSSVS;RKSSTDLSRDSSSIN;NSNVTGRTLQVGPSS;RRSATGMSGSPKKGG;LKGDTLNSNKVLGLQ;MFGCTDATQVLAEVQ;NVSNTVMSKRKLNRL;KLDCTRFSE______;AKLNTRSSSPALARN;VRATTEESSPSDTDE;DDEKTLWTGSEGDDD;ISTNTVTTVSSVSAV;RKFSTKLSSPAAQSP;KNLVTKYSLIEGDVL;MKLRTNKSLTKKEID;TGMSTQRSNTTPLAQ;SPEETNKSNTERSGE;GKVVTIHSENLRGIV…
Site-specific_differential expression_down (7)
Motif	Score	fg.matches	fg.size	bg.matches	bg.size	fold.increase	Enrich.seq
.....P.[STY]P......	317.169	61	1392	7378	1891446	11.2343	PRGMEPISPMSSRMS;PRGMEPISPMSSRVS;VLSSSPKSPTLKSPG;DFSSSPKSPLSPEKS;GEIDAPLSPRKNLCL;RSASGPLSPMPPELN;PTPGTPVTPTNISPT;EVISDPCTPKPNPNP;GMRLSPKSPTSPTDE;SVIIPPASPPKSLIN;FGVLDPMSPMRTMRQ;EEELFPSTPGKFKDR;KKEKEPKTPAPPTID;IRRSVPLSPLAKTPR;PKRSMPGTPEKRDIE;GTEPIPSTP______;NARGGPSTPDDSISS;PIVEVPSTPEQEQIK;IGGSEPESPPQG___;YSPADPRTPSYSKYT;RHSLPPMSPRSIKHD;SAVASPTSPLAHARV;VQKSNPSTPNSRWFS;EGRGSPRSPTTLGSL;GRHDDPDSPRTPKSR…
.......[STY]PR.....	316.006	38	1331	4230	1884068	12.7163	_____MESPRVEESY;KTSFSVQSPRMTSLS;GRWSGIHTPRSTFGY;HEFDYDGTPRHLSEA;VLDFSSGSPRSFLIT;SIYGSRPSPRRSSSF;REAPQKISPRGVPQD;NSALQISSPRNTGIK;DFVALAASPRGGVVK;RHQAGLRSPRTNGRG;KKLEGRGSPRSPTTL;REESPSMSPRMSPSM;YPDLCEVSPRWITAE;RGEPNTSSPRRGSAS;RSGDLDNSPRLPAAG;RRNMNAGSPRV____;GKESEVSTPRSFTEE;QAKESAYSPRGDFES;RPSASGSSPRAD___;IKSPLLRSPRESLEI;TSKKQSNTPRGGSIL;LPNSKVSSPRTPQAS;QGGVAEASPRPRDTD;PGNTMFDSPRRQSSL;SSTNTSGTPRSTPLR…
....RS.[STY].......	615.305	52	1293	9593	1879838	7.88081	RQMRRSNSSTLGEML;QFDLRSESTRLEDAG;VELSRSESRDTDDPK;SMLTRSASSVLKKSY;TSSARSFSDVYEGKG;ASMIRSHSVSGDLHG;GDVLRSFSQVNSASE;SKYQRSLSMPASPPT;GVGGRSASGPLSPMP;SGNSRSPSPPRGKGK;TQSVRSMSGPLGPGD;NITPRSASLSASQLL;TQVKRSVSLGSIPEV;SKFSRSSTGIILKNF;LSVDRSRSIVGAILS;EEDHRSRSRDADYGK;WAFRRSKSLSEYTGN;DDFKRSDSCSSTSQD;SAFKRSTSESTLGRL;NLSVRSTSFREDRDD;NKLSRSASSLSEPKK;QNGSRSTSKDGKKDA;RVDSRSSSVSTKKLN;LMGVRSSTGSLRSRH;AHLSRSSSTALSSPF…
.......[STY]PK.....	315.107	36	1241	4750	1870245	11.4218	SPPDSEDSPKDTKGI;DDEGNHKSPKNLLRS;SVDVLSSSPKSPTLK;AKVAEQKSPKSLESE;RPPSLLESPKKKRRT;KKKTTSSSPKKRKTP;HVKGGAGTPKKPGRT;PSKSNISSPKD____;DSVKKLKSPKASPGP;LETSANSSPKDNLQK;VESEPFPSPKEKVS_;EEGDTMDTPKRKSAI;ASEVKDGTPKKQKQC;RRVRQATTPKES___;LDEDLVSSPKEALSR;GRIMSSESPKVAEQP;EKTEVIASPKASQAV;YLSPPYTSPKWNAGK;RGVDFWASPKGQMEG;ETPEVSASPKASQSM;GRPIGYNSPKERSSA;DQVDYTESPKWKVGG;GGLGMRLSPKSPTSP;DVFDSEISPKSILDT;NVPTSDNSPKADPCE…
.......[STY]P......	307.653	189	1205	77502	1865495	3.77534	SEEQEHASPEHVRRF;SKLPYRYTPDPELVG;ITCFFGESPYQSSKL;SASSNLPSPTAKKKF;GKEGSKLSPHEEAPS;CNKSVGNSPNLSARQ;QANLEQKSPQKSTIR;__MVETLTPSSSSRW;DVEERVVSPLSSPRQ;LEHLFRSSPPPFKLL;QCDYRISSPCNKSVG;LEERNIGTPSNSSRR;NIAKEERTPEKSSRD;KSLAYLPSPTLRMLN;VGSAVDHSPPLDEPQ;DPEDLVKSPPSSPNS;NDIASSASPPPLSPK;DNMVGVYSPGRWSGI;NPRPKLRSPPPSSVI;SSKSAAGTPEWMAPE;WDSAMALTPDDDDET;SSSGNSRSPSPPRGK;MAAITGFSPSKGSHF;DPVREFGSPGLGNVA;NAANIMGSPNAKT__…
....R..[STY].......	307.653	135	1016	78956	1787993	3.00899	SDIARGLSVAVPPFI;RRLSRADSSVSMLFK;NSSRRRLSFPLTPSS;VQHSRRVSFGASKET;NPKSRPATAMSNPPK;PNHKRTLSASSNLPS;DTVQRRASSILQPDE;TVQRRASSILQPDEQ;DRLNRVDSDADRRFY;RPRPRRRSAGDVANR;DMYSRVNSIPRVGSE;RNHGRRDSYADRTKE;KPRSRRMSLSPWRSR;PLNERILSSMTRRSV;QSVTRKASFVVRAAS;MNSPRMNSWLNKFGF;ERVNRMVSSVDKVSS;STFARKQSKTSFSVQ;DPSPRIPSAGGGRIA;LDEAREKTQSGERMS;ESPKRPGSSPNKSAS;QLKERQPTMGSRAVP;GRSSRGHSKSRLSHE;RHPSRPDSRAYDDIV;RAVKRTESTVPIFNM…
...SSSS[STY]SK.....	666.315	20	881	22	1709037	1763.53	PNSSSSSSSKCFPIL;DASSSSSSSKSFKVT;DSSSSSSSSKGKKVI;SSSSSSSSSKRAKRV;_MSSSSSSSKQMLDA;YFNSSSSSSKIIHRT;RSSSSSSSSKKSSST;ELSSSSSSSKTQLSN;_MESSSSSSKRAKAP;PSSSSSSSSKRPTTP;PRRSSSSSSKKKSKR;RHLSSSSSSKVALLW;PLVSSSSSSKRIALE;LLRSSSSSSKEQING;MANSSSSSSKSSISP;PRRSSSSSSKKKGPK;FSSSSSSSSKRGFRG;YGSSSSSSSKFNRYS;SLLSSSSSSKNQLAS;QSPSSSSSSKQPSLR
..SSSSS[STY]K......	66.481	20	861	24	1709015	1654.1	NSSSSSSSKCFPILG;ASSSSSSSKSFKVTS;SSSSSSSSKGKKVIQ;SSSSSSSSKRAKRVK;MSSSSSSSKQMLDAL;FNSSSSSSKIIHRTV;SSSSSSSSKKSSSTS;LSSSSSSSKTQLSNN;MESSSSSSKRAKAPG;SSSSSSSSKRPTTPS;RRSSSSSSKKKSKRK;HLSSSSSSKVALLWE;LVSSSSSSKRIALES;LRSSSSSSKEQINGE;ANSSSSSSKSSISPR;RRSSSSSSKKKGPKA;SSSSSSSSKRGFRGG;GSSSSSSSKFNRYSS;LLSSSSSSKNQLASA;SPSSSSSSKQPSLRN
.....R.[STY].......	11.3234	88	841	80012	1708991	2.23497	GLGKLRKSLTIQTGG;EEEHHRASQGGAGGV;DGSRSRKSGPINSNA;SGSLTRQSFKNRGLV;GHSKSRLSHEEDHRS;NNVGSRMSITCFFGE;RLMEERDSILRENAK;GANKYRETQPLGTAA;VYSPGRWSGIHTPRS;VKEKDRGSERDWSGS;VSIPKRISVMERELL;TPSYSRFTGEIGRGT;ESIKSRPSLDREKHE;DWETPRASLPVPRL_;TAEVSRKSSDVERKM;SSNTGRRSGQLEPAA;NRNRERKSAPVILQD;VQSPSRDSQDGDKSA;NNAGFRGSVLSPLEL;RIDSGRPSFPQWIAE;EPLRNRLSEQTEKQS;KALSPRKSLELEYLD;TKKSGRSSEGDLTLL;LKNTNRLSLAMERTG;ISLNLRFSLDGEKND…
.K.....[STY].......	9.08792	90	753	96426	1628979	2.01915	SKGELEPTASERDLS;VKAEDKASGKSEKIT;HKRTLSASSNLPSPT;LKKVEDKSVSTTSSG;VKAEDKGTGKAEKIT;RKYANSYSGRVFNDK;DKILLSNSTERLNLV;QKTVDGPSAKDWRGG;GKDSLESSFGGDLFQ;RKASAVPSFTIKRMV;EKRKVLSTVEKAGLL;RKGADSSSAHYVDRR;TKKISAASARAHTRK;KKAELAASQRRVEDE;GKLRKSLTIQTGGES;GKLNGTTSNSAKILH;SKGKLNGTTSNSAKI;AKKVVYTSNLDLYKS;SKSAALHSQPKSTVG;LKLPHILSGSSLNSY;LKANTFLSSKSAAGT;GKLEDTGSGTGSLSR;EKQGLLPSSEEIPLT;PKKLPPTSEDDDDDA;IKEDPQISNSNSPSN…
.......[STY]..S....	7.82706	114	663	153146	1532553	1.72068	QSDSPPDSEDSPKDT;SFPLTPSSTGSVKWN;NRGLDGTSALSRYKI;AISNNVGSRMSITCF;GLDMSERSRSSSLDL;AITAKATSESSESLS;_____MGSSASSSKS;AEQKSPKSLESEKKG;NIHRTFGSSLSLRSS;RTFGSSLSLRSSLAR;TGSFSGATSHSGQLN;LEKAGFSSGKSILVL;ALSWEKWSSFSPNKY;SSRGHSKSRLSHEED;SYSMLTRSASSVLKK;GDYEGSSSASSVLKS;DDDDETRSENSLKLA;DDDEETRSEGSLKLA;LGFPGTNSGESSAFA;WMKFEDASETSSSHG;WMKFEDASETSSSHN;LISENISSSPSIGDR;RRLSHISSSNSESVK;STSREISSFPSSFNE;MTKDDAASHISGTEP…
.......[STY]D.E....	16.6494	20	549	5883	1379407	8.54184	EDLDDSGSDVEEDDL;LDADNYETDEELKKI;AVFGGQLTDEEADSL;TMRMMEPSDDENDDD;ERFGKMLSDIENRIM;NCTRLEESDPEAQKA;KPISNFESDVEVEEK;LDAPAKQSDAEGAIG;SDGYETASDSELNGA;SSIGDSISDVEGNVT;NSSSSSSSDEEEEIG;DSSKDSDSDAEKPKS;KSKIESGSDSEDAKR;SGFGDSRSDNENRSG;RILANSESDGEIYTP;RQQLNLRSDDEQDTS;PHAVPTDTDEELSVH;SGPLSDESDDEDRKL;MTSLHIKSDDEDDDD;EEDKSIDSDGESVDL
.......[STY].P.....	7.9522	59	529	68052	1373524	2.25108	TVLFNPKSRPATAMS;ANSKKYYSLPDISGR;VSMKKTNSGPLNKHG;PSVDVLSSSPKSPTL;GEPMKKSSGPQAGGG;LSSQEGLSSPIP___;NQSSDAKSLPDDENY;NLDLYKSSVPAASWR;ERRSPKISTPPDKKP;KVDSVEVSGPLKLVH;QPTGLITSGPLSSNT;AASHISGTEPIPSTP;YYRGSSASFPDVTMA;HNSGSVRSGPNSGPV;SVRSGPNSGPVGHKL;GVAVEDLSSPHGIRL;LSTKKSNSGPLTKHG;NILGALKSLPGTPQE;EVDLGTRSYPIYIGA;RPPSPKRSMPGTPEK;MDLLPAESSPILPKK;SGTEPIPSTP_____;YNALLKNSMPNEFKY;FVNPKDYSKPVQEVI;EPIVEVPSTPEQEQI…
.......[STY].E.....	7.35227	61	470	79875	1305472	2.12123	FVGHAANSLEENDFY;AFEKVDCTSELSEEE;VDCTSELSEEEFSAC;TVKRAGNSQELSPRS;LENKGSRSDENLKVS;SIREDKLSLERVEEH;RVLPESVSREGIGGA;RYSSKVDSVEVSGPL;APYYESHSGEKGKGK;PYDVTGTSSEEGYVG;YDVTGTSSEEGYVGA;ELAQAGLSDEDIFAG;ESVLGQQSIEEAIET;SDVIGTSSEEGYIGI;PSDVIGTSSEEGYIG;DDVILEDTSEEGWQE;DVILEDTSEEGWQEA;QTGSLDKSFEGTPKI;VFGDDNDSGEW____;___MATQTVENSSRS;DGERSKNSLEKNSVG;GLKLDDDSEEEKKKK;LDKKSSSTGEKTVLI;SDVEGNVTDEDAVTE;EAQSGNDSDEVASEI…
.......[STY].S.....	6.08639	78	409	132776	1225597	1.76035	CSTSSARSFSDVYEG;ISTRKSGSLSNAHKV;NSNAPLRTGSFSGAT;VGHKLTNSGSMPKKS;RLSRADSSVSMLFKG;ENKKDQSSLSGRVEE;GYVSMKKTNSGPLNK;SHEEDHRSRSRDADY;RSSVTQFSASKTTSI;TDTQSVRSMSGPLGP;DRGAISGTVSPEVDI;ARKQSKTSFSVQSPR;KTASQKNSRSASPVK;MPKKSSGSFSGQLMT;RSFSQVNSASEAVLP;FEDASETSSSHGGLT;TPDDDDETRSENSLK;DTGSGTGSLSRLAGL;ELFGQKLSFSKPSSE;AFEDLDDSGSDVEED;SHISSSNSESVKPKV;RRQPSEGSFSHEANH;EANLFGGSSSKSWAQ;PTLKKKASGSDDDHA;GSSRNEASISELYPR…

## Sheet: Motif categories
Table S3D Motif categories derived from the identified and the differentially expressed phosphopeptides
		Numbers of motif categories
Whole phosphoproteome	All_identified	All_identified	Proline-directed	Acidic	Basic	Others	Total
		pS	4241	4733	4337	4734	18045
		pT	1033	513	504	675	2725
		pY	0	8	16	32	56
		All	5274	5254	4857	5441	20826
										Numbers of motif categories
Differentially expressed phosphopeptides	pep_BR/MG_up	pep_BR_MG_up	Proline-directed	Acidic	Basic	Others	Total		pep_BR/MG_down	pep_BR_MG_down	Proline-directed	Acidic	Basic	Others	Total
		pS	505	163	199	176	1043			pS	221	167	348	312	1048
		pT	89	21	20	27	157			pT	61	13	34	26	134
		pY	0	0	0	1	1			pY	0	0	0	0	0
		All	594	184	219	204	1201			All	282	180	382	338	1182
	pep_BR+2/BR_up	pep_BR+2_BR_up	Proline-directed	Acidic	Basic	Others	Total		pep_BR+2/BR_down	pep_BR+2_BR_down	Proline-directed	Acidic	Basic	Others	Total
		pS	261	203	264	238	966			pS	377	346	437	314	1474
		pT	46	23	32	34	135			pT	82	40	47	51	220
		pY	0	0	0	0	0			pY	0	1	1	1	3
		All	307	226	296	272	1101			All	459	387	485	366	1697
	pep_BR+4/BR+2_up	pep_BR+4_BR+2_up	Proline-directed	Acidic	Basic	Others	Total		pep_BR+4/BR+2_down	pep_BR+4_BR+2_down	Proline-directed	Acidic	Basic	Others	Total
		pS	17	15	44	24	100			pS	46	40	46	27	159
		pT	2	6	5	1	14			pT	12	3	8	7	30
		pY	0	0	0	0	0			pY	0	0	0	1	1
		All	19	21	49	25	114			All	58	43	54	35	190
	pep_BR+8/BR+4_up	pep_BR+8_BR+4_up	Proline-directed	Acidic	Basic	Others	Total		pep_BR+8/BR+4_down	pep_BR+8_BR+4_down	Proline-directed	Acidic	Basic	Others	Total
		pS	314	347	383	351	1395			pS	273	185	148	106	712
		pT	67	29	57	45	198			pT	59	17	14	8	98
		pY	0	0	1	0	1			pY	0	1	0	2	3
		All	381	376	441	396	1594			All	332	203	162	116	813
	pep_BR+8/MG_up	pep_BR+8_MG_up	Proline-directed	Acidic	Basic	Others	Total		pep_BR+8/MG_down	pep_BR+8_MG_down	Proline-directed	Acidic	Basic	Others	Total
		pS	741	653	748	807	2949			pS	708	713	808	682	2911
		pT	145	75	96	120	436			pT	164	68	93	99	424
		pY	0	0	0	2	2			pY	0	2	2	3	7
		All	886	728	844	929	3387			All	872	783	903	784	3342
	phospep_DE_up	phospep_up	Proline-directed	Acidic	Basic	Others	Total		phospep_DE_down	phospep_down	Proline-directed	Acidic	Basic	Others	Total
		pS	1186	934	1041	1061	4222			pS	1040	935	1036	845	3856
		pT	241	96	136	151	624			pT	235	92	113	111	551
		pY	0	0	1	3	4			pY	0	2	3	4	9
		All	1427	1030	1178	1215	4850			All	1275	1029	1152	960	4416
Differentially expressed phosphopeptides at site specific levels	psite_BR/MG_up	psite_BR_MG_up	Proline-directed	Acidic	Basic	Others	Total		psite_BR/MG_down	psite_BR_MG_down	Proline-directed	Acidic	Basic	Others	Total
		pS	389	94	99	105	687			pS	44	65	79	126	314
		pT	72	14	11	22	119			pT	13	11	13	7	44
		pY	0	0	0	1	1			pY	0	0	0	0	0
		All	461	108	110	128	807			All	57	76	92	133	358
	psite_BR+2/BR_up	psite_BR+2_BR_up	Proline-directed	Acidic	Basic	Others	Total		psite_BR+2/BR_down	psite_BR+2_BR_down	Proline-directed	Acidic	Basic	Others	Total
		pS	164	120	128	214	626			pS	56	111	97	102	366
		pT	45	26	22	33	126			pT	26	20	16	24	86
		pY	0	0	0	2	2			pY	0	0	1	0	1
		All	209	146	150	249	754			All	82	131	114	126	453
	psite_BR+4/BR+2_up	psite_BR+4_BR+2_up	Proline-directed	Acidic	Basic	Others	Total		psite_BR+4/BR+2_down	psite_BR+4_BR+2_down	Proline-directed	Acidic	Basic	Others	Total
		pS	8	6	24	24	62			pS	7	10	2	5	24
		pT	2	2	4	8	16			pT	2	0	0	0	2
		pY	0	0	0	0	0			pY	0	0	0	0	0
		All	10	8	28	32	78			All	9	10	2	5	26
	psite_BR+8/BR+4_up	psite_BR+8_BR+4_up	Proline-directed	Acidic	Basic	Others	Total		psite_BR+8/BR+4_down	psite_BR+8_BR+4_down	Proline-directed	Acidic	Basic	Others	Total
		pS	147	175	201	186	709			pS	98	37	50	48	233
		pT	38	19	16	31	104			pT	25	7	3	9	44
		pY	0	0	1	0	1			pY	0	0	0	1	1
		All	185	194	218	217	814			All	123	44	53	58	278
	psite_BR+8/MG_up	psite_BR+8_MG_up	Proline-directed	Acidic	Basic	Others	Total		psite_BR+8/MG_down	psite_BR+8_MG_down	Proline-directed	Acidic	Basic	Others	Total
		pS	977	920	829	1031	3757			pS	125	194	199	209	727
		pT	217	107	115	145	584			pT	38	37	34	41	150
		pY	0	0	1	6	7			pY	0	1	0	1	2
		All	1194	1027	945	1182	4348			All	163	232	233	251	879
	psite_DE_up	psite_up	Proline-directed	Acidic	Basic	Others	Total		psite_DE_down	psite_down	Proline-directed	Acidic	Basic	Others	Total
		pS	1143	1022	928	1130	4223			pS	249	272	270	306	1097
		pT	261	121	125	162	669			pT	76	50	45	56	227
		pY	0	0	2	6	8			pY	0	1	1	2	4
		All	1404	1143	1055	1298	4900			All	325	323	316	364	1328
