# Supplementary material for: Proteome and Phosphoproteome of Tomato Fruit Identify REDUCED CHLOROPLAST COVERAGE 1a as A Ripening Regulator
Source: Genomics Proteomics Bioinformatics. 2025 Jun 9;23(6):qzaf050. doi: 10.1093/gpbjnl/qzaf050 (PMC13220761; doi:10.1093/gpbjnl/qzaf050)
Supplement: qzaf050_Supplementary_Data [file qzaf050_supplementary_data.zip › Table_S4.xlsx]

## Sheet: Global protein
Table S4 WGCNA of global proteins and phosphopeptides: Module assignment and ME-based connectivity
Table S4A Module assignment and ME-based gene connectivity of global proteins
Note: kME, module eigengene (ME)-based gene connectivity.
Accession	Description	moduleColors	kMEbrown	kMEbrown4	kMEdarkgreen	kMEdarkolivegreen	kMEdarkred	kMEdarkslateblue	kMEdarkturquoise	kMEgrey	kMEgrey60	kMEivory	kMElightcyan	kMEorangered4	kMEsalmon	kMEwhite	kMEyellowgreen
Solyc02g086460.2.1	Unknown Protein	grey60	-0.406454	0.670374	0.726615	0.549343	-0.514941	0.84572	-0.89562	-0.147284	0.638958	0.487573	0.0912572	0.0180203	0.144176	-0.416696	-0.509593
Solyc07g043320.2.1	Unknown Protein IPR009053 Prefoldin	brown	0.958598	-0.833389	-0.270425	0.212868	-0.468125	-0.573995	0.466355	-0.116423	0.262678	-0.494511	-0.914812	-0.349411	0.781328	0.857427	0.115865
Solyc05g052510.2.1	Clathrin heavy chain IPR016341 Clathrin, heavy chain	brown	0.949211	-0.967207	-0.595477	0.191654	-0.183793	-0.570398	0.707673	-0.141335	-0.0382465	-0.313618	-0.792287	-0.555196	0.592068	0.663891	0.472677
Solyc06g051310.2.1	Clathrin heavy chain IPR016341 Clathrin, heavy chain	brown	0.986901	-0.922083	-0.454	0.310296	-0.35165	-0.499212	0.582464	-0.127767	0.140777	-0.298758	-0.886361	-0.557887	0.727602	0.717568	0.358137
Solyc01g080460.2.1	Pyruvate phosphate dikinase IPR010121 Pyruvate, phosphate dikinase	brown	0.915894	-0.94072	-0.620527	0.414193	-0.19762	-0.36296	0.639866	-0.171225	-0.0140045	-0.0314337	-0.778527	-0.766721	0.592424	0.464466	0.58346
Solyc07g062530.2.1	Phosphoenolpyruvate carboxylase 2 IPR015813 Pyruvate_Phosphoenolpyruvate kinase, catalytic core IPR001449 Phosphoenolpyruvate carboxylase	brown	0.919268	-0.675478	-0.0422803	0.569141	-0.73286	-0.224842	0.157997	-0.0963681	0.561731	-0.215469	-0.994708	-0.502207	0.95058	0.716901	0.0108798
Solyc08g082010.2.1	Myosin heavy chain-like protein IPR009053 Prefoldin	brown	0.816706	-0.938327	-0.728225	-0.0398021	0.0901601	-0.708268	0.847921	-0.128529	-0.299392	-0.348475	-0.576334	-0.430683	0.3357	0.571055	0.567395
Solyc03g063560.2.1	Glutamate synthase (Ferredoxin) IPR002932 Glutamate synthase, central-C	brown	0.974661	-0.936916	-0.507874	0.389359	-0.308228	-0.466196	0.601303	0.0283344	0.107959	-0.160304	-0.860928	-0.655335	0.702899	0.623033	0.460894
Solyc01g102310.2.1	Unknown Protein	salmon	0.727638	-0.360826	0.342014	0.554194	-0.922803	-0.0776763	-0.186824	-0.0468376	0.816922	-0.284525	-0.923936	-0.231233	0.982208	0.726182	-0.36069
Solyc01g099190.2.1	Lipoxygenase IPR001246 Lipoxygenase, plant	lightcyan	-0.808425	0.477334	-0.222732	-0.544236	0.855556	0.200966	0.0517057	-0.0943183	-0.739694	0.281891	0.955053	0.291927	-0.984572	-0.762792	0.239546
Solyc03g096000.2.1	Clathrin heavy chain IPR016341 Clathrin, heavy chain	brown	0.950097	-0.957344	-0.596316	0.211596	-0.164564	-0.549134	0.722173	-0.107249	-0.0390703	-0.276759	-0.775906	-0.558954	0.58821	0.649755	0.498918
Solyc12g056940.1.1	Acetyl-CoA carboxylase IPR013537 Acetyl-CoA carboxylase, central region	lightcyan	-0.79639	0.572091	-0.0790186	-0.0685879	0.608474	0.620061	-0.208937	-0.134699	-0.464709	0.69061	0.84627	-0.0126572	-0.79754	-0.971399	0.263469
Solyc02g089260.2.1	E3 ubiquitin-protein ligase UBR4 IPR013993 Zinc finger, N-recognin, metazoa	brown	0.796889	-0.82989	-0.564474	-0.0140612	-0.0414997	-0.547098	0.709261	-0.317134	-0.145363	-0.405283	-0.604007	-0.352935	0.414885	0.620926	0.420499
Solyc07g065840.2.1	Heat shock protein 90 IPR003594 ATP-binding region, ATPase-like IPR001404 Heat shock protein Hsp90	darkturquoise	0.529875	-0.701384	-0.710043	0.332179	0.10881	-0.0721333	0.553358	-0.474583	-0.293772	0.234926	-0.377622	-0.781893	0.175148	-0.0108602	0.70833
Solyc12g055800.1.1	V-type ATP synthase alpha chain IPR005725 ATPase, V1 complex, subunit A	grey60	0.467865	-0.0663908	0.525725	0.771459	-0.969632	0.339157	-0.496128	-0.110987	0.926203	0.0648877	-0.750582	-0.299979	0.88957	0.379257	-0.422378
Solyc04g076620.2.1	Ubiquitin-protein ligase 1 IPR000569 HECT	salmon	0.800262	-0.466454	0.196337	0.638755	-0.855298	-0.0363726	-0.0696284	-0.085521	0.740823	-0.163866	-0.946712	-0.399781	0.981938	0.669071	-0.173429
Solyc12g015880.1.1	Heat shock protein 90 IPR019805 Heat shock protein Hsp90, conserved site IPR018249 EF-HAND 2 IPR001404 Heat shock protein Hsp90	brown	0.950245	-0.772628	-0.184606	0.464719	-0.603224	-0.344189	0.311347	-0.059082	0.415702	-0.275971	-0.966891	-0.510167	0.877804	0.741037	0.11948
Solyc11g066100.1.1	heat shock protein IPR013126 Heat shock protein 70	lightcyan	-0.90034	0.632315	-0.0459248	-0.456587	0.757842	0.322645	-0.130952	0.0211093	-0.599375	0.361277	0.98807	0.347921	-0.958128	-0.821597	0.113652
Solyc08g081250.2.1	Aminopeptidase N IPR012779 Peptidase M1, alanyl aminopeptidase	lightcyan	-0.830659	0.512855	-0.172177	-0.598482	0.847317	0.161103	0.0287612	-0.0585192	-0.721634	0.214785	0.970635	0.378094	-0.991286	-0.722988	0.17362
Solyc10g081510.1.1	5-methyltetrahydropteroyltriglutamate--homocysteine methyltransferase IPR006276 5-methyltetrahydropteroyltriglutamate--homocysteine S-methyltransferase	salmon	0.867311	-0.580168	0.0918395	0.532234	-0.805377	-0.201538	0.049823	-0.106528	0.64923	-0.291636	-0.984657	-0.384378	0.970677	0.75839	-0.138073
Solyc09g010630.2.1	heat shock protein IPR013126 Heat shock protein 70	salmon	0.514053	-0.101813	0.509942	0.735967	-0.948541	0.272482	-0.430373	-0.121628	0.912079	0.0266807	-0.766785	-0.275175	0.90386	0.442447	-0.400171
Solyc08g014000.2.1	Lipoxygenase IPR001246 Lipoxygenase, plant	salmon	0.67668	-0.396653	0.146405	0.816306	-0.829486	0.216635	-0.180526	-0.221055	0.701704	0.131834	-0.862648	-0.607411	0.894363	0.373516	-0.0659585
Solyc12g005860.1.1	3-isopropylmalate dehydratase large subunit IPR006249 Aconitase_iron regulatory protein 2	darkred	-0.746194	0.384978	-0.308899	-0.618133	0.906545	0.0729437	0.162531	-0.0930495	-0.811868	0.196328	0.928229	0.299632	-0.991636	-0.690513	0.287252
Solyc05g010670.2.1	Chaperone protein htpG IPR001404 Heat shock protein Hsp90	lightcyan	-0.738937	0.379543	-0.301124	-0.662299	0.920201	-0.00192762	0.185836	0.0399432	-0.816253	0.146945	0.93225	0.355204	-0.992609	-0.645026	0.272988
Solyc11g066060.1.1	heat shock protein IPR013126 Heat shock protein 70	lightcyan	-0.728873	0.632508	0.258106	-0.094151	0.203504	0.515678	-0.495553	-0.191078	-0.120606	0.303229	0.601814	0.234202	-0.533781	-0.659861	-0.224578
Solyc04g011440.2.1	heat shock protein IPR013126 Heat shock protein 70	lightcyan	-0.874559	0.580736	-0.112629	-0.457733	0.790273	0.304171	-0.0783086	-0.0101167	-0.646051	0.370862	0.978783	0.298463	-0.968718	-0.829861	0.173349
Solyc02g088610.2.1	ATP-dependent chaperone ClpB IPR017730 Chaperonin ClpB	lightcyan	-0.841009	0.523891	-0.16925	-0.55292	0.844863	0.186679	0.0114641	0.0140365	-0.710804	0.276387	0.977458	0.34437	-0.990151	-0.760797	0.194314
Solyc12g014250.1.1	Phosphoenolpyruvate carboxylase 1 IPR015813 Pyruvate_Phosphoenolpyruvate kinase, catalytic core IPR001449 Phosphoenolpyruvate carboxylase	brown	0.92812	-0.698991	-0.0928153	0.623715	-0.703109	-0.18779	0.185312	-0.0802043	0.535011	-0.129388	-0.987757	-0.581506	0.940807	0.661459	0.0922545
Solyc08g062920.2.1	Elongation factor EF-2 IPR000795 Protein synthesis factor, GTP-binding	brown	0.95711	-0.793231	-0.207114	0.45928	-0.592599	-0.377213	0.328223	-0.051045	0.396172	-0.279735	-0.970799	-0.516882	0.871379	0.739003	0.131903
Solyc02g065300.1.1	Leucyl-tRNA synthetase IPR004493 Leucyl-tRNA synthetase, class Ia, archaeal_eukaryotic cytosolic	brown	0.975481	-0.96353	-0.551796	0.274481	-0.249021	-0.548794	0.666187	-0.0654964	0.0346085	-0.265151	-0.838203	-0.590865	0.654587	0.670466	0.455163
Solyc12g042060.1.1	ATP-dependent clp protease ATP-binding subunit IPR013093 ATPase associated with various cellular activities, AAA-2	lightcyan	-0.910822	0.883254	0.429713	0.012066	0.233072	0.759363	-0.652552	-0.0265681	-0.0327579	0.577335	0.780839	0.268093	-0.604391	-0.856099	-0.230896
Solyc03g115230.2.1	ClpB chaperone IPR013093 ATPase associated with various cellular activities, AAA-2	lightcyan	-0.904862	0.673938	0.0101614	-0.270809	0.653536	0.510636	-0.247668	-0.0747049	-0.493163	0.521264	0.945415	0.218902	-0.889308	-0.917013	0.114681
Solyc11g051160.1.1	Phosphatidylinositol transfer protein SFH5 IPR001251 Cellular retinaldehyde-binding_triple function, C-terminal	darkred	-0.468765	0.0438398	-0.59168	-0.586075	0.96562	-0.189376	0.469958	0.0226505	-0.935851	0.148732	0.740285	0.0994361	-0.89044	-0.540198	0.536502
Solyc07g055060.2.1	Phosphoenolpyruvate carboxylase 1 IPR015813 Pyruvate_Phosphoenolpyruvate kinase, catalytic core IPR001449 Phosphoenolpyruvate carboxylase	brown	0.956288	-0.753712	-0.154012	0.531627	-0.648077	-0.285704	0.270889	-0.097725	0.464709	-0.220731	-0.986477	-0.542397	0.913472	0.719129	0.113879
Solyc08g062910.2.1	Elongation factor EF-2 IPR000795 Protein synthesis factor, GTP-binding	darkred	0.00373887	-0.342029	-0.668967	-0.516228	0.74516	-0.534351	0.712688	0.411551	-0.767583	-0.136976	0.307521	0.018986	-0.482733	-0.046808	0.572633
Solyc06g074980.2.1	26S protease regulatory subunit 6B homolog IPR005938 ATPase, AAA-type, CDC48	darkred	-0.689925	0.34288	-0.342537	-0.43715	0.862083	0.167766	0.153604	-0.0674668	-0.768825	0.350273	0.869723	0.142794	-0.928541	-0.75779	0.381853
Solyc12g009300.1.1	Sucrose synthase IPR012820 Sucrose synthase, plants and cyanobacteria IPR000368 Sucrose synthase	salmon	0.849416	-0.541344	0.140259	0.564185	-0.834497	-0.168646	0.00342319	-0.0470538	0.693663	-0.265319	-0.980368	-0.373266	0.985691	0.746827	-0.166288
Solyc12g043110.1.1	Heat shock protein 4 IPR013126 Heat shock protein 70	darkred	-0.6298	0.227225	-0.457445	-0.622454	0.951338	-0.0434052	0.31125	-0.0437529	-0.891416	0.16925	0.856505	0.209196	-0.964372	-0.63385	0.418238
Solyc03g007890.2.1	Heat shock protein 90 (Fragment) IPR003594 ATP-binding region, ATPase-like IPR001404 Heat shock protein Hsp90	lightcyan	-0.830674	0.511229	-0.193289	-0.489915	0.831287	0.259887	0.00233116	-0.0856165	-0.707273	0.34036	0.961851	0.268332	-0.978176	-0.807095	0.233971
Solyc07g052350.2.1	3-isopropylmalate dehydratase large subunit IPR006249 Aconitase_iron regulatory protein 2	brown	0.870079	-0.871711	-0.451963	-0.0971739	-0.184726	-0.791051	0.666158	-0.11406	-0.032128	-0.640119	-0.734404	-0.208098	0.53731	0.84214	0.210758
Solyc12g043120.1.1	Heat shock protein 4 IPR013126 Heat shock protein 70	lightcyan	-0.672693	0.302944	-0.381375	-0.59875	0.935621	0.00982342	0.253269	0.0652446	-0.838876	0.209529	0.890113	0.244353	-0.964016	-0.650818	0.377468
Solyc03g065340.2.1	Phosphorylase IPR011833 Glycogen_starch_alpha-glucan phosphorylase	brown	0.938654	-0.718031	-0.098515	0.568462	-0.69464	-0.255646	0.209945	-0.0591256	0.517758	-0.199019	-0.995017	-0.538604	0.936502	0.70893	0.0680238
Solyc01g007320.2.1	ATP synthase subunit beta chloroplastic IPR005722 ATPase, F1 complex, beta subunit	salmon	0.588518	-0.25357	0.303105	0.820709	-0.847387	0.213927	-0.281078	0.125048	0.793699	0.179679	-0.786628	-0.481228	0.886502	0.361834	-0.151163
Solyc10g086410.2.1	Heat shock protein 70-3 IPR013126 Heat shock protein 70	salmon	0.761664	-0.42467	0.24013	0.629983	-0.888545	-0.0175259	-0.132849	-0.151729	0.762995	-0.183184	-0.938128	-0.368179	0.97495	0.654429	-0.240116
Solyc11g069720.1.1	26S protease regulatory subunit 6B homolog IPR005938 ATPase, AAA-type, CDC48	brown	0.826578	-0.718228	-0.361675	0.515769	-0.352982	-0.143556	0.404952	-0.322033	0.199586	0.0269535	-0.751176	-0.65185	0.657175	0.434445	0.398787
Solyc01g044360.2.1	Importin beta-3 IPR011989 Armadillo-like helical	brown	0.871312	-0.98291	-0.72101	0.0241544	0.0062754	-0.682203	0.821439	-0.128783	-0.237915	-0.354262	-0.661209	-0.494762	0.41761	0.602774	0.554774
Solyc03g118020.2.1	Tudor _ nuclease domain-containing protein IPR016685 RNA-induced silencing complex, nuclease component Tudor-SN	salmon	0.419328	-0.05032	0.47048	0.713543	-0.887502	0.377249	-0.466901	-0.303112	0.837376	0.059434	-0.679835	-0.292637	0.799864	0.322207	-0.382395
Solyc04g081570.2.1	Chaperone protein htpG IPR015566 Molecular chaperone, heat shock protein, endoplasmin	salmon	0.477176	-0.0813284	0.525234	0.718459	-0.971857	0.279707	-0.483133	-0.156082	0.917171	-0.00657264	-0.762428	-0.260288	0.88911	0.424361	-0.454424
Solyc04g080980.2.1	Coatomer alpha subunit-like protein IPR016391 Coatomer, alpha subunit	brown	0.982956	-0.938098	-0.481779	0.238017	-0.302982	-0.567702	0.629805	-0.0766273	0.0920601	-0.35295	-0.862741	-0.512481	0.693282	0.743977	0.366755
Solyc03g118340.2.1	ATP-dependent clp protease ATP-binding subunit IPR013093 ATPase associated with various cellular activities, AAA-2	lightcyan	-0.906463	0.800604	0.263447	-0.0502767	0.36909	0.723379	-0.522132	-0.0986381	-0.194408	0.587084	0.828152	0.202256	-0.698167	-0.908856	-0.0937817
Solyc01g028810.2.1	chaperonin IPR001844 Chaperonin Cpn60	lightcyan	-0.835272	0.525384	-0.13944	-0.627842	0.842135	0.0905939	0.0231902	0.0854376	-0.705304	0.17999	0.973666	0.435164	-0.986474	-0.685932	0.138009
Solyc04g006970.2.1	Phosphoenolpyruvate carboxylase IPR015813 Pyruvate_Phosphoenolpyruvate kinase, catalytic core	salmon	0.865636	-0.569749	0.0880494	0.639174	-0.814725	-0.121103	0.027365	-0.0357733	0.674142	-0.163445	-0.983772	-0.470179	0.985594	0.68615	-0.080571
Solyc01g108600.2.1	Presequence protease, mitochondrial IPR013578 Peptidase M16C associated	darkred	-0.410343	-0.00779694	-0.612039	-0.681526	0.986707	-0.31275	0.554583	0.123254	-0.954421	0.0288341	0.714491	0.174242	-0.868495	-0.419617	0.535622
Solyc04g015830.2.1	Actin-binding protein gelsolin IPR007122 Gelsolin	salmon	0.905667	-0.64639	0.00740902	0.555468	-0.760611	-0.235095	0.122338	-0.0824228	0.594362	-0.246704	-0.996207	-0.45726	0.961615	0.739821	-0.0457647
Solyc06g068860.2.1	Alpha-mannosidase IPR011682 Glycosyl hydrolases 38, C-terminal	grey60	-0.0264697	0.292731	0.568068	0.727269	-0.707523	0.633724	-0.720951	-0.0486684	0.728495	0.405817	-0.298219	-0.263777	0.461845	-0.15275	-0.403927
Solyc07g066600.2.1	Phosphoglycerate kinase IPR001576 Phosphoglycerate kinase	grey60	0.122163	0.311306	0.835232	0.431382	-0.896743	0.328791	-0.716211	-0.0235219	0.943802	-0.13798	-0.452183	0.183528	0.668041	0.367537	-0.77457
Solyc01g006540.2.1	Lipoxygenase IPR001246 Lipoxygenase, plant	lightcyan	-0.877441	0.598671	-0.0920984	-0.432668	0.765345	0.356519	-0.10601	-0.0722222	-0.618475	0.389854	0.972915	0.28519	-0.952791	-0.840627	0.165644
Solyc10g084050.1.1	26S protease regulatory subunit 6B homolog IPR005938 ATPase, AAA-type, CDC48	lightcyan	-0.848527	0.547142	-0.129028	-0.603607	0.826211	0.16756	-0.00672892	-0.0247005	-0.692245	0.199369	0.978079	0.418892	-0.985708	-0.715157	0.131585
Solyc08g079170.2.1	Stress-induced protein sti1-like protein IPR011990 Tetratricopeptide-like helical	lightcyan	-0.947597	0.724974	0.112462	-0.571722	0.676386	0.260644	-0.233391	0.0114127	-0.51013	0.179748	0.988654	0.547208	-0.936176	-0.708838	-0.0997616
Solyc09g031780.2.1	Tic110 family transporter chloroplast inner envelope protein Tic110	darkturquoise	0.127498	-0.521601	-0.86304	-0.605144	0.818607	-0.671015	0.903756	0.0658385	-0.907745	-0.232719	0.239545	-0.0549101	-0.491863	0.0303491	0.695105
Solyc05g008460.2.1	ATP synthase subunit beta IPR005722 ATPase, F1 complex, beta subunit	grey60	0.300152	0.13967	0.760452	0.408943	-0.948974	0.150973	-0.595098	-0.0164845	0.95148	-0.294142	-0.607687	0.166952	0.783979	0.553553	-0.756134
Solyc04g007550.2.1	ATP synthase subunit beta IPR005722 ATPase, F1 complex, beta subunit	grey60	0.203698	0.232344	0.805675	0.244874	-0.856661	0.0995112	-0.588426	0.0160312	0.897038	-0.382676	-0.486656	0.33705	0.679095	0.569071	-0.816528
Solyc01g103450.2.1	Chaperone DnaK IPR012725 Chaperone DnaK	lightcyan	-0.857661	0.569846	-0.0673348	-0.650233	0.797206	0.0784287	-0.034716	0.130594	-0.654261	0.130974	0.970869	0.501985	-0.969279	-0.652689	0.0542145
Solyc03g097290.2.1	Alanyl-tRNA synthetase IPR018164 Alanyl-tRNA synthetase, class IIc, N-terminal	darkturquoise	0.799414	-0.970661	-0.807631	-0.04241	0.156186	-0.694531	0.891427	-0.0939367	-0.374126	-0.304983	-0.544659	-0.493289	0.284208	0.509871	0.647446
Solyc07g064170.2.1	Pectinesterase IPR018040 Pectinesterase, active site IPR000070 Pectinesterase, catalytic	grey	-0.141826	-0.0413866	-0.293375	0.0954979	0.256111	0.0960631	0.0896218	-0.0225722	-0.292345	0.408596	0.180052	-0.320082	-0.251565	-0.406724	0.345806
Solyc09g091180.2.1	chaperonin IPR001844 Chaperonin Cpn60	lightcyan	-0.867158	0.580087	-0.0647268	-0.663728	0.796423	0.107781	-0.0429341	0.00626294	-0.660198	0.113308	0.977509	0.512185	-0.979396	-0.658525	0.0389677
Solyc05g050120.2.1	Malic enzyme IPR012302 Malic enzyme, NAD-binding	salmon	0.887803	-0.63122	0.0221443	0.541162	-0.758847	-0.24332	0.112004	-0.0589779	0.594654	-0.247977	-0.984123	-0.439622	0.951949	0.736348	-0.0613842
Solyc07g017610.2.1	Saccharopine dehydrogenase (NAD(+) L-glutamate-forming) IPR005097 Saccharopine dehydrogenase	darkred	-0.246252	-0.183496	-0.792097	-0.370354	0.92986	-0.101757	0.623394	-0.13776	-0.945642	0.301439	0.562464	-0.228987	-0.74605	-0.537491	0.791653
Solyc06g071100.2.1	H-ATPase IPR006534 ATPase, P-type, plasma-membrane proton-efflux	brown	0.778678	-0.664414	-0.300505	0.7666	-0.468096	0.0900491	0.232013	-0.280095	0.313893	0.269274	-0.784305	-0.856469	0.712386	0.259541	0.400935
Solyc09g009020.2.1	Enolase IPR000941 Enolase	salmon	0.650175	-0.259264	0.435741	0.578045	-0.953551	0.00187854	-0.288061	0.0215084	0.873729	-0.239821	-0.877201	-0.188162	0.968662	0.675092	-0.430173
Solyc09g092380.2.1	Adenosylhomocysteinase IPR000043 S-adenosyl-L-homocysteine hydrolase	lightcyan	-0.920571	0.692692	0.0305528	-0.365398	0.678573	0.452329	-0.230281	-0.0775477	-0.511612	0.427721	0.97214	0.31549	-0.915015	-0.862912	0.0680805
Solyc11g069790.1.1	chaperonin IPR001844 Chaperonin Cpn60	lightcyan	-0.920439	0.659843	0.0153456	-0.567555	0.73692	0.228108	-0.155163	0.0251717	-0.583041	0.217084	0.991457	0.480358	-0.962376	-0.737247	0.00171463
Solyc05g053470.2.1	chaperonin IPR001844 Chaperonin Cpn60	lightcyan	-0.830114	0.53077	-0.117001	-0.693411	0.835467	0.0598312	0.0293393	0.0242012	-0.701729	0.0882226	0.969495	0.504936	-0.983496	-0.625863	0.0861893
Solyc01g099160.2.1	Lipoxygenase IPR001246 Lipoxygenase, plant	lightcyan	-0.54977	0.197046	-0.466243	-0.141532	0.759613	0.37755	0.165862	-0.249917	-0.716067	0.594937	0.709427	-0.225985	-0.786564	-0.860299	0.567746
Solyc03g082920.2.1	Heat shock protein IPR013126 Heat shock protein 70	darkgreen	-0.596639	0.833755	0.892319	0.0417476	-0.408981	0.518416	-0.922938	-0.0453809	0.549338	0.00896379	0.271483	0.550039	-0.0433815	-0.210625	-0.853292
Solyc11g011470.1.1	NADH-ubiquinone oxidoreductase subunit IPR010228 NADH:ubiquinone oxidoreductase, subunit G	white	0.114666	-0.119049	0.047266	-0.74594	0.103554	-0.775792	0.283636	0.103967	-0.135165	-0.913803	-0.0309899	0.696824	-0.0382813	0.650401	-0.35123
Solyc03g117630.1.1	heat shock protein IPR013126 Heat shock protein 70	lightcyan	-0.927551	0.674672	0.0140304	-0.490322	0.721708	0.323784	-0.184039	-0.0293614	-0.564976	0.304772	0.991238	0.412373	-0.953934	-0.798028	0.0320274
Solyc09g091470.2.1	3-ketoacyl CoA thiolase 2 IPR002155 Thiolase	lightcyan	-0.895831	0.633323	-0.0487536	-0.356732	0.720218	0.427064	-0.1709	-0.0624777	-0.567268	0.456995	0.965362	0.249859	-0.930607	-0.884569	0.144981
Solyc03g113400.2.1	H-ATPase IPR006534 ATPase, P-type, plasma-membrane proton-efflux	brown	0.963697	-0.769859	-0.183327	0.545623	-0.622817	-0.281365	0.297258	-0.0977811	0.442191	-0.190172	-0.979789	-0.572519	0.903142	0.700624	0.154241
Solyc08g082820.2.1	Heat shock protein IPR013126 Heat shock protein 70	grey60	0.321056	0.0948202	0.70749	0.488997	-0.966201	0.194704	-0.598449	-0.0876305	0.94205	-0.220289	-0.642872	0.0514408	0.79909	0.497222	-0.699666
Solyc04g045340.2.1	Phosphoglucomutase IPR016055 Alpha-D-phosphohexomutase, alpha_beta_alpha I, II and III	salmon	0.616674	-0.228747	0.465434	0.56443	-0.967142	0.0025089	-0.328699	-0.026046	0.881943	-0.250943	-0.863615	-0.161584	0.953529	0.660025	-0.471628
Solyc11g039650.1.1	Dynamin-2A IPR001401 Dynamin, GTPase region	brown	0.968203	-0.82927	-0.29265	0.473252	-0.526335	-0.352293	0.393147	-0.0998088	0.330572	-0.216548	-0.947366	-0.587522	0.83662	0.689601	0.240009
Solyc07g044840.2.1	2 3-bisphosphoglycerate-independent phosphoglycerate mutase IPR005995 Phosphoglycerate mutase, 2,3-bisphosphoglycerate-independent	brown4	-0.978698	0.873577	0.360046	-0.435211	0.460112	0.431591	-0.467146	-0.0396442	-0.264848	0.207122	0.928769	0.601742	-0.804637	-0.689317	-0.308725
Solyc11g020040.1.1	Chaperone DnaK IPR012725 Chaperone DnaK	lightcyan	-0.848255	0.536084	-0.138941	-0.598248	0.836003	0.133296	0.00274408	0.0635358	-0.700624	0.219919	0.978679	0.405013	-0.989264	-0.721227	0.146965
Solyc03g118640.2.1	D-tagatose-1,6-bisphosphate aldolase subunit gatY IPR015815 3-hydroxyacid dehydrogenase_reductase	brown	0.97797	-0.903893	-0.421967	0.357617	-0.402154	-0.447249	0.5258	-0.18327	0.182061	-0.275173	-0.906669	-0.58177	0.751546	0.694608	0.324982
Solyc06g075340.2.1	Carbamoyl-phosphate synthase large chain IPR006275 Carbamoyl phosphate synthase, large subunit, glutamine-dependent	brown	0.902077	-0.973304	-0.651563	0.04944	-0.0528648	-0.723341	0.794331	0.00591834	-0.160915	-0.380603	-0.703552	-0.45799	0.480534	0.670816	0.495628
Solyc10g007290.2.1	Phosphoenolpyruvate carboxylase IPR015813 Pyruvate_Phosphoenolpyruvate kinase, catalytic core IPR001449 Phosphoenolpyruvate carboxylase	brown	0.94086	-0.71845	-0.0805927	0.495024	-0.694294	-0.324139	0.221198	-0.0411715	0.514748	-0.288744	-0.9966	-0.46555	0.934934	0.770439	0.0206545
Solyc06g076020.2.1	heat shock protein IPR013126 Heat shock protein 70	grey60	0.287749	0.0672099	0.468756	0.819558	-0.794918	0.602694	-0.519875	-0.0620812	0.810626	0.329697	-0.532697	-0.388577	0.70401	0.0989038	-0.262791
Solyc01g095900.2.1	Protein TIF31 homolog IPR011990 Tetratricopeptide-like helical	lightcyan	-0.882688	0.66971	0.0166129	-0.183979	0.616365	0.576816	-0.269624	-0.0771157	-0.452171	0.590764	0.915512	0.151829	-0.848583	-0.941612	0.139278
Solyc02g076720.2.1	Phosphoribosylformylglycinamidine synthase IPR010073 Phosphoribosylformylglycinamidine synthase, eukaryotes and proteobacteria	darkturquoise	0.88577	-0.99121	-0.729363	0.0678014	0.0206174	-0.682398	0.842416	-0.00746842	-0.23208	-0.290843	-0.660468	-0.531027	0.428119	0.590105	0.59924
Solyc08g005630.2.1	Glucose-methanol-choline oxidoreductase IPR012400 Long-chain fatty alcohol dehydrogenase	lightcyan	-0.930669	0.699134	0.063945	-0.545098	0.696215	0.307424	-0.203813	-0.0760425	-0.536295	0.218722	0.986237	0.488809	-0.94057	-0.738072	-0.0388751
Solyc09g013080.2.1	Acetyl-coenzyme A carboxylase carboxyl transferase subunit alpha IPR001095 Acetyl-CoA carboxylase, alpha subunit	darkred	-0.557096	0.182325	-0.386061	-0.846947	0.905657	-0.329664	0.365534	0.00401607	-0.862844	-0.17408	0.783992	0.45344	-0.907183	-0.355427	0.233173
Solyc09g010460.2.1	Eukaryotic translation initiation factor 3 subunit A IPR000717 Proteasome component region PCI	brown	0.936104	-0.976221	-0.643194	0.186566	-0.121505	-0.573695	0.749886	-0.0874422	-0.091524	-0.273563	-0.753599	-0.573532	0.54893	0.623576	0.534671
Solyc08g076970.2.1	Acetylornithine deacetylase or succinyl-diaminopimelate desuccinylase IPR011650 Peptidase M20, dimerisation	brown	0.951974	-0.863733	-0.396067	0.307198	-0.358422	-0.477208	0.544466	0.0354072	0.17865	-0.294417	-0.853431	-0.498289	0.728437	0.71527	0.322527
Solyc02g021420.2.1	Gelsolin IPR007122 Gelsolin	brown	0.955113	-0.955472	-0.582368	0.351976	-0.231499	-0.459181	0.653542	-0.100106	0.0185598	-0.155271	-0.816991	-0.673745	0.633877	0.577728	0.517395
Solyc07g032100.2.1	Coatomer alpha subunit-like protein IPR016391 Coatomer, alpha subunit	brown	0.992804	-0.876706	-0.351297	0.340167	-0.44271	-0.4762	0.504422	-0.0829088	0.245566	-0.326842	-0.924772	-0.512079	0.795008	0.767938	0.263551
Solyc08g062630.2.1	Aminopeptidase-like protein IPR015568 Peptidase M1, puromycin-sensitive aminopeptidase	brown	0.950726	-0.974429	-0.6143	0.284597	-0.192937	-0.510428	0.691336	-0.123055	-0.0293377	-0.206029	-0.80045	-0.645107	0.601762	0.594604	0.524086
Solyc10g081610.1.1	Ubiquitin carboxyl-terminal hydrolase family protein expressed IPR001394 Peptidase C19, ubiquitin carboxyl-terminal hydrolase 2	brown	0.9674	-0.931294	-0.503265	0.329604	-0.31185	-0.468571	0.597178	-0.167152	0.092984	-0.246178	-0.859981	-0.606181	0.687636	0.652646	0.410602
Solyc06g083190.2.1	Peptidyl-prolyl cis-trans isomerase IPR001179 Peptidyl-prolyl cis-trans isomerase, FKBP-type	lightcyan	-0.967787	0.774705	0.157967	-0.432252	0.613103	0.420204	-0.324035	-0.0486398	-0.435999	0.318454	0.978931	0.456949	-0.900204	-0.799396	-0.09041
Solyc07g066610.2.1	Phosphoglycerate kinase IPR001576 Phosphoglycerate kinase	salmon	0.638926	-0.27396	0.347302	0.775061	-0.907927	0.163228	-0.282771	0.072195	0.844038	0.0491482	-0.848061	-0.414906	0.947398	0.479014	-0.234358
Solyc09g092390.2.1	Adenosylhomocysteinase IPR000043 S-adenosyl-L-homocysteine hydrolase	salmon	0.797697	-0.459606	0.193175	0.61062	-0.825504	-0.0935975	-0.0441818	0.070817	0.731009	-0.159958	-0.92464	-0.36936	0.969663	0.685909	-0.152447
Solyc06g036290.2.1	Heat shock protein 90 (Fragment) IPR003594 ATP-binding region, ATPase-like IPR001404 Heat shock protein Hsp90	lightcyan	-0.786489	0.4606	-0.235606	-0.543498	0.853391	0.206227	0.0680223	-0.12963	-0.739308	0.265816	0.941418	0.287273	-0.972161	-0.746542	0.251763
Solyc04g082250.2.1	ATP-dependent zinc metalloprotease FTSH, chloroplastic (Fragment) IPR005936 Peptidase M41, FtsH	salmon	0.638451	-0.42099	-0.00912064	0.902264	-0.630871	0.252414	-0.0547478	0.100316	0.5547	0.406242	-0.737434	-0.759086	0.773863	0.182241	0.20888
Solyc12g010040.1.1	Leucyl aminopeptidase IPR011356 Peptidase M17, leucyl aminopeptidase IPR000819 Peptidase M17, leucyl aminopeptidase, C-terminal	lightcyan	-0.683141	0.339936	-0.253623	-0.806719	0.8543	-0.136158	0.198266	-0.152826	-0.788971	-0.105799	0.85596	0.490046	-0.940228	-0.461205	0.127588
Solyc05g012510.2.1	Phosphorylase IPR011833 Glycogen_starch_alpha-glucan phosphorylase	brown	0.950987	-0.749808	-0.164701	0.597741	-0.64121	-0.243906	0.263969	-0.00463627	0.471417	-0.128449	-0.97756	-0.601374	0.915054	0.66486	0.165598
Solyc07g007790.2.1	Sucrose phosphate synthase IPR012819 Sucrose phosphate synthase, plant	darkturquoise	0.637074	-0.880049	-0.920969	0.146773	0.309377	-0.371653	0.852786	-0.131412	-0.492615	0.117556	-0.361488	-0.742045	0.114812	0.119037	0.893337
Solyc11g008870.1.1	Methylenetetrahydrofolate reductase IPR004621 Eukaryotic-type methylenetetrahydrofolate reductase	brown	0.946557	-0.728991	-0.0935511	0.459681	-0.674024	-0.355997	0.247988	-0.0196217	0.495226	-0.323865	-0.99026	-0.439727	0.924832	0.793423	0.0255251
Solyc08g014130.2.1	2-isopropylmalate synthase 1 IPR005671 Bacterial 2-isopropylmalate synthase	darkred	-0.567149	0.156902	-0.523139	-0.596285	0.981069	-0.0769058	0.393599	0.00704354	-0.919547	0.202896	0.826577	0.143415	-0.942437	-0.614347	0.500719
Solyc04g008740.2.1	Pyruvate kinase IPR001697 Pyruvate kinase	darkred	-0.5808	0.205171	-0.41462	-0.782028	0.95465	-0.223875	0.376695	0.0445401	-0.883021	-0.0453088	0.831787	0.380242	-0.937418	-0.443545	0.32315
Solyc06g068090.2.1	Phospholipase D IPR011402 Phospholipase D, plant	brown	0.93739	-0.962345	-0.603622	0.183509	-0.16686	-0.559722	0.712928	-0.203678	-0.0571758	-0.309325	-0.776907	-0.553685	0.57256	0.6472	0.47495
Solyc09g007540.2.1	Valyl-tRNA synthetase IPR002303 Valyl-tRNA synthetase, class Ia	brown	0.927767	-0.991787	-0.668761	0.192553	-0.109145	-0.592629	0.754016	-0.0685185	-0.114923	-0.249157	-0.750559	-0.603921	0.533215	0.595516	0.55553
Solyc06g071000.2.1	N-succinylglutamate 5-semialdehyde dehydrogenase IPR015590 Aldehyde dehydrogenase	brown	0.912251	-0.713221	-0.109053	0.377142	-0.594377	-0.403493	0.293111	-0.0339718	0.425506	-0.366237	-0.927641	-0.374782	0.852716	0.798028	0.0254926
Solyc06g007320.2.1	Ubiquitin-activating enzyme E1 IPR018075 Ubiquitin-activating enzyme, E1	darkturquoise	0.536176	-0.835187	-0.912091	-0.315776	0.489512	-0.716201	0.967056	-0.132486	-0.67258	-0.28972	-0.209679	-0.33919	-0.0759135	0.303106	0.730523
Solyc07g053650.2.1	26S proteasome regulatory subunit IPR016643 26S proteasome regulatory complex, non-ATPase subcomplex, Rpn1 subunit	darkturquoise	0.680621	-0.925608	-0.896536	-0.150728	0.331996	-0.679285	0.945945	-0.135199	-0.536822	-0.256437	-0.383786	-0.4714	0.10657	0.380408	0.737429
Solyc03g118170.2.1	Glycyl-tRNA synthetase IPR002315 Glycyl-tRNA synthetase, alpha2 dimer	brown	0.978749	-0.89015	-0.370801	0.249611	-0.403091	-0.574644	0.538465	-0.0553112	0.193965	-0.401149	-0.904475	-0.452476	0.75468	0.800293	0.24212
Solyc11g072880.1.1	Calcium-transporting ATPase IPR005782 ATPase, P-type, calcium-transporting	yellowgreen	0.222474	-0.568952	-0.928848	0.00146644	0.640402	-0.131708	0.766748	-0.218894	-0.742376	0.348433	0.0914719	-0.629578	-0.312047	-0.296537	0.962441
Solyc06g066610.2.1	TATA element modulatory factor 1	grey60	0.17475	0.261721	0.822792	0.363275	-0.909195	0.209019	-0.674879	-0.0273834	0.936188	-0.277507	-0.49599	0.256701	0.690451	0.470272	-0.817885
Solyc01g109540.2.1	Coatomer subunit gamma IPR017106 Coatomer, gamma subunit	brown	0.979136	-0.935221	-0.467545	0.231831	-0.320983	-0.580813	0.612391	-0.0691295	0.10268	-0.37494	-0.872139	-0.498695	0.698886	0.754186	0.337007
Solyc05g054640.2.1	2-oxoglutarate dehydrogenase E1 component IPR011603 2-oxoglutarate dehydrogenase, E1 component	brown	0.989855	-0.924326	-0.435539	0.294089	-0.36671	-0.544915	0.574842	-0.0659465	0.153511	-0.329321	-0.897926	-0.530655	0.737815	0.744294	0.328393
Solyc11g069000.1.1	T-complex protein 1 subunit beta IPR012716 T-complex protein 1, beta subunit	brown	0.916588	-0.808741	-0.266729	0.286601	-0.478241	-0.530986	0.410655	-0.0994634	0.263366	-0.400247	-0.898628	-0.404771	0.759306	0.764843	0.120918
Solyc11g011960.1.1	UTP-glucose 1 phosphate uridylyltransferase IPR016267 UTP--glucose-1-phosphate uridylyltransferase, subgroup	salmon	0.606337	-0.215299	0.463322	0.563702	-0.956928	0.0455078	-0.330702	-0.121982	0.874641	-0.234806	-0.848825	-0.173293	0.942293	0.642814	-0.464171
Solyc08g081320.2.1	AP-1 complex subunit beta-1 IPR016342 Adaptor protein complex, beta subunit	brown	0.990941	-0.899878	-0.394504	0.384448	-0.430002	-0.454907	0.510508	-0.0810756	0.219938	-0.26555	-0.925797	-0.581191	0.782963	0.713367	0.312123
Solyc11g040390.1.1	Aspartokinase-homoserine dehydrogenase IPR011147 Bifunctional aspartokinase_homoserine dehydrogenase I	darkred	-0.100678	-0.327937	-0.854574	-0.453271	0.931863	-0.329978	0.771107	0.0244935	-0.964467	0.135097	0.458566	-0.186393	-0.669532	-0.339215	0.806522
Solyc01g106210.2.1	Chaperone DnaK IPR012725 Chaperone DnaK	lightcyan	-0.962675	0.794392	0.23718	-0.560547	0.588966	0.266904	-0.325643	0.0958532	-0.402372	0.139543	0.968707	0.630188	-0.881666	-0.657129	-0.217181
Solyc01g111760.2.1	V-type ATP synthase beta chain IPR005723 ATPase, V1 complex, subunit B	grey60	0.372583	0.0419391	0.614181	0.755628	-0.975336	0.385463	-0.588735	-0.0676465	0.956544	0.0833929	-0.681585	-0.226565	0.845934	0.329731	-0.499292
Solyc09g074940.1.1	Translocase of chloroplast 90, chloroplastic IPR005690 Chloroplast protein import component Toc86_159	darkgreen	-0.326417	0.645581	0.859408	0.239118	-0.580716	0.457108	-0.839309	0.0636249	0.699543	0.021776	0.0132826	0.404465	0.21969	-0.0359285	-0.772841
Solyc07g018360.2.1	Elongation factor Ts IPR014039 Translation elongation factor EFTs_EF1B, dimerisation	salmon	0.375446	-0.0675344	0.437854	0.4023	-0.678594	-0.0991562	-0.286994	0.476941	0.681418	-0.144326	-0.548172	0.0165165	0.660976	0.466511	-0.389883
Solyc11g071700.1.1	Ubiquitin carboxyl-terminal hydrolase family protein expressed IPR001394 Peptidase C19, ubiquitin carboxyl-terminal hydrolase 2	darkturquoise	0.8416	-0.96813	-0.757588	-0.0216686	0.099226	-0.680463	0.878617	-0.113161	-0.306433	-0.329966	-0.590834	-0.476557	0.349576	0.573583	0.611041
Solyc03g118910.1.1	T-complex protein 1 subunit delta IPR012717 T-complex protein 1, delta subunit	brown	0.916489	-0.976412	-0.657437	0.0846664	-0.0672926	-0.659475	0.792334	-0.100054	-0.148882	-0.348798	-0.717112	-0.497768	0.498777	0.657228	0.51657
Solyc09g098240.2.1	Importin-7 (Imp7) (Ran-binding protein 7) (RanBP7) IPR011989 Armadillo-like helical	salmon	0.644388	-0.276013	0.389723	0.640272	-0.950483	0.0692703	-0.297111	-0.137905	0.849044	-0.162067	-0.880191	-0.278951	0.953381	0.595739	-0.378461
Solyc04g071620.2.1	ASR4 (Fragment) IPR003496 ABA_WDS induced protein	grey60	0.264663	0.131655	0.6076	0.832478	-0.910681	0.566239	-0.642647	-0.0826926	0.923503	0.277505	-0.571455	-0.306376	0.758807	0.143774	-0.421301
Solyc12g094620.1.1	Catalase IPR018028 Catalase related subgroup	lightcyan	-0.78621	0.708229	0.217189	0.165134	0.275748	0.837959	-0.514698	-0.204083	-0.117431	0.755932	0.698162	-0.0332046	-0.567525	-0.935982	0.0185271
Solyc01g088020.2.1	Protein transport protein sec31 IPR017986 WD40 repeat, region	brown	0.930236	-0.968725	-0.622294	0.229488	-0.16429	-0.538737	0.703281	-0.169757	-0.0632134	-0.248584	-0.775217	-0.606148	0.56632	0.599395	0.511698
Solyc06g082100.2.1	Related to ATP dependent RNA helicase IPR004179 Sec63 domain	salmon	0.844241	-0.543245	0.0815666	0.715021	-0.797828	-0.0362433	0.0132674	-0.021197	0.677698	-0.0437799	-0.955249	-0.532654	0.972431	0.605811	-0.0239784
Solyc03g083910.2.1	Acid beta-fructofuranosidase IPR001362 Glycoside hydrolase, family 32	lightcyan	-0.903931	0.637565	-0.0158368	-0.500575	0.737359	0.24113	-0.146422	0.067864	-0.58531	0.297337	0.97751	0.407112	-0.951968	-0.776324	0.0543713
Solyc10g081920.1.1	Coatomer subunit beta-1 IPR016460 Coatomer, beta subunit	brown	0.985036	-0.938154	-0.484656	0.279018	-0.312218	-0.531669	0.619322	-0.0915772	0.101393	-0.310452	-0.86924	-0.550693	0.70137	0.718839	0.381848
Solyc11g012140.1.1	Isoleucyl-tRNA synthetase IPR002300 Aminoacyl-tRNA synthetase, class Ia IPR002301 Isoleucyl-tRNA synthetase, class Ia IPR018353 Isoleucyl-tRNA synthetase	brown	0.973176	-0.96567	-0.561444	0.265295	-0.236947	-0.551036	0.675768	-0.0691586	0.0221265	-0.26882	-0.830796	-0.587099	0.64507	0.667619	0.46292
Solyc05g056310.2.1	T-complex protein 1 subunit gamma IPR012719 T-complex protein 1, gamma subunit	brown	0.8389	-0.951257	-0.682643	0.018328	-0.0105205	-0.673337	0.776979	-0.161733	-0.22365	-0.373814	-0.650341	-0.465015	0.405327	0.592608	0.49811
Solyc12g017830.1.1	Sec7 guanine nucleotide exchange factor IPR000904 SEC7-like	brown	0.994752	-0.911411	-0.410757	0.313581	-0.3895	-0.523977	0.556796	-0.0337949	0.184206	-0.326683	-0.9074	-0.524712	0.758982	0.754365	0.312329
Solyc02g083700.2.1	Alpha-mannosidase IPR011682 Glycosyl hydrolases 38, C-terminal	lightcyan	-0.890577	0.761981	0.198393	-0.248415	0.531445	0.54368	-0.345303	0.0180904	-0.328168	0.44687	0.902286	0.344841	-0.785495	-0.799502	-0.0538433
Solyc07g042550.2.1	Sucrose synthase IPR012820 Sucrose synthase, plants and cyanobacteria IPR000368 Sucrose synthase	darkturquoise	0.169504	-0.364474	-0.497391	-0.595682	0.482937	-0.526541	0.643032	-0.308092	-0.557258	-0.508596	0.0867983	0.183456	-0.257943	0.285777	0.280849
Solyc08g066800.2.1	Phospholipase D IPR011402 Phospholipase D, plant	brown	0.925567	-0.981625	-0.678735	0.25842	-0.110792	-0.501093	0.742578	-0.116389	-0.106777	-0.165518	-0.745613	-0.668849	0.537931	0.542448	0.599569
Solyc01g104950.2.1	Alpha-L-arabinofuranosidase_beta-D-xylosidase IPR001764 Glycoside hydrolase, family 3, N-terminal	lightcyan	-0.784855	0.491082	-0.135612	-0.706675	0.846051	0.000817865	0.0826791	0.138068	-0.705065	0.0633723	0.946926	0.512651	-0.957455	-0.572576	0.11248
Solyc07g008950.2.1	Methionyl-tRNA synthetase	darkturquoise	0.217331	-0.606841	-0.914539	-0.511187	0.76552	-0.632528	0.932767	-0.0722655	-0.885772	-0.198147	0.14572	-0.174821	-0.416113	0.0442003	0.747087
Solyc07g008880.2.1	Pre-mRNA-processing-splicing factor 8 IPR012592 PROCN	brown	0.963316	-0.961151	-0.58065	0.285124	-0.207313	-0.532765	0.690338	0.0174445	0.00548197	-0.216469	-0.806767	-0.6087	0.627668	0.63279	0.507397
Solyc12g095990.1.1	ATP-dependent RNA helicase eIF4A IPR011545 DNA_RNA helicase, DEAD_DEAH box type, N-terminal	salmon	0.667834	-0.479606	0.0174399	0.547836	-0.671695	-0.0131257	-0.0182968	-0.49002	0.489911	-0.110277	-0.803363	-0.465513	0.752391	0.453623	-0.0704548
Solyc08g005770.2.1	Alcohol acetyltransferase IPR003480 Transferase	darkred	-0.773425	0.44164	-0.273203	-0.352718	0.832635	0.320278	0.0420998	-0.0549965	-0.714672	0.488985	0.918229	0.0975859	-0.942298	-0.873138	0.363465
Solyc01g009180.2.1	5-methyltetrahydropteroyltriglutamate--homocysteine methyltransferase IPR006276 5-methyltetrahydropteroyltriglutamate--homocysteine S-methyltransferase	darkturquoise	0.196006	-0.595856	-0.931676	-0.439369	0.771285	-0.559741	0.908635	-0.123468	-0.891439	-0.0928944	0.161161	-0.25219	-0.430606	-0.0419837	0.797404
Solyc02g081160.2.1	Diphosphate-fructose-6-phosphate 1-phosphotransferase IPR011183 Pyrophosphate-dependent phosphofructokinase PfpB	salmon	0.882336	-0.625874	0.0288813	0.436779	-0.743218	-0.28492	0.130125	-0.193707	0.569543	-0.372505	-0.97125	-0.347301	0.929314	0.796481	-0.115723
Solyc03g118010.2.1	Tudor _ nuclease domain-containing protein IPR016685 RNA-induced silencing complex, nuclease component Tudor-SN	brown4	-0.539297	0.792587	0.738225	0.411303	-0.338042	0.843091	-0.851165	0.0649901	0.533788	0.502964	0.288027	0.169951	-0.0191252	-0.474709	-0.481024
Solyc09g090700.1.1	Succinate semialdehyde dehydrogenase IPR015590 Aldehyde dehydrogenase	salmon	0.518996	-0.184525	0.441078	0.12773	-0.749811	-0.238891	-0.185553	-0.0882455	0.681008	-0.608649	-0.690669	0.184636	0.750487	0.812593	-0.574482
Solyc00g011890.2.1	Galactokinase like protein IPR012369 Galactokinase, glycosyltransferase	darkred	-0.617591	0.262499	-0.437955	-0.295961	0.853557	0.298169	0.198934	-0.185096	-0.774361	0.502147	0.811869	-0.066965	-0.877259	-0.824412	0.527148
Solyc04g076090.2.1	Glucose-6-phosphate isomerase 2	darkturquoise	0.669656	-0.913028	-0.882827	-0.202713	0.361845	-0.729707	0.967392	-0.0394443	-0.553073	-0.30123	-0.358377	-0.405587	0.0853595	0.41244	0.714386
Solyc01g007150.2.1	Coatomer subunit beta-1 IPR016460 Coatomer, beta subunit	brown	0.979596	-0.928197	-0.464478	0.268529	-0.331366	-0.539913	0.599111	-0.0956453	0.116646	-0.336024	-0.874917	-0.527813	0.707878	0.731653	0.35297
Solyc12g099440.1.1	Fatty acid oxidation complex subunit alpha IPR006176 3-hydroxyacyl-CoA dehydrogenase, NAD binding	darkred	-0.27958	-0.122092	-0.740245	-0.184124	0.868278	0.0777672	0.517458	-0.084399	-0.86046	0.507444	0.562238	-0.353373	-0.709769	-0.665854	0.820433
Solyc10g085880.1.1	UDP-glucosyltransferase family 1 protein IPR002213 UDP-glucuronosyl_UDP-glucosyltransferase	lightcyan	-0.899379	0.669672	0.00517201	-0.261902	0.655104	0.519315	-0.242047	-0.086242	-0.493708	0.530399	0.942782	0.207523	-0.886342	-0.918952	0.123751
Solyc06g065520.2.1	T-complex protein eta subunit IPR012720 T-complex protein 1, eta subunit	brown	0.848143	-0.82479	-0.378551	-0.0859697	-0.215454	-0.79706	0.617733	-0.0168659	0.0162526	-0.638295	-0.72852	-0.16279	0.551157	0.856221	0.154178
Solyc08g013860.2.1	NAD-dependent malic enzyme 2 IPR012302 Malic enzyme, NAD-binding	brown	0.953064	-0.737434	-0.102883	0.456909	-0.664542	-0.368577	0.261366	-0.0349116	0.485616	-0.325832	-0.989979	-0.440218	0.921499	0.795939	0.0326656
Solyc06g065710.2.1	Sister chromatid cohesion protein PDS5 homolog B-B IPR016024 Armadillo-type fold	brown	0.916353	-0.694566	-0.116322	0.681681	-0.673911	-0.139805	0.193767	-0.0239475	0.518949	-0.0329421	-0.964751	-0.641052	0.922736	0.598353	0.154096
Solyc07g006030.2.1	Protein TIF31 homolog IPR011990 Tetratricopeptide-like helical	ivory	-0.725779	0.610871	0.0870262	0.219414	0.345937	0.799295	-0.404405	-0.0882278	-0.19458	0.836139	0.685202	-0.140731	-0.577817	-0.973147	0.176097
Solyc02g091580.2.1	Oligopeptidase A IPR001567 Peptidase M3A and M3B, thimet_oligopeptidase F	brown	0.891553	-0.96884	-0.66224	0.0681478	-0.0452915	-0.668422	0.790089	-0.034139	-0.172291	-0.354478	-0.69372	-0.483299	0.4689	0.638817	0.50912
Solyc08g065220.2.1	Glycine dehydrogenase P protein IPR003437 Glycine cleavage system P-protein	salmon	0.837029	-0.523206	0.151841	0.623945	-0.845284	-0.124888	-0.0241654	0.00747362	0.714679	-0.189083	-0.974543	-0.412644	0.991937	0.699946	-0.14478
Solyc09g073000.2.1	Elongation factor Tu IPR004541 Translation elongation factor EFTu_EF1A, bacterial and organelle	lightcyan	-0.891111	0.711294	0.20961	-0.726534	0.59766	0.0613162	-0.232366	0.0881999	-0.439094	-0.0947653	0.915804	0.751001	-0.861653	-0.479101	-0.2798
Solyc07g041150.2.1	Myosin XI IPR001609 Myosin head, motor region	brown	0.921874	-0.973992	-0.660518	0.262832	-0.134317	-0.498506	0.717499	-0.147433	-0.0891593	-0.180634	-0.75609	-0.66143	0.546301	0.547029	0.571123
Solyc12g044600.2.1	NADP-dependent malic enzyme, chloroplastic IPR012302 Malic enzyme, NAD-binding	lightcyan	-0.713146	0.374138	-0.280581	-0.609809	0.878318	0.0215163	0.166129	0.00810935	-0.777443	0.158661	0.897358	0.338507	-0.955257	-0.637506	0.258345
Solyc01g109350.2.1	WD-40 repeat-containing protein IPR013535 PUL	darkturquoise	0.524837	-0.829413	-0.94257	-0.250021	0.524323	-0.641555	0.980205	-0.0714305	-0.69037	-0.170271	-0.181636	-0.413566	-0.0933178	0.227183	0.810947
Solyc01g088700.2.1	Eukaryotic translation initiation factor 4 gamma 1 IPR016021 MIF4-like, type 1_2_3	brown	0.91634	-0.654037	-0.0315192	0.581323	-0.701249	-0.217326	0.180307	-0.025761	0.561792	-0.173845	-0.964997	-0.487229	0.940409	0.709831	0.0411209
Solyc11g039830.1.1	Glycyl-tRNA synthetase IPR002315 Glycyl-tRNA synthetase, alpha2 dimer	brown	0.953849	-0.92178	-0.469291	0.194724	-0.299588	-0.593396	0.61079	-0.165548	0.0744887	-0.395492	-0.846642	-0.472834	0.665548	0.742708	0.322876
Solyc02g020980.2.1	4-alpha-glucanotransferase IPR003385 Glycoside hydrolase, family 77	brown	0.936655	-0.955859	-0.623927	0.33972	-0.174224	-0.43292	0.688542	-0.0706992	-0.0277252	-0.110522	-0.775504	-0.698517	0.594188	0.535985	0.583763
Solyc12g056120.1.1	6-phosphogluconate dehydrogenase decarboxylating IPR006113 6-phosphogluconate dehydrogenase, decarboxylating	darkred	-0.261188	0.0250536	-0.254736	-0.179152	0.363072	0.0467815	0.0918016	-0.266967	-0.402034	0.120138	0.302347	-0.087198	-0.404052	-0.34819	0.188778
Solyc07g055320.2.1	ATP-dependent Zn protease cell division protein FtsH homolog IPR005936 Peptidase M41, FtsH	grey60	0.1434	0.137645	0.422576	0.889043	-0.683799	0.637115	-0.564351	0.0498396	0.713786	0.570813	-0.390876	-0.470662	0.554905	-0.152277	-0.15269
Solyc01g103010.2.1	Cullin-associated NEDD8-dissociated protein 2 IPR011989 Armadillo-like helical	brown	0.980572	-0.944851	-0.492962	0.248469	-0.297609	-0.569345	0.632084	-0.0148344	0.0858273	-0.336052	-0.861709	-0.528976	0.68977	0.730908	0.378683
Solyc08g075390.2.1	Isopentenyl-diphosphate delta-isomerase family protein IPR000086 NUDIX hydrolase domain	brown	0.964202	-0.937451	-0.513317	0.396276	-0.313499	-0.456084	0.587244	-0.0730517	0.0987755	-0.152596	-0.863093	-0.674633	0.692495	0.602278	0.451372
Solyc10g085550.1.1	Enolase IPR000941 Enolase	grey60	0.482972	-0.0570958	0.603989	0.563235	-0.983647	0.136072	-0.469809	-0.0174889	0.943968	-0.205401	-0.762871	-0.0666154	0.902864	0.582182	-0.57959
Solyc07g047790.2.1	Chaperone protein htpG IPR001404 Heat shock protein Hsp90	lightcyan	-0.75805	0.47535	-0.0918726	-0.79533	0.799891	-0.136521	0.0781414	0.169465	-0.677568	-0.0955193	0.901535	0.623592	-0.927002	-0.452402	0.00377363
Solyc01g060470.2.1	Importin alpha-1b subunit IPR011989 Armadillo-like helical	white	0.40206	-0.352969	-0.0910446	-0.436744	-0.0580531	-0.611615	0.374764	-0.347129	-0.0440705	-0.771324	-0.306902	0.334231	0.210635	0.696905	-0.165038
Solyc02g092670.1.1	Subtilisin-like protease IPR015500 Peptidase S8, subtilisin-related	darkgreen	-0.434011	0.764899	0.9584	0.116268	-0.561224	0.508069	-0.910287	-0.0687353	0.70315	-0.0579077	0.102227	0.530271	0.152434	-0.0276333	-0.897553
Solyc03g112150.1.1	Elongation factor Tu IPR004541 Translation elongation factor EFTu_EF1A, bacterial and organelle	darkred	-0.267196	-0.0785914	-0.548284	-0.496288	0.833799	-0.358516	0.533677	0.481634	-0.781007	0.0962203	0.550529	0.0771042	-0.669951	-0.316299	0.534446
Solyc11g069380.1.1	4-hydroxy-3-methylbut-2-en-1-yl diphosphate synthase IPR017178 4-hydroxy-3-methylbut-2-en-1-yl diphosphate synthase, atypical	darkred	-0.465169	0.0489508	-0.578828	-0.691582	0.991983	-0.257507	0.508293	0.0656244	-0.951524	0.0413281	0.757509	0.200398	-0.901275	-0.460795	0.503649
Solyc08g062800.2.1	ATP-dependent RNA helicase eIF4A IPR011545 DNA_RNA helicase, DEAD_DEAH box type, N-terminal	grey60	0.0485972	0.225375	0.538519	0.418776	-0.527731	0.227848	-0.463717	0.524039	0.620123	0.15092	-0.242971	0.00823417	0.415228	0.128233	-0.373121
Solyc01g005560.2.1	Isocitrate dehydrogenase IPR004790 Isocitrate dehydrogenase NADP-dependent, eukaryotic	lightcyan	-0.666063	0.593725	0.140414	0.0473169	0.289809	0.760639	-0.380543	-0.481487	-0.165815	0.543718	0.623933	0.0186879	-0.527383	-0.769673	0.0243099
Solyc02g085790.2.1	T-complex protein 1 subunit zeta IPR012722 T-complex protein 1, zeta subunit	salmon	0.665579	-0.319008	0.33489	0.512966	-0.87465	-0.0171507	-0.197671	-0.289825	0.761231	-0.282695	-0.859679	-0.207036	0.906258	0.662565	-0.36915
Solyc04g049070.2.1	Alpha glucosidase II IPR000322 Glycoside hydrolase, family 31	darkturquoise	0.717013	-0.92942	-0.862987	-0.106656	0.292942	-0.658885	0.941275	-0.156312	-0.48788	-0.241814	-0.420555	-0.48447	0.158289	0.412601	0.725963
Solyc08g079180.2.1	Elongation factor G IPR004540 Translation elongation factor EFG_EF2	darkturquoise	0.0811587	-0.448644	-0.767412	-0.528501	0.763399	-0.660432	0.804606	0.339518	-0.822501	-0.149079	0.250792	-0.0403035	-0.467618	-0.0102127	0.644359
Solyc11g005330.1.1	Actin IPR004000 Actin_actin-like	salmon	0.572895	-0.173921	0.506487	0.590095	-0.958499	0.0433604	-0.364642	0.095669	0.900821	-0.19018	-0.822602	-0.148307	0.935847	0.616789	-0.478138
Solyc06g071790.2.1	Elongation factor Tu IPR004541 Translation elongation factor EFTu_EF1A, bacterial and organelle	darkred	-0.2497	-0.0953498	-0.535172	-0.461769	0.775757	-0.3688	0.49639	0.515444	-0.744315	0.0823673	0.504264	0.0619289	-0.630889	-0.306931	0.508186
Solyc10g007480.2.1	Dtdp-glucose 4 6-dehydratase-binding domain	darkturquoise	0.537435	-0.775176	-0.813027	-0.353696	0.431511	-0.679028	0.919424	-0.226374	-0.59255	-0.378838	-0.220958	-0.236836	-0.0330498	0.383696	0.624591
Solyc01g006280.2.1	Formate-tetrahydrofolate ligase IPR000559 Formate-tetrahydrofolate ligase, FTHFS	darkred	-0.351728	-0.0590503	-0.634343	-0.606725	0.918149	-0.207804	0.539458	-0.142663	-0.921951	0.0297366	0.632994	0.0675935	-0.804561	-0.411565	0.537932
Solyc01g090750.2.1	T-complex protein 1 subunit alpha IPR012715 T-complex protein 1, alpha subunit	brown	0.932448	-0.975849	-0.642649	0.295854	-0.160599	-0.505694	0.702608	-0.0955897	-0.0625879	-0.159933	-0.776664	-0.67422	0.571293	0.551116	0.559832
Solyc07g043560.2.1	Heat shock protein 4 IPR013126 Heat shock protein 70	brown4	-0.957572	0.961657	0.553273	-0.279201	0.250585	0.556472	-0.649578	0.00188383	-0.0305159	0.249418	0.832281	0.60094	-0.645791	-0.64621	-0.45727
Solyc06g052030.2.1	Importin subunit beta IPR011989 Armadillo-like helical	brown	0.534641	-0.498372	-0.357278	0.464761	-0.180742	0.195092	0.286571	-0.455313	0.0699614	0.202866	-0.467313	-0.655053	0.398466	0.116134	0.431563
Solyc01g104920.2.1	26S protease regulatory subunit 8 homolog IPR003959 ATPase, AAA-type, core	brown	0.770126	-0.818539	-0.478094	-0.283481	-0.0253613	-0.877748	0.734929	0.025752	-0.161686	-0.714388	-0.587972	-0.0615267	0.386152	0.830459	0.222312
Solyc08g041870.2.1	Aspartate aminotransferase IPR000796 Aspartate_other aminotransferase	lightcyan	-0.664359	0.275428	-0.397687	-0.604362	0.934767	-0.054523	0.262241	0.113153	-0.852091	0.195912	0.876028	0.242127	-0.963668	-0.646276	0.375304
Solyc01g094200.2.1	NAD-dependent malic enzyme 2 IPR012302 Malic enzyme, NAD-binding	salmon	0.880079	-0.587301	0.103985	0.454149	-0.780923	-0.307473	0.0919116	-0.000850878	0.637354	-0.371704	-0.977592	-0.299967	0.965987	0.832866	-0.162873
Solyc04g076790.2.1	Serine hydroxymethyltransferase IPR001085 Serine hydroxymethyltransferase	lightcyan	-0.928226	0.784524	0.276938	-0.618546	0.520376	0.258884	-0.347508	-0.12861	-0.360005	-0.000231548	0.91242	0.69179	-0.832436	-0.561705	-0.311192
Solyc06g083620.2.1	26S protease regulatory subunit 4 IPR005937 26S proteasome subunit P45	brown4	-0.814556	0.817976	0.567035	-0.580515	0.191764	0.136029	-0.533759	0.0192148	-0.0334358	-0.235987	0.690475	0.862878	-0.560535	-0.268188	-0.646474
Solyc05g050970.2.1	Transketolase 1 IPR005478 Bacterial transketolase	darkturquoise	0.268088	-0.636726	-0.918962	-0.396394	0.706137	-0.551458	0.912089	-0.173898	-0.832958	-0.126749	0.082513	-0.282276	-0.349121	0.0273634	0.774558
Solyc06g083790.2.1	Succinyl-CoA ligase IPR005809 Succinyl-CoA synthetase, beta subunit	white	0.391896	-0.293981	0.127603	-0.374903	-0.333989	-0.644424	0.11777	-0.221497	0.199717	-0.877439	-0.446964	0.384553	0.370708	0.783937	-0.434407
Solyc03g112070.2.1	Phosphoglycerate dehydrogenase IPR015508 D-3-phosphogylcerate Dehydrogenase	darkturquoise	0.143863	-0.460345	-0.652164	-0.761928	0.673986	-0.850287	0.811302	0.164106	-0.758358	-0.540288	0.167666	0.222624	-0.39491	0.283741	0.39659
Solyc03g082940.2.1	Importin subunit beta IPR011989 Armadillo-like helical	brown	0.823578	-0.956151	-0.758898	-0.0337751	0.108615	-0.67018	0.870961	-0.186416	-0.32099	-0.334183	-0.574853	-0.468845	0.328933	0.557384	0.602651
Solyc01g104040.2.1	UDP-glucose glycoprotein glucosyltransferase IPR009448 UDP-glucose:Glycoprotein Glucosyltransferase	brown	0.964102	-0.967942	-0.582656	0.212122	-0.182109	-0.600243	0.721114	0.0137183	-0.0194156	-0.289283	-0.796292	-0.550169	0.609648	0.680407	0.484353
Solyc04g077020.2.1	Tubulin alpha-3 chain IPR002452 Alpha tubulin	salmon	0.86946	-0.570937	0.117055	0.503627	-0.80825	-0.246223	0.0520222	-0.0368899	0.662578	-0.328897	-0.983666	-0.335908	0.976861	0.796288	-0.166006
Solyc05g009220.2.1	Glutaminyl-tRNA synthetase IPR004514 Glutaminyl-tRNA synthetase, class Ic	brown	0.980734	-0.877633	-0.380299	0.484242	-0.448633	-0.376035	0.472836	-0.0640077	0.251319	-0.147091	-0.924378	-0.654612	0.796004	0.644663	0.345478
Solyc03g111640.2.1	Eukaryotic translation initiation factor 4 gamma 2 (Fragment) IPR003891 Initiation factor eIF-4 gamma, MA3	darkturquoise	0.763607	-0.94395	-0.840041	-0.0620181	0.22985	-0.637206	0.923491	-0.14445	-0.427901	-0.253136	-0.477543	-0.499898	0.224664	0.454645	0.705244
Solyc01g104070.2.1	Importin beta IPR011989 Armadillo-like helical	brown	0.973564	-0.931327	-0.467379	0.208569	-0.309308	-0.600063	0.61979	-0.0890997	0.0908908	-0.39502	-0.861792	-0.473473	0.68593	0.760913	0.329177
Solyc03g122310.2.1	Aldehyde dehydrogenase 7b IPR015590 Aldehyde dehydrogenase	darkred	-0.534436	0.126661	-0.524511	-0.575754	0.925015	-0.0519584	0.370965	-0.15196	-0.89496	0.153252	0.769911	0.117281	-0.903749	-0.588223	0.468307
Solyc10g018300.1.1	Transketolase 1 IPR005478 Bacterial transketolase	salmon	0.893239	-0.678516	-0.112867	0.705345	-0.672229	-0.121101	0.170409	0.0528815	0.523127	0.0113273	-0.948481	-0.660161	0.913513	0.558316	0.168359
Solyc06g019170.2.1	Gamma-glutamyl phosphate reductase IPR005766 Delta l-pyrroline-5-carboxylate synthetase	darkred	-0.775725	0.446509	-0.249603	-0.525621	0.85081	0.21709	0.0750297	-0.148533	-0.742433	0.280115	0.930424	0.261393	-0.965985	-0.752935	0.265234
Solyc01g111520.2.1	Synaptotagmin IPR018029 C2 membrane targeting protein	brown	0.924394	-0.976504	-0.658674	0.197676	-0.105985	-0.556391	0.752622	-0.128984	-0.112182	-0.247571	-0.741997	-0.595478	0.529656	0.593636	0.547155
Solyc12g008570.1.1	Arginyl-tRNA synthetase IPR001278 Arginyl-tRNA synthetase, class Ic	brown	0.955129	-0.97388	-0.607878	0.277493	-0.191483	-0.525321	0.697107	-0.0834012	-0.0258138	-0.216611	-0.800825	-0.631557	0.60527	0.610339	0.519699
Solyc10g080210.1.1	Polygalacturonase A IPR000743 Glycoside hydrolase, family 28	lightcyan	-0.862068	0.571013	-0.0961054	-0.621528	0.816033	0.167365	-0.0257829	-0.0259936	-0.674191	0.181533	0.984748	0.448857	-0.984046	-0.700285	0.0975655
Solyc05g013990.2.1	T-complex protein 1 subunit epsilon IPR012718 T-complex protein 1, epsilon subunit	brown	0.932777	-0.747814	-0.158635	0.450786	-0.614349	-0.326672	0.285902	-0.163895	0.426262	-0.297226	-0.957995	-0.48108	0.872349	0.738835	0.0820297
Solyc03g025530.2.1	S-layer domain protein IPR001119 S-layer homology region	lightcyan	-0.820237	0.517981	-0.170602	-0.517619	0.829133	0.22813	0.0125775	-0.045952	-0.693726	0.30107	0.960061	0.316964	-0.968291	-0.764308	0.207236
Solyc05g005020.2.1	R1 protein alpha-glucan water dikinase IPR002192 Pyruvate phosphate dikinase, PEP_pyruvate-binding	darkred	-0.12108	-0.316801	-0.823371	-0.590841	0.939272	-0.458819	0.774631	0.0226839	-0.982837	-0.0201013	0.472348	-0.0490378	-0.695906	-0.257423	0.715254
Solyc06g009970.2.1	Elongation factor 1-alpha IPR004539 Translation elongation factor EF1A, eukaryotic and archaeal IPR000795 Protein synthesis factor, GTP-binding	brown	0.98816	-0.876896	-0.362178	0.433465	-0.450395	-0.426454	0.483681	-0.0072579	0.258678	-0.213688	-0.928402	-0.599405	0.803486	0.701037	0.30834
Solyc01g107870.2.1	Poly(A) RNA binding protein IPR006515 Polyadenylate binding protein, human types 1, 2, 3, 4	brown4	-0.800125	0.943884	0.773334	0.0346917	-0.151301	0.688921	-0.88724	0.0460221	0.342684	0.276523	0.535927	0.475521	-0.301149	-0.520722	-0.644941
Solyc02g091100.2.1	Oxalyl-CoA decarboxylase IPR012001 Thiamine pyrophosphate enzyme, N-terminal TPP binding region	salmon	0.661045	-0.34772	0.31389	0.450615	-0.864129	-0.121533	-0.181632	-0.0846622	0.732026	-0.354656	-0.865137	-0.172087	0.892109	0.70096	-0.390309
Solyc04g082880.2.1	Diphosphate--fructose-6-phosphate 1-phosphotransferase IPR011183 Pyrophosphate-dependent phosphofructokinase PfpB	darkturquoise	0.378859	-0.679748	-0.843068	-0.479303	0.589493	-0.676169	0.924738	-0.224239	-0.732863	-0.348939	-0.0387698	-0.151836	-0.22034	0.254172	0.643533
Solyc05g013850.2.1	Sieve element-occluding protein 3	brown	0.957577	-0.931592	-0.511428	0.242288	-0.263255	-0.51937	0.639184	-0.15436	0.0535258	-0.308885	-0.828903	-0.549503	0.65389	0.691005	0.407388
Solyc10g055670.1.1	V-type ATP synthase beta chain IPR005723 ATPase, V1 complex, subunit B	grey60	0.539587	-0.131347	0.489852	0.766405	-0.956058	0.247039	-0.417465	-0.0026557	0.916361	0.032036	-0.790923	-0.300585	0.923694	0.452111	-0.384907
Solyc03g120850.2.1	chaperonin IPR001844 Chaperonin Cpn60	lightcyan	-0.872407	0.630273	0.0531442	-0.609093	0.690641	0.0872971	-0.145849	0.20123	-0.540494	0.111067	0.935806	0.556799	-0.907815	-0.622791	-0.0635871
Solyc12g010380.1.1	Adenylate kinase-like protein IPR018962 Domain of unknown function DUF1995	salmon	0.804322	-0.5255	0.058386	0.801561	-0.784012	0.0576915	-0.0214606	-0.0366447	0.66241	0.0934827	-0.92644	-0.633365	0.943778	0.48727	0.0365402
Solyc05g053540.2.1	Dihydroxy-acid dehydratase IPR004404 Dihydroxy-acid dehydratase	brown	0.944374	-0.825453	-0.288628	0.450983	-0.524167	-0.353542	0.379664	-0.0576319	0.321116	-0.217995	-0.937861	-0.587978	0.823262	0.675138	0.228738
Solyc06g069020.2.1	Elongation factor 1 alpha IPR000795 Protein synthesis factor, GTP-binding	brown	0.918907	-0.842007	-0.353559	0.163572	-0.341774	-0.605837	0.54384	-0.00964807	0.149849	-0.462695	-0.830686	-0.349671	0.68212	0.799663	0.208061
Solyc09g010560.1.1	5-oxoprolinase (ATP-hydrolyzing) IPR003692 Hydantoinase B_oxoprolinase	darkturquoise	0.766557	-0.947817	-0.856523	0.0037888	0.233414	-0.594633	0.92187	-0.111186	-0.423592	-0.168775	-0.477501	-0.565596	0.229658	0.407826	0.756129
Solyc05g018570.2.1	26S protease regulatory subunit 8 homolog A IPR005937 26S proteasome subunit P45	darkred	-0.287409	0.077241	-0.281383	-0.16333	0.461496	0.053301	0.15299	0.216696	-0.423341	0.226195	0.393499	-0.0561573	-0.444508	-0.379086	0.293536
Solyc01g109300.2.1	4-hydroxy-3-methylbut-2-enyl diphosphate reductase IPR003451 LytB protein	darkred	-0.572206	0.172713	-0.466927	-0.722343	0.971404	-0.21336	0.394477	0.0996383	-0.908262	0.0375566	0.827202	0.299155	-0.943627	-0.501792	0.393008
Solyc11g065920.1.1	Xanthine dehydrogenase_oxidase IPR016208 Aldehyde oxidase_xanthine dehydrogenase	darkred	-0.217665	-0.186611	-0.766925	-0.31174	0.860254	-0.0297714	0.581453	-0.320611	-0.889875	0.305791	0.511245	-0.268317	-0.692559	-0.531641	0.765271
Solyc08g006890.2.1	Tubulin alpha-3 chain IPR002452 Alpha tubulin	salmon	0.827257	-0.506769	0.1844	0.55045	-0.844322	-0.186135	-0.0245855	0.0169347	0.717232	-0.274763	-0.966706	-0.331335	0.983744	0.757964	-0.20479
Solyc02g069800.1.1	CXE carboxylesterase IPR013094 Alpha_beta hydrolase fold-3	lightcyan	-0.908958	0.654895	-0.0071156	-0.487343	0.723126	0.34784	-0.166179	-0.10865	-0.571022	0.305324	0.978234	0.381928	-0.944726	-0.792474	0.0549256
Solyc10g083720.1.1	Pyruvate kinase IPR001697 Pyruvate kinase	darkred	-0.428514	0.0100321	-0.592805	-0.747163	0.975473	-0.298419	0.535047	-0.0734808	-0.959104	-0.0566387	0.719487	0.225949	-0.881792	-0.39285	0.473741
Solyc07g063650.2.1	Ubiquitin carboxyl-terminal hydrolase IPR016652 Ubiquitinyl hydrolase	darkturquoise	0.0359756	-0.436512	-0.821812	-0.652719	0.850054	-0.633706	0.851268	0.0149167	-0.925654	-0.231629	0.320597	0.0120878	-0.563733	-0.0249508	0.651372
Solyc02g062970.2.1	Xaa-Pro aminopeptidase 2 IPR001131 Peptidase M24B, X-Pro dipeptidase_aminopeptidase P, conserved site IPR000994 Peptidase M24, structural domain	darkturquoise	0.344452	-0.664149	-0.786739	-0.527833	0.541803	-0.734246	0.860325	-0.0602586	-0.703212	-0.447651	-0.0539927	-0.0863831	-0.216154	0.293293	0.534113
Solyc12g099100.1.1	Dihydrolipoyl dehydrogenase IPR006258 Dihydrolipoamide dehydrogenase	salmon	0.590073	-0.254402	0.422982	0.165121	-0.808011	-0.327174	-0.169391	0.00714293	0.712718	-0.617788	-0.775062	0.147777	0.820599	0.862689	-0.565683
Solyc09g098150.2.1	Metacaspase 7 IPR011600 Peptidase C14, caspase catalytic	brown4	-0.872466	0.933226	0.661166	-0.166031	0.0233779	0.618498	-0.777821	-0.16442	0.149308	0.184712	0.657097	0.552717	-0.46761	-0.554858	-0.59507
Solyc02g063090.2.1	T-complex protein 1 subunit zeta IPR012722 T-complex protein 1, zeta subunit	salmon	0.773724	-0.454967	0.22786	0.465908	-0.81628	-0.207178	-0.0384127	-0.00620965	0.697367	-0.349052	-0.914913	-0.224484	0.933081	0.774885	-0.276537
Solyc11g062270.1.1	Signal recognition particle protein (SRP72) IPR013699 Signal recognition particle, SRP72 subunit, RNA-binding	grey60	0.0213647	0.346874	0.801495	0.111899	-0.749414	0.140626	-0.648321	-0.219578	0.769872	-0.418166	-0.319469	0.455046	0.485174	0.425446	-0.873091
Solyc09g083410.2.1	Amidase hydantoinase_carbamoylase family protein expressed IPR010158 Amidase, hydantoinase_carbamoylase	darkred	-0.208635	0.0440533	-0.118834	-0.71547	0.467004	-0.557191	0.298303	0.22969	-0.4431	-0.468347	0.351589	0.550286	-0.43302	0.145212	-0.0857362
Solyc01g106260.2.1	Chaperone DnaK IPR012725 Chaperone DnaK	lightcyan	-0.952648	0.79929	0.26885	-0.609027	0.565641	0.23849	-0.331255	0.0322881	-0.383023	0.059344	0.952789	0.688251	-0.864975	-0.597708	-0.273384
Solyc01g100380.2.1	Calreticulin 2 calcium-binding protein IPR009169 Calreticulin	grey60	0.120437	0.314874	0.814625	0.559633	-0.914607	0.442553	-0.749988	-0.0475643	0.962565	-0.00624019	-0.459035	0.07571	0.679327	0.270445	-0.718453
Solyc07g064810.2.1	Imidazole glycerol phosphate synthase subunit hisF IPR014640 Imidazole glycerol phosphate synthase HisHF	darkred	-0.156994	-0.156919	-0.489143	-0.873559	0.782558	-0.691657	0.635716	0.116408	-0.791914	-0.465716	0.448261	0.433873	-0.616635	0.0826872	0.267998
Solyc12g008630.1.1	Mitochondrial processing peptidase alpha subunit IPR011237 Peptidase M16, core	darkgreen	-0.0780804	0.40328	0.790951	0.0209664	-0.682704	0.151717	-0.671092	-0.306867	0.697394	-0.434183	-0.226166	0.50467	0.382744	0.356249	-0.893253
Solyc01g104170.2.1	Ankyrin repeat domain-containing protein 2 IPR002110 Ankyrin	darkgreen	-0.287161	0.653293	0.960866	0.293065	-0.707038	0.456202	-0.91975	0.0753337	0.826625	0.00408049	-0.0740808	0.387775	0.330599	0.0391639	-0.871802
Solyc01g059880.2.1	ATP citrate lyase a-subunit IPR016141 Citrate synthase-like, core	salmon	0.877244	-0.602729	0.032267	0.638679	-0.782216	-0.112038	0.0668711	-0.112467	0.629201	-0.147262	-0.981338	-0.51394	0.966796	0.665769	-0.0296238
Solyc12g095760.1.1	Diphosphate--fructose-6-phosphate 1-phosphotransferase IPR011183 Pyrophosphate-dependent phosphofructokinase PfpB	brown	0.939173	-0.711899	-0.081353	0.521363	-0.694586	-0.288923	0.215091	-0.0769416	0.519582	-0.258141	-0.993556	-0.487174	0.935589	0.749695	0.0326819
Solyc09g089580.2.1	1-aminocyclopropane-1-carboxylate oxidase-like protein IPR005123 Oxoglutarate and iron-dependent oxygenase	lightcyan	-0.893842	0.647736	-0.0267111	-0.294721	0.694027	0.46245	-0.19901	-0.00499856	-0.530417	0.517621	0.955582	0.218108	-0.906666	-0.908018	0.151844
Solyc01g104770.2.1	Actin IPR004000 Actin_actin-like	salmon	0.691183	-0.327747	0.35807	0.510788	-0.899201	-0.0734913	-0.193558	-0.141535	0.796925	-0.30257	-0.887027	-0.188737	0.944275	0.715987	-0.390942
Solyc04g011500.2.1	Actin 4 IPR004000 Actin_actin-like	salmon	0.635432	-0.239912	0.45662	0.577012	-0.957249	4.49544e-05	-0.305154	-0.0307125	0.879268	-0.234837	-0.868332	-0.175089	0.960257	0.668213	-0.450886
Solyc01g007330.2.1	Ribulose bisphosphate carboxylase large chain IPR000685 Ribulose bisphosphate carboxylase, large subunit, C-terminal	salmon	0.847208	-0.630528	-0.102967	0.709142	-0.636931	-0.072706	0.157053	0.0879785	0.51161	0.074253	-0.891707	-0.656571	0.875435	0.502439	0.194991
Solyc12g009960.1.1	Eukaryotic translation initiation factor 4 IPR016021 MIF4-like, type 1_2_3	brown	0.942393	-0.741465	-0.125956	0.462592	-0.655521	-0.33726	0.260933	-0.14071	0.462821	-0.303923	-0.983364	-0.469512	0.903133	0.761392	0.0497078
Solyc08g066240.2.1	Decarboxylase family protein IPR002129 Pyridoxal phosphate-dependent decarboxylase	lightcyan	-0.86454	0.569249	-0.119932	-0.524796	0.809498	0.260217	-0.0445884	-0.0527298	-0.667945	0.297499	0.982113	0.348408	-0.978165	-0.780764	0.158379
Solyc12g043000.1.1	Coatomer beta_apos subunit IPR016453 Coatomer, beta subunit	salmon	0.784275	-0.463384	0.180907	0.502767	-0.808839	-0.108974	-0.0292673	-0.237995	0.680616	-0.297899	-0.912513	-0.289197	0.930962	0.722794	-0.213693
Solyc08g076650.2.1	Alpha alpha-trehalose-phosphate synthase (UDP-forming) IPR001830 Glycosyl transferase, family 20	brown	0.95933	-0.751857	-0.152538	0.546747	-0.647086	-0.273973	0.272306	-0.0657489	0.471328	-0.201155	-0.985581	-0.552499	0.918623	0.713848	0.125138
Solyc01g088370.2.1	Eukaryotic translation initiation factor 3 subunit B IPR011400 Translation initiation factor eIF-3b	salmon	0.784983	-0.483641	0.167545	0.515159	-0.809714	-0.176511	-0.0321672	-0.135607	0.67395	-0.282393	-0.923688	-0.311046	0.927067	0.714811	-0.206943
Solyc09g018450.2.1	Ubiquitin-activating enzyme E1 IPR018075 Ubiquitin-activating enzyme, E1	brown	0.994533	-0.895601	-0.387739	0.363303	-0.417922	-0.472341	0.525888	-0.0347468	0.219324	-0.287103	-0.917458	-0.549656	0.781169	0.735602	0.309334
Solyc07g049450.2.1	Thioredoxin_protein disulfide isomerase IPR005788 Disulphide isomerase	grey60	0.449948	-0.0741699	0.584182	0.346913	-0.886974	-0.0946855	-0.388752	0.0871967	0.841191	-0.387648	-0.705948	0.0950885	0.81647	0.676796	-0.63261
Solyc07g065950.2.1	Enhancer of mRNA-decapping protein 4 IPR017986 WD40 repeat, region	brown	0.994099	-0.875484	-0.336091	0.339408	-0.459611	-0.492928	0.492639	-0.0730874	0.257878	-0.341419	-0.935337	-0.498804	0.804321	0.779558	0.238733
Solyc03g120270.2.1	Coatomer beta_apos subunit IPR016453 Coatomer, beta subunit	salmon	0.779369	-0.451272	0.211992	0.544319	-0.847781	-0.0793199	-0.072532	-0.204324	0.719539	-0.271368	-0.930574	-0.313227	0.954428	0.710539	-0.239433
Solyc09g009260.2.1	Fructose-bisphosphate aldolase IPR000741 Fructose-bisphosphate aldolase, class-I	lightcyan	-0.552648	0.463382	0.196846	-0.823146	0.468615	-0.270896	-0.0175	0.149178	-0.337365	-0.428818	0.630545	0.827073	-0.593632	-0.018063	-0.329784
Solyc12g043020.1.1	Dihydroxy-acid dehydratase IPR004404 Dihydroxy-acid dehydratase	brown	0.932948	-0.74639	-0.167489	0.565826	-0.648265	-0.235005	0.245786	-0.153994	0.456238	-0.160312	-0.976124	-0.594652	0.897849	0.656352	0.134732
Solyc10g080500.1.1	Actin IPR004000 Actin_actin-like	salmon	0.717588	-0.358772	0.328887	0.617203	-0.92571	-0.0211602	-0.205472	-0.0398511	0.818697	-0.207519	-0.920733	-0.294631	0.980829	0.666481	-0.323171
Solyc01g087260.2.1	Carotenoid cleavage dioxygenase 1B	darkred	-0.568543	0.193441	-0.441179	-0.667249	0.960471	-0.180858	0.381873	0.170585	-0.874067	0.102686	0.828178	0.279213	-0.923253	-0.516605	0.410517
Solyc07g065630.2.1	Ubiquitin-protein ligase 1 IPR000569 HECT	darkslateblue	-0.0892412	0.353743	0.453271	0.700296	-0.479937	0.839203	-0.589287	-0.191284	0.581723	0.570265	-0.109106	-0.298366	0.309212	-0.300531	-0.164265
Solyc01g090780.2.1	Ccr4-Not transcription complex subunit IPR007196 CCR4-Not complex component, Not1	brown	0.867419	-0.960389	-0.748452	0.194598	0.0249953	-0.489256	0.811453	-0.132071	-0.219395	-0.119245	-0.63663	-0.658294	0.424371	0.46767	0.689761
Solyc06g068320.2.1	Prolyl-tRNA synthetase IPR004499 Prolyl-tRNA synthetase, class IIa, prokaryotic-type	brown	0.988098	-0.920933	-0.439986	0.332944	-0.37098	-0.505694	0.564372	-0.0546511	0.160972	-0.289941	-0.898148	-0.563637	0.741782	0.717188	0.346243
Solyc10g085790.1.1	Atp-dependent RNA helicase IPR011545 DNA_RNA helicase, DEAD_DEAH box type, N-terminal	darkturquoise	0.0521082	-0.402822	-0.725161	-0.434143	0.637102	-0.45673	0.654349	-0.261164	-0.757164	-0.132038	0.199944	-0.117938	-0.438596	-0.0897944	0.54969
Solyc09g009390.2.1	Monodehydroascorbate reductase (NADH)-like protein IPR013027 FAD-dependent pyridine nucleotide-disulphide oxidoreductase	brown4	-0.843594	0.847114	0.586424	-0.465764	0.149349	0.262672	-0.60596	-0.0476551	0.00152395	-0.104513	0.683909	0.760922	-0.549183	-0.365668	-0.635122
Solyc07g047800.2.1	Short-chain dehydrogenase_reductase family protein IPR002347 Glucose_ribitol dehydrogenase	lightcyan	-0.850692	0.574704	-0.116115	-0.273966	0.727814	0.452373	-0.130921	-0.0496454	-0.583937	0.547914	0.933167	0.134289	-0.909317	-0.923247	0.239747
Solyc04g082790.2.1	Atp-dependent RNA helicase IPR011545 DNA_RNA helicase, DEAD_DEAH box type, N-terminal	brown	0.844635	-0.644919	-0.114719	0.266301	-0.470749	-0.414446	0.349381	0.19051	0.360675	-0.394026	-0.803539	-0.250853	0.759209	0.794319	0.0497074
Solyc08g075310.2.1	AP-1 complex subunit gamma-1 IPR011989 Armadillo-like helical	brown	0.977133	-0.940408	-0.495686	0.244329	-0.291875	-0.558091	0.633567	-0.126168	0.0765301	-0.336187	-0.855859	-0.529509	0.679772	0.723978	0.379038
Solyc03g096920.2.1	Exportin-1 IPR014877 Exportin 1, C-terminal	brown	0.98262	-0.934187	-0.493439	0.340251	-0.320693	-0.470157	0.602506	-0.105637	0.111869	-0.240904	-0.870669	-0.606979	0.707965	0.670417	0.41491
Solyc06g011280.2.1	Elongation factor 1-gamma IPR001662 Translation elongation factor EF1B, gamma chain, conserved	brown	0.972452	-0.835251	-0.280597	0.459563	-0.542959	-0.379613	0.386602	-0.128081	0.335613	-0.246667	-0.962085	-0.569874	0.844629	0.709045	0.208418
Solyc01g099090.2.1	Beta-mannosidase IPR013781 Glycoside hydrolase, subgroup, catalytic core	yellowgreen	0.598321	-0.838046	-0.90517	0.198284	0.331521	-0.331231	0.829296	-0.080779	-0.494027	0.210109	-0.320018	-0.764393	0.0861408	0.0520513	0.907723
Solyc01g088080.2.1	T-complex protein theta subunit IPR012721 T-complex protein 1, theta subunit	brown	0.973696	-0.922329	-0.446647	0.298061	-0.366917	-0.519762	0.560364	-0.143423	0.139531	-0.324549	-0.892773	-0.54623	0.721942	0.715497	0.323898
Solyc04g011350.2.1	2-oxoglutarate dehydrogenase E1 component IPR011603 2-oxoglutarate dehydrogenase, E1 component	darkturquoise	0.711258	-0.934817	-0.863879	-0.172139	0.297556	-0.723574	0.946634	-0.115463	-0.503183	-0.320979	-0.418473	-0.428498	0.145121	0.451114	0.689991
Solyc03g123630.2.1	Pectinesterase IPR000070 Pectinesterase, catalytic	brown	0.836341	-0.809689	-0.442861	0.367003	-0.253832	-0.395078	0.523	0.328224	0.102725	-0.103502	-0.735457	-0.588793	0.613432	0.530372	0.422221
Solyc01g102800.2.1	Histidyl-tRNA synthetase IPR015807 Histidyl-tRNA synthetase, class IIa, subgroup	darkturquoise	0.846965	-0.9805	-0.778049	0.0353944	0.0944401	-0.640033	0.873445	-0.103959	-0.305142	-0.264948	-0.599422	-0.541526	0.357226	0.531348	0.651687
Solyc01g096060.2.1	Nuclear envelope protein that mediates the nuclear export of importin alpha (Srp1p) IPR013713 Exportin, Cse1-like	brown	0.90822	-0.988308	-0.686512	0.083682	-0.0483528	-0.657647	0.800856	-0.0686863	-0.173375	-0.334801	-0.707951	-0.52224	0.480354	0.6331	0.541684
Solyc03g120350.2.1	N-alpha-acetyltransferase 16, NatA auxiliary subunit IPR011990 Tetratricopeptide-like helical	brown	0.989863	-0.841362	-0.293867	0.445493	-0.514195	-0.387625	0.427665	-0.068097	0.324485	-0.249652	-0.951741	-0.556321	0.843786	0.732054	0.238403
Solyc01g102410.2.1	Glutaminyl-tRNA synthetase IPR004526 Glutamyl-tRNA synthetase, class Ic, archaeal_eukaryotic cytosolic	darkturquoise	0.800307	-0.970064	-0.819897	-0.0199703	0.166171	-0.654129	0.898294	-0.123896	-0.376444	-0.266824	-0.538017	-0.524927	0.283425	0.486893	0.678088
Solyc02g091560.2.1	Serine hydroxymethyltransferase IPR001085 Serine hydroxymethyltransferase	salmon	0.774933	-0.440469	0.221274	0.694867	-0.877884	-0.0196932	-0.11877	0.0451674	0.770201	-0.0914701	-0.940647	-0.428468	0.988517	0.62064	-0.171791
Solyc12g014380.1.1	Glucose-6-phosphate isomerase 1	darkred	-0.232753	-0.173002	-0.671672	-0.578961	0.843893	-0.2761	0.591469	-0.242333	-0.896663	-0.032184	0.505089	0.0155569	-0.705471	-0.314615	0.539949
Solyc04g072670.2.1	Apoptotic chromatin condensation inducer 1 (Fragment) IPR003034 DNA-binding SAP	salmon	0.494113	-0.180009	0.39659	0.489575	-0.781742	-0.0734657	-0.277048	0.252004	0.729382	-0.172625	-0.694977	-0.114839	0.771431	0.529076	-0.379889
Solyc03g123830.2.1	Phosphoglycerate dehydrogenase IPR015508 D-3-phosphogylcerate Dehydrogenase	salmon	0.866354	-0.568725	0.111297	0.57815	-0.817185	-0.199603	0.0333838	0.0113652	0.675518	-0.240001	-0.986765	-0.401665	0.985258	0.742753	-0.131439
Solyc06g064940.2.1	Phosphatidylinositol transfer protein SFH5 IPR001251 Cellular retinaldehyde-binding_triple function, C-terminal	ivory	-0.0827627	0.0731544	-0.0740283	0.752514	-0.0793841	0.678087	-0.232883	-0.0387478	0.109712	0.914267	0.0131213	-0.704164	0.0353919	-0.628915	0.368545
Solyc01g101060.2.1	S-adenosylmethionine synthase IPR002133 S-adenosylmethionine synthetase	salmon	0.697995	-0.324788	0.375075	0.538073	-0.92845	-0.0581252	-0.218172	-0.0755229	0.828074	-0.29839	-0.903355	-0.196924	0.969581	0.719467	-0.395254
Solyc01g086750.2.1	Protein TIF31 homolog IPR011990 Tetratricopeptide-like helical	brown	0.945443	-0.744943	-0.186753	0.614417	-0.61308	-0.207027	0.278999	-0.0563343	0.4511	-0.0879155	-0.956774	-0.626561	0.895018	0.632829	0.204591
Solyc05g054480.2.1	Actin IPR004000 Actin_actin-like	salmon	0.809684	-0.477794	0.212152	0.551186	-0.851023	-0.159877	-0.0453941	-0.0318599	0.728287	-0.274585	-0.952201	-0.303195	0.978875	0.747892	-0.228344
Solyc05g053300.2.1	Dihydrolipoyl dehydrogenase IPR012999 Pyridine nucleotide-disulphide oxidoreductase, class I, active site IPR006258 Dihydrolipoamide dehydrogenase	lightcyan	-0.775832	0.525044	-0.026561	-0.822592	0.768026	-0.0877372	0.0351497	0.0301256	-0.634525	-0.13688	0.907501	0.673783	-0.912589	-0.423275	-0.0629448
Solyc03g098240.2.1	Glutamate decarboxylase IPR010107 Glutamate decarboxylase	ivory	0.176172	-0.29117	-0.465926	0.675724	0.0790819	0.480018	0.157845	-0.290302	-0.140513	0.81672	-0.116108	-0.906426	0.0505141	-0.511635	0.691932
Solyc07g049530.2.1	1-aminocyclopropane-1-carboxylate oxidase IPR005123 Oxoglutarate and iron-dependent oxygenase	lightcyan	-0.931548	0.878199	0.378703	-0.0652307	0.310907	0.742668	-0.596429	-0.0835494	-0.109927	0.54377	0.831271	0.295171	-0.667997	-0.861864	-0.199107
Solyc02g085350.2.1	Succinate dehydrogenase flavoprotein subunit IPR011281 Succinate dehydrogenase, flavoprotein subunit	lightcyan	-0.80555	0.638906	0.197396	-0.733378	0.526598	0.0269755	-0.213284	-0.139613	-0.412721	-0.207502	0.816555	0.745973	-0.78971	-0.382147	-0.320544
Solyc05g005800.2.1	Threonyl-tRNA synthetase IPR002320 Threonyl-tRNA synthetase, class IIa	brown	0.833234	-0.981166	-0.789731	0.110622	0.0690524	-0.58067	0.830956	-0.162726	-0.295735	-0.189279	-0.610662	-0.619887	0.360415	0.460138	0.669602
Solyc09g083080.2.1	Nucleolar protein 5 IPR002687 Pre-mRNA processing ribonucleoprotein, binding region	salmon	0.889164	-0.608181	0.0666568	0.519342	-0.778695	-0.270515	0.0938696	-0.011637	0.62825	-0.29924	-0.986988	-0.377024	0.967386	0.780807	-0.110968
Solyc12g088720.1.1	Polyadenylate-binding protein 2 IPR006515 Polyadenylate binding protein, human types 1, 2, 3, 4	grey60	0.312629	0.125193	0.747966	0.437041	-0.93685	0.118909	-0.574745	0.167958	0.950656	-0.265061	-0.609711	0.157537	0.790211	0.551346	-0.7283
Solyc06g073330.2.1	Lysyl-tRNA synthetase IPR002313 Lysyl-tRNA synthetase, class II	brown	0.972242	-0.816123	-0.230764	0.40614	-0.561906	-0.435245	0.375487	-0.0845542	0.362058	-0.325863	-0.967093	-0.488419	0.857779	0.775125	0.137453
Solyc08g076220.2.1	Phosphoribulokinase_uridine kinase IPR006083 Phosphoribulokinase_uridine kinase	salmon	0.661984	-0.322702	0.269798	0.807316	-0.873309	0.182282	-0.233438	0.00642777	0.795576	0.107574	-0.853101	-0.497464	0.935043	0.435831	-0.147261
Solyc03g113800.2.1	Betaine aldehyde dehydrogenase IPR015590 Aldehyde dehydrogenase	brown	0.975992	-0.844989	-0.29629	0.404385	-0.522842	-0.40874	0.413335	-0.140953	0.312576	-0.297445	-0.954988	-0.539181	0.832502	0.738838	0.204884
Solyc06g009530.2.1	Nodal modulator 3 IPR013784 Carbohydrate-binding-like fold	salmon	0.585202	-0.213652	0.361196	0.657826	-0.850821	0.232758	-0.272292	-0.309684	0.787472	-0.0525339	-0.77399	-0.3065	0.869123	0.485667	-0.288802
Solyc09g098040.2.1	Phosphoglucan water dikinase IPR013783 Immunoglobulin-like fold	brown	0.881944	-0.882169	-0.472529	-0.106631	-0.142694	-0.815251	0.71479	0.0538588	-0.0496379	-0.621724	-0.716274	-0.204375	0.530321	0.854697	0.263409
Solyc08g074550.2.1	Threonyl-tRNA synthetase IPR002320 Threonyl-tRNA synthetase, class IIa	brown	0.893502	-0.978624	-0.722298	0.183171	-0.0220492	-0.54072	0.797017	-0.154756	-0.188609	-0.187376	-0.682192	-0.63016	0.460937	0.524657	0.629594
Solyc05g056580.2.1	Dehydration-responsive family protein IPR004159 Protein of unknown function DUF248, methyltransferase putative	salmon	0.842872	-0.539032	0.121458	0.64318	-0.836279	-0.0927464	-0.0130404	-0.102563	0.695338	-0.163296	-0.977879	-0.456643	0.984768	0.673958	-0.117056
Solyc02g036350.2.1	1-aminocyclopropane-1-carboxylate oxidase IPR005123 Oxoglutarate and iron-dependent oxygenase	darkslateblue	-0.268238	0.47092	0.469253	0.789004	-0.421235	0.918782	-0.710217	-0.0723007	0.5285	0.799006	0.0267065	-0.360028	0.171756	-0.556129	-0.152795
Solyc01g112100.2.1	Dimethylaniline monooxygenase 5 IPR012143 Dimethylaniline monooxygenase, N-oxide-forming	darkred	-0.342846	0.00332897	-0.59414	0.024508	0.715483	0.343068	0.30247	-0.234356	-0.694522	0.682607	0.541514	-0.443485	-0.641307	-0.793458	0.738253
Solyc05g055090.2.1	Ubiquitin carboxyl-terminal hydrolase family protein expressed IPR001394 Peptidase C19, ubiquitin carboxyl-terminal hydrolase 2	brown	0.866674	-0.943029	-0.65883	0.0274809	-0.0310566	-0.651991	0.781829	-0.166127	-0.186173	-0.381128	-0.668267	-0.45485	0.4415	0.635373	0.491064
Solyc06g059740.2.1	Alcohol dehydrogenase 2 IPR002085 Alcohol dehydrogenase superfamily, zinc-containing	darkred	-0.501892	0.101184	-0.505531	-0.781663	0.971568	-0.298403	0.467249	0.0349561	-0.927112	-0.0645211	0.775574	0.317737	-0.91196	-0.403506	0.394913
Solyc10g086580.1.1	Ribulose-1 5-bisphosphate carboxylase_oxygenase activase 1 IPR003959 ATPase, AAA-type, core	salmon	0.722945	-0.366677	0.288024	0.73352	-0.903831	0.0579684	-0.195463	0.0435082	0.815654	-0.041636	-0.910212	-0.414766	0.982655	0.573187	-0.213912
Solyc05g024410.2.1	Kelch-like protein 9 IPR015915 Kelch-type beta propeller	lightcyan	-0.764188	0.463598	-0.139696	-0.797712	0.831202	-0.0764417	0.100307	-0.0311731	-0.719598	-0.0641833	0.917891	0.569889	-0.953709	-0.4945	0.0546072
Solyc05g017760.2.1	Acetyl-CoA C-acetyltransferase IPR002155 Thiolase	salmon	0.594611	-0.210743	0.466661	0.540194	-0.957572	0.032278	-0.339965	-0.136706	0.867523	-0.271455	-0.844104	-0.146562	0.93028	0.648191	-0.487195
Solyc04g081490.2.1	Tubulin beta-1 chain IPR002453 Beta tubulin	salmon	0.825237	-0.497073	0.205614	0.504079	-0.850424	-0.209722	-0.026463	-0.0108853	0.722018	-0.337333	-0.965701	-0.275955	0.984336	0.796038	-0.24769
Solyc07g008610.1.1	ATP-binding cassette protein IPR003439 ABC transporter-like	salmon	0.800871	-0.526515	0.102331	0.312371	-0.708172	-0.275225	0.0956662	-0.287999	0.558619	-0.471394	-0.885106	-0.187558	0.861179	0.816894	-0.210676
Solyc04g010220.2.1	Unknown Protein	brown	0.809208	-0.835684	-0.540525	-0.0390016	-0.0712954	-0.588984	0.699023	-0.364831	-0.128719	-0.464323	-0.630254	-0.318932	0.434308	0.667022	0.363164
Solyc09g066150.1.1	Cytochrome P450	lightcyan	-0.83854	0.538113	-0.163609	-0.431626	0.802276	0.332187	-0.0374353	-0.114399	-0.668258	0.396631	0.958441	0.236313	-0.958824	-0.838129	0.231863
Solyc04g082200.2.1	Dehydrin IPR000167 Dehydrin	brown4	-0.990035	0.884499	0.351208	-0.361164	0.451152	0.498442	-0.494525	-0.0122897	-0.2496	0.305968	0.933271	0.529276	-0.798922	-0.756053	-0.260369
Solyc01g099760.2.1	26S protease regulatory subunit 6A homolog IPR005937 26S proteasome subunit P45	brown4	-0.753547	0.740379	0.544645	-0.583447	0.124044	0.0583814	-0.530285	-0.0317167	-0.0179226	-0.320644	0.598188	0.84271	-0.503016	-0.203644	-0.685821
Solyc03g123760.2.1	Phytoene desaturase	darkred	-0.625997	0.227052	-0.455479	-0.640301	0.969829	-0.0712037	0.332773	0.01293	-0.897322	0.162859	0.866107	0.228517	-0.968187	-0.616223	0.423003
Solyc02g090570.2.1	Transducin family protein IPR017986 WD40 repeat, region	brown	0.979411	-0.822017	-0.265313	0.448516	-0.538293	-0.364689	0.397382	-0.135161	0.346651	-0.25406	-0.954813	-0.545735	0.852032	0.729237	0.207873
Solyc05g014470.2.1	Glyceraldehyde 3-phosphate dehydrogenase IPR000173 Glyceraldehyde 3-phosphate dehydrogenase	salmon	0.547943	-0.13471	0.554548	0.481102	-0.949201	-0.01904	-0.369421	0.00887681	0.899021	-0.30677	-0.795469	-0.0275666	0.912312	0.685336	-0.560666
Solyc12g099260.1.1	ATP citrate lyase a-subunit IPR016141 Citrate synthase-like, core	salmon	0.851352	-0.553251	0.111648	0.625064	-0.828461	-0.12316	0.00455201	-0.0865631	0.684544	-0.182613	-0.982252	-0.449582	0.983578	0.691149	-0.115972
Solyc06g071920.2.1	Glyceraldehyde-3-phosphate dehydrogenase IPR000173 Glyceraldehyde 3-phosphate dehydrogenase	lightcyan	-0.959506	0.762976	0.176298	-0.455998	0.596126	0.330178	-0.326566	0.0995517	-0.420923	0.274591	0.958773	0.489865	-0.884797	-0.753063	-0.130318
Solyc05g056250.2.1	Asparaginyl-tRNA synthetase IPR004523 Aspartyl-tRNA synthetase, class IIb, archea_euk type	brown	0.938064	-0.885815	-0.449253	0.435054	-0.377705	-0.356934	0.50145	-0.255108	0.1563	-0.147552	-0.873119	-0.671753	0.712718	0.57876	0.379464
Solyc06g075010.2.1	chaperonin IPR001844 Chaperonin Cpn60	salmon	0.510731	-0.0869431	0.552093	0.674626	-0.977624	0.232207	-0.452737	-0.055887	0.941916	-0.0743402	-0.777523	-0.197994	0.921142	0.509729	-0.474141
Solyc02g086880.2.1	Formate dehydrogenase IPR006140 D-isomer specific 2-hydroxyacid dehydrogenase, NAD-binding	darkturquoise	0.103927	-0.334314	-0.426458	-0.814877	0.497675	-0.781069	0.623537	0.0456951	-0.575318	-0.721746	0.123763	0.395397	-0.30458	0.404757	0.125392
Solyc06g060290.2.1	Protein disulfide isomerase IPR005792 Protein disulphide isomerase	grey60	0.263765	0.15918	0.734339	0.606316	-0.980479	0.335577	-0.677835	-0.0687905	0.974778	-0.0554963	-0.605777	-0.0292703	0.785873	0.367017	-0.667773
Solyc03g118040.2.1	Calcium-binding protein Calnexin IPR018124 Calreticulin_calnexin, conserved site IPR001580 Calreticulin_calnexin	brown	0.577843	-0.592069	-0.331266	0.129449	-0.236221	-0.256129	0.320966	-0.642312	0.0267888	-0.275802	-0.561021	-0.378718	0.402598	0.404949	0.174791
Solyc04g076880.2.1	Phosphoenolpyruvate carboxykinase IPR001272 Phosphoenolpyruvate carboxykinase, ATP-utilising	lightcyan	-0.663344	0.325839	-0.323594	-0.676653	0.896324	0.00756407	0.237723	-0.113599	-0.802205	0.0908416	0.873422	0.336049	-0.935465	-0.565358	0.290134
Solyc06g063140.2.1	26S protease regulatory subunit 7 IPR005937 26S proteasome subunit P45	lightcyan	-0.526554	0.323518	-0.0395706	-0.865872	0.620027	-0.329369	0.144466	-0.127094	-0.554294	-0.430896	0.658354	0.725802	-0.707894	-0.106	-0.156337
Solyc01g079450.2.1	Peptidase S9 prolyl oligopeptidase active site domain protein IPR001375 Peptidase S9, prolyl oligopeptidase active site region	darkred	-0.342043	-0.0922732	-0.697512	-0.630189	0.986888	-0.294413	0.612107	-0.0282292	-0.982275	0.0599168	0.659993	0.0638425	-0.839255	-0.424918	0.61921
Solyc02g083710.2.1	26S proteasome non-ATPase regulatory subunit 4 IPR002035 von Willebrand factor, type A	brown4	-0.896592	0.950447	0.66431	-0.190085	0.0752476	0.530977	-0.753303	0.121018	0.127593	0.200644	0.703483	0.605537	-0.503626	-0.558761	-0.575595
Solyc06g076360.2.1	Outer envelope membrane protein IPR005689 Chloroplast envelope protein translocase, IAP75	lightcyan	-0.77152	0.467869	-0.149052	-0.717301	0.847928	-0.0536958	0.0988596	0.157702	-0.71535	0.0496269	0.932767	0.510591	-0.956344	-0.555743	0.115944
Solyc07g051850.2.1	Aspartic proteinase IPR001461 Peptidase A1	lightcyan	-0.726259	0.50091	0.0144337	-0.776398	0.706927	-0.150627	0.0268963	0.1935	-0.567173	-0.127916	0.843196	0.661078	-0.838681	-0.363793	-0.0909022
Solyc05g050600.2.1	Dynamin 2 IPR001401 Dynamin, GTPase region	brown	0.927256	-0.724416	-0.131128	0.416173	-0.616085	-0.325363	0.283119	-0.17397	0.434965	-0.341199	-0.947383	-0.425743	0.871171	0.771081	0.0519181
Solyc04g054310.2.1	Alanine-glyoxylate aminotransferase IPR005814 Aminotransferase class-III	lightcyan	-0.814535	0.483878	-0.212089	-0.565568	0.865251	0.162365	0.0558011	-0.0144224	-0.741441	0.263487	0.964914	0.32198	-0.991699	-0.746146	0.228455
Solyc06g074650.2.1	AP-2 complex subunit alpha IPR017104 Adaptor protein complex AP-2, alpha subunit	brown	0.991776	-0.850231	-0.302954	0.428688	-0.506638	-0.405903	0.438927	-0.0840966	0.312386	-0.261894	-0.951807	-0.552778	0.838301	0.738527	0.240655
Solyc11g006460.1.1	DNAJ chaperone IPR003095 Heat shock protein DnaJ	brown4	-0.782542	0.816508	0.536051	0.12406	-0.0301827	0.751446	-0.773037	-0.191526	0.164798	0.455357	0.552585	0.226282	-0.390328	-0.705854	-0.408331
Solyc03g121270.2.1	IAA-amino acid hydrolase IPR017439 Peptidase M20D, mername-AA028_carboxypeptidase Ss1	salmon	0.554518	-0.164788	0.525657	0.483352	-0.962296	-0.0285581	-0.373192	-0.0355538	0.883169	-0.322518	-0.81754	-0.0536933	0.912883	0.674184	-0.563982
Solyc04g082630.2.1	Glyceraldehyde-3-phosphate dehydrogenase B IPR000173 Glyceraldehyde 3-phosphate dehydrogenase	salmon	0.768665	-0.444313	0.195587	0.72379	-0.85727	0.0127124	-0.109759	0.0520353	0.75332	-0.0352217	-0.926893	-0.472295	0.975009	0.577861	-0.125491
Solyc10g083570.1.1	Fructose-bisphosphate aldolase IPR000741 Fructose-bisphosphate aldolase, class-I	grey60	-0.0870162	0.392741	0.783798	-0.0471947	-0.609745	-0.0155576	-0.608939	0.14898	0.657883	-0.467136	-0.188191	0.580356	0.345805	0.406624	-0.879927
Solyc04g005340.2.1	Alpha-1 4-glucan protein synthase IPR004901 Alpha-1,4-glucan-protein synthase, UDP-forming	white	0.857739	-0.631151	0.00543508	0.147789	-0.584747	-0.57369	0.277351	0.0594626	0.441008	-0.600662	-0.874496	-0.0990955	0.819501	0.947817	-0.155883
Solyc05g009600.2.1	Phosphatase 2A regulatory A subunit IPR011989 Armadillo-like helical	brown	0.983249	-0.87936	-0.366694	0.443615	-0.462972	-0.401217	0.46814	-0.0564164	0.258808	-0.213577	-0.935015	-0.613553	0.803375	0.684535	0.304952
Solyc07g006650.2.1	Xylose isomerase IPR013452 Xylose isomerase, bacterial type	lightcyan	-0.835929	0.536392	-0.129828	-0.619812	0.833564	0.144734	0.0137084	-0.0654615	-0.697678	0.186381	0.972596	0.422997	-0.982446	-0.692576	0.129694
Solyc02g084440.2.1	Fructose-bisphosphate aldolase IPR000741 Fructose-bisphosphate aldolase, class-I	salmon	0.669984	-0.376584	0.143086	0.818412	-0.731425	0.149571	-0.104987	0.168807	0.675879	0.217613	-0.790773	-0.575907	0.861048	0.367357	0.0310893
Solyc09g082720.2.1	Aldo_keto reductase family protein IPR001395 Aldo_keto reductase	lightcyan	-0.820907	0.529054	-0.105453	-0.717505	0.829719	0.0344042	0.0343562	0.027307	-0.694731	0.0498114	0.962096	0.532792	-0.975064	-0.59182	0.0638375
Solyc10g085020.1.1	Tubulin beta chain IPR002453 Beta tubulin	salmon	0.873091	-0.586897	0.105696	0.401921	-0.773199	-0.342926	0.0980253	-0.024657	0.622685	-0.431176	-0.971501	-0.256309	0.951764	0.85978	-0.192564
Solyc03g098280.2.1	ARGONAUTE 1 IPR003165 Stem cell self-renewal protein Piwi	brown	0.987698	-0.838014	-0.278426	0.47344	-0.538554	-0.385306	0.402382	-0.0379029	0.347024	-0.228208	-0.964579	-0.573593	0.859	0.72182	0.22816
Solyc07g005390.2.1	Aldehyde dehydrogenase IPR015590 Aldehyde dehydrogenase	salmon	0.700721	-0.350686	0.277268	0.774761	-0.901349	0.131919	-0.218734	-0.00692338	0.811366	0.0234366	-0.894689	-0.464187	0.967853	0.511537	-0.185705
Solyc04g011400.2.1	UDP-glucose 4-epimerase-binding domain	salmon	0.704618	-0.325634	0.377713	0.5566	-0.930821	-0.0542817	-0.215971	-0.033358	0.83715	-0.275188	-0.907684	-0.211392	0.978906	0.718681	-0.385853
Solyc05g026560.2.1	Catenin beta-1 IPR011989 Armadillo-like helical	brown	0.894939	-0.983356	-0.722404	0.176573	-0.00714256	-0.59814	0.81416	0.0647587	-0.190541	-0.178062	-0.675376	-0.613352	0.460858	0.537228	0.642338
Solyc04g012120.2.1	14-3-3 protein beta_alpha-1 IPR000308 14-3-3 protein	salmon	0.643125	-0.364732	0.218922	0.285121	-0.704215	-0.208106	-0.0449088	-0.332494	0.577629	-0.449006	-0.771516	-0.0765882	0.769649	0.717036	-0.3444
Solyc10g080940.1.1	Tubulin beta chain IPR002453 Beta tubulin	salmon	0.84105	-0.52632	0.172642	0.480596	-0.831849	-0.241495	0.00756469	-0.0388201	0.693216	-0.3597	-0.971419	-0.279778	0.976832	0.809406	-0.228751
Solyc11g011380.1.1	Glutamine synthetase IPR008146 Glutamine synthetase, catalytic region	brown4	-0.657175	0.873899	0.810757	-0.117507	-0.204187	0.522748	-0.784378	-0.166576	0.389672	0.00839284	0.432654	0.638738	-0.194289	-0.246146	-0.737191
Solyc06g009750.2.1	Importin alpha-1b subunit IPR002652 Importin-alpha-like, importin-beta-binding region IPR000225 Armadillo IPR011989 Armadillo-like helical	brown	0.943173	-0.89315	-0.433007	0.285092	-0.351354	-0.482276	0.548608	-0.214406	0.126902	-0.315554	-0.863433	-0.531838	0.693686	0.691811	0.311979
Solyc11g011920.1.1	Glutamate decarboxylase IPR010107 Glutamate decarboxylase	salmon	0.847964	-0.532627	0.155033	0.560379	-0.836923	-0.172767	0.000481215	-0.0419745	0.701629	-0.269033	-0.97831	-0.359319	0.988395	0.755586	-0.178767
Solyc01g009050.2.1	Molybdenum cofactor biosynthesis protein IPR005110 MoeA, N-terminal, domain I and II	darkturquoise	0.328649	-0.675933	-0.88107	-0.481289	0.658296	-0.752759	0.938832	0.0683504	-0.792656	-0.279066	0.0196923	-0.162071	-0.289101	0.183052	0.699845
Solyc04g005160.1.1	6-phosphogluconate dehydrogenase decarboxylating IPR006113 6-phosphogluconate dehydrogenase, decarboxylating	brown	0.623984	-0.530303	-0.166963	0.309676	-0.401783	-0.111126	0.207291	-0.445638	0.233776	-0.184019	-0.649488	-0.401094	0.564035	0.446531	0.0937482
Solyc10g086760.1.1	Tubulin beta chain IPR002453 Beta tubulin	salmon	0.845015	-0.549615	0.151089	0.352229	-0.776007	-0.369283	0.074879	0.00879321	0.635608	-0.483443	-0.950229	-0.181413	0.93945	0.886184	-0.250464
Solyc12g096760.1.1	Alcohol dehydrogenase zinc-containing IPR002085 Alcohol dehydrogenase superfamily, zinc-containing	salmon	0.764405	-0.458983	0.176039	0.703147	-0.865805	0.0306154	-0.117472	-0.166339	0.729654	-0.0737698	-0.939598	-0.487533	0.961539	0.573001	-0.152154
Solyc06g035970.2.1	Tubulin beta chain IPR002453 Beta tubulin	salmon	0.893096	-0.628231	0.0422699	0.347495	-0.711033	-0.383714	0.176153	-0.0318051	0.557767	-0.46658	-0.956734	-0.250439	0.922707	0.880424	-0.142686
Solyc04g049450.2.1	Protein disulfide isomerase L-2 IPR005792 Protein disulphide isomerase	grey60	0.422091	-0.00402221	0.63737	0.56067	-0.98547	0.162401	-0.527763	-0.0779571	0.947883	-0.175678	-0.724092	-0.0544874	0.868165	0.527491	-0.608946
Solyc12g099000.1.1	S-adenosylmethionine synthase IPR002133 S-adenosylmethionine synthetase	salmon	0.57627	-0.17283	0.512755	0.512224	-0.962843	0.0222171	-0.359802	-0.0624966	0.891149	-0.301629	-0.82583	-0.0831993	0.929356	0.672828	-0.528977
Solyc08g021910.1.1	Chaperone protein dnaJ IPR016024 Armadillo-type fold	brown	0.905835	-0.993943	-0.720961	0.17034	-0.0373631	-0.579844	0.798177	-0.0707084	-0.180773	-0.215871	-0.701144	-0.618581	0.47683	0.551854	0.617616
Solyc01g110120.2.1	V-type proton ATPase subunit a IPR002490 ATPase, V0_A0 complex, 116-kDa subunit	brown	0.92293	-0.731448	-0.189952	0.655929	-0.622767	-0.135677	0.247491	-0.100593	0.452093	-0.0359556	-0.949806	-0.669906	0.887358	0.575878	0.210718
Solyc11g068830.1.1	Orotidine 5_apos-phosphate decarboxylase (Orotate phosphoribosyltransferase) IPR001754 Orotidine 5-phosphate decarboxylase, core	salmon	0.719766	-0.367072	0.301323	0.57368	-0.879695	-0.0115946	-0.157612	-0.136648	0.774745	-0.231303	-0.89872	-0.281179	0.951858	0.677433	-0.306724
Solyc08g079260.2.1	Serine_threonine-protein phosphatase (Fragment) IPR011990 Tetratricopeptide-like helical	brown4	-0.740397	0.948074	0.866872	-0.0103077	-0.255245	0.628361	-0.917596	-0.0909258	0.440556	0.131207	0.45699	0.582848	-0.207105	-0.374962	-0.775119
Solyc05g005480.2.1	Oxidoreductase zinc-binding dehydrogenase IPR002085 Alcohol dehydrogenase superfamily, zinc-containing	grey60	0.117958	0.188339	0.53551	0.764558	-0.724029	0.503199	-0.60809	0.221972	0.769371	0.404726	-0.389	-0.291319	0.570478	-0.0283737	-0.306317
Solyc07g063100.2.1	Proton pump interactor 1	salmon	0.408773	-0.193824	0.140337	0.636733	-0.616711	0.379837	-0.234054	-0.585495	0.519664	0.150794	-0.569664	-0.468086	0.600447	0.151148	-0.0788603
Solyc11g006320.1.1	Ubiquitin carboxyl-terminal hydrolase family protein expressed IPR001394 Peptidase C19, ubiquitin carboxyl-terminal hydrolase 2	brown	0.893329	-0.934586	-0.617049	0.141676	-0.117806	-0.564136	0.717101	-0.206356	-0.0978316	-0.30697	-0.721068	-0.522705	0.515273	0.611041	0.49419
Solyc03g097190.2.1	Cingulin-like	salmon	0.845406	-0.528995	0.170191	0.492579	-0.82973	-0.24079	0.0118756	-0.00558833	0.695503	-0.345419	-0.972459	-0.288522	0.980732	0.8065	-0.218569
Solyc07g049550.2.1	1-aminocyclopropane-1-carboxylate oxidase IPR005123 Oxoglutarate and iron-dependent oxygenase	ivory	-0.210695	0.255516	0.0988108	0.755677	-0.123887	0.813522	-0.390304	0.00455843	0.205629	0.949607	0.101149	-0.587483	0.0134898	-0.685032	0.238115
Solyc10g007600.2.1	L-lactate dehydrogenase IPR012133 Alpha-hydroxy acid dehydrogenase, FMN-dependent	salmon	0.506737	-0.160635	0.368721	0.899668	-0.894495	0.38362	-0.407698	-0.0620482	0.839137	0.266799	-0.753633	-0.516161	0.866243	0.250667	-0.210127
Solyc05g053810.2.1	Serine hydroxymethyltransferase IPR001085 Serine hydroxymethyltransferase	salmon	0.467717	-0.0491562	0.574429	0.68932	-0.985484	0.268822	-0.500934	-0.109047	0.945751	-0.0478931	-0.754454	-0.196586	0.897838	0.461821	-0.501364
Solyc07g066470.2.1	Porphobilinogen deaminase IPR000860 Tetrapyrrole biosynthesis, hydroxymethylbilane synthase	darkred	-0.520313	0.128545	-0.471328	-0.744467	0.954204	-0.299271	0.430255	0.148061	-0.897991	-0.0197496	0.781868	0.3173	-0.905827	-0.426467	0.379419
Solyc01g109940.2.1	26S protease regulatory subunit IPR005937 26S proteasome subunit P45	brown4	-0.83643	0.83675	0.497604	-0.449375	0.281322	0.280317	-0.493415	0.0916592	-0.0790441	-0.00185155	0.758855	0.719927	-0.609605	-0.414217	-0.490116
Solyc01g111040.2.1	EF-Hand containing protein-like IPR018248 EF hand	lightcyan	-0.922603	0.675122	0.0103195	-0.456011	0.725876	0.345819	-0.179893	0.0178972	-0.557733	0.351635	0.99305	0.383062	-0.946988	-0.815973	0.0605375
Solyc10g051340.1.1	Adenylyl cyclase-associated protein IPR001837 Adenylate cyclase-associated CAP	salmon	0.40482	-0.0100624	0.57859	0.703555	-0.967806	0.312621	-0.545224	-0.0958677	0.924841	0.000522503	-0.709609	-0.210067	0.848014	0.383504	-0.509089
Solyc11g072710.1.1	Protein kinase IPR002290 Serine_threonine protein kinase	brown	0.978031	-0.806425	-0.205918	0.361314	-0.561357	-0.48454	0.385588	-0.00495003	0.37486	-0.379463	-0.964388	-0.424968	0.86508	0.827067	0.109907
Solyc05g013870.2.1	Sieve element-occluding protein 3	brown	0.956328	-0.878524	-0.401556	0.205315	-0.33912	-0.547166	0.575359	-0.165471	0.142491	-0.400505	-0.852823	-0.440111	0.703544	0.775911	0.286609
Solyc10g085830.1.1	O-methyltransferase 1 IPR016461 O-methyltransferase, COMT, eukaryota	lightcyan	-0.864556	0.564092	-0.118168	-0.560671	0.822073	0.197794	-0.0290076	0.024339	-0.678394	0.265404	0.987065	0.384144	-0.98561	-0.754598	0.146764
Solyc05g014200.2.1	Myosin-like protein	brown	0.979762	-0.871954	-0.349413	0.236881	-0.39583	-0.58928	0.545898	-0.000623389	0.204452	-0.4152	-0.89161	-0.406386	0.755532	0.821156	0.233017
Solyc01g008960.2.1	Argonaute 4-like protein IPR003165 Stem cell self-renewal protein Piwi	brown	0.981631	-0.809717	-0.224582	0.473248	-0.576706	-0.383724	0.363404	0.0088087	0.394322	-0.250958	-0.974527	-0.537551	0.883851	0.748651	0.175634
Solyc03g098290.2.1	Sucrose synthase IPR012820 Sucrose synthase, plants and cyanobacteria	darkred	-0.699444	0.339935	-0.352211	-0.535401	0.887028	0.141001	0.178205	-0.190807	-0.804546	0.259772	0.884638	0.195	-0.955589	-0.715833	0.350861
Solyc03g123730.2.1	26S protease regulatory subunit 7 IPR005937 26S proteasome subunit P45	lightcyan	-0.760187	0.475641	-0.13421	-0.686439	0.835618	-0.0143352	0.0928105	0.236586	-0.685166	0.0683467	0.925864	0.4992	-0.933157	-0.549231	0.124262
Solyc07g053280.2.1	Ketol-acid reductoisomerase IPR016206 Ketol-acid reductoisomerase, plant	darkred	-0.334659	-0.0938489	-0.671838	-0.672166	0.975369	-0.353466	0.614838	0.0196886	-0.973779	-0.00950914	0.648164	0.123092	-0.831068	-0.370609	0.564981
Solyc06g073060.2.1	Iaa-amino acid hydrolase 6 IPR017439 Peptidase M20D, mername-AA028_carboxypeptidase Ss1	lightcyan	-0.902572	0.681205	0.0877032	-0.670822	0.702758	0.166031	-0.157854	-0.0413334	-0.542879	0.0597341	0.972238	0.614092	-0.932136	-0.609058	-0.110072
Solyc02g067080.2.1	UDP-D-glucose dehydrogenase IPR014028 UDP-glucose_GDP-mannose dehydrogenase, dimerisation and substrate-binding	salmon	0.824302	-0.511127	0.158559	0.629911	-0.854888	-0.0857882	-0.045313	-0.0863536	0.718137	-0.186431	-0.97237	-0.422773	0.987353	0.683696	-0.160339
Solyc01g088400.2.1	CER1 IPR006694 Fatty acid hydroxylase	lightcyan	-0.91121	0.69011	0.0295555	-0.284213	0.653388	0.509631	-0.252423	-0.0409488	-0.483152	0.506574	0.953913	0.246339	-0.888691	-0.902638	0.0991999
Solyc09g091750.2.1	26S proteasome regulatory subunit IPR016642 26S proteasome regulatory complex, non-ATPase subcomplex, Rpn2_Psmd1 subunit	darkturquoise	0.759071	-0.956511	-0.861548	-0.0353796	0.234793	-0.629542	0.921771	-0.110521	-0.439473	-0.220402	-0.478517	-0.538239	0.21743	0.42293	0.728558
Solyc11g010960.1.1	Alcohol dehydrogenase IPR002085 Alcohol dehydrogenase superfamily, zinc-containing	salmon	0.803742	-0.473412	0.192672	0.674063	-0.870793	-0.0319598	-0.0833411	-0.0530291	0.750839	-0.128845	-0.959637	-0.435265	0.99406	0.650441	-0.163304
Solyc02g089070.2.1	Eukaryotic translation initiation factor 3 subunit M IPR000717 Proteasome component region PCI	brown	0.889925	-0.954435	-0.64543	0.0817177	-0.0784223	-0.617258	0.756687	-0.238873	-0.147638	-0.355956	-0.707749	-0.498456	0.483596	0.631843	0.485339
Solyc09g075450.2.1	Fumarate hydratase class II IPR005677 Fumarate hydratase, class II	lightcyan	-0.880771	0.626466	0.000649078	-0.672729	0.766935	0.126445	-0.0809481	0.016746	-0.612015	0.0941706	0.982583	0.563771	-0.961121	-0.631437	-0.0154808
Solyc12g017570.1.1	Rab GDP dissociation inhibitor IPR000806 Rab GDI protein	brown	0.908197	-0.878704	-0.449144	0.191525	-0.288017	-0.522777	0.57854	-0.243223	0.0722793	-0.379341	-0.808734	-0.464846	0.633973	0.699849	0.310593
Solyc08g074290.2.1	BRI1-KD interacting protein 129 (Fragment)	darkturquoise	0.3618	-0.724618	-0.968209	-0.326675	0.66043	-0.577906	0.951894	-0.136567	-0.80743	-0.10446	-0.0070021	-0.372493	-0.270346	0.0643272	0.83745
Solyc03g111010.2.1	Glyceraldehyde-3-phosphate dehydrogenase IPR000173 Glyceraldehyde 3-phosphate dehydrogenase	lightcyan	-0.864567	0.568382	-0.0812763	-0.650985	0.801972	0.125989	-0.0359333	-0.00276914	-0.668261	0.131912	0.975183	0.481069	-0.979917	-0.672622	0.0595527
Solyc11g069700.1.1	Elongation factor 1-alpha IPR004539 Translation elongation factor EF1A, eukaryotic and archaeal	darkturquoise	0.220953	-0.496615	-0.624115	-0.72272	0.606407	-0.8912	0.82036	0.218893	-0.689147	-0.565039	0.0898313	0.221238	-0.304726	0.366441	0.38182
Solyc01g088510.2.1	Dynamin like protein IPR000375 Dynamin central region	brown	0.969556	-0.818994	-0.258153	0.388177	-0.525298	-0.411898	0.406043	-0.131295	0.327536	-0.325392	-0.944496	-0.48736	0.832544	0.764067	0.166297
Solyc12g096190.1.1	Tryptophan synthase beta chain IPR006316 Tryptophan synthase, beta chain-like	salmon	0.517507	-0.296668	0.125423	0.335051	-0.458679	-0.122848	0.0486308	0.244546	0.434211	-0.147026	-0.561149	-0.173359	0.595534	0.504929	-0.111007
Solyc09g091050.2.1	Lipase IPR002921 Lipase, class 3	darkred	-0.658452	0.270692	-0.425537	-0.588205	0.956772	0.000454833	0.284776	0.0101944	-0.871981	0.231369	0.886425	0.207335	-0.973536	-0.671444	0.419626
Solyc07g062650.2.1	Malate dehydrogenase IPR010097 Malate dehydrogenase, NAD-dependent, eukaryotes and gamma proteobacteria	grey60	0.0167705	0.272007	0.702462	-0.0920459	-0.600211	-0.154924	-0.500416	0.164947	0.622817	-0.550624	-0.262938	0.549702	0.391771	0.513357	-0.824789
Solyc03g112590.2.1	Cell division protease ftsH homolog IPR005938 ATPase, AAA-type, CDC48	darkolivegreen	0.0509689	0.187266	0.312725	0.84702	-0.486038	0.788992	-0.475888	-0.08992	0.553221	0.700618	-0.221361	-0.513622	0.389613	-0.308958	0.00666969
Solyc04g050520.2.1	Translational activator gcn1 IPR011989 Armadillo-like helical	brown	0.908872	-0.973209	-0.666599	0.0686448	-0.05019	-0.657278	0.800173	-0.0890802	-0.1623	-0.3543	-0.702288	-0.489887	0.484123	0.652447	0.528295
Solyc05g012480.2.1	Mitochondrial processing peptidase beta subunit IPR011237 Peptidase M16, core	brown4	-0.893119	0.8737	0.521073	-0.583116	0.314691	0.23605	-0.497749	0.0486592	-0.119012	-0.109845	0.813061	0.840788	-0.66543	-0.391953	-0.544095
Solyc12g098500.1.1	Adenosylhomocysteinase IPR000043 S-adenosyl-L-homocysteine hydrolase	lightcyan	-0.924898	0.731031	0.122149	-0.427609	0.605903	0.40063	-0.293549	-0.0810942	-0.441911	0.288634	0.944162	0.436125	-0.877634	-0.76893	-0.070403
Solyc12g099430.1.1	Epoxide hydrolase 1 IPR000639 Epoxide hydrolase-like	brown	0.909019	-0.723885	-0.177394	0.674304	-0.635491	-0.158986	0.221713	-0.0551376	0.463765	-0.0040733	-0.950293	-0.684469	0.888261	0.554945	0.209869
Solyc09g008610.2.1	KIAA0090 homolog IPR011678 Protein of unknown function DUF1620	darkturquoise	0.809658	-0.978866	-0.830659	0.0519431	0.151202	-0.620722	0.886138	-0.0867245	-0.361696	-0.188774	-0.553474	-0.593254	0.300034	0.4476	0.713664
Solyc06g005940.2.1	Protein disulfide isomerase IPR005792 Protein disulphide isomerase	darkgreen	-0.311917	0.577273	0.796921	-0.120885	-0.480949	0.265917	-0.69843	-0.243406	0.555446	-0.358605	0.0344125	0.601681	0.142321	0.173963	-0.873899
Solyc03g005730.2.1	3-isopropylmalate dehydratase large subunit 2 IPR011826 Homoaconitase_3-isopropylmalate dehydratase, large subunit, prokaryotic	darkred	-0.631848	0.257161	-0.360238	-0.790899	0.928269	-0.21587	0.308407	0.0470693	-0.85818	-0.0505216	0.852576	0.422241	-0.951343	-0.468721	0.255724
Solyc11g065620.1.1	Sulfite reductase IPR011787 Sulphite reductase, ferredoxin dependent	yellowgreen	0.353479	-0.700207	-0.956871	-0.0954305	0.612326	-0.398152	0.876494	-0.000721978	-0.737488	0.148701	-0.0231179	-0.561266	-0.225709	-0.0782169	0.917222
Solyc09g007250.2.1	60S ribosomal protein L4_L1 IPR002136 Ribosomal protein L4_L1e	salmon	0.684668	-0.316605	0.362674	0.615196	-0.927322	0.00886839	-0.238959	-0.0601166	0.834222	-0.197171	-0.895381	-0.2726	0.965764	0.647762	-0.351199
Solyc03g120230.2.1	MAR-binding filament-like protein 1 IPR009053 Prefoldin	salmon	0.667729	-0.298176	0.345174	0.757192	-0.921922	0.12274	-0.265879	0.0482478	0.84853	0.00116247	-0.876568	-0.397981	0.966791	0.524397	-0.25556
Solyc01g111710.2.1	26S proteasome non-ATPase regulatory subunit 3 IPR013143 PCI_PINT associated module	brown	0.842418	-0.987119	-0.789592	0.0529376	0.0888815	-0.634403	0.86204	-0.0983294	-0.308086	-0.250898	-0.604227	-0.566982	0.355044	0.511257	0.65491
Solyc02g093830.2.1	Glucose-6-phosphate 1-dehydrogenase IPR001282 Glucose-6-phosphate dehydrogenase	salmon	0.751062	-0.49227	0.0777735	0.466714	-0.716082	-0.0666051	0.0238701	-0.407004	0.565732	-0.271576	-0.858294	-0.349287	0.841859	0.640093	-0.130611
Solyc09g011080.2.1	Ribulose-1 5-bisphosphate carboxylase_oxygenase activase 1 IPR003959 ATPase, AAA-type, core	salmon	0.742316	-0.393347	0.26243	0.725864	-0.892184	0.0328035	-0.16586	0.0422074	0.799572	-0.0479542	-0.920111	-0.427175	0.984774	0.585525	-0.191176
Solyc05g009470.2.1	Alpha-glucosidase IPR000322 Glycoside hydrolase, family 31	darkturquoise	0.0865451	-0.379849	-0.625707	-0.0777076	0.401612	-0.158542	0.444542	-0.426893	-0.53353	0.174272	0.0635958	-0.411458	-0.251179	-0.240956	0.56237
Solyc01g104590.2.1	Ribosomal protein L3 IPR019926 Ribosomal protein L3, conserved site IPR000597 Ribosomal protein L3	brown	0.947957	-0.747303	-0.144729	0.523439	-0.654735	-0.2864	0.257456	-0.116013	0.469552	-0.232518	-0.985566	-0.534149	0.911219	0.718843	0.0985856
Solyc02g082690.2.1	Syntaxin binding protein 5 (Tomosyn) IPR011046 WD40 repeat-like	ivory	-0.0130435	0.147603	0.161577	0.876269	-0.374602	0.824679	-0.440459	-0.28908	0.397685	0.823822	-0.153914	-0.651793	0.260612	-0.493244	0.127972
Solyc03g119090.2.1	WD repeat-containing protein 1 IPR017986 WD40 repeat, region	brown	0.925166	-0.724326	-0.120301	0.451939	-0.644978	-0.306036	0.254492	-0.156934	0.459561	-0.304614	-0.965611	-0.466956	0.890075	0.753939	0.046031
Solyc08g014340.2.1	Cysteine synthase IPR005859 Cysteine synthase A	salmon	0.7811	-0.438692	0.239098	0.666872	-0.891002	-0.0385122	-0.1222	-0.00580376	0.778873	-0.142137	-0.951208	-0.395375	0.995719	0.656837	-0.210808
Solyc01g108030.2.1	Methylcrotonoyl-CoA carboxylase beta subunit IPR000022 Carboxyl transferase	darkred	-0.712721	0.371437	-0.337821	-0.35771	0.866967	0.261042	0.127674	0.0203425	-0.750757	0.472336	0.892024	0.0693216	-0.928811	-0.830555	0.42827
Solyc12g009410.1.1	Pyruvate dehydrogenase E1 component alpha subunit E1 component, alpha subunit, subgroup y	brown	0.841083	-0.831873	-0.407001	-0.126857	-0.176665	-0.821293	0.647968	-0.0231519	-0.0201462	-0.658554	-0.705608	-0.148011	0.523414	0.857109	0.170506
Solyc08g081530.2.1	Reductase IPR013027 FAD-dependent pyridine nucleotide-disulphide oxidoreductase	brown	0.780715	-0.591969	-0.0289099	0.364451	-0.629784	-0.291586	0.140245	-0.377826	0.439349	-0.355548	-0.8604	-0.327121	0.782148	0.681968	-0.100806
Solyc09g008280.1.1	S-adenosylmethionine synthase IPR002133 S-adenosylmethionine synthetase	salmon	0.641657	-0.250442	0.440721	0.504414	-0.937674	-0.0231141	-0.275772	-0.0797156	0.853857	-0.321376	-0.861839	-0.123755	0.947403	0.712401	-0.463501
Solyc04g015560.2.1	Beta-D-glucosidase IPR001764 Glycoside hydrolase, family 3, N-terminal	darkturquoise	0.540774	-0.68302	-0.641161	0.206749	0.167144	-0.338152	0.638634	0.210763	-0.281969	0.145889	-0.343705	-0.589216	0.181833	0.150401	0.658561
Solyc12g094640.1.1	Glyceraldehyde-3-phosphate dehydrogenase B IPR000173 Glyceraldehyde 3-phosphate dehydrogenase	salmon	0.381363	-0.124898	0.280496	0.60564	-0.64772	0.209277	-0.27684	0.239877	0.628283	0.153466	-0.547605	-0.32529	0.651241	0.234826	-0.135373
Solyc01g081540.2.1	Myosin XI-F IPR001609 Myosin head, motor region	brown	0.957301	-0.899038	-0.411173	0.114197	-0.320698	-0.656519	0.604621	-0.0781409	0.108501	-0.509729	-0.851716	-0.360112	0.683794	0.836078	0.241231
Solyc09g065540.2.1	Methylcrotonoyl-CoA carboxylase alpha chain IPR013816 ATP-grasp fold, subdomain 2	darkred	-0.443605	0.0878348	-0.518484	-0.568622	0.937134	-0.119469	0.463472	-0.0381427	-0.870415	0.145151	0.734141	0.14285	-0.844261	-0.484614	0.510747
Solyc10g081120.1.1	Alpha-L-arabinofuranosidase IPR017853 Glycoside hydrolase, catalytic core	salmon	0.58869	-0.25423	0.309054	0.864774	-0.889027	0.277594	-0.32059	-0.0822502	0.809507	0.194094	-0.814879	-0.527219	0.899325	0.335738	-0.180543
Solyc03g115990.1.1	Malate dehydrogenase IPR010097 Malate dehydrogenase, NAD-dependent, eukaryotes and gamma proteobacteria	lightcyan	-0.84985	0.559812	-0.0560934	-0.726703	0.78744	0.0236783	-0.0262675	0.0152464	-0.661702	0.0243232	0.956872	0.565084	-0.969214	-0.590547	-0.00442783
Solyc12g009590.1.1	Methyl binding domain protein (Fragment) IPR001739 Methyl-CpG DNA binding	darkgreen	-0.251886	0.645818	0.975444	0.265838	-0.718438	0.464349	-0.895392	0.0481937	0.845152	-0.0703067	-0.0945462	0.435654	0.35763	0.108288	-0.897961
Solyc02g080810.2.1	Aminomethyltransferase IPR006223 Glycine cleavage system T protein	salmon	0.754626	-0.413457	0.246468	0.662965	-0.866922	-0.0287107	-0.124979	0.113411	0.774523	-0.112687	-0.916331	-0.382937	0.976197	0.633285	-0.190629
Solyc11g062130.1.1	Mitochondrial ADP_ATP carrier proteins IPR002113 Adenine nucleotide translocator 1	brown	0.943471	-0.978352	-0.613936	0.202441	-0.168451	-0.58146	0.715291	-0.0886907	-0.0560368	-0.287498	-0.786118	-0.578404	0.580156	0.640696	0.49518
Solyc03g095410.2.1	Exocyst complex component protein IPR009976 Exocyst complex component Sec10	brown	0.99099	-0.921594	-0.436603	0.311461	-0.36593	-0.525363	0.57495	-0.0733097	0.156128	-0.310698	-0.896363	-0.541037	0.739125	0.733542	0.33809
Solyc04g072030.1.1	Interferon-induced GTP-binding protein Mx (Fragment) IPR015577 Interferon-induced Mx protein	salmon	0.915383	-0.650307	0.00234049	0.547959	-0.734497	-0.25686	0.153594	-0.0114341	0.584244	-0.244402	-0.984902	-0.442669	0.956905	0.754464	-0.0248311
Solyc08g080410.2.1	UBX domain-containing protein IPR001012 UBX	brown4	-0.98707	0.923702	0.454851	-0.35612	0.347092	0.513351	-0.583433	-0.0513621	-0.149432	0.233935	0.884434	0.587263	-0.734033	-0.693786	-0.387045
Solyc10g005890.2.1	DNA-damage inducible protein DDI1-like IPR019103 Peptidase aspartic, eukaryotic predicted	brown4	-0.956108	0.92102	0.500301	-0.433842	0.319207	0.428163	-0.569598	-0.0379425	-0.118833	0.110926	0.856196	0.686162	-0.69842	-0.579228	-0.458521
Solyc07g064180.2.1	Pectinesterase IPR018040 Pectinesterase, active site IPR000070 Pectinesterase, catalytic	brown	0.905237	-0.932479	-0.549671	0.198707	-0.231671	-0.576638	0.627927	-0.0798699	-0.0055212	-0.312752	-0.796097	-0.546669	0.593015	0.641967	0.398882
Solyc11g069270.1.1	Beta-galactosidase IPR001944 Glycoside hydrolase, family 35	lightcyan	-0.71942	0.404132	-0.212024	-0.671761	0.864234	-0.0718524	0.156209	0.316088	-0.732107	0.0860021	0.901436	0.440494	-0.931877	-0.55055	0.188718
Solyc02g069260.2.1	ARGONAUTE 1 IPR003165 Stem cell self-renewal protein Piwi	brown	0.947994	-0.96816	-0.584169	0.109019	-0.15901	-0.664346	0.73811	-0.0576353	-0.0557398	-0.394845	-0.778822	-0.472571	0.577068	0.724513	0.438532
Solyc01g008330.2.1	Acetyl-CoA carboxylase biotin carboxylase IPR004549 Acetyl-CoA carboxylase, biotin carboxylase	darkturquoise	0.174616	-0.436547	-0.570088	-0.767086	0.598297	-0.885901	0.773611	0.255218	-0.667844	-0.613801	0.123809	0.304191	-0.32351	0.375675	0.311545
Solyc05g056270.2.1	Isocitrate lyase IPR000918 Isocitrate lyase and phosphorylmutase	lightcyan	-0.685653	0.306013	-0.379555	-0.644873	0.947576	-0.0212359	0.257607	0.00790458	-0.857745	0.168685	0.903068	0.281895	-0.982575	-0.641514	0.355632
Solyc08g015860.2.1	Rab GDP dissociation inhibitor IPR000806 Rab GDI protein	salmon	0.362713	-0.0770898	0.370525	0.0590061	-0.569139	-0.0518054	-0.16367	-0.429292	0.52201	-0.489753	-0.487914	0.191721	0.549064	0.606007	-0.471052
Solyc03g032160.2.1	Ubiquilin-1 IPR015496 Ubiquilin	darkgreen	-0.764009	0.935628	0.846277	-0.199831	-0.14034	0.403056	-0.817158	0.207824	0.34788	-0.00824867	0.525245	0.739408	-0.286718	-0.282308	-0.789891
Solyc07g063040.2.1	Enolase-phosphatase E-1 IPR017714 Methylthioribulose-1-phosphate dehydratase	lightcyan	-0.532368	0.165339	-0.402476	-0.847197	0.913981	-0.309248	0.394942	0.0431807	-0.863051	-0.182085	0.77533	0.441933	-0.892475	-0.332309	0.260148
Solyc04g072850.2.1	Alpha-L-arabinofuranosidase_beta-D-xylosidase IPR001764 Glycoside hydrolase, family 3, N-terminal	brown	0.95786	-0.795054	-0.240205	0.534949	-0.5609	-0.303358	0.348837	0.0397914	0.38726	-0.153365	-0.951745	-0.606077	0.868421	0.673946	0.221523
Solyc12g100120.1.1	Acetyl-CoA carboxylase-like protein IPR012878 Protein of unknown function DUF1680	brown	0.892321	-0.676614	-0.0926841	0.669819	-0.708222	-0.130261	0.144042	-0.133304	0.531155	-0.0607924	-0.971165	-0.626617	0.920465	0.588066	0.0983933
Solyc04g050510.2.1	Translational activator gcn1 IPR011989 Armadillo-like helical	brown	0.895717	-0.968353	-0.679668	0.0326248	-0.016196	-0.67481	0.822014	-0.0389315	-0.188507	-0.363146	-0.676165	-0.468602	0.458415	0.65307	0.538569
Solyc02g063490.2.1	Malate dehydrogenase IPR010097 Malate dehydrogenase, NAD-dependent, eukaryotes and gamma proteobacteria	lightcyan	-0.794053	0.462349	-0.195426	-0.711632	0.871277	0.0060028	0.0976427	0.0140093	-0.758411	0.0795674	0.951771	0.45972	-0.992144	-0.616749	0.146402
Solyc06g076640.2.1	Tubulin beta chain IPR002453 Beta tubulin	white	0.65889	-0.596247	-0.162937	-0.344501	-0.193301	-0.83364	0.489694	0.183091	0.0575331	-0.85981	-0.566117	0.206833	0.446886	0.929798	-0.109193
Solyc02g065400.2.1	Oxygen-evolving enhancer protein 1 of photosystem II IPR002628 Photosystem II manganese-stabilizing protein PsbO	grey60	0.483641	-0.0911008	0.486725	0.811572	-0.954678	0.356401	-0.473342	-0.082471	0.913455	0.126014	-0.754894	-0.362818	0.89279	0.348032	-0.356327
Solyc05g012070.2.1	Alpha-1 4-glucan-protein synthase IPR004901 Alpha-1,4-glucan-protein synthase, UDP-forming	salmon	0.656251	-0.382079	0.237232	0.0526863	-0.645448	-0.4325	0.0450521	-0.172607	0.535301	-0.673304	-0.75	0.112677	0.747646	0.896826	-0.408243
Solyc12g056530.1.1	Fructose-1 6-bisphosphatase class 1 IPR000146 Fructose-1,6-bisphosphatase	lightcyan	-0.888535	0.652223	0.0067605	-0.515815	0.730808	0.29329	-0.138649	0.047989	-0.559211	0.268102	0.977014	0.4358	-0.930452	-0.740045	0.049484
Solyc06g060260.2.1	Stromal ascorbate peroxidase 7	lightcyan	-0.886664	0.626389	0.003391	-0.609205	0.75101	0.138856	-0.107203	0.134276	-0.592723	0.167445	0.975417	0.5104	-0.949343	-0.673966	0.00848212
Solyc04g007560.2.1	pH-response regulator protein palA_RIM20 IPR004328 BRO1	darkred	-0.420408	0.0454968	-0.486357	-0.853655	0.909529	-0.416168	0.498278	-0.0284974	-0.89085	-0.232869	0.689548	0.398519	-0.840202	-0.249903	0.31908
Solyc09g082060.2.1	Cysteine synthase IPR005859 Cysteine synthase A	salmon	0.529579	-0.122827	0.538197	0.639164	-0.988466	0.145309	-0.439207	-0.0345463	0.92889	-0.134039	-0.806415	-0.181221	0.927433	0.55047	-0.500703
Solyc01g111630.2.1	Glyoxylate_hydroxypyruvate reductase B IPR006140 D-isomer specific 2-hydroxyacid dehydrogenase, NAD-binding	brown	0.928411	-0.724954	-0.118041	0.502426	-0.629123	-0.369499	0.265503	0.164143	0.472076	-0.223191	-0.954884	-0.478801	0.898192	0.732366	0.0943182
Solyc01g090190.2.1	Nuclear RNA binding protein IPR006861 Hyaluronan_mRNA binding protein	grey60	0.172626	0.25109	0.786313	0.552229	-0.93316	0.362561	-0.717422	-0.0468401	0.958694	-0.054541	-0.512276	0.0560443	0.712844	0.322998	-0.715327
Solyc07g045440.1.1	Fasciclin-like arabinogalactan protein 19 IPR000782 FAS1 domain	salmon	0.651562	-0.267822	0.403113	0.692651	-0.959355	0.0889989	-0.305503	-0.0353344	0.875749	-0.102917	-0.883792	-0.308664	0.973452	0.581921	-0.358106
Solyc11g020300.1.1	Translocon Tic40 IPR006636 Heat shock chaperonin-binding	lightcyan	-0.925738	0.693072	0.0786188	-0.596686	0.708542	0.197401	-0.182114	0.131439	-0.537167	0.166061	0.988794	0.552801	-0.940249	-0.682971	-0.0642236
Solyc04g009030.2.1	Glyceraldehyde-3-phosphate dehydrogenase IPR000173 Glyceraldehyde 3-phosphate dehydrogenase	salmon	0.779411	-0.478069	0.137751	0.767766	-0.833558	0.0353297	-0.0846023	0.0347692	0.71964	0.026076	-0.929365	-0.550097	0.963181	0.529707	-0.0581325
Solyc02g090030.2.1	Oxygen-evolving enhancer protein 1 of photosystem II IPR002628 Photosystem II manganese-stabilizing protein PsbO	grey60	0.540953	-0.153612	0.44416	0.809559	-0.948748	0.302878	-0.41411	-0.0442422	0.898979	0.102687	-0.794306	-0.387629	0.920059	0.394214	-0.318279
Solyc05g053650.2.1	26S proteasome regulatory subunit IPR016642 26S proteasome regulatory complex, non-ATPase subcomplex, Rpn2_Psmd1 subunit	brown	0.966166	-0.955086	-0.553179	0.295071	-0.251724	-0.503997	0.653141	-0.134006	0.0361487	-0.237523	-0.832996	-0.616084	0.651509	0.642906	0.466472
Solyc06g008940.2.1	Elongation factor Tu IPR004541 Translation elongation factor EFTu_EF1A, bacterial and organelle	lightcyan	-0.931575	0.795322	0.304587	-0.640914	0.527614	0.174342	-0.340354	0.082367	-0.349328	-0.0186235	0.920859	0.748541	-0.832328	-0.527293	-0.335726
Solyc09g011030.2.1	Hsp70 nucleotide exchange factor fes1 IPR011989 Armadillo-like helical	lightcyan	-0.901358	0.640681	-0.00171143	-0.62043	0.763005	0.186017	-0.108996	0.00967132	-0.607471	0.164304	0.992907	0.513826	-0.968635	-0.691738	0.00570061
Solyc10g080710.1.1	Asparaginyl-tRNA synthetase 2 IPR004522 Asparaginyl-tRNA synthetase, class IIb	brown	0.960273	-0.895944	-0.483852	0.410362	-0.301401	-0.365792	0.588093	-0.136522	0.120591	-0.129877	-0.835858	-0.657918	0.69603	0.600536	0.460523
Solyc02g065240.2.1	Hydrolase alpha_beta fold family protein IPR000073 Alpha_beta hydrolase fold-1	lightcyan	-0.862217	0.582389	-0.0603689	-0.675913	0.800729	0.117131	-0.0330902	0.0116991	-0.658154	0.101936	0.979708	0.522708	-0.975315	-0.642854	0.0377995
Solyc05g013030.1.1	26S proteasome regulatory subunit IPR013143 PCI_PINT associated module	darkturquoise	0.273105	-0.60031	-0.82327	-0.5078	0.656735	-0.64108	0.887382	-0.225631	-0.784091	-0.299398	0.0633973	-0.11711	-0.321486	0.160487	0.629002
Solyc04g009770.2.1	DNAJ chaperone IPR003095 Heat shock protein DnaJ	lightcyan	-0.937306	0.732904	0.131977	-0.577901	0.652904	0.286981	-0.244796	-0.0771919	-0.48667	0.153581	0.975518	0.561471	-0.916138	-0.685763	-0.118507
Solyc04g081400.2.1	Hexokinase 1 IPR001312 Hexokinase	salmon	0.845333	-0.52432	0.16268	0.582316	-0.840289	-0.167113	-0.00810961	0.0175765	0.713784	-0.239365	-0.975817	-0.369746	0.99347	0.744543	-0.169352
Solyc04g009200.2.1	Glutamate-1-semialdehyde-2 1-aminomutase IPR004639 Tetrapyrrole biosynthesis, glutamate-1-semialdehyde aminotransferase	salmon	0.852085	-0.5538	0.12762	0.527708	-0.786697	-0.260232	0.051202	0.160302	0.665322	-0.272814	-0.958705	-0.342434	0.965222	0.77276	-0.145495
Solyc09g090140.2.1	Malate dehydrogenase IPR011274 Malate dehydrogenase, NAD-dependent, cytosolic	grey60	0.341992	0.0976725	0.720704	0.507214	-0.974675	0.195782	-0.588275	0.018465	0.970483	-0.202546	-0.650836	0.0583309	0.827556	0.517068	-0.685417
Solyc01g095970.2.1	Dynamin 2 IPR001401 Dynamin, GTPase region	salmon	0.830694	-0.549478	0.0618897	0.654919	-0.783979	-0.0586617	0.0214959	-0.12239	0.640648	-0.10791	-0.946355	-0.501732	0.944661	0.618026	-0.0481104
Solyc09g074660.2.1	Thymidylate kinase IPR004879 Protein of unknown function DUF255	darkred	-0.617321	0.220242	-0.482984	-0.528472	0.958344	0.0288003	0.317896	-0.0273344	-0.885665	0.288649	0.855544	0.11797	-0.952992	-0.696105	0.492433
Solyc12g009400.1.1	Pyruvate dehydrogenase E1 component alpha subunit E1 component, alpha subunit, subgroup y	brown	0.788283	-0.79309	-0.391458	-0.244921	-0.114966	-0.882136	0.667251	0.0888985	-0.0659518	-0.741947	-0.637384	-0.0296775	0.457041	0.882575	0.132187
Solyc02g091840.2.1	Receptor like kinase, RLK	salmon	0.82768	-0.523098	0.131889	0.67975	-0.82325	-0.108259	-0.0200872	0.0518328	0.701325	-0.0995228	-0.95922	-0.468812	0.976215	0.643175	-0.0982944
Solyc06g082630.2.1	26S protease regulatory subunit 6B IPR005937 26S proteasome subunit P45	brown4	-0.889182	0.906511	0.598434	-0.496198	0.215859	0.285454	-0.591063	-0.0161745	-0.0239561	-0.0768083	0.764872	0.819301	-0.604054	-0.397488	-0.614168
Solyc07g017780.2.1	H-ATPase IPR006534 ATPase, P-type, plasma-membrane proton-efflux	brown	0.967661	-0.774733	-0.176487	0.421308	-0.589492	-0.390098	0.343095	-0.0890798	0.412107	-0.323412	-0.964516	-0.458715	0.880623	0.790232	0.10986
Solyc05g005780.2.1	AP-1 complex subunit gamma-1 IPR017107 Adaptor protein complex AP-1, gamma subunit	brown	0.975186	-0.923708	-0.488403	0.23603	-0.272017	-0.543607	0.648667	-0.0917013	0.0762807	-0.333451	-0.835187	-0.504101	0.674186	0.730323	0.389771
Solyc03g121590.2.1	Protein SEY1 IPR008803 Root hair defective 3 GTP-binding	brown	0.891478	-0.977147	-0.702286	0.103397	-0.0299407	-0.607132	0.79691	-0.155164	-0.189302	-0.291047	-0.686742	-0.553394	0.459506	0.587099	0.570371
Solyc02g014310.2.1	Polyadenylate-binding protein IPR012677 Nucleotide-binding, alpha-beta plait	salmon	0.629559	-0.239081	0.453236	0.571725	-0.958627	-0.00995898	-0.311808	-0.00122201	0.877415	-0.246687	-0.865925	-0.163992	0.955757	0.664122	-0.454786
Solyc07g041870.2.1	Tubulin--tyrosine ligase-like protein 12 IPR004344 Tubulin-tyrosine ligase	brown	0.921393	-0.97869	-0.661979	0.13927	-0.0800717	-0.619839	0.779259	-0.0920881	-0.135199	-0.290723	-0.727189	-0.549673	0.511002	0.62608	0.541065
Solyc02g062500.2.1	2-oxoglutarate-dependent dioxygenase IPR005123 Oxoglutarate and iron-dependent oxygenase	lightcyan	-0.889018	0.616674	-0.055649	-0.544917	0.779753	0.256948	-0.0915923	-0.0371948	-0.627547	0.263523	0.99071	0.412427	-0.971341	-0.758815	0.0893621
Solyc01g112280.2.1	Succinyl-diaminopimelate desuccinylase IPR010159 N-acyl-L-amino-acid amidohydrolase	salmon	0.69976	-0.346363	0.335966	0.578727	-0.91474	-0.0359169	-0.206207	-0.0814917	0.806661	-0.233052	-0.90572	-0.268996	0.961243	0.674604	-0.346934
Solyc10g086550.1.1	Cell division protease ftsH homolog 3 IPR005936 Peptidase M41, FtsH	lightcyan	-0.79401	0.482579	-0.206086	-0.513452	0.847671	0.187881	0.052147	-0.00899374	-0.715772	0.298029	0.949015	0.3013	-0.967284	-0.752221	0.244859
Solyc08g078510.2.1	GRAM-containing_ABA-responsive protein (Fragment) IPR004182 GRAM	lightcyan	-0.846491	0.545785	-0.100884	-0.6938	0.82298	0.0660437	0.0038757	0.0205182	-0.692038	0.0893533	0.972984	0.510305	-0.985501	-0.635837	0.0658915
Solyc02g091490.2.1	Fructokinase 3 IPR011611 Carbohydrate_purine kinase	brown	0.690236	-0.545706	-0.0371762	0.00195678	-0.414092	-0.600868	0.293082	0.0104387	0.278688	-0.565894	-0.686145	-0.0112626	0.612419	0.802307	-0.112817
Solyc01g080640.2.1	Multidrug resistance protein ABC transporter family IPR001140 ABC transporter, transmembrane region	darkred	-0.569463	0.166016	-0.531304	-0.505254	0.965278	0.0281749	0.366166	-0.0562058	-0.900895	0.301287	0.8229	0.061304	-0.93171	-0.683195	0.545289
Solyc03g083090.2.1	Glycogen synthase IPR011835 Glycogen_starch synthases, ADP-glucose type	lightcyan	-0.72124	0.356251	-0.327162	-0.660805	0.928008	-0.00148565	0.209115	-0.0194127	-0.831191	0.152165	0.922209	0.33013	-0.990153	-0.644009	0.300313
Solyc01g060020.2.1	Beta-glucanase IPR000490 Glycoside hydrolase, family 17	lightcyan	-0.781123	0.512873	-0.100015	-0.294929	0.675269	0.369803	-0.103842	-0.0261129	-0.549145	0.464188	0.851152	0.139271	-0.83781	-0.81443	0.190795
Solyc04g082400.2.1	1 4-alpha-glucan branching enzyme IPR006589 Glycosyl hydrolase, family 13, subfamily, catalytic region	darkred	-0.194392	-0.236292	-0.765519	-0.638567	0.96165	-0.439292	0.730771	0.0972665	-0.979158	-0.0299248	0.540667	0.0310885	-0.742574	-0.277689	0.663666
Solyc06g006100.2.1	Anthranilate synthase component I family protein expressed IPR005256 Anthranilate synthase component I	darkred	-0.765957	0.445622	-0.266145	-0.359694	0.835374	0.323407	0.0513265	-0.0762156	-0.709142	0.479803	0.918943	0.109433	-0.937123	-0.856212	0.36033
Solyc05g009530.2.1	Dihydrolipoyllysine-residue acetyltransferase component of pyruvate dehydrogenase complex IPR001078 2-oxoacid dehydrogenase acyltransferase, catalytic domain	salmon	0.73484	-0.386336	0.29595	0.478282	-0.863152	-0.12005	-0.120733	-0.108304	0.753082	-0.349662	-0.902055	-0.196732	0.94411	0.757361	-0.343938
Solyc12g008840.1.1	Beta-galactosidase IPR001944 Glycoside hydrolase, family 35	darkred	-0.755421	0.409214	-0.300796	-0.513078	0.893993	0.182382	0.129783	-0.0343968	-0.777903	0.325316	0.935197	0.215621	-0.974973	-0.763512	0.338782
Solyc11g010560.1.1	Kinesin-like protein IPR001752 Kinesin, motor region	brown	0.959219	-0.742572	-0.115368	0.48907	-0.661278	-0.343506	0.266439	-0.00747566	0.487325	-0.281286	-0.991164	-0.475969	0.926972	0.774796	0.0658022
Solyc05g005490.2.1	Carbonic anhydrase IPR015892 Carbonic anhydrase, prokaryotic-like, conserved site	lightcyan	-0.911534	0.650695	-0.0240078	-0.422209	0.732952	0.369313	-0.16706	-0.0173066	-0.573606	0.392977	0.983845	0.324517	-0.947508	-0.845283	0.102226
Solyc01g099150.2.1	Lipoxygenase IPR001246 Lipoxygenase, plant	lightcyan	-0.75448	0.441167	-0.235653	-0.527072	0.865067	0.162703	0.105511	0.00424595	-0.727986	0.294763	0.930983	0.273411	-0.947034	-0.717334	0.288178
Solyc06g005710.2.1	cDNA clone 002-143-C11 full insert sequence-binding domain	grey60	0.302301	0.0984627	0.603832	0.795275	-0.925182	0.480338	-0.615989	-0.0211483	0.931589	0.214879	-0.603599	-0.272123	0.786961	0.208465	-0.432214
Solyc02g091130.2.1	ATP synthase subunit beta IPR005722 ATPase, F1 complex, beta subunit	grey60	0.283422	0.114129	0.567905	0.570303	-0.774904	0.395429	-0.484708	-0.170328	0.807347	0.032551	-0.500111	-0.085861	0.678305	0.300913	-0.433624
Solyc09g018790.2.1	Gamma hydroxybutyrate dehydrogenase-like protein IPR015815 3-hydroxyacid dehydrogenase_reductase	lightcyan	-0.857414	0.819068	0.468998	-0.631878	0.369834	0.127746	-0.409709	0.19876	-0.168437	-0.141713	0.812606	0.855347	-0.677553	-0.345455	-0.49319
Solyc04g071350.2.1	Exocyst complex component 2	brown	0.986142	-0.927099	-0.46763	0.300545	-0.332275	-0.510381	0.600401	-0.0760225	0.127201	-0.293322	-0.876212	-0.557133	0.718086	0.715484	0.377709
Solyc09g008670.2.1	Threonine ammonia-lyase biosynthetic IPR000634 Serine_threonine dehydratase, pyridoxal-phosphate-binding site IPR005787 Threonine dehydratase I	brown	0.761164	-0.566421	-0.02864	0.152333	-0.542467	-0.354599	0.219816	-0.220886	0.386933	-0.548947	-0.789344	-0.145937	0.731844	0.80344	-0.122255
Solyc01g008310.2.1	Phenylalanyl-tRNA synthetase beta chain IPR004531 Phenylalanyl-tRNA synthetase, class IIc, beta subunit, archae_euk cytosolic	brown	0.954816	-0.977183	-0.609926	0.234268	-0.166768	-0.5714	0.724528	-0.0524324	-0.0447294	-0.247493	-0.788463	-0.596477	0.591213	0.63673	0.514036
Solyc01g106330.2.1	Glutamyl-tRNA(Gln) amidotransferase subunit A IPR000120 Amidase signature enzyme	salmon	0.907679	-0.642556	0.00191682	0.600288	-0.758815	-0.190397	0.12053	-0.0440922	0.603415	-0.189854	-0.992744	-0.494487	0.968773	0.709852	-0.0113151
Solyc02g078120.1.1	Eukaryotic translation initiation factor 3 subunit 7 IPR007783 Eukaryotic translation initiation factor 3, subunit 7	darkgreen	-0.603164	0.801621	0.837184	-0.242825	-0.236237	0.230455	-0.74674	0.165224	0.398361	-0.215619	0.36321	0.779501	-0.155725	-0.0653569	-0.850933
Solyc01g100650.2.1	NHL repeat containing 2 IPR011042 Six-bladed beta-propeller, TolB-like	darkred	-0.12158	-0.0518984	-0.342236	0.245292	0.35913	0.165987	0.172433	0.543955	-0.301528	0.626657	0.238983	-0.420049	-0.2574	-0.49756	0.553371
Solyc03g120980.2.1	ATP-binding cassette transporter IPR013525 ABC-2 type transporter	ivory	-0.650863	0.560184	0.0797562	0.319342	0.276438	0.858658	-0.406032	-0.135994	-0.135948	0.873318	0.600013	-0.236657	-0.490967	-0.950531	0.200142
Solyc06g005970.2.1	Beta-D-glucosidase IPR001764 Glycoside hydrolase, family 3, N-terminal	lightcyan	-0.80737	0.525878	-0.160657	-0.389052	0.774732	0.367409	-0.0377899	-0.121279	-0.639115	0.404756	0.928468	0.213983	-0.922568	-0.824986	0.238016
Solyc03g111810.2.1	Sieve element-occluding protein 3	brown	0.979379	-0.911793	-0.442697	0.293202	-0.345571	-0.495198	0.582007	-0.142385	0.14096	-0.311697	-0.876618	-0.541334	0.721807	0.724958	0.348769
Solyc06g053400.2.1	2-isopropylmalate synthase 1 IPR005671 Bacterial 2-isopropylmalate synthase	darkturquoise	0.295357	-0.590001	-0.712677	-0.627058	0.594573	-0.885573	0.86831	0.162883	-0.703203	-0.485398	0.0217767	0.0727629	-0.262545	0.342163	0.47869
Solyc06g011400.2.1	ATP-dependent chaperone ClpB IPR013093 ATPase associated with various cellular activities, AAA-2	lightcyan	-0.964095	0.806165	0.206502	-0.30925	0.540222	0.538129	-0.398708	-0.064089	-0.354248	0.415556	0.948018	0.387701	-0.845413	-0.845376	-0.0963341
Solyc08g079870.1.1	Subtilisin-like protease IPR015500 Peptidase S8, subtilisin-related IPR000209 Peptidase S8 and S53, subtilisin, kexin, sedolisin	grey60	-0.0939097	0.361386	0.697718	-0.0178357	-0.529422	-0.0185888	-0.541339	0.250604	0.585227	-0.314514	-0.147205	0.477988	0.301786	0.316493	-0.726718
Solyc09g065900.2.1	Glutathione reductase IPR006324 Glutathione reductase, plant	darkred	-0.628199	0.26718	-0.36684	-0.717941	0.947469	-0.153726	0.319825	0.163389	-0.84787	0.0535459	0.868264	0.366051	-0.945705	-0.511968	0.32282
Solyc01g102510.2.1	Genomic DNA chromosome 5 P1 clone MXC17 IPR017986 WD40 repeat, region	brown	0.960708	-0.753544	-0.156672	0.546131	-0.641089	-0.272479	0.278439	-0.0773292	0.467073	-0.196675	-0.983305	-0.557229	0.916463	0.71312	0.133914
Solyc06g062800.2.1	ATP-dependent RNA helicase eIF4A IPR011545 DNA_RNA helicase, DEAD_DEAH box type, N-terminal	darkslateblue	-0.298491	0.489575	0.414374	0.513839	-0.208957	0.832242	-0.527886	-0.131942	0.371648	0.639643	0.170151	-0.172924	0.0391481	-0.459783	-0.104317
Solyc04g047770.2.1	VHS domain-containing protein At3g16270 IPR018205 VHS subgroup	brown4	-0.821628	0.892353	0.653749	-0.465024	0.122881	0.307151	-0.612382	-0.0976811	0.0675817	-0.126866	0.682039	0.824704	-0.50599	-0.307162	-0.670027
Solyc06g073280.2.1	LL-diaminopimelate aminotransferase IPR019942 LL-diaminopimelate aminotransferase, plant-related	darkred	-0.470673	0.0974583	-0.426054	-0.855452	0.904282	-0.438527	0.446527	0.155298	-0.86369	-0.21615	0.722236	0.43902	-0.854236	-0.266709	0.270533
Solyc07g055210.2.1	Aspartate aminotransferase IPR000796 Aspartate_other aminotransferase	lightcyan	-0.677859	0.381283	-0.16905	-0.86981	0.81733	-0.210472	0.17702	-0.0101323	-0.726708	-0.206775	0.848108	0.619832	-0.906459	-0.358505	0.0324148
Solyc07g005810.2.1	Eukaryotic translation initiation factor 4 IPR016021 MIF4-like, type 1_2_3	brown	0.873424	-0.629824	-0.0674714	0.492712	-0.627946	-0.192046	0.211247	-0.190278	0.487594	-0.22729	-0.898278	-0.435188	0.863109	0.693269	0.0512571
Solyc07g062130.2.1	Dtdp-glucose 4 6-dehydratase-binding domain	salmon	0.750539	-0.387829	0.302948	0.610091	-0.913777	-0.0461541	-0.163744	-0.0447745	0.807473	-0.214437	-0.935526	-0.303856	0.992108	0.693491	-0.296491
Solyc03g025730.2.1	Tubulin beta chain IPR002453 Beta tubulin	salmon	0.787278	-0.448009	0.254086	0.467208	-0.860697	-0.192007	-0.0668424	-0.041393	0.738545	-0.372191	-0.940549	-0.214272	0.969549	0.800079	-0.305508
Solyc01g100360.2.1	Dihydrolipoyl dehydrogenase IPR006258 Dihydrolipoamide dehydrogenase	white	0.065179	0.0400321	0.291201	-0.617786	-0.106363	-0.579526	0.0367902	0.0748396	0.103963	-0.876041	-0.0790344	0.726584	0.0819714	0.659612	-0.562497
Solyc01g010750.2.1	Stress responsive protein IPR008997 Ricin B-related lectin	brown4	-0.729354	0.916886	0.860778	-0.21643	-0.198985	0.425877	-0.831808	-0.0256767	0.37771	-0.0852377	0.470763	0.748847	-0.243951	-0.228539	-0.843818
Solyc11g069800.1.1	cytochrome P450	darkturquoise	0.664829	-0.890438	-0.903005	0.0428463	0.343984	-0.502318	0.918915	0.0406421	-0.501401	0.00239534	-0.35365	-0.626312	0.119111	0.235662	0.866243
Solyc05g056230.2.1	Calreticulin 2 calcium-binding protein IPR009169 Calreticulin	salmon	0.591188	-0.209336	0.467586	0.574772	-0.94029	-0.0157245	-0.333171	0.0174938	0.867747	-0.205688	-0.831394	-0.163578	0.924855	0.623585	-0.45627
Solyc07g045290.2.1	Long-chain-fatty-acid--CoA ligase 3 IPR000873 AMP-dependent synthetase and ligase	darkturquoise	0.17494	-0.575089	-0.919783	-0.51589	0.802349	-0.597483	0.923911	-0.0336315	-0.9074	-0.152173	0.194237	-0.182949	-0.456658	-0.00629	0.772547
Solyc10g079880.1.1	Eukaryotic translation initiation factor 3 subunit 6 IPR016650 Translation initiation factor 3, subunit 6, eukaryotic	brown	0.890848	-0.940645	-0.654814	0.0780111	-0.0269314	-0.59207	0.801817	-0.0924596	-0.159633	-0.31165	-0.669884	-0.494491	0.471649	0.630479	0.548398
Solyc01g106050.2.1	Dynamin-2 IPR000375 Dynamin central region	darkturquoise	0.0566893	-0.423153	-0.754335	-0.563403	0.724049	-0.545099	0.747175	-0.0542551	-0.81999	-0.24393	0.245596	-0.0177996	-0.478397	-0.0145121	0.577397
Solyc01g111440.2.1	Senescence-associated protein 12 IPR009686 Senescence-associated	brown4	-0.942372	0.923523	0.51907	-0.284122	0.271675	0.462601	-0.614721	0.136162	-0.0602367	0.251343	0.824499	0.597764	-0.654558	-0.641376	-0.42679
Solyc06g072300.2.1	ARGONAUTE 1 IPR003165 Stem cell self-renewal protein Piwi	brown	0.972393	-0.786779	-0.205951	0.543188	-0.602391	-0.308496	0.323807	-0.0283777	0.425439	-0.176136	-0.9769	-0.584783	0.89829	0.700755	0.185896
Solyc03g112910.2.1	Pantothenate kinase IPR015844 Pantothenate kinase, acetyl-CoA regulated, two-domain type	darkturquoise	0.838968	-0.969333	-0.766304	-0.0207631	0.118803	-0.700237	0.89289	-0.047242	-0.316734	-0.31251	-0.578724	-0.478743	0.340435	0.56763	0.630977
Solyc08g015690.2.1	Late-embryogenesis abundant protein 2 IPR013990 Water Stress and Hypersensitive response	darkgreen	-0.410679	0.748076	0.965915	0.247375	-0.632402	0.571849	-0.964322	0.000623205	0.763464	0.0443722	0.0483593	0.425783	0.215009	-0.0797693	-0.873125
Solyc02g030170.2.1	FAD linked oxidase domain protein IPR006094 FAD linked oxidase, N-terminal	brown	0.980029	-0.816122	-0.226796	0.372181	-0.556908	-0.447871	0.390486	-0.0518644	0.363955	-0.362459	-0.965685	-0.457761	0.862453	0.808416	0.13449
Solyc11g072190.1.1	Elongation factor beta-1 IPR014038 Translation elongation factor EF1B, beta and delta chains, guanine nucleotide exchange	grey60	-0.0368684	0.460277	0.929716	0.32573	-0.843403	0.304998	-0.808514	0.0572641	0.920368	-0.168639	-0.312314	0.352749	0.544786	0.302787	-0.886909
Solyc02g021650.2.1	DNA damage-binding protein 1 IPR004871 Cleavage and polyadenylation specificity factor, A subunit, C-terminal	darkturquoise	0.797498	-0.970396	-0.83133	0.0826246	0.147219	-0.5911	0.868812	-0.0977282	-0.361259	-0.150826	-0.547696	-0.615162	0.29361	0.411008	0.724381
Solyc07g055300.2.1	Alpha alpha-trehalose-phosphate synthase (UDP-forming) IPR001830 Glycosyl transferase, family 20	brown	0.969158	-0.795243	-0.200893	0.376808	-0.578891	-0.421918	0.361404	-0.108565	0.384133	-0.367347	-0.966806	-0.444491	0.868284	0.804625	0.10549
Solyc07g064950.2.1	Trigger factor-like protein IPR005215 Trigger factor	lightcyan	-0.775797	0.438248	-0.230931	-0.660802	0.889712	0.0111872	0.124649	0.0898718	-0.770138	0.147607	0.948769	0.40411	-0.988743	-0.647706	0.211955
Solyc01g106320.2.1	Octicosapeptide_Phox_Bem1p domain-containing protein IPR000270 Octicosapeptide_Phox_Bem1p	grey60	0.292086	0.141303	0.745103	0.393347	-0.938797	0.170033	-0.59157	-0.0835799	0.936722	-0.299812	-0.597752	0.165548	0.771773	0.541997	-0.748034
Solyc04g076060.2.1	14-3-3 protein beta_alpha-B IPR000308 14-3-3 protein	brown	0.987837	-0.845475	-0.304003	0.443528	-0.489815	-0.400779	0.447609	-0.0157063	0.308344	-0.23413	-0.938741	-0.561226	0.832096	0.727133	0.256126
Solyc02g080630.2.1	Lactoylglutathione lyase IPR004361 Glyoxalase I	brown4	-0.960056	0.941353	0.532377	-0.192326	0.217814	0.605112	-0.688552	0.000440943	-0.0184557	0.337117	0.805007	0.493419	-0.630527	-0.715286	-0.421288
Solyc05g005700.2.1	Aldehyde dehydrogenase 1 IPR015590 Aldehyde dehydrogenase	salmon	0.762952	-0.42568	0.245201	0.684818	-0.902288	-0.01137	-0.149733	-0.0424178	0.783655	-0.120654	-0.947445	-0.411002	0.989946	0.627241	-0.219307
Solyc06g034120.2.1	Alcohol dehydrogenase zinc-binding domain protein IPR002085 Alcohol dehydrogenase superfamily, zinc-containing	salmon	0.562558	-0.151917	0.492544	0.706251	-0.966215	0.210986	-0.397406	-0.0765331	0.915253	-0.0507668	-0.813335	-0.265133	0.938764	0.516185	-0.412932
Solyc11g008340.1.1	Exocyst complex component 4 IPR007191 Sec8 exocyst complex component specific domain	brown	0.991683	-0.92281	-0.457687	0.370381	-0.359254	-0.467406	0.573678	-0.0653102	0.15602	-0.230249	-0.892391	-0.606861	0.740725	0.684582	0.388989
Solyc03g118030.2.1	Glutamyl-tRNA(Gln) amidotransferase subunit A IPR000120 Amidase signature enzyme	darkturquoise	0.70377	-0.908726	-0.847017	0.107624	0.241312	-0.524455	0.863689	0.0780066	-0.4173	-0.00285348	-0.438245	-0.650384	0.202333	0.277413	0.794942
Solyc01g107130.2.1	Vacuolar sorting receptor IPR003137 Protease-associated PA	lightcyan	-0.830517	0.552278	-0.0883964	-0.665382	0.820616	0.0891372	0.0120287	0.0319296	-0.670785	0.117202	0.969992	0.503823	-0.96596	-0.629577	0.0789534
Solyc01g111780.2.1	Importin beta-2 subunit IPR011989 Armadillo-like helical	brown	0.959232	-0.967373	-0.573716	0.290607	-0.237048	-0.516171	0.661638	-0.0804979	0.0136974	-0.232148	-0.827594	-0.62797	0.635643	0.627883	0.477397
Solyc01g079680.2.1	Ran GTPase activating protein (Fragment) IPR003590 Leucine-rich repeat, ribonuclease inhibitor subtype	salmon	0.832243	-0.504276	0.163911	0.636735	-0.830062	-0.108041	-0.0182941	-0.0135849	0.716818	-0.164753	-0.956878	-0.404565	0.984094	0.691993	-0.141971
Solyc03g006140.2.1	Neutral ceramidase IPR006823 Neutral_alkaline nonlysosomal ceramidase	brown	0.794447	-0.937282	-0.739719	-0.00462601	0.12751	-0.723692	0.860221	0.197846	-0.308036	-0.258645	-0.548413	-0.475003	0.319965	0.5288	0.623505
Solyc09g082970.2.1	Pyruvate kinase IPR001697 Pyruvate kinase	brown	0.986939	-0.914091	-0.426841	0.264208	-0.348893	-0.573599	0.589806	-0.0522172	0.146643	-0.356021	-0.882622	-0.489504	0.726864	0.766395	0.315908
Solyc10g079500.1.1	Inosine-5_apos-monophosphate dehydrogenase IPR005990 IMP dehydrogenase	brown4	-0.964427	0.929863	0.518573	-0.417873	0.296187	0.431603	-0.59961	-0.0283654	-0.100217	0.108173	0.848204	0.687756	-0.691603	-0.585989	-0.48763
Solyc12g095880.1.1	Phosphofructokinase family protein IPR012004 Pyrophosphate-dependent phosphofructokinase TP0108	lightcyan	-0.736935	0.374763	-0.312203	-0.624869	0.909671	0.0320646	0.173373	0.00413706	-0.810923	0.184352	0.923704	0.313043	-0.987033	-0.674388	0.291555
Solyc04g009950.2.1	Pre-mRNA splicing factor IPR015495 Myb transcription factor	salmon	0.636523	-0.230399	0.461306	0.534133	-0.921358	-0.03195	-0.270888	0.100277	0.868473	-0.261318	-0.842198	-0.123672	0.947738	0.701778	-0.439169
Solyc01g106360.2.1	Glutamyl-tRNA(Gln) amidotransferase subunit A IPR000120 Amidase signature enzyme	darkturquoise	0.223411	-0.614936	-0.951285	-0.371413	0.765041	-0.506978	0.922199	-0.0461194	-0.875956	-0.0201536	0.142094	-0.326222	-0.401157	-0.0602441	0.85114
Solyc04g082780.2.1	Cinnamoyl CoA reductase-like 1-binding domain	lightcyan	-0.878787	0.637783	0.0411856	-0.706774	0.744257	0.0826279	-0.0951205	0.0709182	-0.584843	0.0337371	0.97173	0.620431	-0.94465	-0.579891	-0.072488
Solyc06g082090.2.1	Methionine aminopeptidase IPR004545 Proliferation-associated protein 1	salmon	0.871161	-0.592726	0.093813	0.457046	-0.784479	-0.306841	0.0804802	-0.0532736	0.626721	-0.373702	-0.979961	-0.312899	0.955875	0.814633	-0.172108
Solyc06g073190.2.1	Fructokinase-like IPR002173 Carbohydrate_puine kinase, PfkB, conserved site	salmon	0.600012	-0.202336	0.484004	0.533367	-0.954919	0.0304185	-0.331571	-0.0772202	0.879834	-0.278611	-0.840564	-0.125406	0.938913	0.670212	-0.49232
Solyc09g082730.2.1	Aldo_keto reductase family protein IPR001395 Aldo_keto reductase	grey60	0.135045	0.253978	0.756048	0.293984	-0.838843	0.231145	-0.637473	-0.182515	0.842709	-0.295691	-0.445983	0.252922	0.613784	0.424567	-0.791265
Solyc10g086010.1.1	60S ribosomal protein L4_L1 IPR002136 Ribosomal protein L4_L1e	salmon	0.60543	-0.20693	0.463391	0.65898	-0.96896	0.112226	-0.354299	-0.0551826	0.900907	-0.131045	-0.851102	-0.244097	0.957028	0.582449	-0.4192
Solyc08g075160.2.1	Bifunctional purine biosynthesis protein purH IPR002695 AICARFT_IMPCHase bienzyme	darkturquoise	0.661912	-0.863923	-0.789923	-0.201722	0.324864	-0.796756	0.926385	0.239819	-0.475726	-0.312312	-0.359631	-0.329697	0.121445	0.468095	0.647083
Solyc12g005080.1.1	Dihydrolipoyllysine-residue succinyltransferase component of 2-oxoglutarate dehydrogenase complex IPR006255 Dihydrolipoamide succinyltransferase	brown4	-0.928384	0.921296	0.560411	-0.479751	0.27896	0.340665	-0.574331	0.0880567	-0.0710389	0.00480732	0.821829	0.777841	-0.656371	-0.474349	-0.543534
Solyc10g074980.1.1	Vacuolar sorting receptor IPR003137 Protease-associated PA	lightcyan	-0.410614	0.264353	-0.0150669	-0.859258	0.514469	-0.2898	0.158109	-0.262334	-0.462168	-0.530316	0.536711	0.705784	-0.574237	0.0368278	-0.188544
Solyc02g088260.2.1	Latex abundant protein 1	darkgreen	-0.538797	0.844482	0.951699	0.189417	-0.506832	0.631844	-0.969468	0.00581194	0.675278	0.125925	0.201713	0.461954	0.0729346	-0.205416	-0.828981
Solyc09g009430.2.1	Cell division protein ftsZ IPR000158 Cell division protein FtsZ, N-terminal	lightcyan	-0.89903	0.652483	0.0213224	-0.595513	0.749985	0.175939	-0.121253	0.11035	-0.581093	0.186053	0.989559	0.520062	-0.952236	-0.688402	-0.000803619
Solyc03g025720.2.1	Long-chain-fatty-acid--CoA ligase IPR000873 AMP-dependent synthetase and ligase	darkred	-0.741816	0.380986	-0.320324	-0.586541	0.915584	0.0894322	0.170693	-0.0225697	-0.811853	0.238229	0.931427	0.271719	-0.988842	-0.709746	0.320054
Solyc06g005160.2.1	Ascorbate peroxidase IPR019793 Peroxidases heam-ligand binding site IPR019794 Peroxidase, active site IPR002016 Haem peroxidase, plant_fungal_bacterial	brown4	-0.557696	0.723626	0.747998	-0.00499849	-0.331586	0.473767	-0.807811	-0.285482	0.418022	-0.0127644	0.258708	0.466238	-0.0919709	-0.224614	-0.75705
Solyc01g111240.2.1	Translocase of chloroplast 90, chloroplastic IPR005690 Chloroplast protein import component Toc86_159	salmon	0.732539	-0.383387	0.246722	0.712446	-0.869472	0.0727573	-0.156358	-0.104172	0.774604	-0.0577995	-0.899906	-0.420431	0.958939	0.570763	-0.184472
Solyc11g017070.1.1	Eukaryotic translation initiation factor 3 subunit 2 IPR020472 G-protein beta WD-40 repeat, region	brown4	-0.897468	0.97617	0.726321	-0.282164	0.0438527	0.471391	-0.770923	0.0379777	0.158034	0.0785355	0.693684	0.713417	-0.487087	-0.467958	-0.677457
Solyc07g006790.2.1	Dihydrolipoyllysine-residue acetyltransferase component of pyruvate dehydrogenase complex IPR006257 Dihydrolipoamide acetyltransferase, long form	grey60	0.0202591	0.200079	0.566224	-0.418416	-0.389266	-0.390632	-0.271814	0.0534818	0.398265	-0.814098	-0.168772	0.752546	0.240541	0.639591	-0.793656
Solyc01g109850.2.1	Diaminopimelate decarboxylase IPR002986 Diaminopimelate decarboxylase	brown	0.952885	-0.746777	-0.118824	0.445405	-0.639498	-0.403904	0.284924	0.0206825	0.464468	-0.318739	-0.98017	-0.440298	0.90647	0.796617	0.048551
Solyc07g049690.2.1	Cytochrome P450	yellowgreen	0.108814	-0.479132	-0.903064	-0.0264182	0.703611	-0.104234	0.720822	-0.0805963	-0.778002	0.425451	0.201348	-0.594325	-0.40392	-0.398762	0.964651
Solyc01g099100.2.1	Long-chain-fatty-acid coa ligase IPR000873 AMP-dependent synthetase and ligase	darkred	-0.62564	0.281339	-0.416501	-0.190366	0.817559	0.342994	0.148858	-0.0805113	-0.729671	0.616767	0.800933	-0.133208	-0.852352	-0.886376	0.544708
Solyc09g064370.2.1	Alcohol dehydrogenaseglutathione dehydrogenase	salmon	0.857576	-0.610724	0.0172	0.463644	-0.73048	-0.223676	0.115295	-0.210481	0.558609	-0.320053	-0.950613	-0.388417	0.908791	0.745369	-0.0931164
Solyc08g041890.2.1	Importin alpha-1b subunit IPR011989 Armadillo-like helical	salmon	0.863012	-0.567244	0.102525	0.608338	-0.816173	-0.175418	0.0280451	-0.00266218	0.674975	-0.198032	-0.984234	-0.431742	0.982991	0.712794	-0.108994
Solyc09g057660.2.1	Peptidyl-prolyl cis-trans isomerase IPR001179 Peptidyl-prolyl cis-trans isomerase, FKBP-type	darkgreen	-0.166038	0.569691	0.890006	0.520555	-0.756133	0.656576	-0.878313	0.00301708	0.880602	0.187443	-0.172519	0.14797	0.440986	-0.0035184	-0.7143
Solyc04g080240.2.1	PERQ amino acid-rich with GYF domain-containing protein 2 IPR003169 GYF	brown4	-0.954516	0.936375	0.480344	-0.234088	0.310416	0.613052	-0.600381	0.0126465	-0.0816337	0.354117	0.859737	0.510453	-0.674034	-0.719436	-0.336097
Solyc04g008310.1.1	Glucosyltransferase IPR002213 UDP-glucuronosyl_UDP-glucosyltransferase	salmon	0.879359	-0.586702	0.0534457	0.647429	-0.783341	-0.11031	0.065484	-0.0660744	0.647434	-0.137864	-0.975777	-0.496764	0.974928	0.67574	-0.0324709
Solyc06g063090.2.1	Alanine aminotransferase IPR004839 Aminotransferase, class I and II	lightcyan	-0.672947	0.296468	-0.354532	-0.737646	0.928766	-0.12204	0.26472	-0.0336994	-0.8543	0.0345109	0.881317	0.373867	-0.974577	-0.549627	0.27489
Solyc12g088990.1.1	Exocyst complex component 1 IPR019160 Exocyst complex, component Exoc1	brown	0.980975	-0.949598	-0.504243	0.258472	-0.29299	-0.570052	0.635512	-0.0329674	0.0779781	-0.317907	-0.860502	-0.54455	0.685486	0.717117	0.394933
Solyc11g069400.1.1	Protein disulfide isomerase L-2 IPR005792 Protein disulphide isomerase	grey60	0.425164	0.00439753	0.632995	0.641003	-0.987843	0.240384	-0.537818	-0.0866951	0.961188	-0.0908126	-0.72195	-0.111363	0.876368	0.476239	-0.571297
Solyc02g094470.2.1	Mitochondrial phosphate carrier protein IPR001993 Mitochondrial substrate carrier	brown	0.9584	-0.965006	-0.558192	0.176497	-0.20981	-0.624991	0.697004	-0.0430223	-0.00891549	-0.352246	-0.811827	-0.515768	0.61611	0.711608	0.425747
Solyc08g077180.2.1	Pyruvate kinase IPR001697 Pyruvate kinase	salmon	0.855957	-0.60028	0.0620562	0.323151	-0.687159	-0.434212	0.165908	0.0735757	0.542522	-0.476983	-0.9217	-0.20041	0.88528	0.871813	-0.173365
Solyc08g068210.2.1	AP-1 complex subunit beta-1 IPR016342 Adaptor protein complex, beta subunit	brown	0.970345	-0.935735	-0.494325	0.199491	-0.277227	-0.584861	0.645337	-0.106285	0.0630414	-0.376982	-0.843525	-0.490097	0.666486	0.746881	0.364453
Solyc06g050980.2.1	Ferritin IPR001519 Ferritin, N-terminal	salmon	0.770906	-0.480832	0.19494	0.345044	-0.740838	-0.413618	0.03835	0.275748	0.632132	-0.428643	-0.878719	-0.124764	0.886761	0.835514	-0.268119
Solyc06g084440.2.1	Nuclear protein localization 4 IPR007717 NPL4	lightcyan	-0.646577	0.346756	-0.221531	-0.802428	0.848984	-0.192105	0.225391	-0.00613197	-0.752378	-0.110015	0.844685	0.539689	-0.906259	-0.39994	0.125305
Solyc04g015750.2.1	Magnesium chelatase H subunit IPR011771 Magnesium-chelatase, subunit H	lightcyan	-0.876785	0.60304	-0.082238	-0.404684	0.748118	0.37452	-0.123839	-0.0597061	-0.602112	0.403537	0.964349	0.274716	-0.941614	-0.8497	0.160678
Solyc02g063070.2.1	14-3-3 protein beta_alpha-1 IPR000308 14-3-3 protein	salmon	0.710678	-0.373324	0.290098	0.347301	-0.801541	-0.211365	-0.0732368	-0.201835	0.693474	-0.45227	-0.852714	-0.080002	0.883095	0.800244	-0.372114
Solyc02g023970.2.1	GTP-binding protein IPR004396 Conserved hypothetical protein CHP00092	darkturquoise	0.387537	-0.631653	-0.668362	-0.616657	0.475271	-0.871761	0.848058	0.0975738	-0.600891	-0.603033	-0.0947497	0.0841503	-0.138315	0.474654	0.402903
Solyc03g114150.2.1	Aldehyde dehydrogenase IPR015590 Aldehyde dehydrogenase	salmon	0.759535	-0.412201	0.265178	0.673828	-0.907503	-0.0100917	-0.15665	-0.0440675	0.79548	-0.136221	-0.944035	-0.387569	0.993571	0.641362	-0.238356
Solyc04g054480.2.1	C2 domain-containing protein-like IPR011989 Armadillo-like helical	salmon	0.85371	-0.618117	0.0418073	0.155693	-0.637344	-0.557461	0.226751	0.0487985	0.482889	-0.631015	-0.898248	-0.0839366	0.84569	0.958787	-0.202355
Solyc09g075950.1.1	Heat shock protein 1 IPR013126 Heat shock protein 70	darkred	-0.750038	0.390931	-0.315609	-0.567483	0.910896	0.110135	0.156534	-0.0321138	-0.80563	0.264741	0.935665	0.258291	-0.989818	-0.730643	0.323486
Solyc03g019790.2.1	Alpha-galactosidase IPR013785 Aldolase-type TIM barrel	brown	0.897646	-0.910937	-0.562566	0.0805645	-0.108294	-0.640633	0.737483	0.0581601	-0.0712842	-0.373462	-0.706787	-0.41813	0.532683	0.696087	0.446433
Solyc04g058070.2.1	UDP-N-acetylglucosamine-pyrophosphorylase IPR002618 UTP--glucose-1-phosphate uridylyltransferase	salmon	0.611805	-0.208431	0.475872	0.560025	-0.948018	0.0417281	-0.318683	0.0188571	0.885952	-0.245534	-0.84153	-0.14548	0.949051	0.664324	-0.459929
Solyc09g008840.2.1	Pyruvate kinase IPR001697 Pyruvate kinase	salmon	0.851233	-0.551928	0.0929695	0.663893	-0.815516	-0.0720329	0.0100423	-0.0918426	0.678624	-0.130054	-0.971966	-0.48701	0.979013	0.65334	-0.0733418
Solyc08g078530.2.1	Agenet domain containing protein expressed IPR008395 Agenet	brown	0.870607	-0.771255	-0.352426	0.497316	-0.408548	-0.254583	0.399741	-0.0354258	0.237183	-0.0665218	-0.82031	-0.633932	0.714966	0.523975	0.354859
Solyc11g018550.2.1	Thylakoid-bound ascorbate peroxidase 6	salmon	0.56267	-0.495747	-0.277473	0.735912	-0.290827	0.142997	0.191954	0.225728	0.22506	0.484915	-0.538967	-0.804082	0.519173	0.0383044	0.491987
Solyc01g101040.2.1	ATP-citrate lyase A-3 IPR016102 Succinyl-CoA synthetase-like	salmon	0.832874	-0.530029	0.131258	0.583764	-0.831637	-0.119679	-0.0115681	-0.179063	0.682158	-0.232475	-0.96876	-0.398923	0.96888	0.703347	-0.157672
Solyc06g069180.2.1	Phosphatase 2A regulatory A subunit IPR011989 Armadillo-like helical	darkturquoise	0.441717	-0.767071	-0.937328	-0.353721	0.607693	-0.657538	0.985831	-0.0430179	-0.753199	-0.207731	-0.0816055	-0.320822	-0.188066	0.201084	0.791837
Solyc03g112660.2.1	MOS1 IPR009738 BAT2, N-terminal	darkgreen	-0.364176	0.644423	0.732522	0.0201511	-0.323849	0.426496	-0.63127	-0.186319	0.484283	-0.0231672	0.179474	0.485331	0.0467972	-0.0377348	-0.638652
Solyc01g007380.1.1	Apocytochrome f IPR002325 Cytochrome f	salmon	0.824884	-0.537244	0.0787622	0.744821	-0.796607	-0.0258429	-0.00655067	0.0630886	0.676489	0.00584276	-0.945447	-0.565454	0.96378	0.564653	-0.00544021
Solyc01g067660.2.1	Beta-amylase IPR013781 Glycoside hydrolase, subgroup, catalytic core	lightcyan	-0.832055	0.510753	-0.179379	-0.571422	0.855316	0.158813	0.0321037	0.0199925	-0.722903	0.259872	0.975217	0.352883	-0.992208	-0.744566	0.199318
Solyc04g051370.2.1	26S proteasome non-ATPase regulatory subunit 12 IPR000717 Proteasome component region PCI	darkturquoise	0.764134	-0.948426	-0.821462	-0.0801981	0.197819	-0.660302	0.898469	-0.186316	-0.410983	-0.306361	-0.499887	-0.481445	0.238117	0.480318	0.657588
Solyc07g045350.2.1	Acetyl-CoA C-acetyltransferase protein IPR002155 Thiolase	grey60	0.37206	0.0373735	0.63757	0.590477	-0.968117	0.278526	-0.561541	-0.0907581	0.937431	-0.115931	-0.680644	-0.0825914	0.83417	0.44987	-0.592396
Solyc03g117430.2.1	Cobalamin synthesis protein P biosynthesis CobW-like	lightcyan	-0.771196	0.421892	-0.258093	-0.65377	0.900121	0.0260832	0.13752	0.0295355	-0.78971	0.162078	0.946766	0.372723	-0.99636	-0.664757	0.235057
Solyc00g017210.1.1	Actin IPR004000 Actin_actin-like	salmon	0.578859	-0.195168	0.467957	0.57346	-0.950793	0.0713029	-0.351497	-0.203815	0.862962	-0.217971	-0.828817	-0.171627	0.916821	0.603888	-0.476022
Solyc03g117040.2.1	X1 (Fragment) IPR005379 Region of unknown function XH	salmon	0.796051	-0.458687	0.253454	0.464783	-0.859825	-0.234216	-0.0574867	0.0245595	0.739014	-0.381545	-0.947804	-0.207733	0.974369	0.81673	-0.309592
Solyc10g076510.1.1	Pyruvate decarboxylase IPR012110 Pyruvate decarboxylase_indolepyruvate decarboxylase	darkturquoise	0.193401	-0.553921	-0.818117	-0.665442	0.739435	-0.738018	0.903182	-0.00330194	-0.847188	-0.396057	0.157655	0.0215346	-0.412494	0.175259	0.59694
Solyc02g062460.2.1	2-oxoglutarate-dependent dioxygenase IPR005123 Oxoglutarate and iron-dependent oxygenase	lightcyan	-0.851567	0.540913	-0.141263	-0.577134	0.833698	0.174308	-0.00434425	-0.0120687	-0.699741	0.246013	0.979967	0.380482	-0.990599	-0.74285	0.15655
Solyc01g098110.2.1	Hydrolase alpha_beta fold family protein IPR007130 Diacylglycerol acyltransferase	lightcyan	-0.795461	0.463298	-0.209998	-0.667007	0.881769	0.0483676	0.0999223	0.027187	-0.761278	0.140487	0.960069	0.417831	-0.995351	-0.656673	0.187753
Solyc02g077240.2.1	Pyruvate decarboxylase IPR012110 Pyruvate decarboxylase_indolepyruvate decarboxylase	darkturquoise	0.118172	-0.488104	-0.805474	-0.685579	0.793722	-0.684791	0.882075	-0.0550614	-0.882386	-0.348509	0.240241	0.0468865	-0.485222	0.101485	0.604076
Solyc06g084210.2.1	Transport protein SEC24 IPR006896 Sec23_Sec24 trunk region	brown	0.793824	-0.949105	-0.783378	0.0377071	0.118966	-0.59551	0.845815	-0.10933	-0.331012	-0.234265	-0.556668	-0.551055	0.311194	0.469393	0.652709
Solyc03g058350.2.1	Translation initiation factor IPR015760 Translation initiation factor 2 related	salmon	0.877658	-0.584633	0.0768158	0.565363	-0.789776	-0.183524	0.0683941	-0.0650764	0.647558	-0.24361	-0.978685	-0.409389	0.972903	0.738509	-0.0942023
Solyc02g083810.2.1	Ferredoxin--NADP reductase IPR012146 Ferredoxin--NADP reductase	salmon	0.796684	-0.48905	0.135985	0.72754	-0.816322	-0.0228806	-0.0480974	0.0955697	0.71054	-0.0103986	-0.929131	-0.510883	0.965647	0.575519	-0.0586967
Solyc01g081430.2.1	Expressed protein (Fragment)	darkturquoise	0.28108	-0.63358	-0.930769	-0.354177	0.697154	-0.489274	0.910028	-0.168606	-0.816342	-0.0730362	0.0788713	-0.320154	-0.332117	0.00259297	0.826068
Solyc01g109360.2.1	Tyrosyl-tRNA synthetase IPR016485 Tyrosine tRNA ligase, archaeal_eukaryotic	darkturquoise	0.426921	-0.729621	-0.850391	-0.382445	0.517699	-0.677901	0.896038	-0.276923	-0.690061	-0.311976	-0.118516	-0.24595	-0.159546	0.249996	0.646462
Solyc07g064970.2.1	Microtubule-associated protein MAP65-1a IPR007145 MAP65_ASE1	salmon	0.681886	-0.295215	0.395632	0.593881	-0.942709	0.00658308	-0.25261	-0.0559734	0.855358	-0.228179	-0.894862	-0.230456	0.975721	0.676957	-0.386104
Solyc10g049890.1.1	Phosphoglycerate dehydrogenase IPR015508 D-3-phosphogylcerate Dehydrogenase	salmon	0.838932	-0.537009	0.154319	0.480884	-0.820353	-0.24948	0.0178641	-0.00065022	0.677722	-0.345688	-0.968708	-0.297221	0.968395	0.798164	-0.211313
Solyc10g083970.1.1	S-adenosylmethionine synthase IPR002133 S-adenosylmethionine synthetase	salmon	0.610901	-0.211332	0.438164	0.695721	-0.958864	0.164142	-0.345461	-0.117167	0.890234	-0.0822336	-0.847354	-0.288886	0.953915	0.548454	-0.378106
Solyc12g008430.1.1	Malic enzyme IPR012302 Malic enzyme, NAD-binding	darkred	-0.481434	0.0812391	-0.518118	-0.745115	0.971982	-0.318744	0.482181	0.135111	-0.922574	-0.0295426	0.761952	0.289102	-0.896533	-0.406622	0.424563
Solyc04g071610.2.1	Water-stress inducible protein 3 (Fragment) IPR003496 ABA_WDS induced protein	grey60	0.175653	0.271657	0.812262	0.510969	-0.920714	0.323502	-0.699588	-0.036262	0.963628	-0.0807393	-0.498174	0.116264	0.711658	0.36516	-0.729254
Solyc03g121640.2.1	chaperonin IPR001844 Chaperonin Cpn60	lightcyan	-0.554252	0.238937	-0.279041	-0.867474	0.861008	-0.374571	0.330629	0.202863	-0.776004	-0.222099	0.779391	0.563308	-0.860227	-0.271848	0.147635
Solyc11g012770.1.1	Sister chromatid cohesion protein PDS5 homolog B IPR016024 Armadillo-type fold	salmon	0.641603	-0.28342	0.325671	0.781457	-0.909816	0.217665	-0.282318	-0.130578	0.827837	0.0404167	-0.855597	-0.441804	0.939199	0.462693	-0.236652
Solyc02g082220.2.1	Protein transport protein SEC24 IPR006896 Sec23_Sec24 trunk region	darkturquoise	0.686892	-0.929263	-0.914356	-0.0577316	0.332826	-0.592346	0.94237	-0.108979	-0.528719	-0.143231	-0.385999	-0.563471	0.117529	0.317743	0.800854
Solyc06g073740.2.1	Beta-D-glucosidase IPR001764 Glycoside hydrolase, family 3, N-terminal	darkred	-0.0892196	-0.341362	-0.844137	-0.525745	0.928403	-0.400378	0.788095	-0.00208016	-0.969642	0.0422515	0.445754	-0.127079	-0.665482	-0.273483	0.76179
Solyc02g082800.2.1	Ubiquilin-1 IPR015496 Ubiquilin	darkgreen	-0.346884	0.71437	0.978421	0.0852859	-0.605804	0.404411	-0.867698	-0.00272764	0.750054	-0.16831	0.0300092	0.589816	0.232715	0.107257	-0.931519
Solyc12g013690.1.1	Monooxygenase FAD-binding protein IPR003042 Aromatic-ring hydroxylase-like	darkred	-0.773584	0.429997	-0.285452	-0.455834	0.873597	0.229079	0.0891552	-0.0405705	-0.757337	0.388763	0.937242	0.179954	-0.972311	-0.813628	0.340567
Solyc09g091840.2.1	Glutathione-disulfide reductase IPR006324 Glutathione reductase, plant	darkred	-0.467734	0.12112	-0.455251	-0.697362	0.897537	-0.172239	0.425207	-0.240869	-0.851528	-0.0344862	0.729783	0.286638	-0.846521	-0.399938	0.367032
Solyc07g007210.2.1	Elongation factor like protein IPR001841 Zinc finger, RING-type	grey	-0.183746	0.297372	0.354736	0.0659446	-0.177836	0.0914701	-0.345195	0.142146	0.251785	0.019598	0.0689694	0.216636	0.0239072	-0.0462886	-0.309252
Solyc02g083860.2.1	Flavanone 3-hydroxylase IPR005123 Oxoglutarate and iron-dependent oxygenase	darkslateblue	-0.64798	0.804546	0.622661	0.289039	-0.189137	0.913801	-0.808717	-0.252943	0.355932	0.503649	0.415571	0.146906	-0.189387	-0.606669	-0.410505
Solyc04g076820.1.1	Octicosapeptide_Phox_Bem1p domain-containing protein IPR000270 Octicosapeptide_Phox_Bem1p	brown4	-0.86577	0.971132	0.699633	-0.0548496	0.0029071	0.686033	-0.804504	-0.0139299	0.21148	0.316623	0.661617	0.507686	-0.430991	-0.59617	-0.556638
Solyc12g044740.1.1	Ubiquitin carboxyl-terminal hydrolase IPR001394 Peptidase C19, ubiquitin carboxyl-terminal hydrolase 2	lightcyan	-0.881937	0.651468	0.0716589	-0.695251	0.711695	0.097796	-0.127867	0.0691595	-0.551196	0.0358821	0.958132	0.617354	-0.924022	-0.573538	-0.0977461
Solyc11g010470.1.1	14-3-3 protein beta_alpha IPR000308 14-3-3 protein	brown	0.938113	-0.762251	-0.181174	0.510919	-0.62089	-0.298849	0.279332	-0.13619	0.424964	-0.227108	-0.968942	-0.549401	0.879575	0.695591	0.123209
Solyc08g042050.2.1	DEAD-box ATP-dependent RNA helicase 3 IPR011545 DNA_RNA helicase, DEAD_DEAH box type, N-terminal	lightcyan	-0.779717	0.458217	-0.178781	-0.715991	0.863107	-0.0414679	0.103972	0.117322	-0.742931	0.0580832	0.940741	0.48992	-0.976458	-0.583758	0.130858
Solyc07g019670.2.1	Fatty acid oxidation complex subunit alpha IPR006176 3-hydroxyacyl-CoA dehydrogenase, NAD binding	darkred	-0.389771	0.0235483	-0.612165	-0.0739424	0.7874	0.280972	0.331777	-0.124851	-0.75768	0.634105	0.607138	-0.368333	-0.711767	-0.793688	0.736055
Solyc08g014480.2.1	Beta Galactosidase-like protein IPR006103 Glycoside hydrolase family 2, TIM barrel	brown	0.939165	-0.987603	-0.657982	0.208101	-0.111491	-0.586625	0.760168	-0.0502622	-0.101131	-0.233871	-0.754106	-0.605012	0.545629	0.605783	0.560469
Solyc01g107550.2.1	Methylthioribose kinase IPR009212 Methylthioribose kinase	yellowgreen	0.112873	-0.481418	-0.903421	-0.111028	0.726368	-0.165739	0.751492	-0.148215	-0.803325	0.311536	0.210514	-0.505316	-0.425846	-0.336102	0.916397
Solyc06g009020.2.1	Glutathione S-transferase IPR004046 Glutathione S-transferase, C-terminal	brown4	-0.934938	0.958618	0.58573	-0.251759	0.18257	0.580988	-0.689596	-0.109996	0.0229859	0.238739	0.783708	0.585228	-0.593859	-0.624953	-0.492292
Solyc08g081410.2.1	General vesicular transport factor p115 IPR006955 Uso1_p115 like vesicle tethering protein, C-terminal	salmon	0.907486	-0.62667	0.0312495	0.483782	-0.730129	-0.269096	0.157992	-0.0414631	0.589425	-0.314674	-0.970165	-0.366297	0.951827	0.800562	-0.0667435
Solyc07g043310.2.1	Aminotransferase IPR005814 Aminotransferase class-III	salmon	0.733917	-0.439448	0.137492	0.840967	-0.822848	0.141775	-0.126067	-0.0616968	0.712465	0.137889	-0.893588	-0.613892	0.930557	0.424901	-0.0316919
Solyc08g068310.2.1	RNA-binding La domain protein IPR014886 RNA binding motif	grey60	0.13252	0.163441	0.620222	-0.228901	-0.499147	-0.35498	-0.288556	0.327181	0.54343	-0.704936	-0.282157	0.653636	0.397823	0.69098	-0.763264
Solyc02g083590.2.1	Dehydroquinate synthase IPR016037 3-dehydroquinate synthase AroB, subgroup	lightcyan	-0.758916	0.433847	-0.209181	-0.736844	0.882535	-0.0347255	0.141362	0.0457704	-0.765272	0.0338193	0.93643	0.480636	-0.977484	-0.564903	0.154482
Solyc09g074320.2.1	Serine_threonine-protein phosphatase IPR012391 Serine_threonine protein phosphatase, BSU1	brown	0.969549	-0.846526	-0.351826	0.504608	-0.473386	-0.303047	0.437355	-0.124298	0.28334	-0.138188	-0.921404	-0.65102	0.808036	0.631828	0.330398
Solyc01g079090.2.1	Protoporphyrinogen oxidase IPR004572 Protoporphyrinogen oxidase	darkred	-0.565541	0.181762	-0.435756	-0.712924	0.948248	-0.231595	0.379881	0.174568	-0.876506	0.0385061	0.815331	0.314809	-0.920003	-0.481613	0.373814
Solyc09g074060.2.1	BSD domain containing 1 IPR005607 BSD	grey60	0.099456	0.327895	0.842849	0.454152	-0.916784	0.327893	-0.760452	-0.106865	0.948171	-0.124931	-0.450141	0.182184	0.654973	0.327981	-0.798015
Solyc03g119080.2.1	Beta-glucosidase IPR001360 Glycoside hydrolase, family 1	darkturquoise	0.770261	-0.964079	-0.85858	0.102473	0.189594	-0.555892	0.87799	-0.0232204	-0.391817	-0.0844896	-0.511366	-0.658629	0.261032	0.353282	0.772458
Solyc10g081650.1.1	Carotenoid isomerase, chloroplastic	darkred	-0.674643	0.292079	-0.392787	-0.653849	0.954113	-0.0390005	0.274791	0.0153819	-0.867181	0.155752	0.897542	0.282741	-0.982251	-0.628688	0.362006
Solyc07g064800.2.1	Dihydrolipoyllysine-residue succinyltransferase component of 2-oxoglutarate dehydrogenase complex IPR006255 Dihydrolipoamide succinyltransferase	brown4	-0.659341	0.819162	0.792619	-0.423968	-0.133734	0.194552	-0.687946	-0.00964261	0.288439	-0.332329	0.448432	0.881493	-0.25833	-0.0503977	-0.861697
Solyc01g010870.2.1	Dehydration-responsive family protein IPR004159 Protein of unknown function DUF248, methyltransferase putative	darkslateblue	0.123536	-0.037639	-0.0197605	0.784589	-0.301789	0.698376	-0.240388	-0.517008	0.270899	0.690314	-0.22691	-0.70283	0.266816	-0.385074	0.246826
Solyc06g072380.2.1	Dihydroxyacetone_glycerone kinase-like protein IPR012734 Dihydroxyacetone kinase	brown	0.907468	-0.874828	-0.482482	0.196633	-0.218369	-0.561245	0.638229	0.191304	0.0462876	-0.306671	-0.760918	-0.456961	0.612394	0.686842	0.403348
Solyc03g025320.2.1	Hydroxycinnamoyl transferase IPR003480 Transferase	salmon	0.775938	-0.433662	0.24702	0.636651	-0.896908	-0.0432679	-0.127749	-0.0476245	0.778104	-0.185055	-0.951323	-0.366333	0.99297	0.67506	-0.237805
Solyc08g076990.2.1	Acetylornithine deacetylase IPR011650 Peptidase M20, dimerisation	lightcyan	-0.889906	0.736558	0.223626	-0.641618	0.602316	0.155405	-0.237583	0.0487937	-0.418348	0.012902	0.929786	0.700353	-0.852502	-0.529819	-0.232747
Solyc06g071200.2.1	Importin 13 IPR011989 Armadillo-like helical	brown	0.806544	-0.954449	-0.812176	0.21885	0.081656	-0.435925	0.802256	-0.184927	-0.292723	-0.027781	-0.582011	-0.734321	0.348359	0.343083	0.751383
Solyc04g040180.2.1	S-adenosylmethionine-dependent methyltransferase (Fragment) IPR013217 Methyltransferase type 12	lightcyan	-0.898242	0.63177	-0.0334919	-0.554644	0.769935	0.261461	-0.107559	-0.0318968	-0.614527	0.248087	0.993318	0.432809	-0.968721	-0.750009	0.0642118
Solyc02g020940.2.1	Glyceraldehyde-3-phosphate dehydrogenase IPR000173 Glyceraldehyde 3-phosphate dehydrogenase	salmon	0.787741	-0.495509	0.11541	0.753529	-0.81355	0.0168191	-0.0559101	0.0758319	0.699964	0.0255874	-0.927216	-0.555791	0.957594	0.53593	-0.0349736
Solyc09g064450.2.1	NADH dehydrogenase (Ubiquinone)-binding domain	lightcyan	-0.731944	0.69202	0.35066	-0.261818	0.277958	0.332552	-0.417027	0.313064	-0.0946011	0.184422	0.667304	0.443332	-0.535245	-0.479698	-0.283933
Solyc06g076090.2.1	Actin IPR004000 Actin_actin-like	grey60	-0.000212654	0.339238	0.661412	0.438312	-0.676992	0.48839	-0.639801	-0.432826	0.725727	0.0761815	-0.269328	0.0587015	0.450496	0.0908807	-0.553638
Solyc10g008950.2.1	Guanylate-binding protein 10 IPR015894 Guanylate-binding protein, N-terminal	brown	0.986268	-0.937741	-0.488756	0.341653	-0.313831	-0.515995	0.612856	0.0149526	0.113108	-0.231122	-0.869749	-0.597237	0.709592	0.680345	0.419323
Solyc09g007270.2.1	Ascorbate peroxidase IPR002207 Plant ascorbate peroxidase	lightcyan	-0.9017	0.641516	-0.0190814	-0.554473	0.765792	0.248967	-0.114286	0.0252728	-0.603702	0.249334	0.995641	0.446814	-0.965106	-0.74368	0.0526431
Solyc11g033280.1.1	ATP-dependent RNA helicase FAL1 IPR011545 DNA_RNA helicase, DEAD_DEAH box type, N-terminal	salmon	0.699285	-0.364229	0.290026	0.615263	-0.886623	-0.0173193	-0.186635	-0.128854	0.767794	-0.17997	-0.894972	-0.30982	0.935824	0.618059	-0.298275
Solyc06g051810.2.1	X1 (Fragment) IPR005380 Region of unknown function XS	salmon	0.81281	-0.477808	0.226596	0.528266	-0.863353	-0.186764	-0.0523711	0.0115736	0.741186	-0.3121	-0.961824	-0.281377	0.988223	0.778921	-0.257942
Solyc08g043170.2.1	Gamma-glutamyl phosphate reductase IPR005766 Delta l-pyrroline-5-carboxylate synthetase	brown	0.989063	-0.85686	-0.317517	0.38652	-0.481819	-0.427827	0.462426	-0.104456	0.286649	-0.293185	-0.93881	-0.532832	0.820615	0.752492	0.245088
Solyc03g115110.2.1	ATP synthase gamma chain IPR000131 ATPase, F1 complex, gamma subunit	salmon	0.755614	-0.41721	0.265701	0.441322	-0.820055	-0.185538	-0.0576612	0.0750647	0.725277	-0.366984	-0.895398	-0.182947	0.937336	0.793876	-0.300154
Solyc03g111690.2.1	Pectate lyase IPR002022 Pectate lyase_Amb allergen	lightcyan	-0.94699	0.725055	0.0805506	-0.436171	0.67216	0.393984	-0.252026	-0.0231013	-0.499638	0.34691	0.987987	0.409149	-0.926305	-0.816641	-0.00734118
Solyc01g066690.2.1	Translation initiation factor 2 gamma subunit IPR015256 Initiation factor eIF2 gamma, C-terminal	darkturquoise	0.756939	-0.945099	-0.827214	0.0174278	0.190428	-0.60928	0.876042	-0.0511773	-0.39488	-0.187772	-0.502164	-0.567352	0.247275	0.414503	0.698574
Solyc02g079170.2.1	NADH dehydrogenase like protein IPR013027 FAD-dependent pyridine nucleotide-disulphide oxidoreductase	lightcyan	-0.706311	0.338676	-0.3469	-0.646224	0.939824	-0.00997964	0.231388	0.0428752	-0.839189	0.168876	0.917695	0.310266	-0.986156	-0.643507	0.328478
Solyc02g091410.2.1	Pro-apoptotic serine protease nma111-like protein IPR009003 Peptidase, trypsin-like serine and cysteine	salmon	0.849992	-0.550383	0.0974639	0.521938	-0.776674	-0.161732	0.0578618	-0.163717	0.640844	-0.278425	-0.948501	-0.361783	0.947845	0.742324	-0.121134
Solyc02g031860.2.1	Serine_threonine protein kinase IPR002290 Serine_threonine protein kinase	brown	0.982425	-0.882376	-0.361901	0.260587	-0.40045	-0.54142	0.542145	-0.0694516	0.200762	-0.39637	-0.900145	-0.449248	0.758825	0.801601	0.244987
Solyc05g055160.2.1	DNAJ chaperone IPR003095 Heat shock protein DnaJ	grey60	-0.363312	0.58171	0.590057	0.664053	-0.450735	0.885971	-0.811146	-0.0293538	0.564555	0.650437	0.0825825	-0.164097	0.133754	-0.513786	-0.333569
Solyc12g089340.1.1	Vacuolar protein sorting 35 IPR005378 Vacuolar protein sorting-associated protein 35	darkturquoise	0.654851	-0.906996	-0.904097	-0.187183	0.386073	-0.685333	0.972472	-0.0973341	-0.573949	-0.250531	-0.33622	-0.443509	0.0637304	0.368122	0.755268
Solyc05g012260.2.1	Purple acid phosphatase IPR008963 Purple acid phosphatase-like, N-terminal	salmon	0.502697	-0.108953	0.485898	0.687669	-0.898853	0.209775	-0.391712	-0.0951621	0.865581	0.0193001	-0.737264	-0.254561	0.867709	0.444416	-0.382431
Solyc00g006800.2.1	Transaldolase IPR014634 Transaldolase, bacterial_plant type	brown	0.872012	-0.878926	-0.482977	-0.0562376	-0.1234	-0.780832	0.716825	0.12869	-0.0581357	-0.544986	-0.701883	-0.256255	0.519276	0.809569	0.296096
Solyc08g081010.2.1	Glutamate-cysteine ligase IPR011556 Glutamate--cysteine ligase, plant	lightcyan	-0.833327	0.523165	-0.154309	-0.623601	0.850424	0.136844	0.0313592	-0.0100825	-0.715666	0.189987	0.977559	0.413997	-0.991075	-0.699026	0.155974
Solyc07g053830.2.1	Mitochondrial ADP_ATP carrier proteins IPR002113 Adenine nucleotide translocator 1	darkturquoise	0.573739	-0.86215	-0.928791	-0.252752	0.483381	-0.69513	0.989959	-0.0235616	-0.652958	-0.223624	-0.235164	-0.403877	-0.0381488	0.30007	0.782597
Solyc07g056140.2.1	Glucose-1-phosphate adenylyltransferase IPR011831 Glucose-1-phosphate adenylyltransferase	salmon	0.877522	-0.588263	0.0788288	0.598082	-0.804822	-0.180237	0.0518203	-0.00322387	0.660499	-0.209131	-0.989425	-0.442975	0.984192	0.722239	-0.0868116
Solyc07g016150.2.1	Elongation factor 1-beta IPR014038 Translation elongation factor EF1B, beta and delta chains, guanine nucleotide exchange	grey60	-0.0659104	0.451306	0.89306	0.315837	-0.82977	0.328993	-0.820982	-0.112436	0.876767	-0.160974	-0.299796	0.314852	0.505653	0.248532	-0.875752
Solyc02g086610.2.1	Isocitrate dehydrogenase-like protein IPR004790 Isocitrate dehydrogenase NADP-dependent, eukaryotic	darkred	-0.0443696	-0.348543	-0.748903	-0.616675	0.852169	-0.597742	0.772735	0.139939	-0.898348	-0.152383	0.381939	0.040846	-0.599392	-0.100532	0.606591
Solyc04g073990.2.1	Annexin IPR009118 Annexin, type plant	salmon	0.465487	-0.0522326	0.567167	0.704037	-0.98642	0.274596	-0.504241	-0.107814	0.942746	-0.0252284	-0.755458	-0.215968	0.89661	0.444693	-0.491758
Solyc12g057110.2.1	14-3-3 (Fragment) IPR000308 14-3-3 protein	salmon	0.883283	-0.59149	0.0906769	0.492702	-0.779698	-0.27458	0.0925634	-0.00557475	0.637292	-0.323037	-0.979126	-0.341374	0.969018	0.803896	-0.133676
Solyc03g123610.2.1	Alanine aminotransferase IPR004839 Aminotransferase, class I and II	darkred	-0.660055	0.288659	-0.355467	-0.759182	0.9412	-0.146222	0.289685	0.0289313	-0.857771	0.0113767	0.88217	0.397397	-0.970006	-0.520752	0.278582
Solyc09g005010.2.1	Importin subunit beta IPR011989 Armadillo-like helical	brown	0.990072	-0.868365	-0.334868	0.429301	-0.481279	-0.431585	0.460783	0.0117147	0.285759	-0.241801	-0.943067	-0.570552	0.822255	0.720283	0.274214
Solyc01g111990.2.1	Alanyl-tRNA synthetase IPR002318 Alanyl-tRNA synthetase, class IIc	darkturquoise	0.412315	-0.712047	-0.872658	-0.351875	0.606898	-0.702065	0.955431	0.18876	-0.714855	-0.18721	-0.0489786	-0.252703	-0.190259	0.206003	0.763436
Solyc01g110360.2.1	Fructose-bisphosphate aldolase IPR000741 Fructose-bisphosphate aldolase, class-I	salmon	0.607042	-0.284325	0.239452	0.869344	-0.809702	0.281718	-0.237964	0.0901741	0.758832	0.250605	-0.780622	-0.565085	0.877136	0.314741	-0.0584452
Solyc10g080320.1.1	Adenylosuccinate synthetase IPR001114 Adenylosuccinate synthetase	darkturquoise	0.209515	-0.442883	-0.579266	-0.677001	0.58867	-0.791422	0.783689	0.12467	-0.651758	-0.531208	0.105576	0.232566	-0.297085	0.347478	0.357925
Solyc01g100570.2.1	Nucleolar protein IPR002687 Pre-mRNA processing ribonucleoprotein, binding region	brown	0.935979	-0.69965	-0.0497136	0.487071	-0.700684	-0.341782	0.210875	0.0197211	0.533361	-0.306713	-0.991557	-0.42663	0.939799	0.790356	-0.00795524
Solyc12g009250.1.1	chaperonin IPR001476 Chaperonin Cpn10	grey60	0.156597	0.190045	0.609183	0.759368	-0.817592	0.482267	-0.654149	0.164678	0.8548	0.307126	-0.457933	-0.239151	0.647796	0.0662053	-0.413493
Solyc02g087240.2.1	NADH-quinone oxidoreductase F subunit family protein IPR011537 NADH ubiquinone oxidoreductase, F subunit	brown	0.717671	-0.746268	-0.407583	-0.16565	-0.070575	-0.770394	0.629548	0.253364	-0.0834213	-0.575516	-0.572023	-0.131232	0.405375	0.750772	0.203412
Solyc04g077970.2.1	Adenine phosphoribosyltransferase-like IPR005764 Adenine phosphoribosyl transferase	brown4	-0.824374	0.971792	0.779112	-0.071907	-0.0958003	0.651658	-0.849864	-0.0243486	0.301901	0.209132	0.587157	0.567937	-0.34867	-0.485649	-0.66916
Solyc01g091190.2.1	3-phosphoshikimate 1-carboxyvinyltransferase IPR001986 3-phosphoshikimate 1-carboxyvinyltransferase, core	lightcyan	-0.694415	0.428821	-0.185487	-0.48141	0.743221	0.27126	0.0499888	-0.249536	-0.636342	0.214808	0.834054	0.260203	-0.848459	-0.646536	0.199963
Solyc07g063440.2.1	Trafficking protein particle complex subunit 10	brown	0.952837	-0.964253	-0.583862	0.15658	-0.171247	-0.618235	0.726334	-0.0594374	-0.0385275	-0.344834	-0.785234	-0.513724	0.591269	0.70061	0.460702
Solyc12g089310.1.1	Tubulin beta-1 chain IPR002453 Beta tubulin	salmon	0.753086	-0.386862	0.309938	0.525333	-0.889745	-0.119573	-0.131279	0.000392464	0.788669	-0.307028	-0.921957	-0.215281	0.977042	0.756992	-0.328891
Solyc01g058390.2.1	Galactokinase IPR000705 Galactokinase	salmon	0.824162	-0.504687	0.165669	0.634767	-0.853356	-0.0904955	-0.0449298	-0.0895164	0.722007	-0.176107	-0.969157	-0.419543	0.987575	0.684046	-0.16232
Solyc01g100320.2.1	Thioredoxin_protein disulfide isomerase IPR005788 Disulphide isomerase	lightcyan	-0.95477	0.789605	0.227843	-0.571584	0.591451	0.288408	-0.315558	0.0211804	-0.40636	0.132154	0.966174	0.622165	-0.879277	-0.650141	-0.205905
Solyc04g005030.2.1	Phosphoglucomutase_phosphomannomutase family protein IPR016055 Alpha-D-phosphohexomutase, alpha_beta_alpha I, II and III	lightcyan	-0.931242	0.748952	0.145428	-0.50494	0.652928	0.331766	-0.249237	-0.000389091	-0.459804	0.24586	0.980553	0.517852	-0.89946	-0.716459	-0.0849434
Solyc04g011510.2.1	Triosephosphate isomerase IPR000652 Triosephosphate isomerase	grey60	0.213423	0.191759	0.730402	0.234345	-0.824692	0.115342	-0.546605	-0.194598	0.833504	-0.370945	-0.486828	0.285391	0.651894	0.535184	-0.764058
Solyc01g100520.2.1	ATP-dependent Clp protease proteolytic subunit IPR018215 Peptidase S14, ClpP, active site	lightcyan	-0.914858	0.680789	0.0442054	-0.471207	0.703937	0.28343	-0.190903	0.120337	-0.529327	0.318822	0.979619	0.425856	-0.926515	-0.773921	0.0258524
Solyc04g054470.2.1	Myosin class II heavy chain (ISS)	brown4	-0.678686	0.761163	0.62815	-0.538972	0.0756748	0.107201	-0.511975	-0.0784065	0.077978	-0.321991	0.556459	0.882145	-0.410096	-0.105294	-0.704594
Solyc02g071890.2.1	Histidinol dehydrogenase IPR012131 Histidinol dehydrogenase, prokaryotic-type	darkred	-0.220136	-0.0207127	-0.319294	-0.361179	0.544589	-0.311933	0.314733	0.281934	-0.513861	0.0722446	0.378549	0.0782522	-0.467164	-0.217366	0.285921
Solyc12g099470.1.1	Translation initiation factor 2 gamma subunit IPR015256 Initiation factor eIF2 gamma, C-terminal	brown	0.926587	-0.946197	-0.599113	0.350364	-0.201307	-0.435764	0.654287	-0.0347615	-0.00543411	-0.122117	-0.787494	-0.696815	0.603149	0.540313	0.53966
Solyc08g075210.1.1	Acyltransferase-like protein IPR003480 Transferase	salmon	0.443772	-0.362735	-0.117517	0.589801	-0.388916	0.191517	0.00616084	-0.0718597	0.282201	0.22552	-0.514283	-0.593286	0.478192	0.0976662	0.184461
Solyc01g091460.2.1	ARF guanine-nucleotide exchange factor 2 IPR000904 SEC7-like	brown	0.985917	-0.869981	-0.329436	0.247009	-0.425293	-0.56817	0.524427	-0.010518	0.232127	-0.428855	-0.910461	-0.410895	0.778767	0.834902	0.210547
Solyc02g062340.2.1	Fructose-bisphosphate aldolase IPR000741 Fructose-bisphosphate aldolase, class-I	salmon	0.720729	-0.420147	0.142778	0.821929	-0.795637	0.139611	-0.112965	0.0723412	0.709417	0.149799	-0.862879	-0.58767	0.919257	0.42456	-0.00761392
Solyc07g032740.2.1	Aspartate aminotransferase IPR000796 Aspartate_other aminotransferase	darkred	-0.30694	-0.127152	-0.716899	-0.608111	0.977464	-0.279736	0.637003	0.0207303	-0.975378	0.0697002	0.628923	0.0229465	-0.808788	-0.40681	0.645696
Solyc05g006520.2.1	Pyruvate dehydrogenase E1 component alpha subunit E1 component, alpha subunit, subgroup y	grey60	0.348616	0.017361	0.613672	0.0569603	-0.745415	-0.217703	-0.331435	0.0244107	0.729528	-0.589241	-0.553735	0.368359	0.665849	0.748112	-0.714617
Solyc02g082830.1.1	Phosphoserine aminotransferase IPR003248 Phosphoserine aminotransferase	salmon	0.798223	-0.466806	0.225916	0.595565	-0.878708	-0.132649	-0.0856801	0.0192619	0.755259	-0.231173	-0.96204	-0.341408	0.99131	0.719088	-0.236507
Solyc09g007230.2.1	Zinc finger CCCH domain-containing protein 15 IPR000571 Zinc finger, CCCH-type	brown4	-0.70979	0.904671	0.834776	-0.190344	-0.201693	0.482794	-0.82325	-0.0854382	0.378682	-0.0721116	0.461189	0.714078	-0.231782	-0.238951	-0.809497
Solyc02g081400.2.1	Intracellular protease PfpI family protein expressed IPR006286 Peptidase C56, PfpI	lightcyan	-0.772505	0.44926	-0.234863	-0.60058	0.878967	0.138099	0.110442	-0.0837678	-0.755257	0.216644	0.946322	0.333035	-0.976697	-0.692159	0.244785
Solyc04g054180.2.1	Os02g0519300 protein (Fragment)	brown	0.906286	-0.660671	-0.0160311	0.557855	-0.741205	-0.256452	0.140085	0.00201525	0.57545	-0.232453	-0.990974	-0.472072	0.951493	0.730419	-0.02292
Solyc06g082560.1.1	ClpB chaperone IPR013093 ATPase associated with various cellular activities, AAA-2	lightcyan	-0.940734	0.782205	0.174365	-0.226842	0.534614	0.595028	-0.391473	-0.0915841	-0.348776	0.505349	0.928793	0.29478	-0.825213	-0.891445	-0.0327412
Solyc09g090980.2.1	Major allergen Mal d 1 IPR000916 Bet v I allergen	grey60	0.26954	0.159543	0.727988	0.52941	-0.949933	0.322123	-0.635595	-0.129292	0.950564	-0.125414	-0.588436	0.0317952	0.771505	0.413725	-0.674376
Solyc02g091680.2.1	Alpha-L-arabinofuranosidase_beta-D-xylosidase IPR001764 Glycoside hydrolase, family 3, N-terminal	lightcyan	-0.452842	0.290991	-0.0212972	-0.626705	0.52847	-0.317161	0.114423	0.372877	-0.429414	-0.175735	0.568897	0.541429	-0.575793	-0.145942	-0.0534145
Solyc02g080540.1.1	ATP synthase gamma chain IPR000131 ATPase, F1 complex, gamma subunit	salmon	0.733658	-0.454582	0.110377	0.787679	-0.783751	0.0757315	-0.0847835	0.0404185	0.676827	0.115301	-0.874238	-0.583808	0.90876	0.440538	-0.00160276
Solyc03g025610.1.1	Subtilisin-like serine protease IPR015500 Peptidase S8, subtilisin-related	brown	0.974877	-0.910161	-0.407424	0.238149	-0.368509	-0.617109	0.567323	0.00313873	0.15451	-0.393796	-0.890221	-0.458621	0.728024	0.783542	0.272918
Solyc03g120280.1.1	RAN binding protein 3 IPR000156 Ran Binding Protein 1	brown4	-0.957246	0.923579	0.513546	-0.412184	0.321385	0.388241	-0.570325	0.148728	-0.106402	0.141695	0.857896	0.689562	-0.694536	-0.581674	-0.457761
Solyc06g068140.2.1	Methyl binding domain protein (Fragment) IPR001739 Methyl-CpG DNA binding	brown	0.617442	-0.643569	-0.318004	-0.403859	-0.00967174	-0.912486	0.617494	0.227187	-0.122401	-0.761001	-0.46251	0.136215	0.309321	0.823689	0.0698207
Solyc05g005460.2.1	Nucleoredoxin 2 IPR000866 Alkyl hydroperoxide reductase_ Thiol specific antioxidant_ Mal allergen	darkturquoise	0.7244	-0.907826	-0.778416	-0.225538	0.254905	-0.799168	0.928983	-0.0383469	-0.441952	-0.410635	-0.439481	-0.323426	0.185158	0.552284	0.596924
Solyc06g062950.1.1	Subtilisin-like protease IPR015500 Peptidase S8, subtilisin-related	darkgreen	-0.279365	0.644723	0.941402	0.318582	-0.668285	0.446674	-0.88221	0.292275	0.80917	0.0422636	-0.0563891	0.37935	0.321046	0.0317384	-0.825998
Solyc11g010480.1.1	Threonine endopeptidase	lightcyan	-0.559457	0.208336	-0.389414	-0.665654	0.9089	-0.180043	0.345299	0.244116	-0.816511	0.0608652	0.802792	0.321665	-0.881154	-0.477982	0.359242
Solyc06g065170.2.1	Vacuolar protein sorting protein IPR016528 Vacuolar protein sorting-associated protein 11	brown	0.926763	-0.988822	-0.680019	0.209772	-0.0867571	-0.571524	0.769352	-0.05732	-0.126719	-0.213223	-0.735987	-0.62288	0.522575	0.57774	0.583552
Solyc01g102660.2.1	Maleylacetoacetate isomerase _ glutathione S-transferase IPR005955 Maleylacetoacetate isomerase	lightcyan	-0.908332	0.787172	0.254225	-0.502788	0.546749	0.336102	-0.318155	-0.0711945	-0.351032	0.174822	0.924341	0.59048	-0.819275	-0.630067	-0.20206
Solyc04g026020.2.1	Sieve element-occluding protein 3	brown	0.948269	-0.893209	-0.422612	0.130111	-0.305945	-0.613824	0.60643	-0.10619	0.100919	-0.46849	-0.837466	-0.393765	0.674903	0.806547	0.274196
Solyc11g068640.1.1	Os11g0175900 protein (Fragment) IPR016024 Armadillo-type fold	brown	0.987743	-0.834271	-0.288388	0.457548	-0.516762	-0.373725	0.422614	-0.0783421	0.331097	-0.231259	-0.949518	-0.562185	0.845628	0.722803	0.242919
Solyc03g034180.2.1	14-3-3 protein beta_alpha-1 IPR000308 14-3-3 protein	lightcyan	-0.493278	0.130462	-0.467216	-0.597058	0.860734	-0.127084	0.355189	-0.272766	-0.838653	0.0796039	0.718879	0.188712	-0.849326	-0.499612	0.386939
Solyc09g031970.2.1	Phosphorylase IPR011833 Glycogen_starch_alpha-glucan phosphorylase	brown	0.915809	-0.654941	-0.0164127	0.60121	-0.740884	-0.203013	0.143565	0.0128259	0.59111	-0.177186	-0.989219	-0.505038	0.96481	0.709677	0.0177361
Solyc03g114860.2.1	Alpha-1 4-glucan-protein synthase IPR004901 Alpha-1,4-glucan-protein synthase, UDP-forming	salmon	0.766779	-0.414412	0.277349	0.557883	-0.872325	-0.103356	-0.107204	0.0154938	0.773008	-0.261265	-0.926406	-0.276683	0.979127	0.734234	-0.275935
Solyc08g008210.2.1	V-type proton ATPase subunit E IPR002842 ATPase, V1_A1 complex, subunit E	grey60	0.400294	0.0136276	0.596007	0.742832	-0.978238	0.370222	-0.564212	-0.123633	0.951034	0.0543296	-0.703001	-0.23272	0.860339	0.357865	-0.491456
Solyc03g121910.1.1	Threonine synthase IPR004450 Threonine synthase	brown	0.955162	-0.826735	-0.268284	0.346941	-0.480353	-0.531916	0.437924	0.1914	0.302018	-0.32543	-0.917151	-0.45255	0.807636	0.77821	0.187452
Solyc02g091970.2.1	Branched-chain-amino-acid aminotransferase IPR005786 Branched-chain amino acid aminotransferase II	darkred	-0.39302	0.126334	-0.220239	-0.868779	0.694064	-0.546155	0.333793	0.297898	-0.64414	-0.420128	0.583159	0.599987	-0.673916	-0.0354999	0.0359233
Solyc10g005510.2.1	Glyceraldehyde-3-phosphate dehydrogenase IPR000173 Glyceraldehyde 3-phosphate dehydrogenase	darkred	-0.126934	-0.0704252	-0.221784	-0.870835	0.49695	-0.669743	0.410601	-0.0513987	-0.528948	-0.705474	0.30022	0.604087	-0.433512	0.278786	-0.0782084
Solyc05g054760.2.1	Dehydroascorbate reductase (Fragment) IPR017933 Glutathione S-transferase_chloride channel, C-terminal	salmon	0.578205	-0.189884	0.473398	0.659124	-0.970367	0.107637	-0.38003	-0.0735921	0.89448	-0.124248	-0.837954	-0.237732	0.937459	0.557517	-0.442533
Solyc07g065080.2.1	Fimbrin-like potential actin filament bundling protein IPR016146 Calponin-homology	brown	0.944055	-0.839353	-0.393889	0.492897	-0.414743	-0.269282	0.465528	-0.261671	0.223757	-0.102145	-0.875729	-0.668964	0.752701	0.578709	0.372355
Solyc03g120720.2.1	Protein disulfide isomerase L-3b IPR013766 Thioredoxin domain	lightcyan	-0.621733	0.262081	-0.318287	-0.77353	0.88418	-0.243711	0.27777	0.165144	-0.80984	-0.069797	0.825406	0.445081	-0.914156	-0.439039	0.214046
Solyc09g007900.2.1	Phenylalanine ammonia-lyase IPR005922 Phenylalanine ammonia-lyase	darkslateblue	-0.238736	0.380536	0.295146	0.750206	-0.290427	0.958168	-0.565193	-0.247109	0.37937	0.826916	0.0614216	-0.460908	0.0999798	-0.605332	0.0207995
Solyc03g098230.2.1	Pyridoxal phosphate-dependent enzyme D-cysteine desulfhydrase family IPR005966 Pyridoxal phosphate-dependent deaminase	lightcyan	-0.945909	0.765104	0.152675	-0.264462	0.542004	0.56498	-0.38421	-0.141845	-0.376396	0.471145	0.927186	0.296831	-0.84175	-0.886916	-0.0377899
Solyc02g080570.2.1	Glycogen synthase IPR011835 Glycogen_starch synthases, ADP-glucose type	darkturquoise	0.091259	-0.492506	-0.881702	-0.531548	0.84917	-0.576689	0.887797	0.0912507	-0.920728	-0.0999262	0.282943	-0.127274	-0.522643	-0.0737143	0.765109
Solyc02g090860.2.1	Phenylalanyl-tRNA synthetase alpha chain IPR002319 Phenylalanyl-tRNA synthetase, class IIc-related	brown	0.986956	-0.901456	-0.422549	0.356893	-0.379409	-0.450986	0.554479	-0.0724075	0.18118	-0.258144	-0.894425	-0.573409	0.753827	0.707923	0.350097
Solyc06g072490.2.1	40S ribosomal protein S1 IPR001593 Ribosomal protein S3Ae	brown	0.911653	-0.683691	-0.0755416	0.580787	-0.679886	-0.253319	0.193875	0.131265	0.53119	-0.160798	-0.963804	-0.525784	0.925976	0.691122	0.0738319
Solyc06g005150.2.1	Ascorbate peroxidase IPR019793 Peroxidases heam-ligand binding site IPR019794 Peroxidase, active site IPR002016 Haem peroxidase, plant_fungal_bacterial	salmon	0.351288	0.0957311	0.673632	0.516075	-0.887364	0.220821	-0.505706	0.122911	0.922778	-0.129982	-0.601873	0.0411651	0.793982	0.495606	-0.588851
Solyc01g100050.2.1	WD-40 repeat protein IPR017986 WD40 repeat, region	salmon	0.801458	-0.616016	-0.169187	0.839085	-0.599779	0.0987068	0.131686	-0.0971498	0.465851	0.263135	-0.849697	-0.812465	0.820977	0.323844	0.295509
Solyc03g031860.2.1	Phytoene synthase 1	lightcyan	-0.900208	0.686662	0.0385593	-0.195194	0.611439	0.559652	-0.288355	-0.0399934	-0.444492	0.584502	0.924141	0.174031	-0.854631	-0.941842	0.113474
Solyc03g095840.2.1	Eukaryotic translation initiation factor 2 alpha subunit family protein expressed IPR011488 Eukaryotic translation initiation factor 2, alpha subunit	brown	0.917253	-0.896083	-0.476863	0.274368	-0.312212	-0.47383	0.556584	-0.319461	0.0765792	-0.297844	-0.83171	-0.551811	0.646841	0.637389	0.345036
Solyc08g067030.2.1	Os01g0611000 protein (Fragment) IPR006946 Protein of unknown function DUF642	salmon	0.485023	-0.0616325	0.595816	0.53289	-0.950714	0.0702971	-0.43421	0.153908	0.926712	-0.214491	-0.74417	-0.029475	0.891267	0.602729	-0.556995
Solyc03g045050.2.1	Nuclear matrix constituent protein 1	grey60	0.201874	0.222788	0.70748	0.768509	-0.913163	0.528215	-0.69717	0.0364564	0.959422	0.222233	-0.516586	-0.164746	0.733015	0.16987	-0.522519
Solyc03g097900.2.1	40S ribosomal protein S1 IPR001593 Ribosomal protein S3Ae	brown	0.9408	-0.749859	-0.15997	0.552152	-0.648784	-0.260441	0.253672	-0.111484	0.462832	-0.186047	-0.981133	-0.575872	0.90578	0.68377	0.124732
Solyc04g081440.2.1	Neutral invertase like protein IPR006937 Plant neutral invertase	brown	0.946106	-0.711395	-0.0715864	0.435922	-0.672551	-0.360591	0.249109	-0.0727037	0.503108	-0.350553	-0.982176	-0.400755	0.924072	0.817271	0.0029989
Solyc02g031910.2.1	Serine_threonine protein kinase IPR002290 Serine_threonine protein kinase	brown	0.96178	-0.83112	-0.30707	0.430568	-0.495457	-0.394228	0.420529	-0.0808211	0.300882	-0.235365	-0.929241	-0.561392	0.813032	0.702378	0.244602
Solyc01g006450.2.1	Enoyl reductase	salmon	0.489661	-0.167302	0.470805	0.208226	-0.786257	-0.246435	-0.246759	0.126237	0.720154	-0.49122	-0.695557	0.130626	0.76735	0.740309	-0.570878
Solyc11g008620.1.1	Phosphoglycolate phosphatase IPR006349 2-phosphoglycolate phosphatase, eukaryotic	salmon	0.653372	-0.307174	0.285154	0.800048	-0.869035	0.175166	-0.238577	0.0734786	0.802534	0.103806	-0.841398	-0.476227	0.931492	0.442564	-0.153985
Solyc04g074510.2.1	14-3-3 protein beta_alpha-B IPR000308 14-3-3 protein	salmon	0.652847	-0.270888	0.430043	0.502988	-0.939245	-0.0570476	-0.265517	-0.0762227	0.845034	-0.332495	-0.875249	-0.127797	0.950253	0.720785	-0.465878
Solyc09g092500.1.1	UDP-glucosyltransferase family 1 protein IPR002213 UDP-glucuronosyl_UDP-glucosyltransferase	lightcyan	-0.769508	0.670142	0.168877	0.194185	0.32492	0.75182	-0.45999	0.0622081	-0.15494	0.80888	0.70722	-0.0581506	-0.584274	-0.953089	0.086061
Solyc11g008990.1.1	Phage shock protein A PspA IPR007157 PspA_IM30	lightcyan	-0.890238	0.632465	-0.00725629	-0.540291	0.753597	0.210788	-0.115495	0.163224	-0.584984	0.256929	0.981181	0.446762	-0.946198	-0.729166	0.0511144
Solyc04g079440.2.1	Serpin (Serine protease inhibitor) IPR015554 Protease inhibitor I4, serpin, plant	grey60	0.395753	0.0166896	0.626656	0.683666	-0.981749	0.280097	-0.562696	-0.042449	0.953312	-0.0164255	-0.705073	-0.162946	0.857857	0.412476	-0.548063
Solyc11g006340.1.1	Phosphoribosylaminoimidazole carboxylase ATPase subunit IPR016301 Phosphoribosylaminoimidazole carboxylase	darkred	-0.245263	-0.165001	-0.725786	-0.55989	0.967789	-0.326247	0.677743	0.120431	-0.951482	0.0989294	0.590075	-0.00196054	-0.761781	-0.369431	0.687892
Solyc09g009940.2.1	Signal recognition particle protein IPR004780 Signal recognition particle, SRP	salmon	0.706593	-0.38573	0.246902	0.706481	-0.856216	-0.0217514	-0.164815	0.226665	0.766632	-0.036927	-0.885453	-0.412688	0.943332	0.557666	-0.186146
Solyc08g062660.2.1	Ran GTPase binding protein IPR000156 Ran Binding Protein 1	grey60	-0.0146812	0.409544	0.880357	0.287418	-0.839022	0.290658	-0.779232	-0.104338	0.879342	-0.241353	-0.337192	0.341622	0.539083	0.322805	-0.889723
Solyc06g066790.2.1	N-alpha-acetyltransferase 16, NatA auxiliary subunit IPR011990 Tetratricopeptide-like helical	brown	0.96741	-0.773602	-0.179421	0.524334	-0.626283	-0.31304	0.300276	-0.0500633	0.444798	-0.217678	-0.984847	-0.551584	0.907109	0.723426	0.141492
Solyc11g071620.1.1	Aldehyde oxidase IPR016208 Aldehyde oxidase_xanthine dehydrogenase	salmon	0.826717	-0.504071	0.169273	0.64064	-0.857528	-0.0876936	-0.0468779	-0.0321348	0.730036	-0.17491	-0.971201	-0.417047	0.994692	0.68704	-0.158327
Solyc03g058380.2.1	Translation initiation factor IPR015760 Translation initiation factor 2 related	brown	0.930575	-0.671989	-0.0390607	0.496011	-0.687532	-0.279755	0.213245	-0.0568391	0.541681	-0.275596	-0.968741	-0.425514	0.936669	0.776016	0.0146685
Solyc01g103480.2.1	Coatomer subunit delta IPR008968 Clathrin adaptor, mu subunit, C-terminal	salmon	0.764889	-0.427048	0.274674	0.453243	-0.859384	-0.18795	-0.0849054	-0.0840832	0.737141	-0.38973	-0.925431	-0.188943	0.953477	0.795726	-0.336016
Solyc06g053480.2.1	Stearoyl-acyl carrier protein desaturase IPR005067 Fatty acid desaturase, type 2	darkred	-0.441072	0.0389516	-0.527884	-0.812432	0.955702	-0.397567	0.513827	0.0837648	-0.926072	-0.140077	0.72177	0.332077	-0.872329	-0.321694	0.390775
Solyc02g062810.2.1	Signal recognition particle 68	brown	0.987605	-0.881961	-0.368108	0.423588	-0.450066	-0.434339	0.484985	-0.00722753	0.253536	-0.229157	-0.929731	-0.592688	0.800321	0.703308	0.306957
Solyc04g053120.2.1	4-alpha-glucanotransferase IPR003385 Glycoside hydrolase, family 77	salmon	0.832227	-0.529776	0.124911	0.673201	-0.841604	-0.0731754	-0.0309704	-0.0807382	0.702355	-0.122855	-0.97414	-0.481291	0.983502	0.645144	-0.108801
Solyc03g120700.2.1	Conserved oligomeric Golgi complex subunit 1 IPR014812 Vps51_Vps67	brown	0.989375	-0.897089	-0.388084	0.280884	-0.393355	-0.534108	0.55276	-0.0622555	0.19072	-0.369627	-0.902439	-0.479013	0.758144	0.780865	0.280341
Solyc06g069010.2.1	Guanine nucleotide-binding protein beta subunit-like protein IPR020472 G-protein beta WD-40 repeat, region	salmon	0.649358	-0.264218	0.368776	0.553495	-0.813407	-0.0431388	-0.171676	0.224257	0.792496	-0.174129	-0.793459	-0.184348	0.901603	0.657354	-0.295336
Solyc06g063370.2.1	Chlorophyll a-b binding protein 1A, chloroplastic IPR001344 Chlorophyll A-B binding protein	salmon	0.834157	-0.54028	0.0975159	0.717835	-0.819682	-0.0572114	-0.014277	0.00763133	0.689174	-0.0500929	-0.964733	-0.530658	0.977167	0.603513	-0.0517777
Solyc10g052880.1.1	LRR receptor-like serine_threonine-protein kinase, RLP	yellowgreen	0.43338	-0.648932	-0.788782	0.238534	0.34948	-0.1204	0.682524	0.0986185	-0.435618	0.365674	-0.179436	-0.74575	0.0205594	-0.0990402	0.88645
Solyc01g088170.2.1	Aldehyde oxidase IPR002346 Molybdopterin dehydrogenase, FAD-binding	brown	0.979938	-0.825157	-0.265075	0.504347	-0.544364	-0.36528	0.386939	0.0240184	0.363309	-0.184022	-0.960476	-0.593161	0.865059	0.701322	0.236662
Solyc11g007720.1.1	Dihydrolipoyllysine-residue acetyltransferase component of pyruvate dehydrogenase complex IPR006257 Dihydrolipoamide acetyltransferase, long form	darkred	-0.218474	0.101421	0.0273302	-0.858342	0.326612	-0.619473	0.179406	-0.0481973	-0.33589	-0.754624	0.291845	0.75089	-0.371233	0.311485	-0.337348
Solyc08g068340.2.1	Eukaryotic translation initiation factor 3 subunit 6-interacting protein IPR019382 RNA polymerase I-associated factor PAF67	brown	0.975212	-0.919869	-0.467351	0.379363	-0.353031	-0.451868	0.562602	-0.0769814	0.143096	-0.218909	-0.881807	-0.618408	0.72349	0.654315	0.392742
Solyc12g088220.1.1	Branched-chain-amino-acid aminotransferase IPR005786 Branched-chain amino acid aminotransferase II	lightcyan	-0.983784	0.851111	0.288119	-0.351197	0.488194	0.523077	-0.456914	-0.0777756	-0.300161	0.338897	0.939984	0.471661	-0.82413	-0.794222	-0.19989
Solyc06g072770.2.1	RNA recognition motif-containing protein IPR001395 Aldo_keto reductase	lightcyan	-0.912084	0.70503	0.119432	-0.61963	0.680468	0.17952	-0.191277	0.125209	-0.502422	0.115664	0.973482	0.605716	-0.912656	-0.63162	-0.105227
Solyc02g080880.2.1	Aspartic proteinase IPR001461 Peptidase A1	lightcyan	-0.92887	0.747659	0.124804	-0.331842	0.612896	0.498299	-0.300352	-0.0501385	-0.42287	0.433357	0.955939	0.342625	-0.868332	-0.836748	-0.00400534
Solyc03g093970.2.1	Signal recognition particle 68	brown	0.947968	-0.967171	-0.587616	0.249621	-0.211802	-0.546858	0.676018	-0.0685969	-0.0111862	-0.261519	-0.809267	-0.602953	0.611439	0.634766	0.477808
Solyc01g098920.2.1	Mitochondrial Rho GTPase 1 IPR013567 EF hand associated, type-2	darkturquoise	0.24856	-0.60109	-0.862164	-0.498733	0.682031	-0.612228	0.881858	-0.177791	-0.81219	-0.267141	0.0896262	-0.149564	-0.353328	0.103052	0.67804
Solyc02g071320.2.1	Unknown Protein	brown	0.910656	-0.755136	-0.213943	0.470979	-0.554288	-0.340674	0.314741	-0.042007	0.370596	-0.21931	-0.915642	-0.514229	0.823677	0.665817	0.155202
Solyc10g084320.1.1	Subtilisin-like protease IPR015500 Peptidase S8, subtilisin-related	grey60	-0.0381701	0.349791	0.656794	0.715992	-0.739793	0.600492	-0.760009	0.00742069	0.789951	0.397085	-0.291529	-0.184427	0.483756	-0.113844	-0.474589
Solyc09g010950.2.1	Cell division protease ftsH homolog IPR005936 Peptidase M41, FtsH	darkturquoise	0.367793	-0.602488	-0.770423	-0.345792	0.57229	-0.520291	0.880805	-0.0717154	-0.645185	-0.191692	-0.0106094	-0.192299	-0.182305	0.198746	0.683972
Solyc03g052980.2.1	ATP dependent RNA helicase IPR011545 DNA_RNA helicase, DEAD_DEAH box type, N-terminal	darkturquoise	0.636728	-0.797067	-0.674394	-0.266827	0.216952	-0.757613	0.81842	-0.0200098	-0.387856	-0.465659	-0.392289	-0.21225	0.164009	0.546151	0.461334
Solyc08g029190.2.1	At1g62390-like protein (Fragment) IPR011990 Tetratricopeptide-like helical	brown	0.871109	-0.945102	-0.638463	-0.075196	-0.00784985	-0.777433	0.819207	-0.0516582	-0.19947	-0.486412	-0.656435	-0.343271	0.431616	0.718218	0.449842
Solyc02g086910.2.1	Peptidyl-prolyl cis-trans isomerase cyclophilin-type IPR002130 Peptidyl-prolyl cis-trans isomerase, cyclophilin-type	grey60	0.0105194	0.367797	0.696313	0.756352	-0.769607	0.690047	-0.751277	0.0241728	0.860479	0.410717	-0.310514	-0.179158	0.549809	-0.0655912	-0.442009
Solyc05g008600.2.1	Fructose-bisphosphate aldolase IPR000741 Fructose-bisphosphate aldolase, class-I	salmon	0.565883	-0.15861	0.446562	0.681474	-0.850433	0.17463	-0.290623	0.177594	0.854292	0.00731073	-0.746977	-0.254275	0.891928	0.512675	-0.303251
Solyc02g082540.2.1	Actin cytoskeleton-regulatory complex protein pan1	grey60	0.503125	-0.0658177	0.585812	0.636387	-0.974549	0.17366	-0.453465	0.0267024	0.949104	-0.12074	-0.765381	-0.123686	0.915695	0.548461	-0.518544
Solyc05g013720.2.1	Alpha-galactosidase IPR013785 Aldolase-type TIM barrel	brown	0.814178	-0.915896	-0.714811	0.311187	-0.00924087	-0.423826	0.723659	0.028964	-0.180784	0.0160003	-0.623064	-0.728164	0.424071	0.36066	0.682973
Solyc01g008070.2.1	Alpha_beta superfamily hydrolase IPR010765 Protein of unknown function DUF1350	lightcyan	-0.764987	0.419216	-0.266091	-0.631887	0.907313	0.0513848	0.147093	0.0648819	-0.788237	0.193405	0.948454	0.348236	-0.991574	-0.674947	0.26208
Solyc08g061000.2.1	ATP-dependent RNA helicase IPR011545 DNA_RNA helicase, DEAD_DEAH box type, N-terminal	darkred	-0.261654	-0.167215	-0.677327	-0.63128	0.89363	-0.422576	0.609828	0.0351874	-0.925807	-0.052183	0.544948	0.0786652	-0.749707	-0.307519	0.539006
Solyc03g080050.2.1	Band 7 stomatin family protein IPR001972 Stomatin	lightcyan	-0.865125	0.597989	-0.0310926	-0.680202	0.792304	0.0980546	-0.0424031	0.0704703	-0.637527	0.0948875	0.981284	0.549844	-0.966564	-0.624417	0.0171917
Solyc01g094790.2.1	Cysteine synthase IPR005859 Cysteine synthase A	lightcyan	-0.881472	0.581564	-0.0842297	-0.563172	0.785854	0.193888	-0.0744447	0.0224357	-0.652646	0.247602	0.976555	0.399082	-0.976678	-0.751922	0.0975083
Solyc12g019860.1.1	CCR4-NOT transcription complex subunit 3 IPR012270 CCR4-NOT complex, subunit 3_ 5	lightcyan	-0.970929	0.825065	0.261585	-0.454928	0.549223	0.39839	-0.380049	0.00704903	-0.355658	0.240818	0.961171	0.559504	-0.857158	-0.724702	-0.204528
Solyc05g053830.2.1	Protein transport protein Sec23 IPR006896 Sec23_Sec24 trunk region	brown	0.899956	-0.973777	-0.710672	0.221918	-0.0368991	-0.51729	0.787152	-0.0595234	-0.164049	-0.145251	-0.690948	-0.654892	0.481909	0.517913	0.645503
Solyc01g099350.2.1	Acyl-CoA binding protein 4 acyl-CoA-binding domain 4 IPR015915 Kelch-type beta propeller	salmon	0.710528	-0.337887	0.365409	0.387099	-0.864124	-0.187331	-0.133727	-0.0328182	0.773919	-0.445716	-0.875282	-0.061645	0.934683	0.825967	-0.424573
Solyc01g099770.2.1	Translationally-controlled tumor protein homolog IPR001983 Translationally controlled tumour-associated TCTP	brown4	-0.960243	0.957852	0.548628	-0.152542	0.203526	0.654671	-0.705244	0.00711158	0.00465646	0.378308	0.804929	0.479976	-0.616685	-0.735787	-0.415388
Solyc01g097520.2.1	Annexin 11 IPR009118 Annexin, type plant	salmon	0.734392	-0.372966	0.307347	0.654625	-0.92289	-0.000817303	-0.192443	-0.0456833	0.817251	-0.16451	-0.929429	-0.336034	0.989059	0.648788	-0.287009
Solyc10g051110.1.1	NAD dependent epimerase_dehydratase family protein-binding domain	salmon	0.750772	-0.427812	0.184157	0.762073	-0.836013	0.063843	-0.11351	0.0777475	0.745117	0.0374702	-0.900888	-0.510346	0.957984	0.524962	-0.0824544
Solyc06g071470.2.1	Peroxisomal membrane protein PEX14 IPR006785 Peroxisome membrane anchor protein Pex14p, N-terminal	lightcyan	-0.980641	0.803509	0.212534	-0.453955	0.580882	0.393516	-0.360992	-0.000561775	-0.398115	0.279641	0.973892	0.508261	-0.884732	-0.765483	-0.153443
Solyc07g061990.2.1	Solanesyl diphosphate synthase IPR014120 Solanesyl diphosphate synthase	lightcyan	-0.667278	0.317821	-0.316328	-0.679152	0.915068	-0.129084	0.25076	0.226258	-0.806487	0.0958874	0.881373	0.375008	-0.944188	-0.55028	0.286004
Solyc02g079850.2.1	Pleckstrin homology domain-containing family F member 2 IPR000306 Zinc finger, FYVE-type	darkgreen	-0.434325	0.770176	0.895639	0.376668	-0.55976	0.755482	-0.942807	-0.103959	0.721671	0.269848	0.110889	0.273879	0.169212	-0.239242	-0.716856
Solyc05g009030.2.1	3-isopropylmalate dehydrogenase IPR004429 Isopropylmalate dehydrogenase	darkred	-0.541223	0.17936	-0.376628	-0.81019	0.903355	-0.356938	0.374315	0.203697	-0.8375	-0.122707	0.777077	0.43719	-0.884379	-0.350948	0.260628
Solyc04g082560.2.1	Actin cytoskeleton-regulatory complex protein PAN1 IPR011992 EF-Hand type	salmon	0.577212	-0.167084	0.515873	0.59865	-0.980758	0.0762212	-0.383646	-0.0405562	0.91587	-0.202313	-0.833791	-0.152292	0.946743	0.618553	-0.495057
Solyc06g073540.2.1	Argonaute 4-like protein IPR003165 Stem cell self-renewal protein Piwi	brown	0.971797	-0.776962	-0.169582	0.475101	-0.61713	-0.379469	0.318111	0.0134038	0.439541	-0.271016	-0.982589	-0.499936	0.904989	0.768052	0.118752
Solyc10g081200.1.1	Ulp1 protease family C-terminal catalytic domain containing protein expressed	salmon	0.709563	-0.332109	0.355517	0.615162	-0.931261	-0.0014301	-0.217747	-0.0318198	0.83888	-0.203878	-0.910633	-0.271546	0.984588	0.672229	-0.339038
Solyc04g015680.2.1	Insulin degrading enzyme IPR011237 Peptidase M16, core	darkturquoise	0.404662	-0.735675	-0.955168	-0.246104	0.623513	-0.5263	0.952233	-0.0488013	-0.754936	-0.0397497	-0.0455868	-0.426318	-0.211628	0.0722208	0.875451
Solyc11g010200.1.1	14-3-3 protein beta_alpha-1 IPR000308 14-3-3 protein	salmon	0.827165	-0.498016	0.188111	0.535601	-0.827119	-0.18048	-0.00916831	-0.0495665	0.707384	-0.287383	-0.952697	-0.307516	0.973686	0.765802	-0.212952
Solyc11g011930.1.1	Isocitrate dehydrogenase IPR004790 Isocitrate dehydrogenase NADP-dependent, eukaryotic	darkred	-0.69386	0.379508	-0.317883	-0.242609	0.795746	0.382227	0.0706562	-0.0649112	-0.68173	0.5613	0.847979	-0.0211539	-0.869066	-0.873394	0.438222
Solyc11g007690.1.1	Pyruvate kinase IPR001697 Pyruvate kinase	salmon	0.813633	-0.52058	0.0896347	0.744645	-0.815255	0.0298538	-0.0350902	-0.118751	0.684579	-0.00906493	-0.947443	-0.568766	0.962035	0.554192	-0.0349671
Solyc06g065840.2.1	Trafficking protein particle complex subunit 9 IPR013935 Transport protein Trs120	brown	0.943634	-0.974061	-0.603763	0.12175	-0.13892	-0.671648	0.751397	0.0141198	-0.0726508	-0.360779	-0.767459	-0.490835	0.564248	0.701408	0.468143
Solyc09g082990.2.1	GDP-D-mannose-3芒 ,5芒 -epimerase 2	salmon	0.781704	-0.442541	0.231484	0.673861	-0.887668	-0.0241727	-0.118079	-0.0169419	0.773896	-0.132398	-0.950867	-0.406988	0.994397	0.648028	-0.200679
Solyc06g065270.2.1	Adenylate kinase IPR006259 Adenylate kinase, subfamily	lightcyan	-0.919853	0.785253	0.26874	-0.375716	0.475994	0.37641	-0.406355	0.166817	-0.290459	0.291038	0.886974	0.479773	-0.77773	-0.707509	-0.185421
Solyc06g073310.2.1	Ribosomal L9-like protein IPR000702 Ribosomal protein L6	salmon	0.818078	-0.573531	0.00129105	0.682025	-0.72609	-0.061929	0.0534336	0.0365755	0.592403	-0.0355578	-0.917948	-0.572446	0.908276	0.560034	0.0315703
Solyc11g069490.1.1	Serine_threonine-protein phosphatase 6 regulatory subunit 3 IPR007587 SIT4 phosphatase-associated protein	brown	0.97122	-0.828059	-0.297771	0.45828	-0.500399	-0.340358	0.42152	-0.0720626	0.316265	-0.218157	-0.930904	-0.572264	0.829009	0.697208	0.261132
Solyc00g009020.2.1	Mitochondrial ATP synthase	grey60	0.404205	0.0155053	0.656776	0.527201	-0.981584	0.168234	-0.538826	-0.100036	0.945319	-0.217142	-0.708746	-0.0126172	0.853984	0.53901	-0.645179
Solyc05g012270.2.1	Argininosuccinate synthase IPR001518 Argininosuccinate synthase	lightcyan	-0.687004	0.318109	-0.336077	-0.721469	0.933317	-0.103862	0.252391	0.0732965	-0.842027	0.0601027	0.897947	0.380495	-0.976893	-0.563131	0.274874
Solyc01g097810.2.1	Zeta-carotene desaturase	darkred	-0.559433	0.15678	-0.48611	-0.724524	0.976279	-0.211928	0.410466	0.0624995	-0.918515	0.0314324	0.820377	0.287644	-0.941455	-0.497596	0.408845
Solyc02g081140.2.1	UBX domain-containing protein IPR012989 SEP	lightcyan	-0.951923	0.858985	0.383709	-0.553469	0.467522	0.289988	-0.422719	0.0896677	-0.262888	0.0637287	0.917065	0.71969	-0.7916	-0.561522	-0.367663
Solyc10g050840.1.1	Peptidase S9 prolyl oligopeptidase active site domain protein IPR001375 Peptidase S9, prolyl oligopeptidase active site region	brown	0.879434	-0.911745	-0.619106	0.275135	-0.147721	-0.411178	0.663383	-0.306854	-0.0651784	-0.149146	-0.72653	-0.654843	0.531832	0.507709	0.537619
Solyc09g010930.2.1	NAD-dependent epimerase_dehydratase-binding domain	lightcyan	-0.975723	0.849339	0.32006	-0.324501	0.453391	0.472269	-0.48274	0.123496	-0.257943	0.345737	0.916053	0.475886	-0.791799	-0.775838	-0.222602
Solyc02g065660.2.1	WPP domain-interacting tail-anchored protein 1	brown	0.983341	-0.879588	-0.398642	0.491384	-0.420292	-0.35772	0.498808	-0.0254296	0.23733	-0.116081	-0.907401	-0.668454	0.787288	0.630692	0.388119
Solyc01g090200.2.1	Glycyl-tRNA synthetase beta subunit IPR002311 Glycyl-tRNA synthetase, class IIc, beta subunit, N-terminal	brown	0.879822	-0.965506	-0.707285	0.193486	-0.0110098	-0.568823	0.794846	0.0785445	-0.180027	-0.151233	-0.664705	-0.620705	0.458546	0.515197	0.643763
Solyc02g081170.2.1	Plastid-lipid-associated protein, chloroplastic IPR006843 PAP fibrillin	lightcyan	-0.827946	0.498496	-0.195454	-0.542428	0.852277	0.172966	0.0299239	0.0261416	-0.724602	0.291479	0.967783	0.314043	-0.988042	-0.767522	0.221724
Solyc07g066030.2.1	Proteasome activator subunit 4-like IPR016024 Armadillo-type fold	darkred	-0.174132	-0.263969	-0.811761	-0.557305	0.953227	-0.343181	0.732074	-0.0930116	-0.986816	0.0537337	0.519065	-0.0799998	-0.731675	-0.340686	0.728095
Solyc10g085230.1.1	UDP-glucosyltransferase IPR002213 UDP-glucuronosyl_UDP-glucosyltransferase	lightcyan	-0.895444	0.672741	0.0146082	-0.23903	0.633834	0.547079	-0.259922	-0.11973	-0.475253	0.54071	0.930583	0.192682	-0.871428	-0.9248	0.118329
Solyc06g066060.2.1	ATP-dependent RNA helicase IPR011545 DNA_RNA helicase, DEAD_DEAH box type, N-terminal	brown	0.796742	-0.707936	-0.241568	0.413609	-0.483062	-0.284924	0.279792	-0.33221	0.26857	-0.202261	-0.82305	-0.520157	0.694728	0.545853	0.14361
Solyc07g053260.2.1	14-3-3 protein sigma gamma zeta beta_alpha IPR000308 14-3-3 protein	grey60	0.385149	-0.00645741	0.59553	0.531815	-0.955022	0.173532	-0.533044	-0.184914	0.886367	-0.188355	-0.695909	-0.0610108	0.811993	0.47653	-0.607881
Solyc01g111120.2.1	Triosephosphate isomerase IPR000652 Triosephosphate isomerase	lightcyan	-0.647372	0.422545	0.00969036	-0.485708	0.504692	-0.0371795	-0.112362	0.287183	-0.425269	0.0265147	0.673109	0.417135	-0.679986	-0.454824	-0.0693035
Solyc09g089940.1.1	Genomic DNA chromosome 3 TAC clone K7P8 IPR011205 Uncharacterized conserved protein UCP015417, vWA	brown	0.915459	-0.987022	-0.666974	0.0993948	-0.0638786	-0.682335	0.792467	-0.00166598	-0.151958	-0.329802	-0.719377	-0.51607	0.498046	0.645676	0.526874
Solyc03g111180.2.1	Aspartyl aminopeptidase-like protein IPR001948 Peptidase M18, aminopeptidase I	darkred	-0.721386	0.370203	-0.338709	-0.513903	0.904046	0.15339	0.17068	-0.0986782	-0.800166	0.31667	0.915313	0.198167	-0.969328	-0.748434	0.368602
Solyc01g098700.2.1	Branched-chain amino acid aminotransferase-like protein IPR001544 Aminotransferase, class IV	lightcyan	-0.816782	0.515286	-0.141467	-0.678097	0.843583	0.0898901	0.0468731	-0.0367549	-0.712441	0.106376	0.964298	0.471719	-0.981057	-0.636262	0.115193
Solyc01g005250.2.1	Aspartate-semialdehyde dehydrogenase IPR005986 Aspartate-semialdehyde dehydrogenase, bacterial	lightcyan	-0.357159	0.233334	-0.072129	-0.448606	0.530514	-0.184551	0.176288	0.315142	-0.400527	-0.00785457	0.516821	0.358223	-0.512522	-0.175718	0.102275
Solyc03g116810.2.1	Signal recognition particle protein 3 IPR006325 Signal recognition particle, SRP54 subunit	salmon	0.885393	-0.619309	-0.01377	0.59627	-0.721046	-0.141517	0.130167	-0.116143	0.576661	-0.161772	-0.953883	-0.499522	0.933122	0.676581	0.018316
Solyc11g008770.1.1	LETM1 and EF-hand domain-containing protein 1, mitochondrial IPR011685 LETM1-like	brown	0.878485	-0.947185	-0.666551	-0.00883546	0.0223301	-0.715026	0.841897	-0.012114	-0.20804	-0.379656	-0.640283	-0.417283	0.428581	0.66664	0.530338
Solyc08g076920.2.1	ADP-ribosylation factor GTPase-activating protein 3 IPR001164 Arf GTPase activating protein	darkgreen	-0.296098	0.656236	0.895324	0.40802	-0.659545	0.63062	-0.90304	0.120408	0.803345	0.164935	-0.0398782	0.25241	0.309588	-0.075879	-0.742638
Solyc02g092440.2.1	Mitochondrial porin (Voltage-dependent anion channel) outer membrane protein IPR001925 Porin, eukaryotic type	lightcyan	-0.839049	0.582636	0.00426799	-0.655059	0.730869	0.055561	-0.0730856	0.253346	-0.578965	0.0672968	0.928099	0.549015	-0.909078	-0.574802	-0.0315302
Solyc07g044860.2.1	Oxygen-evolving enhancer protein 2, chloroplastic IPR002683 Photosystem II oxygen evolving complex protein PsbP	salmon	0.560191	-0.241714	0.29452	0.838	-0.830891	0.230381	-0.294561	0.175761	0.77965	0.221993	-0.763407	-0.503712	0.861355	0.315034	-0.134631
Solyc12g010840.1.1	Ketol-acid reductoisomerase IPR016206 Ketol-acid reductoisomerase, plant	brown	0.938372	-0.718047	-0.100246	0.465953	-0.625102	-0.384124	0.279506	0.131984	0.475639	-0.274867	-0.953139	-0.43092	0.901281	0.776672	0.0639954
Solyc07g009140.2.1	26S proteasome non-ATPase regulatory subunit 6 IPR019585 26S proteasome, regulatory subunit Rpn7	brown	0.830082	-0.96387	-0.76745	0.0879926	0.080215	-0.606819	0.841978	-0.0940343	-0.288624	-0.20605	-0.595745	-0.572353	0.35829	0.485147	0.658601
Solyc10g049620.1.1	Progesterone 5-beta-reductase-binding domain	brown	0.887673	-0.925162	-0.553052	0.10161	-0.191625	-0.611999	0.65558	-0.267544	-0.0532311	-0.412308	-0.764241	-0.462528	0.546147	0.672051	0.361058
Solyc11g006660.1.1	Eukaryotic peptide chain release factor subunit 1-3-like IPR004403 Peptide chain release factor eRF_aRF subunit 1	brown4	-0.946835	0.94455	0.514076	-0.183441	0.24594	0.656538	-0.654432	-0.0593652	-0.0284569	0.367825	0.821527	0.482638	-0.633884	-0.723862	-0.370538
Solyc01g091690.2.1	Dehydration-responsive family protein IPR004159 Protein of unknown function DUF248, methyltransferase putative	lightcyan	-0.785883	0.645454	0.0818276	0.0746435	0.430413	0.7291	-0.371541	-0.119434	-0.273551	0.73019	0.764809	-0.0204657	-0.672439	-0.950136	0.132331
Solyc07g056540.2.1	L-lactate dehydrogenase IPR012133 Alpha-hydroxy acid dehydrogenase, FMN-dependent	salmon	0.856888	-0.581466	0.0563169	0.667949	-0.786509	-0.131503	0.0422251	0.0840923	0.649813	-0.0988378	-0.968376	-0.51216	0.968023	0.641434	-0.0278488
Solyc03g116110.2.1	Alpha_beta hydrolase fold protein	lightcyan	-0.847572	0.535637	-0.135657	-0.628542	0.837275	0.119073	0.00811741	0.0382142	-0.703824	0.183506	0.978816	0.430187	-0.991377	-0.700026	0.131935
Solyc05g018700.2.1	Protein disulfide isomerase IPR013766 Thioredoxin domain	salmon	0.669074	-0.282328	0.399029	0.635198	-0.947795	0.0571194	-0.272918	-0.0874387	0.862237	-0.174565	-0.888578	-0.266283	0.973929	0.635087	-0.374015
Solyc01g087850.2.1	Subtilisin-like protease IPR015500 Peptidase S8, subtilisin-related IPR000209 Peptidase S8 and S53, subtilisin, kexin, sedolisin	salmon	0.116835	-0.0713924	0.112625	0.487661	-0.383839	0.181088	-0.270011	0.180444	0.313831	0.276512	-0.298472	-0.371738	0.306819	-0.085251	-0.0667425
Solyc10g005960.1.1	Fasciclin-like arabinogalactan protein 10 IPR000782 FAS1 domain	grey60	0.339734	0.0837571	0.67447	0.670536	-0.969204	0.289575	-0.604646	0.0365659	0.963398	-0.00759514	-0.65255	-0.100412	0.824342	0.385536	-0.586748
Solyc02g081700.1.1	Proteasome subunit alpha type IPR001353 Proteasome, subunit alpha_beta	lightcyan	-0.914693	0.791841	0.318248	-0.585546	0.506481	0.196691	-0.348506	0.271446	-0.312215	0.0223467	0.903132	0.720035	-0.796285	-0.526508	-0.315918
Solyc09g015830.1.1	Pto-like, Serine_threonine kinase protein, resistance protein	lightcyan	-0.955321	0.770262	0.147833	-0.354538	0.600238	0.483463	-0.333201	-0.0850688	-0.419974	0.399451	0.966357	0.386036	-0.881886	-0.841983	-0.0495448
Solyc10g081440.1.1	NADH cytochrome b5 reductase IPR008333 Oxidoreductase FAD-binding region	darkred	-0.461136	0.0658734	-0.566323	-0.575417	0.939617	-0.0657845	0.455088	-0.152976	-0.904171	0.139407	0.73242	0.0933625	-0.863949	-0.529449	0.527205
Solyc05g018520.2.1	NADH-cytochrome b5 reductase-like protein IPR001709 Flavoprotein pyridine nucleotide cytochrome reductase	lightcyan	-0.882005	0.664161	0.121751	-0.741702	0.67164	0.0381857	-0.156236	0.0894779	-0.519479	-0.0574147	0.938759	0.697515	-0.903865	-0.511246	-0.184664
Solyc06g081980.1.1	Pyridoxal biosynthesis lyase pdxS IPR001852 Vitamin B6 biosynthesis protein	lightcyan	-0.981833	0.823595	0.254288	-0.469301	0.555956	0.376381	-0.382629	0.0495469	-0.366134	0.238079	0.967966	0.560951	-0.867693	-0.731008	-0.200477
Solyc02g079100.2.1	Riboflavin kinase IPR015865 Riboflavin kinase	lightcyan	-0.975592	0.814242	0.23322	-0.318396	0.517831	0.513572	-0.425962	-0.0565484	-0.339141	0.39282	0.939779	0.406039	-0.840981	-0.835639	-0.139684
Solyc04g054710.2.1	Aspartate aminotransferase IPR004839 Aminotransferase, class I and II	darkturquoise	0.328908	-0.475031	-0.450532	-0.304472	0.22635	-0.440569	0.539816	-0.286567	-0.347021	-0.382358	-0.165462	-0.0806497	-0.0102861	0.326524	0.270106
Solyc08g005800.2.1	Pectinacetylesterase like protein (Fragment) IPR004963 Pectinacetylesterase	brown	0.917233	-0.728534	-0.166885	0.5851	-0.622726	-0.206661	0.250147	-0.0331505	0.454901	-0.114093	-0.949253	-0.611621	0.886957	0.634476	0.159253
Solyc09g007910.2.1	Phenylalanine ammonia-lyase IPR005922 Phenylalanine ammonia-lyase	darkslateblue	-0.228976	0.383647	0.320987	0.760401	-0.327354	0.956593	-0.589342	-0.240469	0.41268	0.809274	0.037601	-0.452372	0.128038	-0.584085	-0.0106446
Solyc01g098880.2.1	Seryl-tRNA synthetase IPR002317 Seryl-tRNA synthetase, class IIa	lightcyan	-0.933315	0.785376	0.3019	-0.632794	0.509591	0.169714	-0.358968	0.0810035	-0.343243	-0.0195119	0.906324	0.724183	-0.824195	-0.533395	-0.341259
Solyc10g080840.1.1	Cytochrome P450	lightcyan	-0.806746	0.721326	0.204525	0.151039	0.319799	0.824158	-0.495868	-0.10828	-0.14679	0.764395	0.737284	-0.00732805	-0.604005	-0.955195	0.0404957
Solyc04g025870.2.1	AP-1 complex subunit gamma-1 IPR017107 Adaptor protein complex AP-1, gamma subunit	brown	0.989729	-0.852827	-0.321084	0.392446	-0.472139	-0.419037	0.469799	-0.0848033	0.283574	-0.286355	-0.931063	-0.527928	0.81557	0.748286	0.254082
Solyc04g072560.2.1	IST1 homolog IPR005061 Protein of unknown function DUF292, eukaryotic	brown4	-0.699677	0.761124	0.61297	-0.629727	0.125121	0.027118	-0.475869	0.0886885	0.0379378	-0.386203	0.589757	0.945704	-0.449402	-0.0697063	-0.716037
Solyc05g008450.2.1	Oxidoreductase FAD_NAD(P)-binding domain protein-binding	lightcyan	-0.864488	0.570227	-0.101792	-0.550803	0.80912	0.188164	-0.0421818	0.0531194	-0.662843	0.268997	0.981804	0.390233	-0.976863	-0.751446	0.132862
Solyc12g007170.1.1	Fatty acid oxidation complex subunit alpha IPR006176 3-hydroxyacyl-CoA dehydrogenase, NAD binding	yellowgreen	0.108864	-0.499906	-0.921606	-0.203312	0.781534	-0.301603	0.808882	0.13275	-0.84561	0.257838	0.237426	-0.441744	-0.452303	-0.284301	0.928882
Solyc12g096700.1.1	Ribosomal L9-like protein IPR002359 Ribosomal protein L6, conserved site-2	salmon	0.678168	-0.448124	0.0361065	0.711383	-0.671566	0.0816415	-0.0334287	0.0405012	0.570936	0.104304	-0.792105	-0.584984	0.807013	0.39728	0.0409337
Solyc11g007990.1.1	Malate dehydrogenase IPR011273 Malate dehydrogenase, NADP-dependent, plants	salmon	0.760495	-0.452405	0.173598	0.744887	-0.83983	0.0104845	-0.103879	0.0919072	0.732984	0.00464796	-0.917293	-0.502748	0.958685	0.543228	-0.097726
Solyc04g080160.2.1	COP9 signalosome complex subunit 4 IPR000717 Proteasome component region PCI	darkred	-0.103949	-0.0887477	-0.255127	-0.812176	0.508105	-0.656272	0.438063	-0.0308684	-0.540863	-0.625176	0.295272	0.558949	-0.427568	0.241568	-0.0137572
Solyc01g105340.2.1	Chaperone protein dnaJ IPR012724 Chaperone DnaJ	lightcyan	-0.880794	0.604272	-0.0726543	-0.518366	0.792954	0.248695	-0.0754479	0.0768234	-0.631739	0.30331	0.991463	0.384224	-0.968264	-0.771822	0.125079
Solyc09g011880.2.1	LOC556397 protein (Fragment)	darkturquoise	0.509922	-0.800697	-0.893767	-0.315729	0.517649	-0.703413	0.966766	-0.102132	-0.680844	-0.250809	-0.171451	-0.320926	-0.101184	0.279885	0.731943
Solyc03g032070.2.1	Holliday junction ATP-dependent DNA helicase ruvB IPR010339 TIP49, C-terminal	brown	0.952963	-0.756995	-0.178028	0.526375	-0.595933	-0.329948	0.313481	0.00860961	0.430853	-0.179575	-0.955554	-0.539695	0.884931	0.704122	0.163864
Solyc03g082490.2.1	Genomic DNA chromosome 5 P1 clone MNC6	brown4	-0.927532	0.969352	0.60615	-0.237546	0.194501	0.571761	-0.676293	0.0951822	0.0402722	0.247001	0.794313	0.61071	-0.584589	-0.605338	-0.481832
Solyc03g110900.2.1	Katanin p60 ATPase-containing subunit A-like 1 IPR003959 ATPase, AAA-type, core	darkolivegreen	0.371471	-0.0648816	0.318729	0.974751	-0.754686	0.560804	-0.422873	-0.0224433	0.744836	0.509432	-0.587496	-0.602163	0.717282	0.0109793	-0.0732957
Solyc08g074620.1.1	Polyphenol oxidase IPR016213 Polyphenol oxidase, plant	brown	0.874607	-0.640454	-0.0806027	0.568022	-0.639323	-0.103881	0.193554	-0.180273	0.498711	-0.140846	-0.908877	-0.53136	0.878326	0.636539	0.094826
Solyc01g007340.2.1	Acetyl-coenzyme A carboxylase carboxyl transferase subunit beta IPR000438 Acetyl-CoA carboxylase carboxyl transferase, beta subunit	darkturquoise	0.270085	-0.656975	-0.918002	-0.437984	0.685578	-0.621527	0.904214	-0.0560235	-0.832699	-0.197863	0.0610766	-0.248319	-0.341502	0.0652716	0.738888
Solyc06g062840.2.1	Threonine synthase IPR004450 Threonine synthase	brown	0.935396	-0.695443	-0.0572076	0.552738	-0.704702	-0.285505	0.199345	0.0515002	0.546577	-0.223679	-0.991076	-0.487854	0.948998	0.743339	0.0345531
Solyc02g068640.2.1	Pyrroline-5-carboxylate reductase IPR000304 Delta 1-pyrroline-5-carboxylate reductase	darkgreen	-0.267343	0.593142	0.839167	0.365539	-0.591851	0.455789	-0.806615	0.466795	0.745375	0.162307	-0.03431	0.268817	0.292063	-0.0399499	-0.680688
Solyc06g066000.1.1	ATP synthase subunit b_apos IPR002146 ATPase, F0 complex, subunit B_B, bacterial and chloroplast	salmon	0.548798	-0.197769	0.371247	0.822995	-0.912412	0.290865	-0.376403	-0.0593639	0.84442	0.139732	-0.790965	-0.447977	0.896099	0.34987	-0.24797
Solyc01g097340.2.1	NAD-dependent epimerase_dehydratase family protein-like protein-binding domain	salmon	0.679895	-0.336843	0.33592	0.535004	-0.861161	-0.148484	-0.173078	0.179287	0.773057	-0.245015	-0.861955	-0.190857	0.922893	0.682087	-0.33743
Solyc08g082700.2.1	26S proteasome non-ATPase regulatory subunit 8 IPR006746 26S proteasome non-ATPase regulatory subunit Rpn12	lightcyan	-0.808053	0.757702	0.42401	-0.485915	0.294306	0.216253	-0.445091	-0.102796	-0.145262	-0.0358589	0.724068	0.669709	-0.62123	-0.40931	-0.448944
Solyc06g082120.2.1	Ran GTPase binding protein IPR000156 Ran Binding Protein 1	lightcyan	-0.92068	0.703998	0.150458	-0.6578	0.634206	0.135445	-0.232675	0.141484	-0.482085	0.0293322	0.945083	0.647818	-0.899045	-0.590928	-0.191967
Solyc04g010070.2.1	Protein phosphatase 2A regulatory subunit B_apos-like protein IPR011992 EF-Hand type	brown	0.796192	-0.929191	-0.776965	0.169503	0.0876625	-0.453662	0.802956	-0.0732465	-0.278696	-0.0883537	-0.566145	-0.663221	0.344834	0.390838	0.70977
Solyc10g083490.1.1	Cell division protein ftsZ IPR000158 Cell division protein FtsZ, N-terminal	lightcyan	-0.772202	0.639047	0.173258	-0.640296	0.588192	0.0518015	-0.139184	0.182636	-0.400563	-0.0215778	0.848658	0.6769	-0.769208	-0.422206	-0.166671
Solyc01g008710.2.1	Mannan endo-1 4-beta-mannosidase IPR018087 Glycoside hydrolase, family 5, conserved site IPR013781 Glycoside hydrolase, subgroup, catalytic core	lightcyan	-0.886249	0.611985	-0.076695	-0.395649	0.744266	0.388107	-0.136608	-0.0888663	-0.598684	0.423104	0.96784	0.263318	-0.944751	-0.865438	0.156038
Solyc01g110450.2.1	NADP dependent sorbitol 6-phosphate dehydrogenase (Fragment) IPR020471 Aldo_keto reductase subgroup	brown	0.633875	-0.799198	-0.595508	-0.0656726	0.0319852	-0.69063	0.63831	0.0473342	-0.255761	-0.363381	-0.503857	-0.34197	0.263691	0.46659	0.376062
Solyc10g083650.1.1	Peroxiredoxin ahpC_TSA family IPR013740 Redoxin	lightcyan	-0.917512	0.661932	0.00714666	-0.525749	0.742683	0.262657	-0.152816	0.0594252	-0.578248	0.27594	0.995481	0.441639	-0.958262	-0.765477	0.0370665
Solyc10g005100.2.1	Salt stress root protein RS1 IPR008469 DREPP plasma membrane polypeptide	lightcyan	-0.755612	0.610095	0.072632	0.0985135	0.401373	0.722124	-0.371139	-0.234568	-0.263426	0.727851	0.722544	-0.0650661	-0.642821	-0.939191	0.124471
Solyc01g080280.2.1	Glutamine synthetase IPR008146 Glutamine synthetase, catalytic region	grey60	0.409196	-0.0303424	0.478623	0.808891	-0.876654	0.40657	-0.4774	-0.00361573	0.867837	0.214441	-0.657063	-0.354747	0.813578	0.251649	-0.300958
Solyc02g031950.2.1	Pathogenesis-related protein-like protein	darkred	-0.235707	-0.00410431	-0.335772	-0.454906	0.495941	-0.0403062	0.271853	-0.482955	-0.53355	-0.0948056	0.365041	0.0882473	-0.475299	-0.207417	0.223885
Solyc06g050550.2.1	Sorting nexin 1 IPR001683 Phox-like	brown4	-0.883561	0.975342	0.718601	-0.285742	0.0640071	0.500611	-0.741814	0.000467621	0.149948	0.0773607	0.702263	0.719455	-0.48769	-0.457209	-0.65456
Solyc04g080570.2.1	2,3,4,5-tetrahydropyridine-2,6-dicarboxylate N-acetyltransferase IPR011004 Trimeric LpxA-like	darkgreen	-0.17035	0.441052	0.689833	-0.329214	-0.352976	-0.0691775	-0.434906	-0.0901177	0.442618	-0.573307	0.0133256	0.754206	0.140891	0.412036	-0.804857
Solyc01g112150.2.1	Sec1-1 syntaxin binding protein IPR001619 Sec1-like protein	salmon	0.866296	-0.584621	0.0506892	0.655006	-0.78626	-0.096623	0.0509927	-0.0336005	0.644241	-0.127126	-0.973049	-0.510962	0.968876	0.656689	-0.0339872
Solyc06g007200.2.1	Methionine aminopeptidase IPR004545 Proliferation-associated protein 1	salmon	0.784284	-0.478548	0.218967	0.378319	-0.809366	-0.307878	-0.0137899	-0.048861	0.675961	-0.434273	-0.923781	-0.176605	0.927489	0.831888	-0.305568
Solyc12g037980.1.1	Actin-like protein 6A IPR004000 Actin_actin-like	brown4	-0.949587	0.902593	0.409921	-0.272138	0.38439	0.570909	-0.526468	-0.0110772	-0.162619	0.346631	0.888737	0.51036	-0.72394	-0.730269	-0.280554
Solyc10g084800.1.1	Oxysterol-binding protein IPR000648 Oxysterol-binding protein	brown	0.692044	-0.725004	-0.444414	0.0763701	-0.120854	-0.473878	0.535006	-0.299938	-0.068571	-0.332467	-0.581712	-0.344432	0.401024	0.515596	0.288828
Solyc07g041310.2.1	Ribosomal protein IPR005703 Ribosomal protein S3, eukaryotic_archaeal	brown	0.952541	-0.762761	-0.182355	0.564914	-0.623126	-0.265816	0.284964	-0.0375658	0.446989	-0.160472	-0.974363	-0.593196	0.901576	0.680579	0.161849
Solyc02g088700.2.1	Mitochondrial processing peptidase beta subunit IPR011237 Peptidase M16, core	grey60	0.3577	0.0150493	0.616422	0.281103	-0.833141	-0.00179829	-0.427395	0.0129845	0.808416	-0.421074	-0.607158	0.181679	0.731557	0.624603	-0.671686
Solyc08g083070.2.1	TPR repeat-containing protein IPR011990 Tetratricopeptide-like helical	salmon	0.823082	-0.527709	0.15708	0.333051	-0.746374	-0.372167	0.0848905	0.0936252	0.621323	-0.481054	-0.916787	-0.14588	0.914378	0.878711	-0.248385
Solyc01g081070.2.1	Protein transport protein Sec23 IPR006896 Sec23_Sec24 trunk region	darkred	0.0397819	-0.44276	-0.900717	-0.336889	0.825557	-0.29591	0.79509	-0.241398	-0.903883	0.13934	0.305272	-0.326168	-0.538283	-0.279974	0.841194
Solyc09g064200.2.1	Myosin XI-2 IPR001609 Myosin head, motor region	brown	0.930666	-0.966982	-0.647569	0.219643	-0.0916126	-0.5685	0.767696	0.0587748	-0.0968164	-0.20094	-0.731383	-0.599902	0.539461	0.599418	0.57799
Solyc06g066730.2.1	Coatomer beta_apos subunit IPR016453 Coatomer, beta subunit	salmon	0.795187	-0.45603	0.238405	0.56036	-0.87879	-0.12765	-0.086031	-0.0571936	0.75505	-0.277789	-0.956009	-0.301035	0.987341	0.740656	-0.261755
Solyc03g097070.2.1	Vacuolar protein sorting-associated protein 27 IPR014645 Target of Myb protein 1	lightcyan	-0.950677	0.827727	0.318892	-0.465986	0.457477	0.400227	-0.440678	-0.199024	-0.292557	0.152077	0.899455	0.590536	-0.801659	-0.665575	-0.308062
Solyc04g009630.2.1	Alpha-glucosidase 1 IPR000322 Glycoside hydrolase, family 31	darkred	-0.74734	0.415563	-0.279119	-0.368208	0.83884	0.254361	0.0737881	0.0943867	-0.713783	0.461655	0.904227	0.11951	-0.926848	-0.833014	0.371921
Solyc08g077510.2.1	Poly(U)-specific endoribonuclease-A IPR018998 Endoribonuclease XendoU	grey60	0.302829	0.0331029	0.422539	0.89501	-0.801535	0.62104	-0.519035	-0.238955	0.788851	0.405817	-0.553876	-0.472824	0.701576	0.0310153	-0.211935
Solyc03g025850.2.1	Remorin 1 IPR005516 Remorin, C-terminal region	salmon	0.607086	-0.227159	0.450554	0.602424	-0.960488	0.0480682	-0.338588	-0.101642	0.872178	-0.195353	-0.855685	-0.213156	0.94294	0.611691	-0.445714
Solyc10g081530.1.1	V-type proton ATPase subunit d 1 IPR016727 ATPase, V0 complex, subunit D	brown	0.80234	-0.656812	-0.203539	0.695934	-0.590816	0.022221	0.157526	-0.351532	0.401365	0.078467	-0.863053	-0.737277	0.787184	0.39082	0.223954
Solyc10g008640.2.1	Diacylglycerol kinase IPR016961 Diacylglycerol kinase, plant	brown	0.907975	-0.679409	-0.0767217	0.483394	-0.656483	-0.242183	0.221703	-0.168655	0.493267	-0.275232	-0.947081	-0.451907	0.896141	0.73644	0.0346504
Solyc10g078620.1.1	Ribosomal protein S5 IPR005716 Ribosomal protein S7, eukaryotic_archaeal	salmon	0.526462	-0.26917	0.193347	0.64911	-0.666107	0.122238	-0.161727	0.238146	0.617907	0.0893538	-0.671494	-0.412822	0.735244	0.358437	-0.109242
Solyc10g050890.1.1	Nitrite reductase IPR006067 Nitrite and sulphite reductase 4Fe-4S region	grey60	0.512642	-0.12079	0.471818	0.787879	-0.95481	0.315477	-0.444466	-0.143049	0.903394	0.0802319	-0.777658	-0.354544	0.902951	0.389573	-0.365126
Solyc01g103440.2.1	Phosphoribosylamine--glycine ligase IPR000115 Phosphoribosylglycinamide synthetase	darkred	-0.0368036	-0.375542	-0.822804	-0.571397	0.895591	-0.53416	0.812787	0.0870225	-0.943916	-0.0613677	0.395036	-0.0567065	-0.620778	-0.163794	0.710277
Solyc03g114340.2.1	1-deoxy-D-xylulose-5-phosphate reductoisomerase IPR003821 1-deoxy-D-xylulose 5-phosphate reductoisomerase	darkturquoise	0.0968846	-0.457232	-0.738519	-0.658391	0.752815	-0.7611	0.8235	0.222112	-0.828618	-0.335845	0.233786	0.0859365	-0.464715	0.109076	0.539748
Solyc05g055210.1.1	Eukaryotic peptide chain release factor subunit 1-3-like IPR004403 Peptide chain release factor eRF_aRF subunit 1	lightcyan	-0.748003	0.605809	0.0994865	-0.028109	0.409392	0.601549	-0.340013	-0.0764197	-0.273347	0.556507	0.726516	0.0990074	-0.647935	-0.834824	0.0570242
Solyc09g065550.2.1	Kinase interacting family protein IPR011684 KIP1-like	brown	0.993723	-0.883729	-0.368478	0.34453	-0.425777	-0.487593	0.519689	-0.0657215	0.229696	-0.306861	-0.917314	-0.522031	0.785324	0.75485	0.285422
Solyc09g082650.2.1	Acireductone dioxygenase IPR004313 Acireductone dioxygenase, ARD	brown4	-0.972629	0.922853	0.469476	-0.342449	0.319049	0.538766	-0.595806	-0.0962282	-0.124411	0.222886	0.862913	0.583266	-0.708588	-0.677573	-0.401889
Solyc12g019460.1.1	Mitogen-activated protein kinase 1 IPR008351 JNK MAP kinase	brown	0.942597	-0.961046	-0.578862	0.13567	-0.157821	-0.66683	0.731158	-0.0164617	-0.0520238	-0.36288	-0.774316	-0.483716	0.575384	0.708018	0.439592
Solyc04g007120.2.1	UV excision repair protein RAD23 IPR004806 UV excision repair protein Rad23	brown4	-0.99111	0.929533	0.454847	-0.343296	0.359616	0.509169	-0.577078	0.0212356	-0.150748	0.261497	0.895424	0.583722	-0.738807	-0.703876	-0.371041
Solyc07g062610.2.1	4-methyl-5(B-hydroxyethyl)-thiazole monophosphate biosynthesis enzyme ThiJ IPR006287 DJ-1	salmon	0.823011	-0.562785	0.0409941	0.518418	-0.705826	-0.147735	0.0990992	-0.204079	0.566272	-0.222787	-0.905059	-0.40323	0.886534	0.676911	-0.0692273
Solyc05g054580.2.1	60S acidic ribosomal protein P0 IPR001790 Ribosomal protein L10	grey60	0.50835	-0.0849506	0.586067	0.537299	-0.967318	0.0672973	-0.431014	0.051876	0.928921	-0.244383	-0.772107	-0.0438639	0.904773	0.622303	-0.569937
Solyc11g069150.1.1	Proteasome subunit beta type IPR016295 Proteasome endopeptidase complex, beta subunit	lightcyan	-0.913513	0.783048	0.30568	-0.506849	0.485059	0.2232	-0.373949	0.228412	-0.301659	0.113094	0.88364	0.630949	-0.785877	-0.579621	-0.291613
Solyc01g098000.2.1	Elongation factor-like protein IPR014038 Translation elongation factor EF1B, beta and delta chains, guanine nucleotide exchange	grey60	0.275935	0.138412	0.746925	0.463201	-0.959372	0.166539	-0.630225	0.000527685	0.946414	-0.22608	-0.607714	0.108677	0.771589	0.483899	-0.740466
Solyc06g082870.2.1	60S ribosomal protein L5-1 IPR005485 Ribosomal protein L5, eukaryotic	brown	0.903982	-0.658208	-0.0272656	0.588844	-0.741624	-0.195214	0.132494	-0.113535	0.57397	-0.193745	-0.988705	-0.514084	0.948719	0.695505	0.00331638
Solyc10g005920.2.1	Enhancer of mRNA-decapping protein 4 IPR017986 WD40 repeat, region	brown	0.961661	-0.744014	-0.117046	0.474604	-0.654685	-0.348785	0.276278	-0.0265534	0.482354	-0.295502	-0.988854	-0.465741	0.924459	0.785526	0.0635198
Solyc08g069030.2.1	Delta-aminolevulinic acid dehydratase IPR001731 Tetrapyrrole biosynthesis, porphobilinogen synthase	darkred	-0.254235	-0.122702	-0.574936	-0.849351	0.894825	-0.578759	0.639359	0.157264	-0.89468	-0.317114	0.562291	0.345856	-0.73683	-0.0979245	0.393675
Solyc04g080180.1.1	Uncharacterized membrane protein At1g75140 IPR011044 Quinoprotein amine dehydrogenase, beta chain-like	salmon	0.619283	-0.215988	0.466222	0.584371	-0.956412	0.0586197	-0.321178	-0.0536676	0.888398	-0.215477	-0.851873	-0.18057	0.956843	0.648236	-0.445121
Solyc03g115630.2.1	Carbamoyl-phosphate synthase small chain IPR006274 Carbamoyl phosphate synthase, small subunit	brown	0.845231	-0.783542	-0.359432	0.267726	-0.264326	-0.569877	0.531724	0.229534	0.122302	-0.224295	-0.737746	-0.429779	0.6157	0.642436	0.301897
Solyc03g097790.2.1	V-type proton ATPase subunit C IPR004907 ATPase, V1 complex, subunit C	salmon	0.715442	-0.36771	0.27447	0.72976	-0.909571	0.0985292	-0.207013	-0.123288	0.801189	-0.057439	-0.912394	-0.427124	0.970271	0.556014	-0.226138
Solyc04g007980.2.1	1-aminocyclopropane-1-carboxylate oxidase IPR005123 Oxoglutarate and iron-dependent oxygenase	lightcyan	-0.902486	0.644287	-0.0342341	-0.39173	0.730342	0.382839	-0.164415	-0.020926	-0.570055	0.42896	0.977512	0.29435	-0.939518	-0.861015	0.126478
Solyc09g092550.2.1	Hypothetical salt-inducible protein (Fragment)	salmon	0.924362	-0.662914	0.000538696	0.4914	-0.733275	-0.310466	0.169734	-0.0120466	0.576054	-0.314424	-0.992243	-0.39976	0.957382	0.800792	-0.0504254
Solyc05g025740.2.1	SH3 domain-containing protein IPR001452 Src homology-3 domain	brown	0.995321	-0.87939	-0.358446	0.363516	-0.440433	-0.468589	0.50594	-0.0635159	0.245567	-0.299102	-0.924597	-0.530481	0.796487	0.752043	0.282044
Solyc04g005080.2.1	Pyruvate dehydrogenase E1 component alpha subunit E1 component, alpha subunit, subgroup y	grey60	0.215801	0.0899924	0.625533	-0.0262925	-0.689629	-0.245994	-0.39763	0.0634948	0.661339	-0.63713	-0.450316	0.460062	0.543221	0.659981	-0.783937
Solyc01g108660.2.1	N-acetyl-gamma-glutamyl-phosphate reductase IPR000706 N-acetyl-gamma-glutamyl-phosphate reductase	darkred	-0.250906	-0.120855	-0.585887	-0.73727	0.890288	-0.537744	0.62524	0.292867	-0.874945	-0.178165	0.560469	0.260061	-0.722444	-0.169713	0.457943
Solyc12g008940.1.1	Nucleosome assembly protein 1-like protein 2	grey60	0.111272	0.30789	0.830133	0.478044	-0.9308	0.333956	-0.761957	-0.0464929	0.952716	-0.119694	-0.469607	0.157355	0.669409	0.323485	-0.789738
Solyc10g078930.1.1	Activator of heat shock protein ATPase homolog 1 IPR015310 Activator of Hsp90 ATPase, N-terminal	lightcyan	-0.985107	0.890888	0.37668	-0.268854	0.389312	0.569431	-0.553857	-0.0467556	-0.19594	0.372808	0.895877	0.45794	-0.758619	-0.792688	-0.272536
Solyc01g008850.2.1	CBL-interacting protein kinase 18 IPR002290 Serine_threonine protein kinase	brown	0.9734	-0.890741	-0.431853	0.4477	-0.390145	-0.365557	0.520885	-0.131821	0.190754	-0.155431	-0.892361	-0.656544	0.751827	0.627761	0.385978
Solyc11g008810.1.1	Beta-hexosaminidase b IPR001540 Glycoside hydrolase, family 20	brown	0.945713	-0.800893	-0.280405	0.567911	-0.516493	-0.26339	0.372584	-0.0206297	0.34423	-0.0802718	-0.923425	-0.658588	0.83321	0.610258	0.28511
Solyc11g066440.1.1	Pheophorbide a oxygenase (Fragment) IPR013626 Pheophorbide a oxygenase	darkred	-0.31486	-0.105946	-0.739872	-0.37517	0.950587	-0.0775863	0.576426	-0.0175789	-0.933752	0.343083	0.627898	-0.180592	-0.785665	-0.583523	0.766986
Solyc08g077500.2.1	Vacuolar protein sorting-associated protein IPR001849 Pleckstrin homology	darkred	-0.0214561	-0.39236	-0.865751	-0.504139	0.904649	-0.438875	0.827011	0.0120209	-0.950742	0.0267829	0.391781	-0.147936	-0.614092	-0.221048	0.789899
Solyc05g013700.2.1	Eukaryotic translation initiation factor 4B IPR010433 Plant specific eukaryotic initiation factor 4B	darkgreen	-0.568074	0.859589	0.948844	0.0966595	-0.464005	0.59494	-0.949863	-0.0404859	0.631253	0.0441008	0.24213	0.539039	0.0251083	-0.182669	-0.86028
Solyc10g080520.1.1	E3 ubiquitin-protein ligase CHFR IPR001841 Zinc finger, RING-type	brown	0.636556	-0.76039	-0.562317	-0.379748	0.176823	-0.914015	0.797226	0.214407	-0.330065	-0.616232	-0.401666	-0.0307853	0.19249	0.685261	0.337994
Solyc09g065190.1.1	Ran GTPase-activating protein 1 IPR003590 Leucine-rich repeat, ribonuclease inhibitor subtype	salmon	0.90319	-0.661057	-0.0757858	0.668872	-0.667755	-0.147031	0.187695	0.0257848	0.538492	-0.028798	-0.94356	-0.601086	0.921702	0.612894	0.137748
Solyc05g055760.2.1	Isopentenyl-diphosphate delta-isomerase IPR011876 Isopentenyl-diphosphate delta-isomerase, type 1	grey60	0.19516	0.197671	0.700442	0.667589	-0.933069	0.460851	-0.707957	-0.140715	0.92962	0.070212	-0.539685	-0.104219	0.717115	0.223579	-0.607528
Solyc01g097190.2.1	Ankyrin repeat protein-like IPR002110 Ankyrin	lightcyan	-0.896022	0.623562	-0.0259879	-0.60336	0.769235	0.18789	-0.100065	-0.0295818	-0.621927	0.186772	0.987366	0.479155	-0.972963	-0.710585	0.0288949
Solyc03g120010.2.1	Eukaryotic translation initiation factor 3 subunit 2 IPR017986 WD40 repeat, region	brown4	-0.712437	0.926834	0.83769	0.0459019	-0.241244	0.693778	-0.884538	-0.0872631	0.439273	0.202155	0.447443	0.509239	-0.190521	-0.393808	-0.704874
Solyc04g074230.2.1	14-3-3 protein sigma gamma zeta beta_alpha IPR000308 14-3-3 protein	lightcyan	-0.873031	0.600538	-0.080299	-0.49207	0.790201	0.290746	-0.0740058	0.0175535	-0.629586	0.32754	0.986812	0.356433	-0.962134	-0.787393	0.144166
Solyc03g119040.2.1	Guanine nucleotide-binding protein beta subunit-like protein IPR020472 G-protein beta WD-40 repeat, region	salmon	0.741817	-0.462407	0.130636	0.666133	-0.810491	0.0261021	-0.0883412	-0.255591	0.665337	-0.0938641	-0.899398	-0.469424	0.905304	0.541371	-0.127878
Solyc11g056680.1.1	LRR receptor-like serine_threonine-protein kinase, RLP	grey60	0.0953832	0.102861	0.297454	0.76759	-0.522329	0.549291	-0.451958	0.29624	0.557508	0.537795	-0.297315	-0.457474	0.431117	-0.178282	-0.0692326
Solyc04g071340.2.1	Fructose-1 6-bisphosphatase class 1 IPR000146 Fructose-1,6-bisphosphatase	salmon	0.641058	-0.287968	0.307043	0.805364	-0.887801	0.201978	-0.266833	0.0152871	0.81923	0.100258	-0.841082	-0.467666	0.934564	0.435352	-0.179958
Solyc04g082460.2.1	Catalase IPR018028 Catalase related subgroup	darkred	-0.762146	0.418123	-0.291183	-0.512187	0.880835	0.200596	0.112612	-0.0876161	-0.770229	0.320742	0.932955	0.218169	-0.972925	-0.768497	0.323782
Solyc01g107750.2.1	Phosphatase and tensin-like A IPR014020 Tensin phosphatase, C2 domain	brown	0.888048	-0.941162	-0.637597	0.063375	-0.0686887	-0.634679	0.763963	-0.187684	-0.144108	-0.355241	-0.695059	-0.473632	0.480678	0.643454	0.488815
Solyc07g066580.2.1	Mercaptopyruvate sulfurtransferase-like protein IPR001763 Rhodanese-like IPR001307 Thiosulphate sulfurtransferase, conserved site	brown4	-0.606289	0.632247	0.500792	-0.450956	0.119411	-0.00457896	-0.41314	0.429783	0.0335905	-0.226894	0.510583	0.745024	-0.382382	-0.128308	-0.556249
Solyc04g007150.2.1	Alpha-glucosidase IPR000322 Glycoside hydrolase, family 31	lightcyan	-0.683102	0.569332	0.126951	-0.0359712	0.395627	0.369431	-0.289046	0.302631	-0.229246	0.551364	0.67878	0.135341	-0.585585	-0.718239	0.0422155
Solyc05g055770.2.1	Basic leucine zipper and W2 domain-containing protein 2 IPR003307 eIF4-gamma_eIF5_eIF2-epsilon	brown	0.960153	-0.896281	-0.459137	0.409163	-0.361359	-0.363449	0.538681	-0.242201	0.151004	-0.173031	-0.872427	-0.651501	0.720077	0.613265	0.40015
Solyc01g006980.2.1	Malonyl CoA-acyl carrier protein transacylase containing protein expressed IPR004410 Malonyl CoA-acyl carrier protein transacylase	salmon	0.79165	-0.451047	0.245358	0.59672	-0.884244	-0.120292	-0.0980313	0.0168571	0.767308	-0.233517	-0.956154	-0.325272	0.992981	0.71972	-0.250171
Solyc02g069120.2.1	Zinc-finger protein ZPR1 IPR004457 Zinc finger, ZPR1-type	lightcyan	-0.933512	0.690212	0.0493554	-0.509459	0.70857	0.288281	-0.198244	0.0542508	-0.543191	0.274686	0.99071	0.456844	-0.945819	-0.769118	-0.00589486
Solyc01g009090.2.1	Serrate RNA effector molecule homolog	darkgreen	-0.478068	0.783605	0.918837	0.331316	-0.560729	0.655548	-0.975194	0.00297036	0.708044	0.228067	0.125189	0.324539	0.135132	-0.239033	-0.777829
Solyc02g078940.2.1	Zinc-binding dehydrogenase superfamily (Quinone oxidoreductase NADPH dependent) IPR014189 Quinone oxidoreductase putative, PIG3	lightcyan	-0.830044	0.500472	-0.185815	-0.57457	0.836994	0.171157	0.0178107	-0.0616819	-0.722989	0.234608	0.958914	0.341081	-0.988077	-0.743256	0.181794
Solyc02g085520.2.1	Adenylosuccinate synthetase, chloroplastic IPR001114 Adenylosuccinate synthetase	darkred	-0.239262	-0.112336	-0.57239	-0.750996	0.899924	-0.512152	0.643447	0.192815	-0.872235	-0.19877	0.566219	0.281157	-0.719537	-0.143896	0.453346
Solyc05g008830.2.1	Octicosapeptide_Phox_Bem1p domain-containing protein IPR000270 Octicosapeptide_Phox_Bem1p	grey60	0.0946636	0.276337	0.776278	-0.0609889	-0.681406	-0.0917019	-0.502059	0.0144262	0.723989	-0.603497	-0.332776	0.586841	0.494793	0.618483	-0.884236
Solyc04g071890.2.1	Peroxidase 4 IPR002016 Haem peroxidase, plant_fungal_bacterial	darkslateblue	-0.415873	0.544393	0.442498	0.430837	-0.188757	0.780121	-0.601879	0.115053	0.334732	0.593669	0.236759	-0.104542	-0.0436376	-0.510577	-0.196561
Solyc08g080140.2.1	dTDP-4-dehydrorhamnose reductase-binding domain	salmon	0.712068	-0.335021	0.362106	0.600093	-0.933256	-0.0370566	-0.215596	-0.00848627	0.838909	-0.225305	-0.914564	-0.253358	0.986327	0.691037	-0.355861
Solyc07g065120.2.1	Glycerophosphoryl diester phosphodiesterase family protein IPR017946 PLC-like phosphodiesterase, TIM beta_alpha-barrel domain	lightcyan	-0.940141	0.720085	0.0931503	-0.49748	0.679556	0.309186	-0.232342	0.00765079	-0.506128	0.277105	0.986611	0.472053	-0.928809	-0.760217	-0.0472665
Solyc03g033400.2.1	Vacuolar protein sorting 35 IPR005378 Vacuolar protein sorting-associated protein 35	brown	0.900733	-0.985959	-0.719677	0.122086	-0.00422843	-0.60947	0.826551	-0.0342363	-0.19863	-0.247798	-0.676623	-0.573261	0.458193	0.577332	0.616713
Solyc01g112290.2.1	Glutamyl-tRNA synthetase IPR004527 Glutamyl-tRNA synthetase, class Ic, bacterial_mitochondrial	lightcyan	-0.743188	0.449288	-0.139768	-0.680808	0.805088	-0.0817983	0.0837553	0.287517	-0.678574	0.0446013	0.892304	0.50405	-0.914114	-0.533743	0.104319
Solyc01g094290.2.1	Glutathione-regulated potassium-efflux system protein IPR004771 K+_H+ exchanger	darkturquoise	0.158173	-0.533725	-0.848199	-0.617451	0.794294	-0.66964	0.91162	0.0321601	-0.881961	-0.276813	0.210743	-0.0409726	-0.457572	0.0817184	0.676148
Solyc12g010060.1.1	Eukaryotic translation initiation factor 5A IPR019769 Translation elongation factor, IF5A, hypusine site	darkgreen	-0.0970508	0.515513	0.936443	0.266206	-0.776834	0.356412	-0.802033	0.0220543	0.881337	-0.172931	-0.230621	0.401249	0.478491	0.271323	-0.879986
Solyc01g049650.2.1	Pyruvate kinase IPR001697 Pyruvate kinase	salmon	0.704736	-0.33566	0.372715	0.357237	-0.844056	-0.263616	-0.117287	0.144055	0.767233	-0.455458	-0.861148	-0.0253293	0.925541	0.847725	-0.428488
Solyc01g009280.2.1	Serine_threonine-protein phosphatase IPR012391 Serine_threonine protein phosphatase, BSU1	brown	0.972891	-0.801315	-0.217661	0.345082	-0.528296	-0.4683	0.41112	0.0259175	0.354721	-0.366523	-0.939955	-0.420711	0.847608	0.82137	0.137814
Solyc11g006970.1.1	Unknown protein DS12 from 2D-PAGE of leaf, chloroplastic	brown	0.877265	-0.664661	-0.0600273	0.44487	-0.625926	-0.375914	0.223742	0.11743	0.477387	-0.276954	-0.912387	-0.388895	0.864824	0.738932	0.0231394
Solyc10g006400.2.1	Tryptophan synthase beta chain 1 IPR006654 Tryptophan synthase, beta chain	lightcyan	-0.610874	0.283951	-0.257929	-0.889119	0.859586	-0.322684	0.279155	0.0664745	-0.785943	-0.23206	0.813809	0.585182	-0.8996	-0.316714	0.106065
Solyc05g056160.2.1	Proteasome subunit beta type IPR000243 Peptidase T1A, proteasome beta-subunit	lightcyan	-0.917568	0.698677	0.140816	-0.597905	0.604902	0.214298	-0.263287	-0.0728126	-0.470797	0.074644	0.923486	0.573173	-0.886904	-0.635085	-0.185353
Solyc05g051750.2.1	Prosystemin IPR009966 Prosystemin	grey60	0.526181	-0.121405	0.488879	0.776855	-0.960506	0.291741	-0.435386	-0.0766406	0.917259	0.0551397	-0.785231	-0.326541	0.91819	0.425359	-0.375611
Solyc10g006930.2.1	LRR receptor-like serine_threonine-protein kinase, RLP	darkgreen	-0.329236	0.489415	0.582585	-0.388554	-0.190158	0.0687535	-0.427654	-0.296761	0.258383	-0.476078	0.176854	0.697899	-0.065028	0.191796	-0.717032
Solyc01g009420.2.1	Bifunctional polymyxin resistance arnA protein IPR001509 NAD-dependent epimerase_dehydratase	lightcyan	-0.882089	0.602194	-0.0423696	-0.631775	0.77825	0.148717	-0.0746956	0.0133916	-0.63648	0.155511	0.980993	0.493885	-0.971982	-0.686066	0.0376595
Solyc10g007060.2.1	Phenylalanyl-tRNA synthetase alpha chain IPR002319 Phenylalanyl-tRNA synthetase, class IIc-related	brown	0.955274	-0.877709	-0.442246	0.312166	-0.296398	-0.486259	0.597982	0.0517522	0.132932	-0.235607	-0.82599	-0.539609	0.695586	0.69137	0.394212
Solyc01g005620.2.1	Mitochondrial 2-oxoglutarate_malate carrier protein IPR001993 Mitochondrial substrate carrier	darkturquoise	0.449067	-0.778205	-0.934216	-0.250294	0.56572	-0.619212	0.943338	0.0944603	-0.712537	-0.122021	-0.113101	-0.40887	-0.15231	0.1546	0.81428
Solyc04g063290.2.1	30S ribosomal protein S5 IPR005711 Ribosomal protein S5, eukaryotic_archaeal	brown	0.940264	-0.732927	-0.133232	0.531669	-0.654226	-0.263678	0.248295	-0.12146	0.47801	-0.216612	-0.977618	-0.539025	0.910904	0.711616	0.0959966
Solyc11g072950.1.1	E3 UFM1-protein ligase 1 homolog IPR018611 Protein of unknown function DUF2042	brown	0.852596	-0.96587	-0.740418	0.112145	0.0641597	-0.626099	0.844085	0.0571466	-0.251575	-0.18683	-0.614328	-0.577214	0.393512	0.515755	0.652643
Solyc06g053600.2.1	Oxidoreductase aldo_keto reductase family protein expressed IPR020471 Aldo_keto reductase subgroup	salmon	0.78166	-0.47591	0.137832	0.758506	-0.834556	0.0620597	-0.0827625	-0.0920258	0.714979	0.0139969	-0.930008	-0.550388	0.960919	0.533195	-0.0635959
Solyc01g091170.2.1	Agmatinase IPR016160 Aldehyde dehydrogenase, conserved site IPR006035 Ureohydrolase	salmon	0.565277	-0.162926	0.509064	0.629161	-0.979457	0.0933562	-0.395276	0.0135726	0.915233	-0.156266	-0.826978	-0.179769	0.941976	0.581787	-0.476407
Solyc01g094220.2.1	Carbonyl reductase 3 IPR002347 Glucose_ribitol dehydrogenase	lightcyan	-0.847944	0.545595	-0.120892	-0.566658	0.819151	0.142823	-0.0154416	0.122787	-0.676133	0.244399	0.97305	0.398699	-0.974372	-0.728936	0.14366
Solyc06g050770.2.1	Alpha-soluble NSF attachment protein IPR000744 NSF attachment protein	lightcyan	-0.611951	0.234762	-0.360214	-0.807998	0.901144	-0.238648	0.306945	-0.06961	-0.855079	-0.109528	0.819715	0.43489	-0.935317	-0.435008	0.219914
Solyc04g005450.2.1	Purple acid phosphatase IPR015914 Purple acid phosphatase, N-terminal	salmon	0.793252	-0.472029	0.20056	0.66145	-0.872411	-0.0723776	-0.0911366	0.0154501	0.748694	-0.140107	-0.958337	-0.41939	0.98756	0.654934	-0.183776
Solyc10g050110.1.1	LRR receptor-like serine_threonine-protein kinase, RLP	brown	0.949097	-0.852642	-0.363181	0.436838	-0.434121	-0.41355	0.461646	0.0191494	0.239542	-0.192135	-0.896966	-0.594693	0.769124	0.655999	0.298277
Solyc01g100720.2.1	Importin alpha-1b subunit IPR011989 Armadillo-like helical	salmon	0.374976	0.0099021	0.572769	0.332899	-0.837042	0.0824763	-0.420901	-0.257763	0.797049	-0.353372	-0.616258	0.113675	0.733911	0.576008	-0.624171
Solyc10g080970.1.1	FolD bifunctional protein IPR000672 Tetrahydrofolate dehydrogenase_cyclohydrolase	grey60	0.344596	0.0797267	0.672396	0.543157	-0.95808	0.273079	-0.577666	-0.140688	0.939267	-0.155245	-0.648991	-0.0174291	0.811126	0.465579	-0.636614
Solyc01g006510.2.1	L-threonine 3-dehydrogenase IPR002328 Alcohol dehydrogenase, zinc-containing, conserved site	salmon	0.754051	-0.415649	0.247725	0.697384	-0.902288	0.0116742	-0.159961	-0.0497046	0.787086	-0.0983553	-0.939525	-0.421799	0.987498	0.608156	-0.211281
Solyc02g070020.1.1	UDP-glucosyltransferase IPR002213 UDP-glucuronosyl_UDP-glucosyltransferase	lightcyan	-0.868144	0.574256	-0.106457	-0.566904	0.812384	0.220157	-0.0409704	-0.0375233	-0.67037	0.248226	0.986565	0.395383	-0.9834	-0.749632	0.128812
Solyc05g008430.2.1	pH-response regulator protein palA_RIM20 IPR004328 BRO1	darkturquoise	0.139499	-0.393294	-0.55636	-0.739641	0.571407	-0.717505	0.70795	-0.074136	-0.653332	-0.602313	0.139143	0.274103	-0.334801	0.311796	0.296101
Solyc01g099660.2.1	Heat shock protein IPR013126 Heat shock protein 70	lightcyan	-0.853518	0.547767	-0.118909	-0.624835	0.825936	0.118352	-0.00828855	0.0574867	-0.6913	0.180359	0.978819	0.443023	-0.987788	-0.698306	0.113842
Solyc04g007060.2.1	Cc-nbs-lrr, resistance protein	brown	0.94713	-0.716332	-0.083779	0.526703	-0.691244	-0.295492	0.224451	-0.0400021	0.521337	-0.252937	-0.994793	-0.487414	0.940473	0.754415	0.0450227
Solyc08g014420.2.1	Mitogen-activated protein kinase 2 IPR008351 JNK MAP kinase	darkturquoise	0.586564	-0.771126	-0.656355	-0.401831	0.235162	-0.811749	0.8008	-0.170168	-0.436144	-0.620544	-0.354895	-0.0857024	0.102196	0.578246	0.36655
Solyc03g032000.2.1	Thioredoxin reductase IPR005982 Thioredoxin reductase	grey60	0.119377	0.232032	0.741409	0.244233	-0.792094	0.0434828	-0.605748	0.25994	0.806461	-0.311837	-0.424706	0.295021	0.578576	0.448613	-0.780818
Solyc04g072400.2.1	Endoribonuclease E-like protein	lightcyan	-0.840855	0.52774	-0.141584	-0.63289	0.842146	0.103258	0.0189531	0.0571136	-0.709757	0.174363	0.976186	0.435171	-0.991591	-0.690916	0.132816
Solyc03g058390.1.1	Unknown Protein	salmon	0.842599	-0.537285	0.141292	0.496846	-0.803268	-0.221701	0.030986	-0.0677199	0.66715	-0.324688	-0.958377	-0.308277	0.959342	0.778352	-0.187592
Solyc04g055200.2.1	Asparagine synthase (Glutamine-hydrolyzing) IPR001962 Asparagine synthase	brown	0.823633	-0.952179	-0.725487	-0.0586487	0.100446	-0.760938	0.868323	0.0632511	-0.299858	-0.365124	-0.579716	-0.418822	0.341545	0.60393	0.569204
Solyc05g053590.2.1	ATP-binding cassette transporter IPR013525 ABC-2 type transporter	darkturquoise	0.73018	-0.913711	-0.86467	0.173324	0.217895	-0.395368	0.854052	-0.127099	-0.395602	0.0447259	-0.458897	-0.726707	0.230485	0.24814	0.84039
Solyc05g018810.2.1	Nucleosome assembly protein 1-like protein 2	darkgreen	-0.517237	0.824711	0.954476	0.20255	-0.530574	0.605486	-0.971183	0.0187904	0.686788	0.100286	0.172817	0.467906	0.0929058	-0.184686	-0.847712
Solyc04g009800.2.1	Calcium-dependent protein kinase 2 IPR002290 Serine_threonine protein kinase	darkred	-0.61785	0.245918	-0.423493	-0.648782	0.947121	-0.0436074	0.319814	-0.0732898	-0.870185	0.120288	0.858014	0.269104	-0.951199	-0.584122	0.383741
Solyc01g066520.2.1	Dihydrolipoyllysine-residue acetyltransferase component of pyruvate dehydrogenase complex IPR015761 Lipoamide Acyltransferase	lightcyan	-0.767938	0.447644	-0.183445	-0.762195	0.866622	-0.0562513	0.122895	0.0607489	-0.752006	-0.00286645	0.934814	0.520244	-0.975384	-0.544136	0.116026
Solyc06g076650.2.1	Enolase IPR000941 Enolase	lightcyan	-0.48146	0.23721	-0.228025	-0.838436	0.79179	-0.287035	0.331764	0.0738248	-0.688553	-0.259016	0.715953	0.56542	-0.764631	-0.180718	0.122826
Solyc03g097270.2.1	Cysteine proteinase inhibitor IPR000010 Proteinase inhibitor I25, cystatin	darkgreen	-0.102167	0.498141	0.90422	0.101456	-0.688472	0.213879	-0.709078	0.0436695	0.791331	-0.31566	-0.18526	0.535183	0.413556	0.351812	-0.905817
Solyc11g040370.1.1	Far upstream element-binding protein 3 IPR018111 K Homology, type 1, subgroup	darkgreen	-0.500845	0.81563	0.967175	-0.00383312	-0.451328	0.392638	-0.866557	0.179877	0.63783	-0.0982797	0.209929	0.663417	0.0602504	-0.0214562	-0.899317
Solyc10g085040.1.1	Soul heme-binding family protein IPR006917 SOUL haem-binding protein	lightcyan	-0.957382	0.740822	0.107032	-0.467053	0.662328	0.363847	-0.26698	0.0163383	-0.487135	0.306466	0.991468	0.455532	-0.925576	-0.791913	-0.0466844
Solyc07g054210.2.1	Protochlorophyllide reductase like protein IPR005979 Light-dependent protochlorophyllide reductase	darkturquoise	0.0737113	-0.433711	-0.69701	-0.718041	0.713786	-0.785793	0.776221	0.179994	-0.804411	-0.427063	0.224658	0.14728	-0.460901	0.149905	0.451968
Solyc03g005600.2.1	Dehydration-responsive protein-like IPR004159 Protein of unknown function DUF248, methyltransferase putative	salmon	0.883278	-0.588369	0.0897795	0.49032	-0.78463	-0.255718	0.0863519	-0.0552416	0.640368	-0.332369	-0.980134	-0.340526	0.97032	0.802948	-0.136761
Solyc01g111170.2.1	Peptidyl-prolyl cis-trans isomerase IPR002130 Peptidyl-prolyl cis-trans isomerase, cyclophilin-type	salmon	0.520381	-0.128693	0.530793	0.538395	-0.956454	0.0604204	-0.408281	0.00316843	0.892902	-0.244718	-0.788057	-0.0961503	0.89774	0.607094	-0.539881
Solyc08g065490.2.1	Serine hydroxymethyltransferase IPR001085 Serine hydroxymethyltransferase	darkred	-0.404064	0.0183355	-0.512105	-0.786588	0.924997	-0.444408	0.518401	0.174539	-0.893726	-0.146719	0.683198	0.33178	-0.830773	-0.28041	0.383169
Solyc11g062310.1.1	Proteasome component ECM29 IPR016024 Armadillo-type fold	brown	0.988139	-0.891014	-0.3795	0.304023	-0.413181	-0.505928	0.531207	-0.0836253	0.209431	-0.349642	-0.910822	-0.499425	0.77049	0.767776	0.278428
Solyc01g096870.2.1	Prolyl-tRNA synthetase IPR004499 Prolyl-tRNA synthetase, class IIa, prokaryotic-type	darkred	-0.298599	-0.00617434	-0.411671	-0.691283	0.77447	-0.493216	0.474468	0.392289	-0.724719	-0.158302	0.552402	0.331428	-0.660039	-0.155772	0.323617
Solyc03g121720.2.1	2-hydroxy-3-oxopropionate reductase IPR015815 3-hydroxyacid dehydrogenase_reductase	grey60	0.559985	-0.152752	0.478122	0.76035	-0.962769	0.227394	-0.403941	-0.000247787	0.919411	0.0238255	-0.809189	-0.313587	0.940214	0.470694	-0.370562
Solyc12g008390.1.1	Golgin candidate 1	salmon	0.845637	-0.519372	0.158277	0.54797	-0.820634	-0.159371	0.0124462	-0.0638133	0.698454	-0.269493	-0.962052	-0.341861	0.980047	0.760251	-0.169865
Solyc08g075530.2.1	Alpha glucosidase-like protein IPR000322 Glycoside hydrolase, family 31	brown	0.995125	-0.870323	-0.335561	0.38986	-0.465348	-0.458191	0.481432	-0.0306006	0.27292	-0.283639	-0.935896	-0.536372	0.814249	0.749139	0.266865
Solyc03g111630.2.1	Programmed cell death 4a IPR003891 Initiation factor eIF-4 gamma, MA3	darkturquoise	0.608027	-0.841153	-0.819034	-0.250189	0.335988	-0.704427	0.891298	-0.190073	-0.533913	-0.366805	-0.326629	-0.316873	0.0559422	0.40548	0.609646
Solyc01g095120.2.1	Alpha_beta hydrolase fold IPR000073 Alpha_beta hydrolase fold-1	brown	0.924977	-0.682237	-0.0283689	0.382737	-0.668456	-0.433131	0.240693	0.0522953	0.514224	-0.395571	-0.962254	-0.31909	0.915098	0.854569	-0.044835
Solyc11g067240.1.1	Vacuolar sorting protein 4b IPR003959 ATPase, AAA-type, core	brown4	-0.921646	0.925894	0.500438	-0.158694	0.236409	0.687702	-0.642357	-0.132369	-0.0266347	0.370231	0.801453	0.458568	-0.616821	-0.719945	-0.358823
Solyc09g059040.2.1	Alcohol dehydrogenase zinc-containing IPR002085 Alcohol dehydrogenase superfamily, zinc-containing	lightcyan	-0.898883	0.669876	0.0224467	-0.311302	0.664019	0.434235	-0.228317	0.128851	-0.488307	0.473987	0.947054	0.267142	-0.883683	-0.864337	0.0952116
Solyc02g087110.2.1	Alpha-dioxygenase IPR002007 Haem peroxidase, animal	lightcyan	-0.7648	0.59857	0.00920169	-0.0518953	0.506417	0.695864	-0.271787	-0.25036	-0.360204	0.622091	0.786858	0.022062	-0.712039	-0.895999	0.172995
Solyc08g074410.2.1	Tryptophanyl-tRNA synthetase IPR002306 Tryptophanyl-tRNA synthetase, class Ib	lightcyan	-0.477927	0.46919	0.353756	-0.649052	0.20492	-0.171096	-0.197184	-0.0814636	-0.109981	-0.469759	0.45161	0.783993	-0.400965	0.0512854	-0.507686
Solyc07g007030.1.1	Transmembrane 9 superfamily protein member 2	brown	0.890208	-0.658446	-0.0371778	0.367093	-0.665882	-0.338675	0.210632	-0.169688	0.492352	-0.418106	-0.939885	-0.319566	0.880859	0.813351	-0.0630002
Solyc04g016360.2.1	S-formylglutathione hydrolase IPR014186 S-formylglutathione hydrolase	salmon	0.526645	-0.122296	0.532483	0.575776	-0.956635	0.128991	-0.405281	-0.0564395	0.900789	-0.193981	-0.786429	-0.130989	0.90656	0.584648	-0.511637
Solyc02g067460.2.1	Porin_voltage-dependent anion-selective channel protein IPR001925 Porin, eukaryotic type	darkgreen	-0.328635	0.476978	0.607223	-0.159792	-0.276039	0.017509	-0.53204	0.474899	0.368225	-0.27552	0.122341	0.551786	0.0156447	0.102923	-0.669172
Solyc07g017510.2.1	Phosphatidylinositol-4-phosphate 5-kinase family protein IPR016034 Phosphatidylinositol-4-phosphate 5-kinase, core, subgroup	brown	0.975155	-0.939062	-0.509482	0.27637	-0.262696	-0.553102	0.652584	0.0117584	0.0669867	-0.277761	-0.836669	-0.550617	0.669533	0.696547	0.424149
Solyc01g005210.2.1	Alpha alpha-trehalose-phosphate synthase (UDP-forming) IPR001830 Glycosyl transferase, family 20	yellowgreen	0.335856	-0.684513	-0.965598	-0.189245	0.66716	-0.434185	0.920356	-0.0231782	-0.7799	0.0953571	0.0225167	-0.487039	-0.267275	-0.0503175	0.922551
Solyc09g009370.2.1	Vacuolar protein sorting-associated protein IPR009291 Protein of unknown function DUF946, plant	brown	0.980067	-0.928107	-0.498699	0.316344	-0.274218	-0.517729	0.642623	0.0460444	0.0913129	-0.227062	-0.839054	-0.577036	0.688113	0.681613	0.445614
Solyc07g008170.2.1	Methyl binding domain protein (Fragment) IPR001739 Methyl-CpG DNA binding	lightcyan	-0.963474	0.784023	0.177432	-0.441209	0.607334	0.426482	-0.324682	-0.0380165	-0.420362	0.304119	0.977765	0.474108	-0.888932	-0.776818	-0.103804
Solyc05g054350.2.1	Epoxide hydrolase IPR000639 Epoxide hydrolase-like	salmon	0.584289	-0.203897	0.428628	0.731489	-0.960984	0.207682	-0.372996	-0.102905	0.883914	-0.0251955	-0.83709	-0.334786	0.940312	0.487758	-0.362792
Solyc07g006180.2.1	Tetratricopeptide repeat protein 4 homolog IPR011990 Tetratricopeptide-like helical	lightcyan	-0.953349	0.738005	0.105941	-0.48225	0.671359	0.34688	-0.253252	0.0210837	-0.493485	0.295084	0.994225	0.468816	-0.928354	-0.778829	-0.045802
Solyc04g082670.2.1	Dolichyl-diphosphooligosaccharide--protein glycosyltransferase subunit 1 IPR007676 Ribophorin I	brown	0.986839	-0.894416	-0.384264	0.364852	-0.430782	-0.463688	0.508609	-0.0890357	0.219844	-0.293476	-0.923007	-0.554573	0.779113	0.726678	0.292269
Solyc12g096220.1.1	60S ribosomal protein L7 IPR005512 Rop nucleotide exchanger, PRONE	brown	0.962929	-0.845446	-0.324367	0.496583	-0.508949	-0.340994	0.40152	-0.105497	0.305368	-0.17025	-0.942435	-0.638559	0.822298	0.649176	0.272743
Solyc03g111200.2.1	Adenylate kinase IPR006259 Adenylate kinase, subfamily	salmon	0.551315	-0.139097	0.541287	0.5435	-0.9699	0.0704537	-0.393165	-0.0554027	0.911627	-0.253827	-0.808199	-0.0943853	0.927026	0.637829	-0.534029
Solyc01g073740.2.1	Citrate synthase IPR010109 Citrate synthase, eukaryotic	brown	0.841381	-0.835143	-0.391672	-0.0931728	-0.213723	-0.802675	0.6149	0.0589351	0.011037	-0.64017	-0.730511	-0.182386	0.548899	0.851782	0.15899
Solyc08g083250.2.1	Purple acid phosphatase IPR008963 Purple acid phosphatase-like, N-terminal	lightcyan	-0.835686	0.638473	0.0342468	-0.253206	0.629973	0.412703	-0.205948	0.129952	-0.446628	0.506653	0.897333	0.241868	-0.821768	-0.830418	0.124137
Solyc02g093900.2.1	Cytochrome c1 IPR002326 Cytochrome c1	brown	0.958923	-0.859005	-0.352707	0.364797	-0.420959	-0.485626	0.492424	-0.017049	0.227028	-0.262004	-0.896632	-0.530798	0.762866	0.714882	0.277693
Solyc05g052760.2.1	1-phosphatidylinositol-4 5-bisphosphate phosphodiesterase IPR017946 PLC-like phosphodiesterase, TIM beta_alpha-barrel domain	darkturquoise	0.757784	-0.928498	-0.780438	-0.188154	0.214309	-0.75828	0.919104	-0.112636	-0.412995	-0.417462	-0.480382	-0.355992	0.227333	0.565284	0.594182
Solyc07g045240.2.1	RNA-binding protein-like IPR012677 Nucleotide-binding, alpha-beta plait	brown4	-0.648404	0.839143	0.814194	0.18049	-0.326169	0.611544	-0.910447	0.243654	0.49214	0.27405	0.342038	0.388117	-0.103493	-0.402899	-0.680223
Solyc08g014550.2.1	Ribosomal L9-like protein IPR000702 Ribosomal protein L6	salmon	0.649068	-0.386245	0.120981	0.757179	-0.712466	0.0888694	-0.100996	0.268417	0.64433	0.160752	-0.781401	-0.55691	0.830644	0.385922	0.00695988
Solyc10g086190.1.1	Adenosine kinase IPR001805 Adenosine kinase	salmon	0.727117	-0.36856	0.311707	0.660353	-0.923983	0.0100784	-0.199445	-0.0261884	0.821465	-0.148465	-0.925907	-0.346618	0.988913	0.638121	-0.281464
Solyc01g108150.2.1	Oxidoreductase zinc-binding dehydrogenase family protein IPR002085 Alcohol dehydrogenase superfamily, zinc-containing	darkturquoise	0.684578	-0.922712	-0.886529	-0.136841	0.34491	-0.708096	0.960087	0.0291231	-0.528719	-0.227174	-0.376938	-0.468313	0.112651	0.387749	0.747901
Solyc12g095930.1.1	Serine hydroxymethyltransferase IPR001085 Serine hydroxymethyltransferase	brown	0.635983	-0.670017	-0.392117	-0.352466	0.0695666	-0.89895	0.697178	0.225395	-0.183043	-0.654122	-0.429823	0.0749542	0.274217	0.76424	0.185436
Solyc11g072640.1.1	Mitochondrial trans-2-enoyl-CoA reductase IPR002085 Alcohol dehydrogenase superfamily, zinc-containing	darkred	-0.400992	-0.000412404	-0.587664	-0.734739	0.981855	-0.335276	0.564806	0.0403173	-0.947092	-0.0398796	0.710855	0.230655	-0.861098	-0.363506	0.495891
Solyc02g084920.2.1	Proteasome subunit beta type IPR001353 Proteasome, subunit alpha_beta	lightcyan	-0.815913	0.555992	-0.0327942	-0.728061	0.785418	-0.0107312	0.00245107	0.204592	-0.632249	0.00144957	0.944098	0.603318	-0.934573	-0.5276	-0.00728363
Solyc01g088090.2.1	Hydrolase alpha_beta fold family protein IPR000073 Alpha_beta hydrolase fold-1	lightcyan	-0.84774	0.540462	-0.148683	-0.56611	0.836583	0.199353	-0.000491738	-0.0137587	-0.698949	0.257635	0.981463	0.368548	-0.987833	-0.74986	0.172516
Solyc09g090520.2.1	Heterogeneous nuclear ribonucleoprotein A3 IPR012677 Nucleotide-binding, alpha-beta plait	brown4	-0.769147	0.963171	0.848337	-0.0860349	-0.177137	0.597337	-0.868479	-0.0328987	0.384356	0.10575	0.518098	0.636873	-0.266408	-0.37067	-0.751417
Solyc10g008140.2.1	Prohibitin 1-like protein IPR000163 Prohibitin	lightcyan	-0.649684	0.379415	-0.155749	-0.637111	0.744205	-0.0978258	0.111406	0.308298	-0.626328	0.013246	0.796101	0.44099	-0.818315	-0.446198	0.101722
Solyc05g054980.2.1	Protein phosphatase 2A regulatory subunit B_apos-like protein IPR011992 EF-Hand type	brown	0.945251	-0.739448	-0.13781	0.554005	-0.658284	-0.262884	0.248888	-0.0550334	0.480737	-0.198487	-0.983685	-0.55143	0.916339	0.703512	0.108195
Solyc02g021470.2.1	Cullin 4 IPR001373 Cullin, N-terminal	brown	0.97239	-0.864339	-0.381303	0.519107	-0.455139	-0.310384	0.455185	-0.124517	0.258586	-0.108588	-0.918838	-0.681988	0.795309	0.608156	0.359551
Solyc10g005110.2.1	Coproporphyrinogen III oxidase aerobic IPR001260 Coproporphyrinogen III oxidase	darkred	-0.508852	0.102742	-0.517152	-0.708927	0.970003	-0.271102	0.451203	0.117131	-0.920571	0.0315177	0.778989	0.256112	-0.910208	-0.465223	0.440148
Solyc11g007960.1.1	Kelch domain-containing protein 3 IPR015915 Kelch-type beta propeller	salmon	0.716752	-0.341617	0.350971	0.576189	-0.92224	-0.0313631	-0.199667	-0.0912754	0.823194	-0.254987	-0.911846	-0.240944	0.97767	0.70207	-0.35472
Solyc12g009140.1.1	Proteasome subunit alpha type IPR001353 Proteasome, subunit alpha_beta	lightcyan	-0.955197	0.867364	0.400026	-0.534369	0.438964	0.312843	-0.4525	-0.0291754	-0.247247	0.0634536	0.904855	0.717016	-0.783377	-0.573823	-0.391549
Solyc03g095900.2.1	1-aminocyclopropane-1-carboxylate oxidase-like protein IPR005123 Oxoglutarate and iron-dependent oxygenase	darkslateblue	-0.571621	0.642547	0.37548	0.523663	-0.0842818	0.973344	-0.670649	-0.178056	0.228229	0.840088	0.391298	-0.215648	-0.211714	-0.811072	-0.0776227
Solyc04g007460.2.1	Octicosapeptide_Phox_Bem1p domain-containing protein IPR000270 Octicosapeptide_Phox_Bem1p	grey60	0.217977	0.213866	0.796602	0.314834	-0.89583	0.148435	-0.613409	-0.00757867	0.920891	-0.327997	-0.521036	0.266894	0.709759	0.533411	-0.795195
Solyc03g006870.2.1	Phosphoglucomutase IPR016055 Alpha-D-phosphohexomutase, alpha_beta_alpha I, II and III	salmon	0.8649	-0.575828	0.0685153	0.646873	-0.784755	-0.134041	0.0519226	0.0842444	0.658766	-0.125764	-0.966777	-0.485948	0.975026	0.670718	-0.0348418
Solyc03g121700.2.1	Nucleosome assembly protein 1-like protein 4	grey60	0.210014	0.216801	0.77551	0.575752	-0.957148	0.315648	-0.703123	0.0372662	0.972062	-0.0500296	-0.552288	0.0401028	0.745275	0.347301	-0.702229
Solyc11g012970.1.1	Aminoacylase-1 IPR010159 N-acyl-L-amino-acid amidohydrolase	lightcyan	-0.900243	0.683992	0.10228	-0.650595	0.700614	0.12582	-0.15807	0.152196	-0.524267	0.0862252	0.971486	0.620132	-0.919462	-0.604209	-0.104389
Solyc09g010280.2.1	Os08g0482100 protein (Fragment) IPR011685 LETM1-like	darkred	-0.368786	-0.0642187	-0.681732	-0.599866	0.992742	-0.260182	0.590085	0.0702158	-0.972821	0.116503	0.683533	0.0517404	-0.849069	-0.465137	0.62979
Solyc07g008370.2.1	60S ribosomal protein L7 IPR005998 Ribosomal protein L7, eukaryotic	brown	0.976602	-0.85378	-0.328139	0.476738	-0.501117	-0.360962	0.423136	-0.102237	0.301508	-0.192852	-0.944952	-0.621359	0.826477	0.675033	0.276557
Solyc01g096990.2.1	Guanine nucleotide exchange factor Vps9 IPR013995 Vacuolar sorting protein 9, subgroup	darkred	-0.122795	-0.222492	-0.680911	-0.526066	0.868761	-0.361862	0.696804	0.18072	-0.843402	0.00612514	0.468904	0.00699301	-0.621571	-0.210955	0.640109
Solyc07g017900.2.1	Aldose 1-epimerase family protein IPR008183 Aldose 1-epimerase	salmon	0.856379	-0.600622	0.0686869	0.358679	-0.711008	-0.41595	0.142037	0.0540431	0.560813	-0.441284	-0.936951	-0.238436	0.900417	0.852958	-0.172656
Solyc11g069430.1.1	Aquaporin 1 IPR012269 Aquaporin	brown	0.734293	-0.929538	-0.840511	0.140118	0.174231	-0.522493	0.825952	-0.100946	-0.380995	-0.0343607	-0.496681	-0.676348	0.243096	0.2956	0.753673
Solyc11g010450.1.1	Phosphofructokinase family protein IPR012004 Pyrophosphate-dependent phosphofructokinase TP0108	darkred	-0.586921	0.210864	-0.466386	-0.585501	0.945174	-0.0176957	0.341028	-0.0861961	-0.872424	0.202118	0.833022	0.174003	-0.929396	-0.613329	0.450865
Solyc02g050260.2.1	Protease II (Oligopeptidase B) IPR002470 Peptidase S9A, prolyl oligopeptidase	brown	0.994918	-0.877858	-0.347175	0.36552	-0.455138	-0.471565	0.493576	-0.0783672	0.255241	-0.306179	-0.933533	-0.528257	0.803481	0.75709	0.263978
Solyc11g043210.1.1	Dynamin-2 IPR000375 Dynamin central region	darkturquoise	0.117387	-0.308054	-0.56557	-0.149773	0.499719	-0.108917	0.553039	-0.180377	-0.518675	0.0931423	0.146638	-0.220506	-0.261098	-0.116699	0.597227
Solyc10g078740.1.1	Enoyl reductase	salmon	0.561845	-0.156956	0.500107	0.643363	-0.970132	0.155211	-0.392815	-0.0650253	0.909355	-0.130683	-0.818091	-0.208172	0.936621	0.561105	-0.457792
Solyc01g108630.2.1	Nitrite reductase IPR006067 Nitrite and sulphite reductase 4Fe-4S region	grey60	-0.0669951	0.414976	0.696006	0.628526	-0.729547	0.677011	-0.779045	-0.21261	0.793614	0.285273	-0.245339	-0.0671351	0.457697	-0.0786662	-0.529265
Solyc03g034430.1.1	Eukaryotic translation initiation factor 5 IPR002735 Translation initiation factor IF2_IF5	brown4	-0.910803	0.944262	0.567809	-0.0808169	0.135638	0.709517	-0.730101	-0.11917	0.0671932	0.386335	0.744875	0.440295	-0.549297	-0.714023	-0.424409
Solyc07g005600.2.1	Transmembrane 9 superfamily protein member 4	salmon	0.805782	-0.502547	0.129989	0.6977	-0.836839	0.00150513	-0.0558354	-0.138054	0.702304	-0.0854309	-0.951414	-0.50065	0.96644	0.599175	-0.100955
Solyc03g097910.2.1	Dihydroorotate dehydrogenase family protein IPR005720 Dihydroorotate dehydrogenase, class 1, core	darkred	-0.478602	0.0842257	-0.543076	-0.506299	0.877905	-0.0108215	0.374972	-0.333909	-0.868071	0.190723	0.706422	0.0316761	-0.849448	-0.583086	0.491673
Solyc11g071770.1.1	Elongation factor Tu family protein IPR000795 Protein synthesis factor, GTP-binding	brown	0.992907	-0.869402	-0.350232	0.38726	-0.44824	-0.442198	0.495514	-0.0442512	0.258297	-0.270137	-0.924462	-0.543056	0.802888	0.738896	0.286529
Solyc09g010330.2.1	Nascent polypeptide-associated complex subunit beta IPR002715 Nascent polypeptide-associated complex NAC	brown4	-0.63672	0.884738	0.885977	-0.0601992	-0.272785	0.458737	-0.828511	0.0937718	0.473917	0.00746815	0.387815	0.674626	-0.13027	-0.201298	-0.802268
Solyc09g090190.2.1	Dehydration-responsive protein-like IPR004159 Protein of unknown function DUF248, methyltransferase putative	salmon	0.907543	-0.636984	0.0296165	0.446936	-0.736369	-0.314254	0.155794	-0.0531777	0.58283	-0.367394	-0.978747	-0.342115	0.948317	0.825313	-0.0926856
Solyc01g097760.2.1	Ribosomal protein L7a IPR001921 Ribosomal protein L7A	salmon	0.714733	-0.363552	0.307239	0.655676	-0.915183	0.0073859	-0.204951	-0.0790344	0.810221	-0.147371	-0.916016	-0.349247	0.972678	0.62437	-0.28584
Solyc07g064160.2.1	Thiazole biosynthetic enzyme IPR002922 Thiamine biosynthesis Thi4 protein	salmon	0.915364	-0.654271	0.0145037	0.500337	-0.743823	-0.316662	0.152539	0.033427	0.587231	-0.305029	-0.992734	-0.397678	0.960065	0.794506	-0.0624896
Solyc03g007810.2.1	Pyruvate kinase IPR001697 Pyruvate kinase	brown	0.955919	-0.74826	-0.119423	0.443326	-0.642934	-0.399341	0.285732	0.0450291	0.46779	-0.326723	-0.982682	-0.436558	0.912148	0.802486	0.0484463
Solyc07g005820.2.1	heat shock protein IPR013126 Heat shock protein 70	salmon	0.636452	-0.252735	0.371969	0.771879	-0.932696	0.207489	-0.307502	-0.0869741	0.86381	0.0226105	-0.854929	-0.398277	0.956165	0.490993	-0.274473
Solyc07g066430.2.1	GTP-binding protein IPR004396 Conserved hypothetical protein CHP00092	darkturquoise	0.160529	-0.330928	-0.319047	-0.462403	0.2893	-0.752644	0.460178	0.36764	-0.354789	-0.414083	-0.0151164	0.189896	-0.12597	0.308118	0.138038
Solyc01g096540.2.1	AT5g06970_MOJ9_14 IPR008528 Protein of unknown function DUF810	brown	0.989366	-0.853718	-0.296591	0.335545	-0.489239	-0.493075	0.462577	-0.0787836	0.290179	-0.363291	-0.943019	-0.468041	0.82044	0.799328	0.196358
Solyc12g040510.1.1	Guanine nucleotide-binding protein beta subunit-like protein IPR020472 G-protein beta WD-40 repeat, region	salmon	0.806717	-0.48874	0.195907	0.577339	-0.855324	-0.14758	-0.0572064	-0.0698343	0.724517	-0.244334	-0.959215	-0.350561	0.976822	0.718582	-0.214241
Solyc02g093290.2.1	Nicotinate phosphoribosyltransferase-like protein IPR006405 Nicotinate phosphoribosyltransferase putative	darkred	-0.0778738	-0.327862	-0.760934	-0.699758	0.901564	-0.598494	0.793653	0.0973445	-0.941893	-0.20084	0.430077	0.091691	-0.648478	-0.0951051	0.607404
Solyc07g014700.2.1	Dolichyl-diphosphooligosaccharide--protein glycosyltransferase subunit 2 IPR008814 Ribophorin II	brown	0.954899	-0.974843	-0.597378	0.232589	-0.196217	-0.561461	0.699304	-0.108145	-0.02807	-0.274319	-0.805335	-0.590684	0.604157	0.645556	0.483328
Solyc03g117330.2.1	Prolyl-tRNA synthetase IPR004499 Prolyl-tRNA synthetase, class IIa, prokaryotic-type	salmon	0.814956	-0.487194	0.186102	0.650459	-0.850857	-0.08764	-0.0529804	0.071789	0.740398	-0.145686	-0.957559	-0.416279	0.992225	0.679872	-0.155304
Solyc03g118650.2.1	Aldose 1-epimerase-like protein IPR015443 Aldose-1-epimerase	darkgreen	-0.58857	0.872122	0.940912	0.00570262	-0.392509	0.508648	-0.896966	0.0340471	0.577257	-0.00276416	0.29522	0.620044	-0.0295777	-0.152179	-0.860686
Solyc11g073200.1.1	Legumin 11S-globulin IPR014710 RmlC-like jelly roll fold	salmon	0.756959	-0.430906	0.22772	0.599827	-0.818368	-0.15273	-0.071606	0.159997	0.726808	-0.160972	-0.898909	-0.327201	0.94292	0.671978	-0.201328
Solyc05g052600.2.1	Fructose-1 6-bisphosphatase class 1 IPR000146 Fructose-1,6-bisphosphatase IPR000719 Protein kinase, core	salmon	0.781415	-0.471553	0.157847	0.742792	-0.836835	0.00513357	-0.0823789	0.0712636	0.728224	-0.00532889	-0.929683	-0.512363	0.968294	0.560308	-0.081895
Solyc08g082850.2.1	Uncharacterized ABC transporter ATP-binding protein C29A3.09c IPR003439 ABC transporter-like	brown	0.962385	-0.819896	-0.260677	0.363041	-0.528997	-0.440391	0.399196	-0.161961	0.321941	-0.357994	-0.94468	-0.467066	0.825497	0.770913	0.150415
Solyc08g079830.2.1	Cu_Zn-superoxide dismutase copper chaperone IPR001424 Superoxide dismutase, copper_zinc binding	lightcyan	-0.950401	0.729625	0.102862	-0.53052	0.679865	0.303509	-0.237594	0.0115844	-0.507996	0.236883	0.994453	0.508079	-0.936328	-0.745383	-0.0668221
Solyc08g079070.2.1	Transaldolase IPR001585 Transaldolase	brown	0.886805	-0.777282	-0.225897	0.137612	-0.433957	-0.658707	0.438227	0.116408	0.249915	-0.53147	-0.852654	-0.253232	0.726778	0.858812	0.0507417
Solyc10g006330.2.1	Unknown Protein	salmon	0.797202	-0.469637	0.182671	0.712785	-0.851265	-0.0272371	-0.0770058	0.066582	0.745815	-0.0643627	-0.94322	-0.461682	0.985457	0.614367	-0.120713
Solyc07g007930.2.1	Alkaline alpha galactosidase 2 IPR008811 Raffinose synthase	darkolivegreen	0.187847	-0.00350174	0.167268	0.966633	-0.527129	0.686534	-0.393819	-0.0769958	0.522337	0.743565	-0.368323	-0.712108	0.469669	-0.298068	0.111666
Solyc03g097700.2.1	O-methyltransferase IPR016461 O-methyltransferase, COMT, eukaryota	lightcyan	-0.848777	0.63126	-0.00966455	-0.0988224	0.59396	0.594604	-0.266052	-0.0391484	-0.4378	0.665994	0.87607	0.061153	-0.81438	-0.969725	0.18421
Solyc04g079180.2.1	Unknown Protein	darkgreen	-0.0715726	0.44833	0.894153	0.006702	-0.703078	0.0576172	-0.681526	0.116318	0.778187	-0.45551	-0.224796	0.606903	0.426146	0.447566	-0.956108
Solyc12g096550.1.1	Pheophorbide a oxygenase family IPR013626 Pheophorbide a oxygenase	darkturquoise	0.777849	-0.947377	-0.842686	0.158114	0.173998	-0.504225	0.864519	0.0169404	-0.357059	-0.0131559	-0.514351	-0.692402	0.285102	0.331904	0.804348
Solyc11g028100.1.1	Elongation factor 1-gamma IPR001662 Translation elongation factor EF1B, gamma chain, conserved	brown	0.951579	-0.86898	-0.356198	0.270002	-0.424601	-0.557811	0.49381	-0.102666	0.2014	-0.384387	-0.89905	-0.451185	0.746088	0.760391	0.217025
Solyc07g065490.2.1	Dek protein IPR014876 DEK, C-terminal	grey60	-0.00104686	0.408184	0.826825	0.635284	-0.877098	0.576171	-0.839052	-0.0395498	0.940855	0.170654	-0.360938	0.0100376	0.592304	0.0834667	-0.6794
Solyc01g067100.2.1	Cullin 1-like protein C IPR001373 Cullin, N-terminal	brown	0.958286	-0.95872	-0.555332	0.158856	-0.204554	-0.632574	0.702461	-0.0772191	-0.0126217	-0.371253	-0.804939	-0.489486	0.610455	0.720645	0.417709
Solyc01g028860.2.1	YTH domain family 2 (Predicted) IPR007275 YT521-B-like protein	darkgreen	-0.12549	0.522087	0.869492	0.565761	-0.81316	0.633485	-0.8936	-0.0816301	0.898932	0.172507	-0.236793	0.109075	0.483579	0.00162289	-0.724939
Solyc03g025270.2.1	rRNA 2_apos-O-methyltransferase fibrillarin IPR000692 Fibrillarin	salmon	0.873914	-0.581734	0.106946	0.477664	-0.786268	-0.304424	0.0779009	0.0256079	0.644997	-0.346985	-0.976891	-0.313991	0.966326	0.814759	-0.161986
Solyc05g013070.2.1	Kinase family protein IPR016253 Integrin-linked protein kinase	darkred	-0.46601	0.0857645	-0.528616	-0.540544	0.92197	-0.136022	0.430281	0.114963	-0.863341	0.177866	0.728951	0.103588	-0.845653	-0.518546	0.503651
Solyc12g014210.1.1	RNA binding protein IPR000504 RNA recognition motif, RNP-1	darkgreen	-0.431528	0.748243	0.96837	-0.0182578	-0.518848	0.308135	-0.856596	0.190153	0.66967	-0.203844	0.118967	0.672038	0.129541	0.0778979	-0.952421
Solyc01g104700.2.1	GTP-binding nuclear protein Ran-A1 IPR018210 GTP-binding nuclear protein, Ran, conserved site IPR002041 Ran GTPase	white	0.0987136	0.0327552	0.247695	-0.47731	-0.0949404	-0.473789	0.0606728	0.160531	0.126126	-0.669367	-0.0809105	0.581067	0.116345	0.579867	-0.404265
Solyc04g076380.2.1	Cytochrome P450 NADPH-reductase IPR015702 NADPH Cytochrome P450 Reductase	brown	0.980595	-0.907614	-0.442076	0.434162	-0.394795	-0.393589	0.525572	-0.122917	0.185432	-0.175998	-0.903158	-0.655694	0.756405	0.637872	0.386879
Solyc06g009190.2.1	Pectinesterase IPR000070 Pectinesterase, catalytic	brown	0.921483	-0.936878	-0.553794	0.18945	-0.179537	-0.610641	0.687333	0.14994	-0.0174612	-0.310452	-0.770745	-0.512823	0.587134	0.672616	0.439234
Solyc07g006890.1.1	Cytochrome P450	darkred	-0.355281	-0.0554041	-0.591873	-0.786313	0.948637	-0.465554	0.58663	0.13477	-0.938939	-0.150946	0.652817	0.274137	-0.82432	-0.271178	0.446441
Solyc07g042250.2.1	chaperonin IPR017416 Chaperonin 21, chloroplast IPR018369 Chaperonin Cpn10, conserved site	lightcyan	-0.939997	0.704459	0.0571887	-0.460502	0.698259	0.34405	-0.219421	0.0560873	-0.524331	0.334664	0.992893	0.415762	-0.937148	-0.804063	0.0118172
Solyc01g108250.2.1	Vacuolar import and degradation protein VID27 IPR013863 Vacuolar import and degradation, Vid27-related	darkturquoise	0.400665	-0.733205	-0.913873	-0.43474	0.629293	-0.695916	0.975402	-0.112001	-0.774873	-0.270399	-0.043089	-0.241569	-0.23113	0.212855	0.741916
Solyc02g088690.2.1	UDP-glucose 6-dehydrogenase IPR001732 UDP-glucose_GDP-mannose dehydrogenase, N-terminal	salmon	0.79048	-0.454017	0.219109	0.65489	-0.879304	-0.0420639	-0.10066	-0.0560311	0.762289	-0.149542	-0.953999	-0.405337	0.99158	0.663175	-0.196749
Solyc03g116790.2.1	Chaperone protein dnaJ IPR012724 Chaperone DnaJ	lightcyan	-0.783154	0.474907	-0.200517	-0.501634	0.847742	0.158657	0.0621946	0.206215	-0.698089	0.326162	0.942836	0.28829	-0.945409	-0.737887	0.262499
Solyc04g063230.2.1	Dehydration-responsive family protein IPR004159 Protein of unknown function DUF248, methyltransferase putative	salmon	0.848366	-0.55453	0.14188	0.333077	-0.763971	-0.378286	0.0904218	0.0212033	0.624528	-0.498573	-0.945614	-0.171169	0.93438	0.897206	-0.243459
Solyc05g054710.2.1	Beta-hexosaminidase b IPR001540 Glycoside hydrolase, family 20	brown	0.738389	-0.935847	-0.839338	0.100983	0.175744	-0.537324	0.837998	-0.188298	-0.394562	-0.0828515	-0.500062	-0.647741	0.239739	0.322747	0.731941
Solyc12g011000.1.1	Citrate synthase IPR010953 Citrate synthase, type II	yellowgreen	0.446814	-0.61613	-0.709911	0.54034	0.161091	0.119581	0.49983	-0.0887334	-0.274694	0.592535	-0.282893	-0.953016	0.139008	-0.234439	0.861678
Solyc01g067750.2.1	Shikimate dehydrogenase IPR001381 Dehydroquinase class I	lightcyan	-0.696129	0.362039	-0.285282	-0.697395	0.886311	0.0050217	0.198033	-0.139361	-0.792359	0.0538582	0.890739	0.386655	-0.953536	-0.565587	0.227388
Solyc01g008370.2.1	26S proteasome regulatory subunit IPR000555 Mov34_MPN_PAD-1	brown4	-0.57087	0.579245	0.392855	-0.484289	0.164036	0.144544	-0.33106	-0.337217	-0.0690048	-0.248123	0.502569	0.665628	-0.42018	-0.154858	-0.485391
Solyc07g008720.2.1	Nascent polypeptide-associated complex subunit beta IPR002715 Nascent polypeptide-associated complex NAC	darkgreen	-0.437722	0.782468	0.968746	0.190541	-0.565447	0.558906	-0.928252	0.0173568	0.729381	0.025254	0.109225	0.488663	0.165182	-0.0705728	-0.870713
Solyc06g068950.2.1	Phosphoethanolamine N-methyltransferase IPR013216 Methyltransferase type 11	salmon	0.835592	-0.517617	0.161393	0.607007	-0.850097	-0.121416	-0.0283398	-0.0492185	0.717651	-0.215043	-0.975706	-0.397037	0.991912	0.714608	-0.165923
Solyc03g114500.2.1	Enolase IPR000941 Enolase	salmon	0.735078	-0.3851	0.285365	0.540636	-0.870838	-0.0410916	-0.135019	-0.113202	0.764197	-0.275874	-0.904088	-0.26309	0.953859	0.708475	-0.301151
Solyc01g101240.2.1	Aspartic proteinase IPR001461 Peptidase A1	darkred	-0.376188	-0.018025	-0.588704	-0.610897	0.941186	-0.253576	0.537935	0.105367	-0.897522	0.0755077	0.672415	0.110772	-0.809989	-0.412158	0.543059
Solyc09g010520.2.1	ADP-ribosylation factor GTPase activating protein 1 IPR001164 Arf GTPase activating protein	grey60	-0.366581	0.689663	0.822212	0.559015	-0.602233	0.853234	-0.935299	-0.0687779	0.744152	0.429369	0.0333777	0.0635552	0.235083	-0.314055	-0.594333
Solyc03g005020.2.1	Lipase IPR006693 AB-hydrolase associated lipase region	lightcyan	-0.910412	0.648501	-0.0120218	-0.550155	0.752227	0.270988	-0.134587	-0.0496943	-0.598643	0.24753	0.99295	0.441908	-0.965856	-0.755584	0.0394574
Solyc01g090690.2.1	Elongation factor G IPR004540 Translation elongation factor EFG_EF2	lightcyan	-0.88405	0.878552	0.52987	-0.495486	0.296007	0.266751	-0.51459	0.204219	-0.0863366	-0.0238062	0.802581	0.797818	-0.641778	-0.428414	-0.513049
Solyc10g047630.1.1	Nitrilase_cyanide hydratase and apolipoprotein N-acyltransferase IPR003010 Nitrilase_cyanide hydratase and apolipoprotein N-acyltransferase	lightcyan	-0.885428	0.666619	0.0856506	-0.664137	0.711905	0.127927	-0.133256	0.167837	-0.536784	0.0649928	0.966597	0.618796	-0.917498	-0.585157	-0.0902
Solyc11g027880.1.1	Phosphatidylinositol transfer protein SFH5 IPR001251 Cellular retinaldehyde-binding_triple function, C-terminal	salmon	0.881823	-0.589922	0.0628827	0.634626	-0.793205	-0.138985	0.0608332	-0.0207249	0.655595	-0.159927	-0.98401	-0.481367	0.982573	0.694024	-0.0501401
Solyc03g007670.2.1	SGT1 IPR007699 SGS	grey	0.121642	-0.206609	-0.169304	0.225043	-0.107282	0.0409454	-0.00737946	-0.287235	-0.00784374	0.14603	-0.189956	-0.380189	0.098391	-0.0963936	0.130167
Solyc12g011160.1.1	Enoyl-CoA-hydratase IPR001753 Crotonase, core	darkslateblue	-0.121705	0.41287	0.571009	0.53973	-0.548671	0.775744	-0.659365	-0.427357	0.623897	0.324319	-0.120567	-0.0970107	0.316083	-0.168718	-0.388125
Solyc11g006690.1.1	40S ribosomal protein S17-like protein IPR001210 Ribosomal protein S17e	grey60	0.152726	0.260907	0.715349	0.614532	-0.841518	0.428539	-0.665985	0.170123	0.909544	0.10153	-0.445656	-0.0277155	0.665822	0.229185	-0.572871
Solyc11g007020.1.1	Diphosphomevalonate decarboxylase-like protein IPR005935 Diphosphomevalonate decarboxylase	salmon	0.816569	-0.536256	0.0770185	0.619914	-0.775642	-0.0519377	0.0161823	-0.10595	0.639633	-0.151668	-0.931177	-0.467647	0.935232	0.634359	-0.0698332
Solyc07g008160.2.1	Nuclear pore complex protein Nup155 IPR004870 Nucleoporin, non-repetitive_WGA-negative	brown	0.454473	-0.38705	-0.0603122	0.0708226	-0.277435	-0.523584	0.179139	0.372047	0.179616	-0.28946	-0.46439	-0.0540289	0.40307	0.480837	-0.0345453
Solyc07g037960.1.1	Ectonucleotide pyrophosphatase_phosphodiesterase 1 IPR002591 Type I phosphodiesterase_nucleotide pyrophosphatase_phosphate transferase	white	0.867098	-0.681911	-0.086079	0.0655737	-0.476405	-0.657335	0.388723	0.114531	0.335223	-0.63715	-0.833008	-0.0838495	0.754107	0.959881	-0.0749395
Solyc03g043660.2.1	Pro-apoptotic serine protease nma111-like protein IPR009003 Peptidase, trypsin-like serine and cysteine	lightcyan	-0.871125	0.646603	-0.0012488	-0.347344	0.665328	0.447704	-0.198524	-0.149942	-0.512235	0.409407	0.932099	0.288195	-0.884281	-0.837556	0.0889881
Solyc01g100370.2.1	Universal stress protein IPR006016 UspA	darkred	-0.557193	0.166585	-0.455233	-0.774471	0.964581	-0.255611	0.408314	0.0630396	-0.90511	-0.0345829	0.81539	0.349637	-0.934053	-0.445203	0.359511
Solyc12g098150.1.1	Voltage-gated potassium channel beta subunit IPR005399 Potassium channel, voltage-dependent, beta subunit, KCNAB-related	salmon	0.616394	-0.262008	0.413896	0.523653	-0.920598	-0.0455329	-0.28314	0.0293238	0.822872	-0.285522	-0.850439	-0.155419	0.917703	0.66226	-0.450839
Solyc03g097110.2.1	RNA recognition motif-containing protein IPR001395 Aldo_keto reductase	lightcyan	-0.962358	0.800169	0.257141	-0.569063	0.571164	0.255014	-0.339694	0.0909062	-0.385938	0.119836	0.95954	0.646918	-0.871221	-0.64005	-0.244148
Solyc01g057830.2.1	30S ribosomal protein S1 IPR003029 Ribosomal protein S1, RNA binding domain	grey60	0.63306	-0.247722	0.408197	0.721821	-0.946494	0.109053	-0.315619	0.0695163	0.880162	-0.0443707	-0.860531	-0.324457	0.963809	0.545092	-0.329503
Solyc10g081240.1.1	Protein grpE IPR000740 GrpE nucleotide exchange factor	lightcyan	-0.956032	0.763382	0.17198	-0.511899	0.631736	0.293691	-0.286453	0.134212	-0.442797	0.234251	0.980487	0.542394	-0.900196	-0.719533	-0.120976
Solyc04g056390.2.1	Isopentenyl-diphosphate delta-isomerase IPR011876 Isopentenyl-diphosphate delta-isomerase, type 1	lightcyan	-0.910871	0.667252	0.0426205	-0.629219	0.723119	0.208224	-0.152529	-0.057836	-0.570619	0.126832	0.982374	0.545295	-0.950967	-0.672082	-0.0511103
Solyc06g053570.2.1	Tpr protein (Fragment)	salmon	0.745728	-0.377236	0.278604	0.682266	-0.876527	0.0123574	-0.147406	0.0298748	0.796866	-0.102424	-0.904852	-0.359291	0.976966	0.626512	-0.217786
Solyc04g076320.2.1	Argininosuccinate lyase IPR009049 Argininosuccinate lyase	brown	0.989488	-0.839007	-0.271669	0.386976	-0.511964	-0.468081	0.436842	0.0099249	0.325041	-0.318969	-0.950227	-0.484325	0.841724	0.783989	0.195351
Solyc02g066950.2.1	Alpha amylase 2 (IC) IPR006589 Glycosyl hydrolase, family 13, subfamily, catalytic region	salmon	0.804873	-0.492651	0.136494	0.743678	-0.838159	0.0138248	-0.0632582	-0.0222469	0.720119	-0.0202223	-0.946263	-0.525995	0.976552	0.57281	-0.0734685
Solyc02g067690.2.1	Glucosyltransferase-like protein IPR002213 UDP-glucuronosyl_UDP-glucosyltransferase	salmon	0.876006	-0.594483	0.0496412	0.646002	-0.793789	-0.119106	0.054825	-0.0874759	0.644749	-0.143264	-0.984557	-0.50635	0.97468	0.669574	-0.0423355
Solyc03g005260.2.1	Sulfate adenylyltransferase IPR002650 ATP-sulfurylase	lightcyan	-0.695573	0.387869	-0.179681	-0.815016	0.847984	-0.192029	0.181695	0.202648	-0.734606	-0.108483	0.876505	0.572893	-0.920463	-0.416714	0.0934687
Solyc10g080900.1.1	3-oxoacyl-reductase IPR002347 Glucose_ribitol dehydrogenase	lightcyan	-0.907878	0.745154	0.140558	-0.105349	0.501047	0.660498	-0.402261	-0.0823401	-0.327363	0.622601	0.884454	0.162842	-0.784583	-0.949856	0.0338462
Solyc02g067180.2.1	Cystathionine gamma synthase IPR000277 Cys_Met metabolism, pyridoxal phosphate-dependent enzyme	salmon	0.567891	-0.257068	0.226644	0.941059	-0.801439	0.384783	-0.275279	-0.0128694	0.746835	0.350062	-0.753811	-0.635154	0.845592	0.214398	-0.0359436
Solyc01g079790.2.1	Glucose-1-phosphate adenylyltransferase IPR011831 Glucose-1-phosphate adenylyltransferase	salmon	0.70693	-0.389898	0.203755	0.769299	-0.826606	0.0952274	-0.146978	0.121764	0.745282	0.0742492	-0.866167	-0.506916	0.930855	0.47932	-0.0885985
Solyc11g006350.1.1	Aspartate carbamoyltransferase IPR002082 Aspartate carbamoyltransferase, eukaryotic	salmon	0.76799	-0.435421	0.266328	0.439417	-0.836143	-0.256576	-0.0593887	0.0107786	0.719199	-0.388209	-0.916686	-0.167705	0.940405	0.805045	-0.33018
Solyc04g009620.2.1	Chorismate synthase IPR000453 Chorismate synthase	darkred	-0.0201842	-0.395361	-0.768172	-0.487538	0.745766	-0.516001	0.690236	0.0369776	-0.849499	-0.0885801	0.288998	-0.114898	-0.537268	-0.157627	0.596151
Solyc12g005330.1.1	50S ribosomal protein L2 IPR002171 Ribosomal protein L2	salmon	0.855754	-0.540326	0.125708	0.596164	-0.798329	-0.163017	0.0357233	0.0199665	0.685337	-0.19479	-0.95975	-0.401686	0.978268	0.724301	-0.104663
Solyc01g108890.2.1	Potential GTPase activation protein	salmon	0.853402	-0.559992	0.133559	0.436077	-0.797	-0.313982	0.0555694	-0.0183026	0.648528	-0.399422	-0.968191	-0.260409	0.956753	0.830278	-0.213947
Solyc04g072290.2.1	Exocyst complex component sec6 IPR010326 Exocyst complex component Sec6	brown	0.978285	-0.93696	-0.495501	0.251283	-0.288673	-0.556115	0.637224	-0.11882	0.0781437	-0.318256	-0.852607	-0.53271	0.680892	0.719002	0.388615
Solyc02g070670.2.1	Urease accessory protein UREG IPR004400 Urease accessory protein UreG	lightcyan	-0.912735	0.7778	0.254226	-0.559878	0.582592	0.228746	-0.284668	0.186875	-0.370789	0.128965	0.942676	0.646819	-0.836868	-0.587947	-0.206141
Solyc01g007500.2.1	Photosystem II CP47 chlorophyll apoprotein IPR017486 Photosystem II, PsbB	salmon	0.859076	-0.579674	0.0481536	0.711209	-0.790932	-0.075963	0.0345197	0.000237099	0.654263	-0.050552	-0.970598	-0.55724	0.97134	0.608006	-0.00491975
Solyc12g044860.1.1	ATP dependent RNA helicase IPR011545 DNA_RNA helicase, DEAD_DEAH box type, N-terminal	lightcyan	-0.775316	0.520044	-0.0913882	-0.668156	0.820184	0.0455948	0.063405	0.152123	-0.653034	0.0925181	0.93861	0.510093	-0.925618	-0.555652	0.0993118
Solyc05g026050.2.1	Charged multivesicular body protein 4b IPR005024 Snf7	brown4	-0.962021	0.936897	0.488276	-0.195561	0.279474	0.615192	-0.638163	-0.00122205	-0.064811	0.38432	0.842752	0.477008	-0.663763	-0.746613	-0.349773
Solyc04g071900.2.1	Peroxidase IPR002016 Haem peroxidase, plant_fungal_bacterial	salmon	0.633952	-0.319755	0.261602	0.636935	-0.780876	0.0701489	-0.159247	0.0562218	0.715221	-0.0361831	-0.794444	-0.371761	0.863536	0.517307	-0.202136
Solyc11g067230.1.1	Vacuolar sorting protein 4b IPR003959 ATPase, AAA-type, core	darkgreen	-0.0166733	0.446243	0.875559	0.564253	-0.868753	0.538903	-0.841878	-0.0201226	0.951198	0.0919607	-0.335585	0.109297	0.583192	0.140553	-0.738591
Solyc01g097770.2.1	Serine_threonine protein kinase IPR002290 Serine_threonine protein kinase	salmon	0.856031	-0.548198	0.130246	0.595872	-0.828035	-0.172022	0.0115949	0.0348651	0.694864	-0.220344	-0.980695	-0.400234	0.990404	0.729756	-0.135578
Solyc11g018500.1.1	Beta-galactosidase IPR001944 Glycoside hydrolase, family 35	salmon	0.918961	-0.657592	-7.62736e-05	0.489716	-0.726038	-0.307697	0.172905	0.046316	0.573667	-0.308923	-0.983803	-0.393892	0.952743	0.798104	-0.0426597
Solyc11g017250.1.1	Dihydrolipoyllysine-residue acetyltransferase component of pyruvate dehydrogenase complex IPR001078 2-oxoacid dehydrogenase acyltransferase, catalytic domain	salmon	0.407468	-0.283864	0.09598	-0.0723742	-0.282819	-0.531747	0.139991	0.4553	0.246546	-0.471833	-0.419572	0.14207	0.400471	0.625895	-0.222647
Solyc06g005670.2.1	mRNA binding protein Pumilio 2 IPR011989 Armadillo-like helical	brown	0.766382	-0.888847	-0.723909	-0.0731134	0.137258	-0.613729	0.842574	-0.179559	-0.324711	-0.353567	-0.51215	-0.404157	0.285208	0.53744	0.569366
Solyc12g098830.1.1	5_apos-nucleotidase IPR008380 HAD-superfamily hydrolase, subfamily IG, 5-nucleotidase	brown	0.89749	-0.98139	-0.702902	0.195949	-0.0461736	-0.586056	0.779518	0.000327139	-0.163403	-0.179101	-0.700042	-0.63204	0.482373	0.539662	0.615495
Solyc06g084520.2.1	Ubiquitin-protein ligase Cullin 4 IPR001373 Cullin, N-terminal	brown	0.975141	-0.95871	-0.530175	0.219075	-0.251366	-0.60835	0.670138	-0.0261194	0.0376657	-0.334697	-0.837803	-0.52622	0.654935	0.719782	0.412752
Solyc12g009610.1.1	TBC1 domain family member 15 IPR000195 RabGAP_TBC	darkturquoise	0.761616	-0.911351	-0.767873	-0.169774	0.22172	-0.728206	0.925656	-0.0785743	-0.400537	-0.393025	-0.469952	-0.350652	0.232776	0.566833	0.607727
Solyc06g069480.2.1	Related to ATP dependent RNA helicase IPR004179 Sec63 domain	darkred	-0.103283	-0.267728	-0.716732	-0.703441	0.892678	-0.491901	0.759965	-0.0633397	-0.916148	-0.202346	0.45862	0.127129	-0.654991	-0.105858	0.580571
Solyc12g095800.1.1	Chaperone protein dnaJ 10 IPR003095 Heat shock protein DnaJ	darkgreen	-0.527772	0.816211	0.898538	-0.122871	-0.323481	0.381965	-0.765787	0.132673	0.523447	-0.142969	0.294189	0.718554	-0.0334529	-0.0183633	-0.842533
Solyc08g079280.2.1	cytochrome P450	brown	0.966442	-0.78058	-0.175091	0.406801	-0.580808	-0.442084	0.353823	0.0562283	0.407524	-0.330403	-0.960795	-0.436962	0.878965	0.801816	0.111081
Solyc08g065890.2.1	Epsin IPR001026 Epsin, N-terminal	grey60	0.154676	0.295079	0.846742	0.432125	-0.92574	0.293823	-0.714251	0.00337898	0.970351	-0.181386	-0.485151	0.206045	0.701215	0.414205	-0.792633
Solyc04g049160.2.1	Calcium dependent protein kinase IPR002290 Serine_threonine protein kinase	brown	0.883145	-0.98322	-0.733897	0.152867	-0.00426292	-0.588142	0.808616	-0.111874	-0.2139	-0.210157	-0.670412	-0.602328	0.43955	0.526554	0.623288
Solyc07g063890.2.1	50S ribosomal protein L2 IPR002171 Ribosomal protein L2	salmon	0.785732	-0.459036	0.212206	0.642563	-0.87217	-0.061366	-0.098923	-0.0646386	0.751425	-0.166449	-0.949729	-0.39553	0.981508	0.66065	-0.199112
Solyc12g010390.1.1	Transmembrane 9 superfamily protein member 2	brown	0.912521	-0.698093	-0.0678418	0.312661	-0.640683	-0.417181	0.259635	-0.148796	0.460169	-0.471162	-0.949063	-0.306165	0.876405	0.858532	-0.0541821
Solyc05g015950.2.1	Glucose-6-phosphate 1-dehydrogenase IPR001282 Glucose-6-phosphate dehydrogenase	darkred	-0.397328	-0.0287069	-0.662643	-0.572343	0.97426	-0.169262	0.541289	-0.0999728	-0.95867	0.138612	0.695509	0.0338807	-0.85877	-0.508896	0.607319
Solyc10g079470.2.1	L-galactono-1,4-lactone dehydrogenase	brown	0.933596	-0.681459	-0.0308474	0.5286	-0.719329	-0.28774	0.187491	0.0109345	0.562534	-0.260596	-0.99384	-0.452604	0.956517	0.769749	0.000203031
Solyc02g093640.2.1	3-ketoacyl-CoA reductase 1 IPR002347 Glucose_ribitol dehydrogenase	brown	0.782717	-0.926055	-0.811033	0.298968	0.103007	-0.348541	0.790357	-0.0982372	-0.286586	0.0958864	-0.54983	-0.79647	0.335058	0.265821	0.806912
Solyc06g069210.2.1	CASP-like protein IPR012955 CASP, C-terminal	salmon	0.630645	-0.240167	0.391069	0.735657	-0.927068	0.195734	-0.30345	-0.0948645	0.861965	-0.0259532	-0.844561	-0.344935	0.948268	0.5176	-0.305357
Solyc10g080440.1.1	TBCC domain-containing protein 1 IPR012945 Tubulin binding cofactor C	brown	0.861565	-0.874019	-0.513408	0.21653	-0.240487	-0.498354	0.576075	-0.397125	0.00325163	-0.280185	-0.762885	-0.531153	0.565442	0.581079	0.372086
Solyc11g013110.1.1	Anthocyanidin synthase IPR005123 Oxoglutarate and iron-dependent oxygenase	darkslateblue	-0.327527	0.547327	0.536327	0.629043	-0.416052	0.957264	-0.744405	-0.29079	0.526135	0.626204	0.0789552	-0.199626	0.130465	-0.491956	-0.271459
Solyc03g111850.2.1	Indole-3-glycerol phosphate synthase-like IPR013798 Indole-3-glycerol phosphate synthase	darkturquoise	0.476097	-0.749885	-0.7635	-0.465114	0.455359	-0.894641	0.9003	0.154649	-0.611243	-0.462132	-0.180059	-0.104937	-0.0797066	0.423687	0.535994
Solyc10g008010.2.1	Proteasome subunit alpha type IPR001353 Proteasome, subunit alpha_beta	brown4	-0.936825	0.978062	0.644559	-0.281973	0.159644	0.510558	-0.7081	0.0746718	0.0626065	0.180593	0.776799	0.658666	-0.574354	-0.563393	-0.556185
Solyc06g051270.2.1	GDP-D-mannose pyrophosphorylase 2	salmon	0.689368	-0.310621	0.359083	0.686902	-0.922895	0.0676025	-0.238289	0.0183491	0.846864	-0.105391	-0.890036	-0.328824	0.9775	0.606741	-0.299512
Solyc01g087820.2.1	Subtilisin-like protease IPR015500 Peptidase S8, subtilisin-related IPR000209 Peptidase S8 and S53, subtilisin, kexin, sedolisin	brown4	-0.447046	0.653385	0.656278	0.422936	-0.369011	0.793725	-0.78625	0.0730893	0.510141	0.463576	0.18384	0.0577877	0.0451605	-0.422819	-0.439205
Solyc06g048610.2.1	Methionyl-tRNA synthetase-like protein IPR002547 tRNA-binding region	lightcyan	-0.84126	0.638186	0.13151	-0.648139	0.591108	0.100315	-0.198811	-0.108112	-0.467005	-0.0333218	0.865164	0.62017	-0.84218	-0.51683	-0.204456
Solyc08g022210.2.1	Methylthioribose-1-phosphate isomerase IPR005251 Putative translation initiation factor, aIF-2BI_5-methylthioribose-1-phosphate isomerase	salmon	0.534361	-0.119912	0.552369	0.527513	-0.9672	0.0635366	-0.403766	-0.118304	0.906767	-0.262617	-0.794876	-0.0680719	0.910221	0.632653	-0.555935
Solyc02g069100.2.1	Cathepsin B IPR015643 Peptidase C1A, cathepsin B	darkred	-0.664345	0.285026	-0.383333	-0.682888	0.952906	-0.0842625	0.28778	0.0382087	-0.864811	0.117805	0.889859	0.313859	-0.975051	-0.591692	0.341695
Solyc09g065180.2.1	NAD-dependent epimerase_dehydratase-binding domain	salmon	0.671439	-0.336872	0.254985	0.754846	-0.841158	0.123639	-0.191335	0.103156	0.772512	0.0633294	-0.841753	-0.458162	0.924202	0.474594	-0.134806
Solyc08g016670.2.1	Calcyclin-binding protein IPR007699 SGS	lightcyan	-0.942763	0.701062	0.0554978	-0.49332	0.698735	0.318432	-0.217782	0.00874085	-0.535571	0.291672	0.992071	0.441834	-0.945737	-0.787426	-0.0113315
Solyc01g103510.2.1	Ribosomal protein L3-like IPR000597 Ribosomal protein L3	brown	0.902732	-0.643339	-0.0287544	0.616348	-0.730926	-0.136811	0.135896	-0.133439	0.579216	-0.147533	-0.974153	-0.535871	0.949009	0.672026	0.0361821
Solyc05g006170.2.1	NACHT, LRR and PYD domains-containing protein 5 IPR003590 Leucine-rich repeat, ribonuclease inhibitor subtype	darkturquoise	0.303122	-0.657447	-0.920959	-0.165723	0.634102	-0.445947	0.862043	0.0754043	-0.753536	0.105157	0.0228313	-0.469063	-0.270355	-0.0736842	0.876695
Solyc09g091070.1.1	Malate dehydrogenase IPR010097 Malate dehydrogenase, NAD-dependent, eukaryotes and gamma proteobacteria	lightcyan	-0.810643	0.490108	-0.17724	-0.613137	0.852389	0.0817706	0.0527755	0.109582	-0.720712	0.198272	0.958887	0.394443	-0.978264	-0.688987	0.181944
Solyc01g087120.2.1	F1-ATP synthase delta subunit IPR000711 ATPase, F1 complex, OSCP_delta subunit	grey60	0.0364091	0.201233	0.45413	0.512727	-0.555929	0.397298	-0.511018	0.293313	0.602391	0.215796	-0.263725	-0.141174	0.413167	0.0149278	-0.329153
Solyc04g048900.2.1	Calreticulin 2 calcium-binding protein IPR009169 Calreticulin	grey60	0.421085	0.0135521	0.622385	0.662827	-0.947556	0.24091	-0.510026	0.15995	0.95628	-0.0154037	-0.691071	-0.131768	0.868048	0.456156	-0.501322
Solyc01g099180.2.1	Lipoxygenase IPR001246 Lipoxygenase, plant	lightcyan	-0.882958	0.603006	-0.0675918	-0.513873	0.755647	0.296616	-0.109883	-0.135407	-0.621598	0.282837	0.968609	0.362282	-0.95861	-0.780301	0.0970764
Solyc01g097460.2.1	Ribose-5-phosphate isomerase IPR004788 Ribose 5-phosphate isomerase	brown4	-0.765482	0.755989	0.421106	-0.133532	0.219071	0.445157	-0.512565	0.342644	-0.014248	0.351823	0.675562	0.385577	-0.505429	-0.584372	-0.250781
Solyc05g056490.2.1	3_apos(2_apos) 5_apos-bisphosphate nucleotidase,5 -bisphosphate nucleotidase HAL2	lightcyan	-0.862745	0.563335	-0.105764	-0.616322	0.819538	0.153387	-0.0228798	-0.00640256	-0.682233	0.193634	0.984014	0.437795	-0.987875	-0.710162	0.106878
Solyc02g082280.2.1	Genomic DNA chromosome 5 TAC clone K2A18 IPR012880 Protein of unknown function DUF1683, C-terminal	brown	0.995177	-0.906201	-0.403202	0.32041	-0.392076	-0.514317	0.555578	-0.0172854	0.191752	-0.316621	-0.907001	-0.524637	0.76444	0.754544	0.31334
Solyc02g078990.2.1	Mercaptopyruvate sulfurtransferase-like protein IPR001763 Rhodanese-like	grey60	-0.127122	0.537208	0.843206	0.323172	-0.619208	0.461154	-0.700448	0.0770286	0.773166	0.019307	-0.115859	0.332192	0.380381	0.140437	-0.69883
Solyc10g005650.2.1	Peroxisomal targeting signal 1 receptor IPR011990 Tetratricopeptide-like helical	brown4	-0.93953	0.946039	0.535921	-0.130022	0.209274	0.666119	-0.68604	0.0968749	0.0132587	0.397439	0.798145	0.460085	-0.600147	-0.728464	-0.382219
Solyc07g007550.2.1	Heparanase IPR005199 Glycoside hydrolase family 79, N-terminal	brown	0.771493	-0.619078	-0.141209	0.0799228	-0.394316	-0.485078	0.368397	-0.298673	0.246919	-0.497007	-0.725222	-0.159432	0.641605	0.779111	0.0154697
Solyc08g063080.2.1	UDP-sulfoquinovose synthase-binding domain	darkred	-0.146945	-0.292513	-0.784969	-0.629853	0.923226	-0.504071	0.741599	0.0901086	-0.969095	-0.0717127	0.479816	0.0107154	-0.701688	-0.236165	0.651579
Solyc07g056490.2.1	Glutathione transferase IPR004046 Glutathione S-transferase, C-terminal	darkturquoise	0.482871	-0.736109	-0.710046	-0.432411	0.34449	-0.787703	0.807177	-0.153977	-0.547877	-0.539884	-0.24355	-0.100031	-0.02883	0.439511	0.42516
Solyc05g053140.2.1	26S proteasome non-ATPase regulatory subunit 13 IPR000717 Proteasome component region PCI	brown	0.905876	-0.980784	-0.68147	0.0950665	-0.0456497	-0.641585	0.799249	-0.112088	-0.172261	-0.321431	-0.703026	-0.526115	0.477854	0.624952	0.541689
Solyc08g065900.2.1	Charged multivesicular body protein 4b IPR005024 Snf7	darkgreen	-0.289568	0.646233	0.909026	0.38831	-0.706022	0.614475	-0.932651	-0.107655	0.810704	0.100681	-0.0731327	0.276176	0.324814	-0.0580812	-0.801323
Solyc11g020870.1.1	MYG1 protein IPR003226 Metal-dependent protein hydrolase	lightcyan	-0.695878	0.503004	0.0527793	-0.729937	0.649476	-0.164975	-0.00718038	0.194192	-0.508723	-0.140861	0.803064	0.671241	-0.790042	-0.334312	-0.121058
Solyc04g063280.2.1	Vacuolar protein sorting-associated protein 27 IPR018205 VHS subgroup	salmon	0.662717	-0.279966	0.412352	0.526324	-0.915256	-0.041007	-0.23883	-0.0790328	0.834606	-0.279101	-0.86725	-0.166222	0.948765	0.702346	-0.418383
Solyc05g007070.2.1	Alpha amylase 2 (IC) IPR006589 Glycosyl hydrolase, family 13, subfamily, catalytic region	darkturquoise	0.504581	-0.716202	-0.687279	-0.51253	0.389057	-0.815658	0.871954	-0.07049	-0.539867	-0.576822	-0.215399	-0.0306352	-0.0193004	0.526788	0.448128
Solyc09g025240.2.1	Class E vacuolar protein-sorting machinery protein hse1 IPR018205 VHS subgroup	lightcyan	-0.796917	0.582427	0.086455	-0.819175	0.674154	-0.112288	-0.0661664	0.104975	-0.53895	-0.193735	0.880904	0.75912	-0.865969	-0.381321	-0.195319
Solyc09g010420.2.1	Arginine biosynthesis bifunctional protein ArgJ IPR002813 Arginine biosynthesis protein ArgJ	brown4	-0.87947	0.852244	0.448628	-0.248859	0.297285	0.431726	-0.538274	0.18633	-0.0892214	0.289413	0.794813	0.534318	-0.631342	-0.635359	-0.340423
Solyc06g064470.2.1	Ribosomal protein L7a IPR001921 Ribosomal protein L7A	salmon	0.71566	-0.416304	0.203164	0.651032	-0.835061	0.0129431	-0.131901	-0.0263743	0.721147	-0.11024	-0.888703	-0.415573	0.922387	0.571542	-0.184316
Solyc02g063130.2.1	UV excision repair protein RAD23 IPR004806 UV excision repair protein Rad23	grey60	-0.0586132	0.47836	0.929414	0.305284	-0.820025	0.29779	-0.807963	0.0846893	0.905586	-0.170261	-0.282563	0.376211	0.519916	0.290408	-0.878363
Solyc01g096040.2.1	Aspartic proteinase nepenthesin I IPR001461 Peptidase A1	salmon	0.705225	-0.462729	0.0294419	0.743943	-0.680687	0.144112	-0.0181148	-0.0243292	0.580784	0.116859	-0.810216	-0.611328	0.829791	0.399058	0.0623279
Solyc04g049350.2.1	Chorismate synthase IPR000453 Chorismate synthase	darkred	-0.547517	0.141149	-0.492522	-0.736857	0.960275	-0.207826	0.408949	-0.0991644	-0.9236	-0.00476095	0.800019	0.284802	-0.935888	-0.484562	0.387855
Solyc12g099660.1.1	Glucosidase 2 subunit beta IPR012913 Glucosidase II beta subunit-like	darkgreen	-0.369594	0.716172	0.940224	0.285971	-0.631364	0.576072	-0.930545	-0.0585505	0.766146	0.0710357	0.0210357	0.379544	0.23756	-0.0688534	-0.840769
Solyc06g007670.2.1	60S ribosomal protein L5-1 IPR005485 Ribosomal protein L5, eukaryotic	brown	0.923646	-0.693659	-0.0719767	0.590242	-0.696311	-0.24868	0.191287	0.0503262	0.539098	-0.1626	-0.982341	-0.538977	0.938602	0.697157	0.0654695
Solyc10g074690.1.1	MRNA complete cds clone RAFL23-01-J08 IPR009038 GOLD	darkturquoise	0.614424	-0.781732	-0.784142	0.135366	0.207502	-0.248194	0.740068	-0.395904	-0.382621	0.0255453	-0.375006	-0.637612	0.164716	0.17307	0.739707
Solyc11g069370.1.1	Holliday junction ATP-dependent DNA helicase ruvB IPR010339 TIP49, C-terminal	lightcyan	-0.539026	0.182478	-0.376241	-0.603418	0.814506	-0.15143	0.272473	-0.134088	-0.783575	0.0337813	0.726265	0.263275	-0.842249	-0.49012	0.282983
Solyc02g086520.2.1	Os05g0169400 protein (Fragment) IPR010820 Protein of unknown function DUF1421	grey60	0.239378	0.201261	0.775913	0.526881	-0.963829	0.309291	-0.678077	-0.0426115	0.976839	-0.130945	-0.570532	0.076601	0.767226	0.411654	-0.721527
Solyc04g076230.2.1	AP-2 complex subunit mu IPR001392 Clathrin adaptor, mu subunit	brown	0.986125	-0.910412	-0.417222	0.317381	-0.38855	-0.502958	0.550537	-0.116012	0.173319	-0.318587	-0.904426	-0.537702	0.748383	0.734918	0.312086
Solyc12g098980.1.1	Receptor-like kinase IPR017442 Serine_threonine protein kinase-related	darkturquoise	0.722113	-0.914898	-0.844832	-0.00823907	0.249765	-0.579396	0.894147	-0.208684	-0.441582	-0.161912	-0.440304	-0.546194	0.188063	0.363757	0.735542
Solyc05g052920.2.1	Folylpolyglutamate synthase IPR001645 Folylpolyglutamate synthetase	brown	0.848145	-0.973583	-0.750419	0.115947	0.029413	-0.601263	0.809567	-0.14349	-0.255916	-0.221386	-0.636584	-0.58634	0.392498	0.498901	0.620129
Solyc05g054240.2.1	Arginine N-methyltransferase family protein IPR007848 Methyltransferase small	salmon	0.87764	-0.584845	0.0960093	0.533357	-0.800869	-0.236397	0.0631381	-0.0337829	0.655511	-0.288082	-0.987043	-0.37527	0.978284	0.773934	-0.13109
Solyc12g005870.1.1	NEDD8 activating enzyme E1 subunit 1 IPR009036 Molybdenum cofactor biosynthesis, MoeB	darkred	-0.126227	-0.310486	-0.823911	-0.577749	0.940992	-0.429787	0.769926	0.0265799	-0.983431	-0.00363776	0.477212	-0.0611906	-0.699184	-0.270241	0.720831
Solyc09g031650.2.1	Zinc finger protein IPR001841 Zinc finger, RING-type	salmon	0.68825	-0.332298	0.308918	0.628234	-0.846918	-0.0190445	-0.167197	0.238574	0.788668	-0.122249	-0.85438	-0.303017	0.93742	0.625996	-0.2558
Solyc01g079610.2.1	DNAJ chaperone IPR003095 Heat shock protein DnaJ	darkgreen	-0.234363	0.635192	0.957098	0.398543	-0.761071	0.574769	-0.932162	-0.00881563	0.880315	0.0598848	-0.12827	0.303411	0.396487	0.0326128	-0.839611
Solyc03g044010.2.1	Mitochondrial porin (Voltage-dependent anion channel) outer membrane protein IPR001925 Porin, eukaryotic type	lightcyan	-0.708768	0.394999	-0.220797	-0.726413	0.878968	-0.0782539	0.185681	0.167663	-0.75237	0.0287595	0.901605	0.465119	-0.93997	-0.511396	0.180149
Solyc11g022460.1.1	Phosphoribosylanthranilate transferase like protein IPR018029 C2 membrane targeting protein	darkturquoise	0.739978	-0.912976	-0.854069	0.149174	0.207509	-0.440636	0.854983	-0.0973498	-0.386383	0.00844571	-0.468227	-0.690483	0.239226	0.282763	0.813779
Solyc07g005560.2.1	Eukaryotic translation initiation factor 5A IPR019769 Translation elongation factor, IF5A, hypusine site	darkgreen	-0.383088	0.738207	0.965569	0.167812	-0.591461	0.512273	-0.896615	0.0482119	0.745888	-0.0509651	0.0593749	0.510149	0.209875	0.00857651	-0.883981
Solyc03g121040.2.1	Taurine catabolism dioxygenase TauD_TfdA family IPR003819 Taurine catabolism dioxygenase TauD_TfdA	lightcyan	-0.93748	0.70137	0.052605	-0.496421	0.702109	0.339593	-0.210234	-0.0448341	-0.536528	0.289314	0.993006	0.439736	-0.943958	-0.783818	-0.00384436
Solyc02g082250.2.1	Thioredoxin reductase IPR005982 Thioredoxin reductase	orangered4	-0.244461	0.288524	0.278567	-0.346563	0.0962552	-0.238558	-0.106242	0.797986	0.0345921	-0.249826	0.243571	0.526207	-0.155197	0.127818	-0.302077
Solyc01g009230.2.1	Xanthine dehydrogenase_oxidase IPR016208 Aldehyde oxidase_xanthine dehydrogenase	brown	0.940834	-0.702255	-0.0725474	0.558898	-0.698652	-0.264578	0.209015	-0.0320791	0.535866	-0.211846	-0.991026	-0.505086	0.946094	0.731504	0.0526677
Solyc01g094060.2.1	Beige_BEACH domain containing protein IPR000409 Beige_BEACH	brown	0.995816	-0.884282	-0.360286	0.34773	-0.432336	-0.487785	0.516949	0.00928039	0.240247	-0.309956	-0.922113	-0.519464	0.79474	0.763608	0.281865
Solyc09g011920.2.1	Mitochondrial uncoupling protein IPR018108 Mitochondrial substrate_solute carrier IPR001993 Mitochondrial substrate carrier	darkred	-0.391982	-0.0403819	-0.652337	-0.671781	0.979494	-0.2615	0.564256	-0.0515247	-0.971368	0.0225084	0.691229	0.117747	-0.861656	-0.430149	0.558226
Solyc03g117940.2.1	U2 small nuclear ribonucleoprotein A_apos	lightcyan	-0.962736	0.856549	0.38282	-0.491319	0.443977	0.309565	-0.459675	0.0661387	-0.251273	0.130221	0.905043	0.658004	-0.787416	-0.616276	-0.355532
Solyc01g111260.2.1	Phosphatidylinositol-specific phospholipase c IPR017946 PLC-like phosphodiesterase, TIM beta_alpha-barrel domain	salmon	0.915272	-0.651645	0.000251564	0.569846	-0.750441	-0.232653	0.138194	-0.0143191	0.594823	-0.227381	-0.994534	-0.466653	0.965948	0.739918	-0.0214873
Solyc01g098610.2.1	Glutathione synthetase IPR005615 Glutathione synthase, eukaryotic	salmon	0.872195	-0.579075	0.0794162	0.567232	-0.791936	-0.183174	0.0602944	-0.0574618	0.647013	-0.235784	-0.976334	-0.413768	0.970114	0.733919	-0.0971059
Solyc11g064890.1.1	Receptor-like kinase IPR002290 Serine_threonine protein kinase	brown	0.967839	-0.963248	-0.57855	0.273353	-0.199154	-0.5439	0.702123	-0.00642805	0.00118388	-0.231606	-0.805131	-0.597997	0.626	0.64778	0.502983
Solyc06g083180.2.1	40S ribosomal protein S8 IPR001047 Ribosomal protein S8e	salmon	0.555552	-0.169923	0.479714	0.613027	-0.964913	0.129015	-0.392323	-0.192061	0.882032	-0.170658	-0.818442	-0.197939	0.9155	0.557192	-0.468819
Solyc03g005340.2.1	Prolyl endopeptidase IPR001375 Peptidase S9, prolyl oligopeptidase active site region	darkturquoise	0.774739	-0.965242	-0.861447	0.0651293	0.196823	-0.564256	0.893899	-0.0790473	-0.400551	-0.12235	-0.508474	-0.628902	0.256585	0.376656	0.76741
Solyc09g020130.2.1	60S ribosomal protein L5-1 IPR005485 Ribosomal protein L5, eukaryotic	brown	0.940502	-0.710767	-0.108299	0.589169	-0.672328	-0.215071	0.225897	-0.0610649	0.512669	-0.159646	-0.978403	-0.558939	0.931347	0.691465	0.105043
Solyc07g019440.2.1	Glucose-1-phosphate adenylyltransferase IPR011831 Glucose-1-phosphate adenylyltransferase	salmon	0.805885	-0.475158	0.205126	0.63656	-0.871508	-0.0906757	-0.0772051	0.0133999	0.752646	-0.172428	-0.962281	-0.393719	0.995708	0.686861	-0.190754
Solyc01g008950.2.1	Calmodulin 5_6_7_8-like protein IPR011992 EF-Hand type	brown4	-0.645231	0.823636	0.815606	-0.140407	-0.284462	0.419965	-0.837021	-0.112764	0.412098	-0.109226	0.357253	0.654436	-0.157995	-0.201118	-0.836232
Solyc10g047950.1.1	Inorganic pyrophosphatase family protein IPR008162 Inorganic pyrophosphatase	grey60	0.371493	0.0522264	0.660912	0.662787	-0.990715	0.285084	-0.592399	-0.0162508	0.972536	-0.0351287	-0.688004	-0.12015	0.852396	0.416802	-0.582575
Solyc08g075870.2.1	Dehydration-responsive family protein-like IPR004159 Protein of unknown function DUF248, methyltransferase putative	salmon	0.823304	-0.493863	0.17821	0.631566	-0.856894	-0.0788708	-0.049346	-0.0554323	0.733486	-0.183317	-0.965683	-0.403933	0.992901	0.693	-0.166978
Solyc04g081740.2.1	Prostaglandin E synthase 2-like IPR012335 Thioredoxin fold	lightcyan	-0.955275	0.787515	0.22865	-0.584283	0.601315	0.253863	-0.305395	0.0648065	-0.41396	0.120835	0.970927	0.641263	-0.885439	-0.640184	-0.21167
Solyc04g014600.2.1	Universal stress protein family protein IPR006016 UspA	lightcyan	-0.817133	0.490023	-0.217999	-0.421445	0.817687	0.302623	-0.00375802	-0.107571	-0.702	0.412425	0.940989	0.185026	-0.962135	-0.849628	0.274403
Solyc03g083520.2.1	Calmodulin IPR011992 EF-Hand type	darkgreen	-0.14445	0.532938	0.937842	0.0779113	-0.719736	0.200887	-0.773565	0.0118943	0.80764	-0.341765	-0.177003	0.56633	0.400388	0.336972	-0.959572
Solyc02g014150.2.1	Photosystem II stability_assembly factor Ycf48-like protein IPR016705 Photosystem II stability_assembly factor, HCF136	grey60	0.266368	0.126338	0.600619	0.812056	-0.87876	0.500982	-0.611175	0.0753059	0.908299	0.286405	-0.553056	-0.283381	0.747847	0.153914	-0.392838
Solyc04g025160.2.1	Arsenite ATPase transporter (Eurofung) IPR003348 ATPase, anion-transporting	salmon	0.596831	-0.487922	-0.170869	0.612381	-0.351599	-0.0536214	0.180241	0.436809	0.29321	0.247029	-0.584745	-0.594881	0.573395	0.234606	0.319056
Solyc07g043160.1.1	UDP-glucosyltransferase IPR002213 UDP-glucuronosyl_UDP-glucosyltransferase	brown	0.952962	-0.764137	-0.193568	0.593684	-0.609743	-0.256694	0.293558	0.0136614	0.443394	-0.109444	-0.964965	-0.617426	0.898504	0.65199	0.203034
Solyc04g011360.2.1	Ras-related protein Rab-8A IPR003579 Ras small GTPase, Rab type	brown	0.707278	-0.832184	-0.698876	0.0590812	0.0812782	-0.395154	0.72646	-0.478458	-0.288057	-0.196981	-0.504093	-0.534258	0.282549	0.38485	0.577635
Solyc08g079090.2.1	Laccase-22 IPR001117 Multicopper oxidase, type 1	salmon	0.825158	-0.606446	-0.0809534	0.711118	-0.62178	-0.0769041	0.149582	0.221946	0.511601	0.0735498	-0.870156	-0.627432	0.856611	0.501464	0.16194
Solyc01g096700.2.1	Chaperone protein dnaJ 1 IPR015609 Molecular chaperone, heat shock protein, Hsp40, DnaJ	brown4	-0.874502	0.95015	0.640104	-0.032061	0.0372103	0.712555	-0.787757	-0.0303633	0.168045	0.356866	0.676049	0.450268	-0.461255	-0.650984	-0.500591
Solyc09g010370.2.1	Ras-related protein Rab-8A IPR003579 Ras small GTPase, Rab type	brown	0.894986	-0.669038	-0.0637963	0.549471	-0.700523	-0.190924	0.165351	-0.234443	0.522557	-0.2147	-0.965061	-0.505036	0.910374	0.68118	0.025628
Solyc06g064460.2.1	Ribosomal protein L7a IPR001921 Ribosomal protein L7A	salmon	0.733152	-0.44657	0.184961	0.640342	-0.832039	-0.0415218	-0.112193	0.015133	0.706579	-0.127885	-0.904841	-0.419337	0.92494	0.58854	-0.178293
Solyc12g042740.1.1	Signal recognition particle protein 3 IPR000897 Signal recognition particle, SRP54 subunit, GTPase IPR006325 Signal recognition particle, SRP54 subunit	brown	0.76063	-0.565254	-0.0934541	0.39932	-0.482815	-0.208319	0.241795	-0.0212937	0.378275	-0.174573	-0.755892	-0.402386	0.720813	0.615044	0.086001
Solyc10g080080.1.1	Thioredoxin reductase IPR005982 Thioredoxin reductase	brown	0.892749	-0.841075	-0.458191	0.533961	-0.316316	-0.313793	0.500921	0.158424	0.154587	0.0558207	-0.799308	-0.734394	0.679921	0.461828	0.498843
Solyc01g095670.2.1	Rhodanese-related sulfurtransferase IPR001763 Rhodanese-like	grey60	0.518149	-0.135881	0.441664	0.839363	-0.937185	0.332218	-0.428875	-0.029934	0.893386	0.158842	-0.772792	-0.411972	0.902318	0.345916	-0.300186
Solyc05g008780.2.1	Proton pump interactor 1	salmon	0.74721	-0.387133	0.307061	0.482095	-0.879244	-0.126559	-0.12387	-0.0557663	0.774708	-0.351846	-0.914333	-0.19163	0.9643	0.77462	-0.342782
Solyc10g086180.1.1	Phenylalanine ammonia-lyase IPR005922 Phenylalanine ammonia-lyase	darkslateblue	-0.410875	0.60047	0.507618	0.620355	-0.314183	0.985989	-0.733906	-0.215106	0.451742	0.722898	0.187199	-0.202162	0.0264538	-0.601178	-0.211039
Solyc10g074590.1.1	Pantothenate kinase 4 IPR016949 Uncharacterised conserved protein UCP030210	darkred	-0.432278	0.0246021	-0.608657	-0.53722	0.946059	-0.0950473	0.481462	-0.0809895	-0.921334	0.171948	0.71087	0.041192	-0.856593	-0.538653	0.568268
Solyc06g073840.2.1	Peptidyl-prolyl cis-trans isomerase D IPR011990 Tetratricopeptide-like helical	lightcyan	-0.896155	0.635133	-0.0296264	-0.549203	0.771644	0.257967	-0.105706	-0.00394984	-0.609868	0.254515	0.995514	0.43667	-0.966397	-0.748281	0.0678639
Solyc06g060340.2.1	Chloroplast photosystem II-associated protein IPR001344 Chlorophyll A-B binding protein	salmon	0.80096	-0.660668	-0.244803	0.696181	-0.477333	-0.0653933	0.254525	0.134906	0.356847	0.191069	-0.792373	-0.739847	0.750095	0.371129	0.367448
Solyc07g055860.2.1	Serine_threonine-protein phosphatase 5 IPR011236 Protein phosphatase 5	lightcyan	-0.647446	0.292834	-0.383022	-0.559668	0.914232	0.0605435	0.25232	-0.162534	-0.824692	0.231785	0.867316	0.208482	-0.941205	-0.660903	0.392073
Solyc06g005490.2.1	Triosephosphate isomerase IPR000652 Triosephosphate isomerase	brown4	-0.801633	0.77314	0.495249	-0.393539	0.138072	0.36107	-0.585238	-0.276314	-0.0309386	-0.0614062	0.636831	0.621984	-0.533759	-0.421852	-0.558017
Solyc04g049490.2.1	Vacuolar protein sorting-associated protein 53 IPR007234 Vps53-like, N-terminal	brown	0.98687	-0.839399	-0.291506	0.406709	-0.506799	-0.407763	0.435368	-0.0902922	0.318141	-0.286222	-0.945816	-0.528693	0.836992	0.753462	0.225138
Solyc08g074630.1.1	Polyphenol oxidase IPR016213 Polyphenol oxidase, plant	brown	0.870542	-0.638559	-0.0535349	0.465687	-0.655537	-0.207803	0.186466	-0.231087	0.499857	-0.272202	-0.917814	-0.435178	0.876328	0.713315	0.00823411
Solyc08g016170.2.1	3-oxoacyl-(Acyl carrier protein) synthase II IPR017568 3-oxoacyl-(acyl-carrier-protein) synthase 2	darkred	-0.268191	-0.156579	-0.701585	-0.582078	0.93911	-0.363518	0.637693	0.17584	-0.940383	0.0636878	0.583268	0.025586	-0.760732	-0.365809	0.634837
Solyc04g079200.2.1	26S proteasome regulatory subunit IPR000555 Mov34_MPN_PAD-1	brown4	-0.902151	0.915118	0.603307	-0.501039	0.220745	0.302451	-0.59631	0.0643516	-0.0222286	-0.0673717	0.775842	0.819877	-0.608217	-0.406517	-0.607436
Solyc08g075750.2.1	ATP-dependent Clp protease proteolytic subunit IPR001907 Peptidase S14, ClpP	lightcyan	-0.770628	0.439213	-0.243483	-0.576381	0.887698	0.0953477	0.118445	0.0811597	-0.757001	0.252523	0.947737	0.323176	-0.976633	-0.706923	0.269543
Solyc09g005700.2.1	Diaminopimelate epimerase family protein IPR001653 Diaminopimelate epimerase	darkred	-0.295666	0.0324525	-0.219863	-0.937351	0.590436	-0.648908	0.347603	0.100683	-0.609213	-0.628093	0.451946	0.647149	-0.582594	0.119456	-0.0684949
Solyc05g016330.2.1	Cytochrome P450	brown	0.951773	-0.894821	-0.485719	0.513982	-0.345585	-0.312281	0.532052	-0.05961	0.154305	-0.0212068	-0.857268	-0.748901	0.718851	0.523889	0.490112
Solyc01g007740.2.1	Peroxiredoxin IPR000866 Alkyl hydroperoxide reductase_ Thiol specific antioxidant_ Mal allergen	salmon	0.473689	-0.377586	-0.139613	0.853242	-0.431832	0.303912	-0.0271852	0.0373326	0.352097	0.566477	-0.549495	-0.833647	0.551468	-0.064626	0.350687
Solyc03g118550.2.1	Thioredoxin h2 IPR013766 Thioredoxin domain	brown	0.913124	-0.793928	-0.247735	0.119094	-0.424943	-0.662427	0.472383	-0.0210934	0.233885	-0.558032	-0.858253	-0.233968	0.728332	0.876457	0.0782257
Solyc02g070260.2.1	Protein phosphatase 1 regulatory subunit 7 IPR001611 Leucine-rich repeat	salmon	0.890414	-0.612492	0.0745991	0.436827	-0.765985	-0.335396	0.116875	0.0236321	0.614247	-0.388351	-0.982043	-0.306617	0.959432	0.840946	-0.146075
Solyc07g043570.2.1	Aldo_keto reductase family protein IPR020471 Aldo_keto reductase subgroup	salmon	0.424245	-0.19791	0.230384	0.398621	-0.560617	-0.0688513	-0.139769	0.459237	0.541787	-0.0679936	-0.540599	-0.167577	0.617803	0.402176	-0.154331
Solyc10g081170.1.1	Calmodulin-2 IPR011992 EF-Hand type	brown4	-0.832804	0.953498	0.723897	-0.127842	-0.0395578	0.620563	-0.804453	-0.0772332	0.240353	0.177856	0.618771	0.585239	-0.391865	-0.49601	-0.623633
Solyc02g070810.2.1	Nuclear pore membrane glycoprotein 210 IPR008964 Invasin_intimin cell-adhesion	brown	0.982476	-0.848129	-0.317146	0.510757	-0.5058	-0.35827	0.422241	0.00555443	0.31781	-0.155795	-0.947054	-0.628626	0.838416	0.669989	0.288283
Solyc06g005080.2.1	Vacuolar protein sorting-associated protein 18 IPR007810 Pep3_Vps18_deep orange	darkturquoise	0.879653	-0.97852	-0.734896	0.065144	0.0391115	-0.643305	0.851918	-0.0538934	-0.240596	-0.272644	-0.642091	-0.536736	0.417115	0.578726	0.619632
Solyc09g090900.2.1	3-isopropylmalate dehydratase large subunit 2 IPR006251 Homoaconitase_3-isopropylmalate dehydratase, large subunit, subgroup	salmon	0.827593	-0.519099	0.144548	0.646653	-0.83081	-0.119114	-0.0218417	0.0164085	0.706069	-0.136078	-0.962148	-0.442779	0.980325	0.669119	-0.118871
Solyc08g076980.2.1	Acetylornithine deacetylase or succinyl-diaminopimelate desuccinylase IPR002933 Peptidase M20	salmon	0.749984	-0.502758	0.0906772	0.553709	-0.747114	-0.187381	-0.0141137	0.0460942	0.605587	-0.188199	-0.879744	-0.380443	0.87023	0.611544	-0.118548
Solyc06g083780.2.1	50S ribosomal protein L14 IPR000218 Ribosomal protein L14b_L23e	salmon	0.82221	-0.525828	0.134934	0.563177	-0.802866	-0.175073	0.00339324	0.0327779	0.677403	-0.235557	-0.947059	-0.376798	0.957554	0.716736	-0.150893
Solyc01g011000.2.1	Eukaryotic translation initiation factor 5A IPR001884 Translation elongation factor, IF5A	darkgreen	-0.249145	0.611824	0.854428	0.288999	-0.570489	0.460228	-0.769172	0.163504	0.734003	0.0908061	-0.0174298	0.339199	0.285194	0.0203544	-0.702011
Solyc01g058730.2.1	Os03g0310500 protein (Fragment)	brown	0.987238	-0.911357	-0.427973	0.362297	-0.388526	-0.476583	0.544221	-0.0955192	0.177993	-0.26393	-0.904006	-0.580708	0.752783	0.701742	0.341546
Solyc02g080470.2.1	Heat shock protein 4 IPR013126 Heat shock protein 70	brown	0.952966	-0.75586	-0.204203	0.568827	-0.572168	-0.253147	0.32808	0.0668233	0.426277	-0.108925	-0.939407	-0.599111	0.882749	0.664819	0.228362
Solyc06g062350.2.1	Holliday junction ATP-dependent DNA helicase ruvB IPR010339 TIP49, C-terminal	brown	0.814605	-0.761234	-0.336337	0.0467175	-0.195279	-0.714799	0.589817	0.271675	0.0656409	-0.432481	-0.679261	-0.221231	0.552027	0.758255	0.226807
Solyc01g100350.2.1	ADP-ribosylation factor-like protein 3 IPR006687 GTP-binding protein SAR1	darkturquoise	0.764166	-0.922104	-0.80492	0.0262729	0.185183	-0.560607	0.876169	-0.193045	-0.372205	-0.167863	-0.496301	-0.561727	0.262203	0.418372	0.708115
Solyc10g024320.1.1	Lon protease homolog IPR004815 Peptidase S16, ATP-dependent protease La	brown	0.82212	-0.909835	-0.630463	-0.136918	0.0518876	-0.836663	0.830353	0.106027	-0.235526	-0.498675	-0.591151	-0.275318	0.37346	0.707926	0.445344
Solyc01g097450.2.1	Thioredoxin-like protein 1 IPR015467 Thioredoxin, core	lightcyan	-0.931536	0.82162	0.382148	-0.577761	0.404434	0.255625	-0.454143	-0.125941	-0.254401	-0.0335242	0.857477	0.726755	-0.765659	-0.527345	-0.43613
Solyc05g041200.2.1	4-hydroxyphenylpyruvate dioxygenase IPR005956 4-hydroxyphenylpyruvate dioxygenase	lightcyan	-0.740452	0.481333	-0.181955	-0.0653278	0.664562	0.561719	-0.107026	-0.0774761	-0.532572	0.717802	0.826021	-0.0893357	-0.80181	-0.967314	0.370658
Solyc08g080050.2.1	PGR5-like protein 1A, chloroplastic	brown	0.898901	-0.710186	-0.183163	0.65405	-0.584939	-0.169085	0.258173	0.101815	0.443948	0.01605	-0.909504	-0.658422	0.865097	0.553633	0.249019
Solyc03g111340.2.1	Ubiquitin-like modifier-activating enzyme 5 IPR009036 Molybdenum cofactor biosynthesis, MoeB	brown	0.280356	-0.30517	-0.238451	-0.394944	0.186801	-0.527228	0.472584	0.0711284	-0.211651	-0.467005	-0.0958989	0.224677	0.0281302	0.441558	0.110596
Solyc05g009920.2.1	Anion-transporting ATPase	yellowgreen	-0.00683186	-0.391949	-0.861162	-0.167259	0.782622	-0.204081	0.695608	0.0537399	-0.836016	0.359455	0.317965	-0.441395	-0.5188	-0.417833	0.892177
Solyc08g007220.2.1	Nuclear RNA binding protein (Fragment) IPR006861 Hyaluronan_mRNA binding protein	grey60	0.222845	0.180155	0.762009	0.29346	-0.846472	0.018586	-0.563106	0.307851	0.879785	-0.335972	-0.508012	0.285683	0.686865	0.549826	-0.77305
Solyc01g073650.2.1	Serine_threonine-protein phosphatase-tetraphosphatase	darkturquoise	0.632003	-0.76253	-0.677177	-0.166123	0.224661	-0.542202	0.804963	-0.278922	-0.379099	-0.337158	-0.36843	-0.30794	0.162718	0.458773	0.528501
Solyc10g007760.2.1	Ribose-phosphate pyrophosphokinase 4 IPR005946 Phosphoribosyl pyrophosphokinase	darkturquoise	0.332195	-0.681357	-0.911711	-0.438064	0.683844	-0.67966	0.959583	0.0401562	-0.80996	-0.217058	0.0330342	-0.215682	-0.295672	0.140697	0.755479
Solyc02g082840.2.1	Protein GRIP IPR000237 GRIP	salmon	0.867616	-0.580464	0.109295	0.410649	-0.775835	-0.339638	0.0881242	-0.00510822	0.628887	-0.417469	-0.96781	-0.260026	0.95156	0.848487	-0.188082
Solyc12g038400.1.1	Acetyl-coenzyme A synthetase IPR000873 AMP-dependent synthetase and ligase	brown	0.978687	-0.812691	-0.231348	0.473977	-0.575694	-0.380515	0.362193	-0.0234253	0.387599	-0.245893	-0.973772	-0.545352	0.879446	0.738093	0.181494
Solyc08g079840.1.1	Subtilisin-like protease IPR015500 Peptidase S8, subtilisin-related	salmon	0.443861	-0.141347	0.331696	0.751174	-0.759838	0.357089	-0.3279	-0.102969	0.726702	0.225142	-0.648627	-0.451689	0.754163	0.241926	-0.173848
Solyc03g097020.2.1	26s protease regulatory subunit IPR003959 ATPase, AAA-type, core	darkred	-0.373813	0.0392712	-0.430337	-0.822011	0.867048	-0.485822	0.497598	0.317393	-0.810979	-0.239096	0.646598	0.41761	-0.764549	-0.165606	0.295928
Solyc05g046330.2.1	Dolichyl-diphosphooligosaccharide--protein glycosyltransferase subunit 2 IPR008814 Ribophorin II	brown	0.979011	-0.848753	-0.295124	0.427679	-0.5226	-0.412735	0.415131	-0.0848306	0.315796	-0.273264	-0.958021	-0.552531	0.836229	0.730922	0.214135
Solyc05g009940.2.1	S-layer domain protein IPR001119 S-layer homology region	darkturquoise	0.414026	-0.692293	-0.867595	-0.156525	0.570666	-0.51734	0.90387	0.10841	-0.660904	0.0444837	-0.0622039	-0.428829	-0.152801	0.077034	0.848444
Solyc01g090700.2.1	Enoyl-CoA-hydratase IPR001753 Crotonase, core	lightcyan	-0.791769	0.6668	0.0936809	0.0107512	0.484978	0.70106	-0.324539	-0.0808662	-0.295519	0.696473	0.810219	0.0563472	-0.69836	-0.916595	0.141577
Solyc01g098170.2.1	Exportin 5 (Fragment) IPR013598 Exportin-1_Importin-beta-like	brown	0.996198	-0.910897	-0.407992	0.333684	-0.395693	-0.510757	0.551644	-0.0374383	0.192122	-0.302485	-0.911783	-0.543421	0.765796	0.744234	0.319121
Solyc03g113790.2.1	Mannose-1-phosphate guanyltransferase IPR005835 Nucleotidyl transferase	salmon	0.837649	-0.525298	0.136311	0.659742	-0.840168	-0.0775458	-0.0228979	-0.039015	0.710907	-0.140732	-0.972596	-0.457652	0.991036	0.66727	-0.114811
Solyc01g094030.2.1	Syt1 synaptotagmin Ca2+-dependent lipid-binding protein putati (IC) IPR018029 C2 membrane targeting protein	darkturquoise	0.827466	-0.967283	-0.788955	0.00353793	0.139243	-0.65271	0.89748	-0.0918092	-0.33711	-0.263479	-0.561897	-0.518181	0.321536	0.522673	0.663007
Solyc06g073150.2.1	COP9 signalosome complex subunit 5b IPR000555 Mov34_MPN_PAD-1	darkgreen	-0.22919	0.404622	0.620875	0.115823	-0.517158	0.259468	-0.675319	-0.276878	0.505724	-0.145178	-0.0837391	0.275952	0.181563	0.0232272	-0.697621
Solyc03g112270.2.1	Lrr, resistance protein fragment	darkgreen	-0.26415	0.650909	0.970079	0.33152	-0.723209	0.479865	-0.917559	0.142905	0.853192	0.0179436	-0.0914439	0.379748	0.358167	0.0526027	-0.862468
Solyc01g099780.2.1	Translationally-controlled tumor protein homolog IPR001983 Translationally controlled tumour-associated TCTP	grey60	0.129944	0.169434	0.642946	-0.122117	-0.596506	-0.249575	-0.384838	0.28264	0.616654	-0.645513	-0.337238	0.558668	0.456136	0.640559	-0.790013
Solyc04g071320.2.1	Protein FAM188A IPR003903 Ubiquitin interacting motif	brown	0.966696	-0.859053	-0.376873	0.442637	-0.428426	-0.350296	0.481331	-0.190516	0.235181	-0.169925	-0.899522	-0.625814	0.774638	0.647435	0.342915
Solyc01g091530.2.1	Fasciclin-like arabinogalactan protein 13 IPR000782 FAS1 domain	grey60	0.392216	0.027825	0.611022	0.759393	-0.974752	0.359254	-0.570362	-0.0123757	0.962233	0.0841641	-0.693165	-0.228526	0.85967	0.350008	-0.487983
Solyc04g082160.2.1	HLA-B associated transcript 3 (Fragment) IPR019956 Ubiquitin subgroup	brown4	-0.743927	0.954661	0.874632	-0.0221334	-0.221473	0.593571	-0.890761	0.146265	0.438416	0.141735	0.480576	0.605576	-0.213842	-0.358006	-0.756682
Solyc02g067750.2.1	Carbonic anhydrase IPR001765 Carbonic anhydrase	lightcyan	-0.81587	0.496878	-0.169634	-0.67735	0.855261	0.0792703	0.0591333	-0.026955	-0.734272	0.120193	0.963637	0.446274	-0.990869	-0.652369	0.138963
Solyc07g008490.2.1	Nucleic acid binding protein IPR018111 K Homology, type 1, subgroup	grey60	0.39979	0.0389293	0.648942	0.648125	-0.944737	0.259629	-0.525079	0.0649653	0.953625	-0.0437184	-0.672933	-0.0892932	0.85054	0.452587	-0.54144
Solyc04g015340.2.1	Serine carboxypeptidase K10B2.2 IPR001563 Peptidase S10, serine carboxypeptidase	lightcyan	-0.854605	0.559074	-0.105368	-0.637547	0.825306	0.136108	-0.00900185	0.0204448	-0.683318	0.165916	0.983349	0.458203	-0.984984	-0.685011	0.104644
Solyc09g092160.2.1	Beta-galactosidase IPR001944 Glycoside hydrolase, family 35	darkturquoise	0.507295	-0.778953	-0.884215	0.0980761	0.408534	-0.420003	0.82549	0.114789	-0.549386	0.197152	-0.224018	-0.667981	-0.00682145	0.0237265	0.882891
Solyc12g011310.1.1	Glutathione S-transferase IPR004046 Glutathione S-transferase, C-terminal	lightcyan	-0.864204	0.560689	-0.132574	-0.513105	0.812178	0.250329	-0.0433674	-0.0259083	-0.675099	0.312445	0.980451	0.333316	-0.981268	-0.79431	0.170467
Solyc10g038130.1.1	Pectinacetylesterase like protein (Fragment) IPR004963 Pectinacetylesterase	lightcyan	-0.690584	0.434845	-0.107535	-0.563686	0.715556	0.0595836	0.0380449	0.113571	-0.591745	0.0850369	0.816264	0.402383	-0.820405	-0.526509	0.0817473
Solyc11g042930.1.1	SKP1 IPR016897 E3 ubiquitin ligase, SCF complex, Skp subunit	darkgreen	-0.131022	0.309032	0.567921	-0.47802	-0.254367	-0.37514	-0.290316	0.16981	0.297389	-0.728279	0.00440857	0.824892	0.0778121	0.493399	-0.775224
Solyc06g072120.2.1	40S ribosomal protein SA IPR005707 Ribosomal protein S2, eukaryotic_archaeal	salmon	0.822235	-0.527865	0.123416	0.573357	-0.81157	-0.114351	-0.00290912	-0.214089	0.663595	-0.234181	-0.952372	-0.394725	0.950145	0.691072	-0.150847
Solyc02g077990.2.1	30S ribosomal protein S5 IPR005712 Ribosomal protein S5, bacterial-type	grey60	0.471542	-0.0604471	0.565617	0.70924	-0.980043	0.234204	-0.494772	0.0611912	0.947666	-0.0125924	-0.755511	-0.21537	0.902995	0.451653	-0.471397
Solyc11g039980.1.1	ATP synthase subunit alpha IPR018118 ATPase, F1_A1 complex, alpha_beta subunit, N-terminal	brown	0.895032	-0.671109	-0.020637	0.287937	-0.641914	-0.475497	0.245941	0.0428155	0.478846	-0.502204	-0.934504	-0.235274	0.874734	0.888393	-0.107097
Solyc01g059870.2.1	Phytochrome B1	brown	0.931126	-0.682522	-0.0331581	0.510482	-0.720628	-0.29441	0.185808	-0.0247702	0.556187	-0.287722	-0.994213	-0.438405	0.95105	0.77717	-0.0141951
Solyc02g070770.2.1	NAD-dependent epimerase_dehydratase-binding domain	lightcyan	-0.648254	0.423079	-0.182515	-0.0169362	0.63663	0.485457	-0.0518641	0.14936	-0.486359	0.721654	0.759595	-0.103504	-0.718472	-0.884318	0.410181
Solyc02g079930.2.1	Phosphosulfolactate synthase-phospho-3-sulpholactate synthase, ComA	lightcyan	-0.934189	0.707976	0.050432	-0.358122	0.667566	0.453305	-0.2527	-0.0203575	-0.49646	0.436325	0.975476	0.321538	-0.912821	-0.869578	0.050851
Solyc09g055260.2.1	RING zinc finger-containing protein IPR016024 Armadillo-type fold	darkturquoise	0.09317	-0.4961	-0.880456	-0.559984	0.837898	-0.582146	0.883507	-0.00492681	-0.922376	-0.146258	0.274356	-0.105647	-0.521625	-0.055954	0.741191
Solyc09g064720.2.1	Dienelactone hydrolase family protein IPR002925 Dienelactone hydrolase	lightcyan	-0.931672	0.75224	0.197122	-0.585643	0.606572	0.2245	-0.275787	0.0180952	-0.433538	0.122369	0.952535	0.618067	-0.879987	-0.634989	-0.188821
Solyc10g006980.2.1	3-deoxy-manno-octulosonate cytidylyltransferase IPR004528 3-deoxy-D-manno-octulosonate cytidylyltransferase	salmon	0.896867	-0.629351	0.0413256	0.456026	-0.739885	-0.345323	0.143159	0.0181096	0.590236	-0.343431	-0.975725	-0.344657	0.947988	0.816385	-0.10143
Solyc12g010860.1.1	14-3-3 protein beta_alpha IPR000308 14-3-3 protein	grey60	-0.0965723	0.420877	0.770436	0.102248	-0.628777	0.199269	-0.650774	-0.109506	0.685433	-0.28789	-0.185517	0.431682	0.356242	0.282812	-0.817346
Solyc12g098490.1.1	Serine hydroxymethyltransferase IPR001085 Serine hydroxymethyltransferase	salmon	0.651461	-0.27766	0.371333	0.730828	-0.941606	0.128632	-0.294848	0.00990041	0.863208	-0.0363003	-0.876063	-0.369911	0.967897	0.539872	-0.297727
Solyc11g033270.1.1	Serine_threonine-protein kinase 3 IPR002290 Serine_threonine protein kinase	brown	0.978239	-0.789141	-0.185837	0.407049	-0.584556	-0.416613	0.360865	-0.0239858	0.405692	-0.339233	-0.970391	-0.450508	0.885057	0.808298	0.11415
Solyc04g009350.2.1	Histidinol-phosphate aminotransferase IPR005861 Histidinol-phosphate aminotransferase	brown	0.953925	-0.914326	-0.450316	0.186434	-0.306681	-0.615947	0.60616	-0.133615	0.0876737	-0.412922	-0.84909	-0.448798	0.67176	0.762372	0.297494
Solyc11g066720.1.1	Bifunctional polymyxin resistance arnA protein IPR001509 NAD-dependent epimerase_dehydratase	salmon	0.805243	-0.607691	0.0136714	0.0115882	-0.546421	-0.642338	0.277181	0.0934082	0.395037	-0.723945	-0.825677	0.0131762	0.759467	0.97848	-0.21014
Solyc04g008520.2.1	Outer envelope protein	brown	0.85221	-0.701291	-0.16102	0.368189	-0.500738	-0.43123	0.321312	0.368394	0.364452	-0.279405	-0.846623	-0.396914	0.780882	0.716659	0.117416
Solyc06g076340.2.1	mRNA binding protein Pumilio 2 IPR011989 Armadillo-like helical	darkturquoise	0.0978044	-0.172029	-0.159367	-0.748689	0.309372	-0.657924	0.438965	0.0639632	-0.323688	-0.750403	0.0800399	0.531109	-0.166269	0.506359	-0.0810315
Solyc07g055080.2.1	Proteasome subunit alpha type IPR001353 Proteasome, subunit alpha_beta	lightcyan	-0.900499	0.726746	0.209712	-0.705739	0.616531	0.0981398	-0.226066	0.0951428	-0.443521	-0.0451667	0.937092	0.736959	-0.871955	-0.507155	-0.249836
Solyc11g008680.1.1	Acyl- IPR005067 Fatty acid desaturase, type 2	darkred	-0.764932	0.429931	-0.281265	-0.472773	0.874044	0.218288	0.0972785	-0.0434898	-0.752681	0.362279	0.935368	0.200999	-0.966177	-0.790085	0.332021
Solyc02g093630.2.1	Uncharacterized membrane protein At3g27390	brown	0.965862	-0.814535	-0.257345	0.436811	-0.551651	-0.364648	0.37319	-0.181693	0.349831	-0.276717	-0.956751	-0.53876	0.846659	0.727251	0.178706
Solyc02g083900.2.1	Serine_threonine-protein kinase TEL1 IPR003151 PIK-related kinase, FAT	brown	0.992295	-0.900924	-0.397736	0.342157	-0.390902	-0.520387	0.550421	0.0666503	0.201327	-0.284724	-0.903333	-0.536595	0.766608	0.743139	0.32569
Solyc12g007310.1.1	Lactoylglutathione lyase IPR004361 Glyoxalase I	lightcyan	-0.688354	0.320981	-0.354377	-0.633987	0.936311	-0.0402301	0.24405	0.142671	-0.832065	0.180132	0.90333	0.297228	-0.969549	-0.631652	0.343765
Solyc08g065610.2.1	Vacuolar processing enzyme-1b IPR001096 Peptidase C13, legumain	lightcyan	-0.698118	0.334905	-0.325112	-0.512256	0.875191	0.0149742	0.170127	0.170751	-0.778205	0.29167	0.87448	0.213498	-0.937023	-0.702081	0.340842
Solyc06g062590.2.1	Transmembrane 9 superfamily protein member 4	brown	0.326344	-0.377073	-0.404653	0.578595	-0.0675803	0.393082	0.180212	-0.526518	-0.0402101	0.498001	-0.285634	-0.781718	0.206501	-0.235934	0.531669
Solyc02g087710.2.1	FACT complex subunit SSRP1 IPR000969 Structure-specific recognition protein	grey60	0.38627	0.0356428	0.618536	0.718717	-0.973472	0.350579	-0.570381	-0.0724002	0.956002	0.0325012	-0.68655	-0.183713	0.850735	0.369615	-0.513819
Solyc12g095960.1.1	Insulin-like growth factor 2 mRNA-binding protein 2 IPR018111 K Homology, type 1, subgroup	darkgreen	-0.462384	0.667978	0.803016	-0.14469	-0.377903	0.189363	-0.74524	-0.00562131	0.476073	-0.244161	0.180813	0.649138	-0.00283131	0.0141513	-0.863241
Solyc02g005350.2.1	Succinyl-CoA ligase IPR005810 Succinyl-CoA ligase, alpha subunit	darkred	-0.459621	0.0888601	-0.433797	-0.835882	0.891658	-0.412436	0.44408	0.121233	-0.859806	-0.209464	0.706091	0.413123	-0.843929	-0.266295	0.272266
Solyc08g006330.2.1	UDP-glucose salicylic acid glucosyltransferase IPR002213 UDP-glucuronosyl_UDP-glucosyltransferase	darkred	-0.644986	0.27036	-0.416671	-0.609493	0.957919	-0.00106118	0.299825	0.0148082	-0.864474	0.196889	0.883532	0.23481	-0.962753	-0.636679	0.412725
Solyc01g097440.2.1	Peptide-N(4)-(N-acetyl-beta-glucosaminyl)asparagine amidase IPR002931 Transglutaminase-like	brown	0.986862	-0.924277	-0.453964	0.328855	-0.344558	-0.520091	0.586961	0.0401108	0.146306	-0.270584	-0.882625	-0.567386	0.731608	0.71274	0.376139
Solyc11g073050.1.1	Ras-related protein Rab-8A IPR003579 Ras small GTPase, Rab type	brown	0.929772	-0.685625	-0.0342108	0.444818	-0.690767	-0.352408	0.219579	0.0410221	0.533762	-0.341086	-0.977186	-0.38097	0.93436	0.816033	-0.0220087
Solyc06g048730.2.1	Uroporphyrinogen decarboxylase	lightcyan	-0.713987	0.410541	-0.144467	-0.773507	0.806913	-0.196016	0.123907	0.252398	-0.69848	-0.0781058	0.866281	0.566832	-0.90772	-0.441974	0.057027
Solyc04g051830.2.1	Developmentally regulated GTP binding protein 1 IPR004095 TGS	brown	0.92206	-0.94266	-0.567036	0.0799734	-0.153306	-0.686676	0.722037	0.00347002	-0.0580575	-0.424326	-0.757929	-0.425352	0.557822	0.729702	0.402841
Solyc06g053200.2.1	6-phosphogluconolactonase IPR005900 6-phosphogluconolactonase	brown4	-0.79995	0.963038	0.823608	-0.0617827	-0.167111	0.625646	-0.890304	-0.0699202	0.358431	0.160838	0.532641	0.579802	-0.295119	-0.438093	-0.731659
Solyc07g007600.2.1	Pyrophosphate-energized proton pump IPR004131 Inorganic H+ pyrophosphatase	brown	0.940084	-0.852511	-0.411999	0.536	-0.422234	-0.234273	0.451183	-0.193636	0.224311	-0.0538738	-0.883726	-0.730343	0.757585	0.539551	0.401194
Solyc05g052240.2.1	Chalcone--flavonone isomerase IPR003466 Chalcone isomerase, subgroup	lightcyan	-0.842376	0.83454	0.412101	-0.00925473	0.191156	0.797938	-0.624392	-0.260618	-0.0145909	0.486165	0.714764	0.255388	-0.548215	-0.775463	-0.245448
Solyc07g062970.2.1	Serine_threonine phosphatase family protein IPR015655 Protein phosphatase 2C	lightcyan	-0.916496	0.665013	0.0206747	-0.570215	0.744123	0.242073	-0.144776	0.0122068	-0.58167	0.221014	0.996073	0.484374	-0.960757	-0.729023	0.00577508
Solyc05g014980.2.1	Adenylate kinase IPR006259 Adenylate kinase, subfamily	brown4	-0.62096	0.727485	0.674954	-0.544144	-0.0457986	0.0628897	-0.563317	-0.00126751	0.175716	-0.437542	0.451701	0.902996	-0.303869	0.00378033	-0.799737
Solyc03g062790.2.1	cDNA clone 002-130-C06 full insert sequence	salmon	0.620494	-0.42469	-0.0262039	0.713045	-0.527308	0.0843822	0.0389325	0.276559	0.477094	0.267974	-0.671453	-0.615785	0.707507	0.276045	0.210232
Solyc06g076780.2.1	Beta-D-glucosidase IPR001764 Glycoside hydrolase, family 3, N-terminal	darkolivegreen	0.17875	0.0780901	0.337812	0.955628	-0.675064	0.714838	-0.529913	-0.165276	0.672874	0.629698	-0.422104	-0.594533	0.556564	-0.203658	-0.0832354
Solyc02g087300.1.1	Protein transport SEC13-like protein IPR020472 G-protein beta WD-40 repeat, region	brown4	-0.783474	0.902163	0.728143	0.0418465	-0.141733	0.66599	-0.858622	-0.055929	0.313547	0.305756	0.518895	0.418281	-0.30211	-0.53879	-0.599874
Solyc11g067160.1.1	Aldo_keto reductase family protein IPR001395 Aldo_keto reductase	lightcyan	-0.684681	0.304414	-0.383269	-0.60379	0.942525	-0.0119163	0.250533	0.0533035	-0.850103	0.220206	0.898909	0.246713	-0.976273	-0.667383	0.376998
Solyc07g065680.2.1	Myosin heavy chain-like IPR008545 Protein of unknown function DUF827, plant	darkgreen	-0.283909	0.501633	0.583527	-0.133932	-0.261247	0.308424	-0.483404	-0.53391	0.347219	-0.222314	0.130583	0.488167	0.0155682	0.0681187	-0.598729
Solyc08g068330.2.1	Aspartate aminotransferase IPR000796 Aspartate_other aminotransferase	darkred	-0.47343	0.0699281	-0.603888	-0.385207	0.924048	0.0826153	0.406276	-0.0720839	-0.879876	0.380154	0.73057	-0.103182	-0.849875	-0.685059	0.64159
Solyc04g005690.2.1	Splicing factor IPR000061 SWAP_Surp	lightcyan	-0.915942	0.750829	0.23328	-0.647203	0.593348	0.141527	-0.26704	0.135601	-0.414638	0.0182963	0.936821	0.703909	-0.863168	-0.545717	-0.253284
Solyc08g061850.2.1	Ribosomal protein IPR005703 Ribosomal protein S3, eukaryotic_archaeal	brown	0.898658	-0.714541	-0.165043	0.599586	-0.600621	-0.21299	0.250048	0.112043	0.44613	-0.0891518	-0.924507	-0.601655	0.867765	0.612328	0.169604
Solyc01g007910.2.1	Succinyl-CoA ligase IPR005810 Succinyl-CoA ligase, alpha subunit	white	0.374371	-0.186658	0.260047	-0.29141	-0.395694	-0.586955	0.0364782	0.22902	0.336177	-0.820222	-0.435121	0.454387	0.434481	0.815853	-0.50394
Solyc10g081070.1.1	Splicing factor 3B subunit 1 IPR015016 Splicing factor 3B subunit 1	brown	0.970419	-0.954398	-0.55988	0.286367	-0.223349	-0.534204	0.681082	-0.0119987	0.0268084	-0.228324	-0.81603	-0.598003	0.643276	0.651804	0.490506
Solyc01g103750.2.1	ATP phosphoribosyltransferase IPR001348 Histidine biosynthesis HisG: ATP phosphoribosyltransferase	brown	0.964913	-0.840675	-0.301826	0.267291	-0.416728	-0.59143	0.511916	0.150137	0.246463	-0.380922	-0.888039	-0.397202	0.771586	0.818904	0.208442
Solyc09g082520.2.1	40S ribosomal protein S1 IPR001593 Ribosomal protein S3Ae	salmon	0.773827	-0.489705	0.0597632	0.748152	-0.738514	0.0906527	-0.0095846	-0.0920417	0.635783	0.0506536	-0.875373	-0.577314	0.899858	0.489762	0.0267961
Solyc06g076560.1.1	class I heat shock protein IPR002068 Heat shock protein Hsp20	lightcyan	-0.911523	0.664124	-0.00181939	-0.372321	0.70033	0.406533	-0.201249	-0.03903	-0.540046	0.435382	0.97071	0.299335	-0.925712	-0.867795	0.0973336
Solyc07g008340.2.1	Zinc import ATP-binding protein ZnuC IPR013283 ABC transporter, ABCE	darkturquoise	0.579458	-0.844573	-0.919374	0.06206	0.347806	-0.378461	0.840642	-0.281339	-0.544072	0.048856	-0.307883	-0.672492	0.0463494	0.104855	0.84309
Solyc12g009640.1.1	HAT family dimerisation domain containing protein expressed IPR008906 HAT dimerisation	brown	0.99391	-0.867739	-0.346576	0.451368	-0.464299	-0.402645	0.475186	-0.0141837	0.279259	-0.204106	-0.933265	-0.596463	0.818257	0.702559	0.308407
Solyc02g085250.2.1	FAD dependent oxidoreductase IPR006076 FAD dependent oxidoreductase	brown	0.986347	-0.826495	-0.250659	0.40073	-0.524164	-0.459053	0.421972	0.0803766	0.348379	-0.305934	-0.951106	-0.483941	0.855005	0.786544	0.188965
Solyc02g070510.2.1	Proteasome subunit alpha type IPR001353 Proteasome, subunit alpha_beta	lightcyan	-0.91877	0.837522	0.43425	-0.622946	0.392093	0.184039	-0.44812	0.0143801	-0.219866	-0.0917873	0.851801	0.808627	-0.741418	-0.450581	-0.483305
Solyc11g011220.1.1	Unknown Protein	brown	0.952689	-0.923872	-0.521529	0.356021	-0.293574	-0.414034	0.59574	-0.230076	0.0768783	-0.191658	-0.840327	-0.645695	0.668343	0.601936	0.447989
Solyc11g010190.1.1	Prohibitin IPR000163 Prohibitin	lightcyan	-0.794367	0.78185	0.496022	-0.526786	0.292906	0.116018	-0.42955	0.200964	-0.0980013	-0.0896763	0.729042	0.782062	-0.593826	-0.320819	-0.501023
Solyc02g072150.2.1	Alpha alpha-trehalose-phosphate synthase (UDP-forming) IPR001830 Glycosyl transferase, family 20	brown	0.962594	-0.762406	-0.153781	0.483885	-0.637255	-0.328486	0.291479	-0.106176	0.453347	-0.271169	-0.986253	-0.507624	0.909148	0.75626	0.0986914
Solyc09g014520.2.1	Chlorophyll a-b binding protein 6A, chloroplastic IPR001344 Chlorophyll A-B binding protein	salmon	0.868912	-0.599832	0.0233103	0.706124	-0.776977	-0.0904588	0.0565324	0.00658131	0.635724	-0.0511904	-0.973595	-0.571624	0.966583	0.609152	0.0170048
Solyc11g071280.1.1	Branched-chain amino acid aminotransferase like protein IPR001544 Aminotransferase, class IV	darkred	-0.428706	0.027827	-0.625048	-0.433897	0.948576	0.000650617	0.473886	-0.0346446	-0.899221	0.313057	0.714673	-0.0635064	-0.839468	-0.614275	0.655223
Solyc09g008920.2.1	Geranylgeranyl pyrophosphate synthase IPR000092 Polyprenyl synthetase	lightcyan	-0.91901	0.665466	-0.00324606	-0.428707	0.72296	0.360549	-0.182663	0.00439056	-0.55913	0.381678	0.98615	0.345839	-0.944354	-0.836534	0.0805015
Solyc10g008740.2.1	Magnesium chelatase ATPase subunit I IPR011775 Magnesium chelatase, ATPase subunit I	salmon	0.858189	-0.578253	0.0823451	0.594301	-0.784376	-0.224252	0.0529765	0.0864151	0.647281	-0.189731	-0.967683	-0.42645	0.962261	0.705248	-0.0857434
Solyc10g012370.2.1	Cysteine synthase IPR005859 Cysteine synthase A	lightcyan	-0.979003	0.858476	0.312719	-0.39414	0.482175	0.495806	-0.452777	-0.0747837	-0.288147	0.282091	0.937086	0.521339	-0.815189	-0.745908	-0.236001
Solyc10g007720.2.1	Conserved oligomeric Golgi complex subunit 5 IPR019465 Conserved oligomeric Golgi complex, subunit 5	brown	0.968342	-0.766984	-0.157482	0.429291	-0.614316	-0.379255	0.32179	-0.0647755	0.436012	-0.330303	-0.975697	-0.452642	0.898663	0.797643	0.0870239
Solyc03g044330.1.1	Acetolactate synthase IPR012846 Acetolactate synthase, large subunit, biosynthetic	brown	0.917918	-0.723313	-0.125831	0.54581	-0.640781	-0.308124	0.239987	0.0373217	0.469658	-0.18329	-0.959116	-0.53361	0.893076	0.686926	0.0934699
Solyc01g008000.2.1	ADP-ribosylation factor IPR006688 ADP-ribosylation factor	brown	0.92097	-0.692434	-0.0966262	0.580084	-0.678638	-0.194791	0.204004	-0.12317	0.51324	-0.175471	-0.968518	-0.539999	0.91856	0.679727	0.0811183
Solyc05g053600.2.1	ATP-binding cassette transporter IPR013525 ABC-2 type transporter	ivory	-0.0908049	-0.0900914	-0.458281	0.373561	0.390568	0.469854	0.213136	-0.0460483	-0.350868	0.795793	0.235046	-0.65295	-0.261552	-0.632682	0.721384
Solyc01g095150.2.1	Late embryogenesis abundant protein (Fragment) IPR013990 Water Stress and Hypersensitive response	darkgreen	-0.342384	0.701828	0.961058	0.129872	-0.621931	0.459641	-0.878969	-0.0447752	0.75352	-0.122539	0.0124951	0.525544	0.243515	0.0751049	-0.914209
Solyc03g098050.2.1	Calmodulin 3 protein IPR011992 EF-Hand type	grey60	0.087106	0.272194	0.727278	0.45297	-0.841971	0.302306	-0.706212	-0.0157882	0.852221	-0.0731068	-0.423453	0.0967247	0.596255	0.255535	-0.686025
Solyc04g049720.2.1	Leukotriene-A4 hydrolase-like protein IPR001930 Peptidase M1, membrane alanine aminopeptidase	salmon	0.882407	-0.588689	0.0823675	0.541242	-0.785085	-0.213363	0.0804396	-0.040584	0.641869	-0.271134	-0.980353	-0.386785	0.971972	0.765108	-0.108626
Solyc06g009650.2.1	Protein fat-free homolog IPR014812 Vps51_Vps67	brown	0.977781	-0.850328	-0.304049	0.243116	-0.434397	-0.570575	0.509558	0.0274247	0.248475	-0.433343	-0.905616	-0.386411	0.782026	0.843556	0.188823
Solyc04g077040.2.1	Xylulose kinase IPR000577 Carbohydrate kinase, FGGY	brown	0.958682	-0.759811	-0.149856	0.515	-0.642321	-0.33022	0.280321	-0.0416932	0.460015	-0.236711	-0.986989	-0.523642	0.911623	0.735975	0.103129
Solyc08g006040.2.1	40S ribosomal protein S6 IPR014401 Ribosomal protein S6, eukaryotic	salmon	0.546045	-0.187787	0.442117	0.669541	-0.950216	0.137366	-0.393823	-0.0792751	0.863673	-0.0893638	-0.814573	-0.275439	0.90293	0.496382	-0.41533
Solyc11g070120.1.1	Charged multivesicular body protein 4b IPR005024 Snf7	brown4	-0.702907	0.94167	0.904768	0.0518209	-0.304695	0.622018	-0.93252	0.0948809	0.50719	0.162008	0.412495	0.558881	-0.142168	-0.337979	-0.781527
Solyc07g005760.2.1	Hydroxycinnamoyl CoA shikimate_quinate hydroxycinnamoyltransferase IPR003480 Transferase	ivory	-0.733478	0.674774	0.21227	0.279875	0.239962	0.84587	-0.510667	-0.101176	-0.0745696	0.840755	0.647243	-0.111872	-0.510444	-0.944815	0.0625003
Solyc09g005620.2.1	Glutaredoxin IPR004480 Glutaredoxin-related protein	lightcyan	-0.728468	0.366733	-0.300926	-0.651906	0.911117	-0.0337715	0.187178	0.116761	-0.807452	0.154586	0.918452	0.346636	-0.979215	-0.637681	0.277941
Solyc11g005170.1.1	RNA splicing factor IPR006509 Splicing factor, CC1-like	darkgreen	-0.113739	0.515469	0.853324	0.426085	-0.733617	0.564144	-0.800207	0.0595827	0.852036	0.0633453	-0.194002	0.215767	0.454422	0.0947724	-0.703297
Solyc07g065050.2.1	Cell division protein ftsZ IPR000158 Cell division protein FtsZ, N-terminal	salmon	0.745447	-0.414472	0.250553	0.553537	-0.817923	-0.18494	-0.0781947	0.279752	0.736997	-0.207879	-0.886674	-0.267542	0.940186	0.700586	-0.228257
Solyc01g112350.2.1	Sec7 guanine nucleotide exchange factor IPR000904 SEC7-like	brown	0.917367	-0.969957	-0.651409	0.0784504	-0.0596668	-0.66399	0.797637	-0.00884557	-0.142115	-0.35549	-0.709245	-0.481881	0.500334	0.669295	0.519922
Solyc05g051780.2.1	Gamma-glutamyltransferase-like protein IPR000101 Gamma-glutamyltranspeptidase	ivory	-0.0216885	0.0863005	0.0555148	0.759341	-0.219106	0.633979	-0.294827	0.150256	0.264091	0.817704	-0.0869953	-0.634072	0.173139	-0.472649	0.232084
Solyc02g083560.2.1	Vacuolar protein sorting 35 IPR005378 Vacuolar protein sorting-associated protein 35	brown	0.968082	-0.933935	-0.509134	0.326667	-0.295793	-0.480488	0.611481	-0.122017	0.0862477	-0.228164	-0.850724	-0.61072	0.68219	0.648497	0.435196
Solyc09g075280.1.1	Exocyst complex component 6 IPR007225 Exocyst complex subunit Sec15-like	brown	0.895275	-0.976969	-0.690034	0.0330747	-0.0140565	-0.683757	0.823873	-0.0529135	-0.199323	-0.364902	-0.678565	-0.475935	0.452754	0.646916	0.53914
Solyc05g055000.2.1	Cysteine desulfurase IPR010970 Cysteine desulfurase, SufS	lightcyan	-0.754593	0.433443	-0.19618	-0.749649	0.876683	-0.0774644	0.142671	0.0804996	-0.758506	0.0188974	0.930577	0.502476	-0.972515	-0.543604	0.139828
Solyc06g076520.1.1	class I heat shock protein IPR002068 Heat shock protein Hsp20	lightcyan	-0.918222	0.669555	-0.00161516	-0.387491	0.709226	0.406598	-0.197995	-0.0214314	-0.545225	0.424319	0.97998	0.310669	-0.933228	-0.863326	0.093839
Solyc05g015390.2.1	REF-like stress related protein 1 IPR008802 Rubber elongation factor	lightcyan	-0.907595	0.632056	-0.0426456	-0.468365	0.7469	0.310659	-0.145382	0.0129291	-0.59804	0.347268	0.983395	0.350303	-0.958904	-0.820844	0.0979015
Solyc03g044200.2.1	Alcohol dehydrogenase IPR002085 Alcohol dehydrogenase superfamily, zinc-containing	salmon	0.29861	-0.0783408	0.259904	0.123496	-0.483176	0.0598373	-0.152574	-0.440864	0.420911	-0.313791	-0.414477	0.0504854	0.456245	0.422417	-0.335758
Solyc01g005960.2.1	ATP dependent RNA helicase IPR011545 DNA_RNA helicase, DEAD_DEAH box type, N-terminal	darkturquoise	0.332151	-0.518441	-0.581789	-0.286876	0.403197	-0.603477	0.698237	0.582368	-0.449692	-0.213889	-0.0693724	-0.104861	-0.0760215	0.264381	0.512259
Solyc08g080680.2.1	Elicitor-responsive protein 3 IPR018029 C2 membrane targeting protein	salmon	0.645627	-0.276315	0.410836	0.578148	-0.949972	-0.00767838	-0.287933	-0.0907938	0.847112	-0.242013	-0.881738	-0.20941	0.951699	0.653082	-0.429783
Solyc12g013700.1.1	Aluminum-induced protein-like protein	lightcyan	-0.8088	0.541014	-0.140119	-0.172006	0.699278	0.506138	-0.128715	-0.0528585	-0.557553	0.635679	0.890466	0.0319767	-0.864182	-0.952762	0.296164
Solyc05g052470.2.1	Ferritin IPR001519 Ferritin, N-terminal	salmon	0.775802	-0.463965	0.222114	0.41604	-0.781823	-0.338899	-0.00150673	0.263984	0.682249	-0.368438	-0.897505	-0.172983	0.92261	0.812102	-0.263085
Solyc05g056570.2.1	Calcium dependent protein kinase IPR002290 Serine_threonine protein kinase	brown	0.926343	-0.931395	-0.547457	0.0759812	-0.15771	-0.663131	0.723371	-0.102572	-0.0490439	-0.430946	-0.757742	-0.410912	0.563289	0.741737	0.393411
Solyc01g109890.2.1	Chaperone protein dnaJ 10 IPR003095 Heat shock protein DnaJ	brown4	-0.627105	0.740075	0.591653	0.228191	-0.147615	0.661729	-0.742672	0.246363	0.316956	0.437983	0.402126	0.194792	-0.2002	-0.529565	-0.411986
Solyc10g086350.1.1	Ras-related protein Rab-8A IPR003579 Ras small GTPase, Rab type	brown	0.944229	-0.772717	-0.250201	0.538799	-0.549328	-0.231349	0.341662	-0.163563	0.376551	-0.133777	-0.92876	-0.613343	0.847514	0.636828	0.241669
Solyc03g063110.2.1	Stearoyl-acyl carrier protein desaturase IPR005067 Fatty acid desaturase, type 2	darkred	-0.534236	0.156536	-0.451082	-0.756484	0.954263	-0.260592	0.417737	0.0280036	-0.891733	-0.0289966	0.797609	0.34056	-0.914435	-0.42852	0.366614
Solyc12g096300.1.1	40S ribosomal protein S6 IPR014401 Ribosomal protein S6, eukaryotic	salmon	0.701695	-0.388768	0.270445	0.563053	-0.88682	-0.0501888	-0.179822	-0.13599	0.75245	-0.243405	-0.906335	-0.30762	0.933155	0.647581	-0.306506
Solyc03g097680.2.1	Pyruvate dehydrogenase E1 component subunit beta IPR005475 Transketolase, central region	grey60	-0.208343	0.563754	0.914482	0.194433	-0.675005	0.250132	-0.803615	0.287021	0.784628	-0.136702	-0.118136	0.465719	0.348656	0.181621	-0.871487
Solyc05g014790.2.1	Lipoxygenase IPR001246 Lipoxygenase, plant	darkturquoise	0.658379	-0.848869	-0.829808	0.18088	0.197425	-0.285058	0.769418	-0.259928	-0.383235	0.0689069	-0.423664	-0.733429	0.200187	0.177879	0.793239
Solyc06g073960.2.1	Serine_threonine-protein phosphatase IPR012391 Serine_threonine protein phosphatase, BSU1	brown	0.917888	-0.753099	-0.176293	0.318106	-0.548067	-0.489116	0.345638	0.0274944	0.36998	-0.375842	-0.916912	-0.38641	0.825552	0.801004	0.0837027
Solyc04g015100.2.1	Acetyl-CoA C-acetyltransferase protein IPR002155 Thiolase	lightcyan	-0.845016	0.539853	-0.159843	-0.467614	0.818195	0.276133	-0.0246363	-0.0130358	-0.678006	0.371787	0.969581	0.271004	-0.969643	-0.815838	0.220308
Solyc04g080610.2.1	Ornithine carbamoyltransferase IPR002292 Ornithine carbamoyltransferase	brown	0.923741	-0.762004	-0.164593	0.345312	-0.585192	-0.460742	0.316526	-0.149805	0.381184	-0.391273	-0.944737	-0.400975	0.838147	0.790088	0.0444771
Solyc08g062190.2.1	Nitrilase 2 IPR003010 Nitrilase_cyanide hydratase and apolipoprotein N-acyltransferase	lightcyan	-0.873682	0.650529	0.075122	-0.613701	0.693087	0.136007	-0.143086	0.242398	-0.519033	0.127808	0.945399	0.554027	-0.894856	-0.608516	-0.057374
Solyc01g081300.2.1	Phosphoribosylaminoimidazole-succinocarboxamide synthase IPR001636 SAICAR synthetase	darkred	-0.541047	0.147346	-0.495717	-0.662775	0.978058	-0.185679	0.421904	0.112454	-0.906892	0.109212	0.812302	0.231689	-0.923466	-0.521877	0.457591
Solyc01g097540.2.1	Annexin 3 IPR015472 Annexin like protein IPR001464 Annexin	lightcyan	-0.791067	0.461805	-0.214311	-0.613071	0.847719	0.12138	0.0682088	-0.146679	-0.746197	0.172393	0.938454	0.365964	-0.979781	-0.692978	0.188363
Solyc03g113780.2.1	Pyridoxine_pyridoxamine 5_apos-phosphate oxidase IPR000659 Pyridoxamine 5-phosphate oxidase	salmon	0.698588	-0.329473	0.355193	0.635324	-0.923599	-0.0249627	-0.224664	0.0882807	0.839093	-0.162756	-0.901838	-0.291205	0.979139	0.650743	-0.320534
Solyc02g090760.2.1	Os03g0395600 protein (Fragment)	grey60	0.319435	0.118341	0.672453	0.733554	-0.957016	0.416435	-0.621532	0.0132405	0.97572	0.0973442	-0.622704	-0.160029	0.816975	0.315149	-0.526869
Solyc09g082320.2.1	Proteasome subunit beta type IPR001353 Proteasome, subunit alpha_beta	lightcyan	-0.958082	0.797566	0.26841	-0.582663	0.551637	0.252533	-0.349557	0.0210461	-0.379471	0.0798253	0.944923	0.664905	-0.863111	-0.620111	-0.278094
Solyc10g038080.1.1	Shikimate dehydrogenase IPR001381 Dehydroquinase class I	lightcyan	-0.896737	0.630694	-0.0268546	-0.588795	0.772884	0.221053	-0.100123	-0.00411418	-0.618276	0.204891	0.994199	0.47148	-0.971197	-0.721192	0.043717
Solyc08g016510.2.1	Proteasome subunit alpha type IPR001353 Proteasome, subunit alpha_beta	brown4	-0.896918	0.908376	0.580901	-0.44203	0.206751	0.390041	-0.612903	-0.137484	-0.0234772	-0.0105994	0.764367	0.745024	-0.602476	-0.459282	-0.576915
Solyc02g049070.2.1	Genomic DNA chromosome 5 P1 clone MAH20	darkred	-0.389513	-0.0278917	-0.630884	-0.62389	0.974757	-0.300041	0.557532	0.15135	-0.944658	0.0887817	0.693051	0.114578	-0.847915	-0.44206	0.573714
Solyc11g071920.1.1	Serine_threonine-protein phosphatase IPR012391 Serine_threonine protein phosphatase, BSU1	brown	0.846099	-0.689867	-0.172434	0.133027	-0.380003	-0.572408	0.443051	0.199608	0.267278	-0.458246	-0.771565	-0.21038	0.699076	0.839489	0.0801836
Solyc03g082420.2.1	Heat shock protein IPR002068 Heat shock protein Hsp20	lightcyan	-0.920149	0.659778	-0.00481469	-0.502857	0.741588	0.296994	-0.15828	0.0201022	-0.582051	0.303843	0.994855	0.410304	-0.960221	-0.791166	0.0533144
Solyc02g093370.2.1	Sucrose cleavage protein-like IPR009737 Sucraseferredoxin-like	salmon	0.78648	-0.439823	0.222502	0.665043	-0.868089	-0.00524698	-0.0987559	-0.0599188	0.76264	-0.136895	-0.938777	-0.400479	0.986372	0.652475	-0.185649
Solyc01g067390.2.1	Chromodomain-helicase-DNA-binding protein 2 IPR000330 SNF2-related	grey60	0.549777	-0.160516	0.437119	0.811776	-0.942356	0.294544	-0.400863	-0.0311464	0.894922	0.0994798	-0.796099	-0.383909	0.921418	0.400417	-0.312866
Solyc02g089720.1.1	Endo-beta-1 3-glucanase IPR005200 Glycoside hydrolase, family 81	darkturquoise	0.6463	-0.90415	-0.908471	-0.174144	0.394246	-0.673702	0.97221	-0.0760628	-0.579581	-0.221105	-0.328324	-0.460722	0.056247	0.347528	0.766516
Solyc02g070320.2.1	40S ribosomal protein S4-like protein IPR000876 Ribosomal protein S4e	brown	0.98192	-0.84698	-0.307537	0.494484	-0.518805	-0.359528	0.411733	-0.051722	0.32596	-0.185017	-0.95464	-0.617397	0.844032	0.683936	0.26649
Solyc11g017300.1.1	COP9 signalosome complex subunit 5b IPR000555 Mov34_MPN_PAD-1	salmon	0.609091	-0.390443	0.12177	0.490204	-0.594804	-0.134718	-0.0019128	0.328235	0.520076	-0.110212	-0.704794	-0.303827	0.720744	0.51312	-0.11196
Solyc07g041900.2.1	Cathepsin L-like cysteine proteinase IPR013128 Peptidase C1A, papain IPR000169 Peptidase, cysteine peptidase active site	lightcyan	-0.90243	0.791257	0.312696	-0.49397	0.489774	0.285457	-0.358558	0.201347	-0.288833	0.140849	0.887166	0.620454	-0.77192	-0.578624	-0.271233
Solyc01g111060.2.1	5_apos-methylthioadenosine_S-adenosylhomocysteine nucleosidase IPR018017 Nucleoside phosphorylase, family 1	brown4	-0.978791	0.908365	0.42037	-0.357415	0.391633	0.489393	-0.535846	0.00448063	-0.183468	0.266321	0.901875	0.575369	-0.754233	-0.703211	-0.334335
Solyc09g090660.2.1	Guanine nucleotide-binding protein subunit beta-like protein IPR017986 WD40 repeat, region	brown	0.925266	-0.782438	-0.214184	0.40873	-0.552188	-0.409607	0.339162	-0.0246356	0.356931	-0.309465	-0.932818	-0.477268	0.827661	0.731024	0.120378
Solyc12g006450.1.1	Aminotransferase-like protein IPR005814 Aminotransferase class-III	darkolivegreen	0.400546	-0.0634987	0.392814	0.933176	-0.823963	0.478628	-0.450787	0.0207373	0.809678	0.395306	-0.639059	-0.516278	0.775716	0.118942	-0.183589
Solyc01g097350.2.1	Calcium-binding EF hand family protein	brown4	-0.635232	0.869039	0.901835	-0.115277	-0.307988	0.394895	-0.849151	0.13094	0.485977	-0.0829425	0.35878	0.714404	-0.116631	-0.151743	-0.860299
Solyc03g113220.2.1	SPFH domain_band 7 family protein IPR001107 Band 7 protein	darkturquoise	0.68827	-0.889661	-0.795397	-0.257897	0.305353	-0.782912	0.942598	-0.0087295	-0.482376	-0.400343	-0.389412	-0.311413	0.139343	0.519617	0.619077
Solyc11g066370.1.1	DNA ligase IPR000977 ATP-dependent DNA ligase	brown	0.994292	-0.873702	-0.335249	0.3491	-0.447438	-0.517167	0.501489	0.0411343	0.258998	-0.319478	-0.926938	-0.496671	0.803475	0.777522	0.255284
Solyc09g063030.2.1	CLIP-associating protein 1-like IPR011989 Armadillo-like helical	brown	0.811794	-0.617163	-0.0244141	0.44342	-0.665624	-0.324254	0.136053	0.180794	0.500311	-0.262839	-0.897715	-0.384861	0.849624	0.685547	-0.0299281
Solyc10g081020.1.1	Transcription elongation factor SPT6 IPR017072 Transcription elongation factor Spt6	salmon	0.821089	-0.49136	0.186007	0.613723	-0.858351	-0.097393	-0.0496015	-0.0674766	0.733186	-0.207112	-0.965387	-0.380415	0.990446	0.705794	-0.185082
Solyc04g012160.2.1	Serine-threonine protein kinase IPR002290 Serine_threonine protein kinase	lightcyan	-0.706209	0.409592	-0.272762	-0.115254	0.730923	0.46659	-0.0114907	-0.0534406	-0.613354	0.681022	0.825561	-0.100639	-0.831452	-0.944004	0.436731
Solyc12g010520.1.1	Eukaryotic peptide chain release factor subunit 1-1 IPR004403 Peptide chain release factor eRF_aRF subunit 1	lightcyan	-0.938557	0.819261	0.256981	-0.207749	0.46238	0.610917	-0.45471	-0.026077	-0.267912	0.467496	0.900244	0.345873	-0.774067	-0.848567	-0.120084
Solyc03g083390.2.1	Nuclear movement protein nudc IPR017447 CS	lightcyan	-0.972968	0.816127	0.263609	-0.514264	0.553612	0.330777	-0.370137	-0.0169182	-0.370087	0.185625	0.959166	0.595571	-0.865746	-0.689612	-0.229323
Solyc01g099110.2.1	Xaa-pro aminopeptidase IPR000994 Peptidase M24, structural domain	darkturquoise	0.577538	-0.827906	-0.833975	-0.334477	0.447633	-0.818229	0.970026	0.143243	-0.597523	-0.357145	-0.245274	-0.248415	-0.00930396	0.419808	0.663522
Solyc01g074030.2.1	Beta-glucosidase 01 IPR013781 Glycoside hydrolase, subgroup, catalytic core	brown	0.931894	-0.823534	-0.378656	0.624361	-0.43838	-0.200752	0.419192	0.0035087	0.270404	0.0500926	-0.877705	-0.763363	0.778646	0.496407	0.42319
Solyc03g005250.2.1	Sulfate adenylyltransferase IPR002650 ATP-sulfurylase	lightcyan	-0.699345	0.385405	-0.200482	-0.791941	0.86369	-0.157212	0.188678	0.189988	-0.748479	-0.0673494	0.88655	0.536433	-0.930581	-0.448506	0.126696
Solyc07g065540.1.1	Fasciclin-like arabinogalactan protein 10 IPR000782 FAS1 domain	grey60	-0.063531	0.435002	0.824367	0.497615	-0.815939	0.462946	-0.82754	-0.101804	0.865284	0.0625457	-0.296433	0.12983	0.505107	0.0968575	-0.749656
Solyc01g080930.2.1	Enoyl-CoA-hydratase IPR001753 Crotonase, core	darkred	-0.76014	0.402368	-0.305352	-0.471636	0.864807	0.20265	0.0966808	-0.0727488	-0.767292	0.352343	0.915982	0.172923	-0.966219	-0.796563	0.33555
Solyc02g089800.2.1	Nuclear matrix constituent protein 1-like	salmon	0.693631	-0.317134	0.336457	0.710728	-0.909894	0.0886423	-0.227287	-0.0913145	0.830685	-0.0690644	-0.886313	-0.360116	0.966724	0.577507	-0.269132
Solyc09g098280.2.1	Eukaryotic translation initiation factor 3 subunit 3 IPR000555 Mov34_MPN_PAD-1	brown	0.762011	-0.811531	-0.589665	0.195098	0.0230912	-0.453919	0.712205	0.196046	-0.144726	-0.0842238	-0.549196	-0.533965	0.393498	0.449864	0.585269
Solyc02g070360.2.1	40S ribosomal protein S4-like protein IPR000876 Ribosomal protein S4e	salmon	0.761463	-0.446916	0.171766	0.353881	-0.666173	-0.310579	0.0890183	0.184871	0.5966	-0.368054	-0.813036	-0.124252	0.850516	0.797428	-0.18828
Solyc10g084350.1.1	60S ribosomal protein L4-B (L1) IPR002136 Ribosomal protein L4_L1e	salmon	0.358638	0.0777376	0.657433	0.542993	-0.869002	0.182591	-0.487775	0.320249	0.917019	-0.0811223	-0.600654	0.0058136	0.79399	0.484539	-0.542336
Solyc07g047850.2.1	Chlorophyll a-b binding protein 4, chloroplastic IPR001344 Chlorophyll A-B binding protein	salmon	0.831988	-0.53712	0.0931752	0.731896	-0.820039	-0.0252324	-0.0193273	-0.0249557	0.690461	-0.0323562	-0.962515	-0.549858	0.977093	0.588268	-0.0409716
Solyc02g071330.2.1	SH3 domain-containing guanine exchange factor IPR001452 Src homology-3 domain	brown4	-0.635116	0.8795	0.890801	-0.0352315	-0.339311	0.548923	-0.889429	-0.181826	0.502482	-4.68469e-06	0.345297	0.61014	-0.102789	-0.220932	-0.833536
Solyc08g063050.2.1	Cell division protease ftsH homolog IPR005936 Peptidase M41, FtsH	lightcyan	-0.899483	0.806068	0.272286	-0.140086	0.414068	0.654702	-0.468421	0.03454	-0.212074	0.500168	0.855451	0.301083	-0.713627	-0.834083	-0.107488
Solyc10g081660.1.1	Sucrose phosphate phosphatase IPR012847 Sucrose phosphatase, plant and cyanobacteria IPR006380 Sucrose-6F-phosphate phosphohydrolase, plant and cyanobacteria	darkturquoise	0.474678	-0.747437	-0.861281	-0.268963	0.504979	-0.660674	0.912913	0.0682277	-0.636439	-0.190395	-0.143541	-0.320834	-0.097903	0.236325	0.742109
Solyc11g007850.1.1	Plastid DNA-binding protein (Fragment)	lightcyan	-0.702977	0.335456	-0.319994	-0.693636	0.921214	-0.0953924	0.225225	0.110397	-0.82762	0.0953915	0.902902	0.372488	-0.976989	-0.589906	0.270215
Solyc07g056220.2.1	Vacuolar sorting-associated protein IPR016534 Vacuolar protein sorting-associated protein 16	brown	0.968241	-0.952118	-0.540642	0.239215	-0.226404	-0.590271	0.683627	0.0132961	0.0261597	-0.284312	-0.818875	-0.548036	0.641451	0.693384	0.442761
Solyc03g115650.2.1	Eukaryotic translation initiation factor 5A IPR001884 Translation elongation factor, IF5A	darkgreen	-0.450124	0.761048	0.933497	0.308072	-0.598298	0.633101	-0.978212	0.0448932	0.73345	0.15309	0.0856246	0.350764	0.173212	-0.179596	-0.814482
Solyc03g117870.2.1	4-coumarate CoA ligase IPR000873 AMP-dependent synthetase and ligase	lightcyan	-0.922659	0.880546	0.404575	-0.0487171	0.267251	0.760431	-0.627571	-0.140356	-0.0760884	0.527762	0.802817	0.291754	-0.639316	-0.847132	-0.233573
Solyc04g025540.2.1	Anthranilate phosphoribosyltransferase-like protein IPR000312 Glycosyl transferase, family 3	lightcyan	-0.849935	0.605208	0.0058162	-0.610317	0.74539	0.0907555	-0.0798282	0.207041	-0.578388	0.146851	0.95155	0.521092	-0.922314	-0.624326	0.00906583
Solyc01g005520.2.1	Tetratricopeptide TPR_2 repeat protein IPR001478 PDZ_DHR_GLGF	salmon	0.56721	-0.207304	0.353187	0.850345	-0.884904	0.300739	-0.338723	0.0461437	0.840451	0.194364	-0.78385	-0.47887	0.901453	0.345764	-0.190596
Solyc03g123870.2.1	Exocyst complex component 8 IPR014812 Vps51_Vps67	brown	0.980307	-0.947458	-0.510876	0.237787	-0.269909	-0.578762	0.655948	-0.0328459	0.0645282	-0.322499	-0.846029	-0.532254	0.673674	0.724621	0.40553
Solyc05g005710.2.1	Spermidine synthase IPR001045 Spermine synthase	grey60	0.471082	-0.0919654	0.564511	0.308727	-0.888168	-0.108719	-0.369378	-0.0067514	0.824813	-0.470384	-0.718778	0.140279	0.813578	0.712894	-0.653346
Solyc12g056220.1.1	Aquaporin IPR012269 Aquaporin	brown	0.887271	-0.947465	-0.671821	0.358408	-0.121841	-0.40643	0.685252	-0.144313	-0.091386	-0.0398653	-0.726851	-0.747112	0.524149	0.436802	0.618872
Solyc01g111510.2.1	Ascorbate peroxidase IPR002207 Plant ascorbate peroxidase	darkturquoise	0.399006	-0.684568	-0.762787	-0.392858	0.49943	-0.793997	0.85899	0.326106	-0.620747	-0.298728	-0.100881	-0.164461	-0.1309	0.290273	0.606494
Solyc11g042990.1.1	Kinase family protein IPR002290 Serine_threonine protein kinase	darkred	-0.207458	-0.0587849	-0.547991	0.0409516	0.591809	0.316789	0.318599	-0.399997	-0.590488	0.561705	0.402765	-0.412371	-0.49394	-0.628603	0.667642
Solyc03g121070.2.1	Hexokinase IPR019807 Hexokinase, conserved site IPR001312 Hexokinase	brown	0.937629	-0.695233	-0.0632513	0.544208	-0.70396	-0.261236	0.203022	-0.0600812	0.539652	-0.229729	-0.990884	-0.491547	0.946302	0.742234	0.0369215
Solyc02g091190.2.1	Methyltransferase-like protein 10 IPR013217 Methyltransferase type 12	darkgreen	-0.562831	0.839697	0.943304	-0.0728728	-0.397361	0.40505	-0.870031	0.0550845	0.569544	-0.123455	0.269912	0.688194	-0.019708	-0.06785	-0.904742
Solyc12g098420.1.1	Ubiquitin carboxyl-terminal hydrolase IPR018997 PUB domain	brown4	-0.825274	0.819369	0.538882	-0.586422	0.231185	0.146218	-0.507985	0.124106	-0.0610425	-0.212095	0.717809	0.855821	-0.585439	-0.287184	-0.610046
Solyc02g078950.2.1	Beta-galactosidase IPR001944 Glycoside hydrolase, family 35	brown	0.811868	-0.679732	-0.177749	0.469735	-0.524485	-0.316522	0.251672	0.28503	0.365985	-0.166971	-0.839102	-0.494353	0.764767	0.595661	0.131896
Solyc10g074500.1.1	Isocitrate dehydrogenase IPR004434 Isocitrate dehydrogenase NAD-dependent, mitochondrial	lightcyan	-0.570293	0.271157	-0.231238	-0.908186	0.814778	-0.314221	0.279036	-0.0965524	-0.750957	-0.308977	0.768805	0.611844	-0.853674	-0.245101	0.0591967
Solyc08g081730.2.1	Reticulon family protein IPR003388 Reticulon	brown	0.954819	-0.952607	-0.555465	0.198237	-0.199231	-0.581044	0.699283	-0.0891045	-0.00483745	-0.313691	-0.79866	-0.535044	0.613851	0.690466	0.446245
Solyc05g010260.2.1	6-phosphogluconate dehydrogenase decarboxylating IPR006114 6-phosphogluconate dehydrogenase, C-terminal	salmon	0.873655	-0.616388	0.0356112	0.498204	-0.76598	-0.226831	0.0950335	-0.202197	0.591602	-0.31056	-0.977491	-0.39936	0.940677	0.750185	-0.102222
Solyc08g066790.2.1	Phospholipase D IPR011402 Phospholipase D, plant	brown	0.919334	-0.905122	-0.545033	0.347023	-0.229921	-0.440373	0.620977	-0.0543684	0.0397387	-0.118686	-0.785086	-0.660123	0.623113	0.561065	0.508481
Solyc08g066100.2.1	Phosphofructokinase family protein IPR012004 Pyrophosphate-dependent phosphofructokinase TP0108	salmon	0.812227	-0.484676	0.194679	0.591754	-0.862558	-0.10418	-0.0588044	-0.102308	0.731945	-0.233083	-0.963277	-0.362352	0.984919	0.714549	-0.209052
Solyc01g007860.2.1	Ubiquitin-conjugating enzyme family protein-like IPR000608 Ubiquitin-conjugating enzyme, E2	brown4	-0.666618	0.906811	0.852003	0.238485	-0.338531	0.785843	-0.949146	-0.0346109	0.533161	0.36093	0.368984	0.35072	-0.0964966	-0.452438	-0.663365
Solyc09g009190.2.1	1 4-alpha-glucan branching enzyme II IPR006589 Glycosyl hydrolase, family 13, subfamily, catalytic region	brown	0.989973	-0.839804	-0.274237	0.420582	-0.519433	-0.443153	0.426961	0.0569666	0.336566	-0.279036	-0.954483	-0.520019	0.851819	0.763387	0.215356
Solyc01g106480.2.1	Malate dehydrogenase IPR010097 Malate dehydrogenase, NAD-dependent, eukaryotes and gamma proteobacteria	darkturquoise	0.27465	-0.455674	-0.448431	-0.698924	0.412199	-0.905362	0.698463	0.320886	-0.489188	-0.690606	-0.0255936	0.322571	-0.144118	0.524092	0.197397
Solyc12g099360.1.1	Acyl-CoA synthetase_AMP-acid ligase II IPR000873 AMP-dependent synthetase and ligase	darkred	-0.554274	0.146693	-0.555053	-0.3793	0.923898	0.117059	0.330842	-0.057352	-0.871747	0.423509	0.786908	-0.0690922	-0.896012	-0.758442	0.600044
Solyc06g083580.2.1	Pectate lyase 1-27 IPR002022 Pectate lyase_Amb allergen	salmon	0.815548	-0.541882	0.0594361	0.745269	-0.779614	-0.038188	0.000602806	0.0993646	0.655815	0.0209328	-0.934982	-0.577391	0.946593	0.546552	0.00976492
Solyc01g098230.2.1	Mitochondrial import inner membrane translocase subunit TIM44 IPR007379 Mitochondrial inner membrane translocase complex, subunit Tim44-related	brown4	-0.951567	0.863775	0.36888	-0.374118	0.407885	0.480302	-0.497712	-0.0713491	-0.218773	0.226022	0.886852	0.554812	-0.757212	-0.688635	-0.304478
Solyc01g067890.2.1	1-deoxy-D-xylulose 5-phosphate synthase 1 IPR005474 Transketolase, N-terminal IPR005475 Transketolase, central region IPR005477 Deoxyxylulose-5-phosphate synthase	lightcyan	-0.825156	0.503816	-0.182773	-0.581476	0.860014	0.141577	0.0432	0.0385241	-0.726875	0.244554	0.973279	0.36295	-0.991656	-0.731075	0.200136
Solyc08g005970.2.1	Protein arginine N-methyltransferase IPR007857 Skb1 methyltransferase	brown	0.987098	-0.858104	-0.339502	0.463851	-0.469045	-0.383115	0.463669	-0.0309131	0.283431	-0.18763	-0.930404	-0.603609	0.816992	0.690174	0.306346
Solyc07g006200.2.1	HD domain containing protein IPR006674 Metal-dependent phosphohydrolase, HD region, subdomain	lightcyan	-0.732613	0.436293	-0.196504	-0.649838	0.851649	0.00919327	0.130904	0.129007	-0.715441	0.128406	0.913161	0.424769	-0.93032	-0.585195	0.194015
Solyc03g082580.2.1	Glucosamine-6-phosphate deaminase IPR005900 6-phosphogluconolactonase	grey60	0.17814	0.261936	0.805397	0.505744	-0.913162	0.319695	-0.688415	-0.020692	0.957365	-0.083518	-0.497301	0.111823	0.70995	0.365797	-0.71668
Solyc01g102820.2.1	2-C-methyl-D-erythritol 4-phosphate cytidylyltransferase IPR001228 4-diphosphocytidyl-2C-methyl-D-erythritol synthase	salmon	0.461	-0.080743	0.447194	0.81228	-0.857119	0.335607	-0.413622	0.0887736	0.856042	0.211426	-0.683224	-0.372314	0.834213	0.297003	-0.26447
Solyc12g044300.1.1	Acyl-CoA synthetase (AMP-forming)_AMP-acid ligase II IPR000873 AMP-dependent synthetase and ligase	salmon	0.846451	-0.551662	0.108803	0.615062	-0.827666	-0.119778	0.00144484	-0.0703278	0.681113	-0.197441	-0.978699	-0.440632	0.979374	0.691679	-0.118323
Solyc08g081150.2.1	GMP synthase IPR001674 GMP synthase, C-terminal	salmon	0.91692	-0.653041	0.00836957	0.51017	-0.743017	-0.288345	0.153044	-0.0505939	0.583897	-0.295854	-0.991921	-0.408725	0.957461	0.782781	-0.05499
Solyc07g005940.2.1	Vacuolar ATPase subunit H protein IPR004908 ATPase, V1 complex, subunit H	salmon	0.80676	-0.514318	0.0922696	0.753974	-0.816754	0.0463199	-0.042915	-0.15141	0.683355	0.000225863	-0.943303	-0.570525	0.957003	0.539437	-0.0367516
Solyc01g091160.2.1	Agmatinase IPR006035 Ureohydrolase	darkgreen	-0.221668	0.587688	0.879636	0.417549	-0.682927	0.520771	-0.851897	0.151922	0.814017	0.154561	-0.103445	0.232938	0.365797	-0.0104503	-0.711094
Solyc02g081810.2.1	tRNA pseudouridine synthase B IPR004802 Pseudouridine synthase, putative	salmon	0.916163	-0.65348	0.0109952	0.510713	-0.744281	-0.297229	0.151197	0.0314122	0.589575	-0.29548	-0.992164	-0.406666	0.96189	0.786363	-0.0528228
Solyc04g074640.2.1	L-ascorbate peroxidase IPR002207 Plant ascorbate peroxidase	salmon	0.592201	-0.224578	0.363128	0.836631	-0.918388	0.292949	-0.342945	-0.0586827	0.856614	0.134362	-0.820019	-0.466082	0.927919	0.390103	-0.231581
Solyc12g042920.1.1	Cytochrome c1 IPR002326 Cytochrome c1	salmon	0.74721	-0.406108	0.277876	0.562763	-0.858414	-0.100118	-0.11192	0.0555339	0.765202	-0.230389	-0.909749	-0.287898	0.963287	0.707292	-0.264948
Solyc11g072270.1.1	Calmodulin IPR011992 EF-Hand type	grey60	4.85604e-05	0.428492	0.912991	0.37334	-0.874187	0.337304	-0.807155	0.0103143	0.940745	-0.148649	-0.353978	0.292645	0.584309	0.306499	-0.86053
Solyc07g056420.2.1	Glutathione S-transferase-like protein IPR004046 Glutathione S-transferase, C-terminal	lightcyan	-0.735057	0.378131	-0.289389	-0.707314	0.917228	-0.0391639	0.191962	0.0268904	-0.816116	0.0904751	0.928183	0.396995	-0.990571	-0.605422	0.242926
Solyc09g075460.2.1	Polygalacturonase-like protein-like IPR012334 Pectin lyase fold	brown4	-0.614651	0.697235	0.481812	0.170399	-0.0388865	0.690003	-0.627698	-0.311396	0.178597	0.451488	0.444559	0.160902	-0.286085	-0.574731	-0.335776
Solyc11g011250.1.1	Chloride intracellular channel 6 IPR017933 Glutathione S-transferase_chloride channel, C-terminal	lightcyan	-0.731903	0.65597	0.28649	-0.115025	0.295655	0.343033	-0.41433	0.453678	-0.114395	0.415745	0.668968	0.283638	-0.542533	-0.629763	-0.134452
Solyc02g065470.1.1	Pathogenesis-related protein IPR001283 Allergen V5_Tpx-1 related	grey60	0.195563	0.170662	0.675857	0.417793	-0.811831	0.2274	-0.576034	-0.0244604	0.82124	-0.163015	-0.481412	0.0963747	0.640966	0.376919	-0.663668
Solyc05g048760.2.1	Phosphomannomutase 2	darkgreen	-0.40171	0.734895	0.914387	0.0585853	-0.502992	0.479739	-0.826232	-0.170252	0.650518	-0.109201	0.116718	0.565868	0.133578	0.0134485	-0.853936
Solyc03g120430.2.1	Glycerate kinase	brown	0.909057	-0.6667	-0.0527147	0.638664	-0.71871	-0.177196	0.152229	0.0140914	0.566685	-0.108566	-0.977441	-0.564905	0.948155	0.654044	0.0745068
Solyc01g098180.2.1	Translation initiation factor eIF-2B subunit epsilon IPR003307 eIF4-gamma_eIF5_eIF2-epsilon	brown	0.958134	-0.768561	-0.196483	0.510302	-0.584632	-0.280118	0.328779	-0.0872711	0.415859	-0.202248	-0.954904	-0.554633	0.880614	0.706979	0.174177
Solyc09g090330.2.1	Harpin binding protein 1 IPR006843 PAP fibrillin	lightcyan	-0.751585	0.399187	-0.281694	-0.568866	0.892882	0.0625393	0.140338	0.13134	-0.77792	0.254488	0.928903	0.287373	-0.973444	-0.707284	0.298545
Solyc11g005150.1.1	Leucine-rich repeat family protein IPR006706 Extensin-like region	lightcyan	-0.716603	0.341415	-0.352361	-0.600042	0.927246	0.0397852	0.20703	-0.0213728	-0.833745	0.224859	0.914406	0.256323	-0.98487	-0.691597	0.341681
Solyc02g079060.2.1	Eukaryotic translation initiation factor 3 subunit J IPR013906 Translation initiation factor eIF3 subunit	brown4	-0.938013	0.937974	0.586881	-0.383102	0.192435	0.45791	-0.66744	-0.0884926	-0.0108932	0.0698173	0.781454	0.697489	-0.61529	-0.539725	-0.566319
Solyc01g088590.2.1	Invertase inhibitor IPR006501 Pectinesterase inhibitor	lightcyan	-0.810605	0.479913	-0.214312	-0.557493	0.869854	0.150651	0.0630148	0.0240399	-0.741817	0.277483	0.964585	0.316955	-0.990262	-0.747805	0.235996
Solyc07g047970.2.1	Prolactin regulatory element-binding protein IPR017986 WD40 repeat, region	darkturquoise	0.229152	-0.612885	-0.898098	-0.450053	0.736472	-0.624501	0.910868	0.159155	-0.84196	-0.139603	0.122941	-0.223525	-0.376632	0.0366093	0.769388
Solyc06g054490.2.1	Prolyl 4-hydroxylase alpha subunit-like protein IPR006620 Prolyl 4-hydroxylase, alpha subunit	orangered4	-0.757611	0.693753	0.386783	-0.770155	0.370746	-0.0397588	-0.302255	-0.0204979	-0.228272	-0.369444	0.729214	0.906074	-0.650757	-0.186056	-0.523921
Solyc07g056660.2.1	Transforming growth factor-beta receptor-associated protein 1 IPR019453 Vacuolar sorting protein 39_Transforming growth factor beta receptor-associated domain 2	brown	0.924466	-0.989248	-0.678415	0.196658	-0.0873671	-0.590713	0.769033	-0.0591229	-0.127483	-0.218945	-0.735974	-0.616495	0.521408	0.582322	0.578847
Solyc08g081910.2.1	V-type proton ATPase subunit E IPR002842 ATPase, V1_A1 complex, subunit E	darkgreen	-0.400719	0.702154	0.843136	0.422381	-0.594488	0.765724	-0.943596	-0.236818	0.706725	0.267821	0.0515647	0.189552	0.190223	-0.260455	-0.698027
Solyc01g106770.2.1	Serine_threonine-protein kinase TEL1 IPR003151 PIK-related kinase, FAT	brown	0.98494	-0.825123	-0.255455	0.426138	-0.543399	-0.404504	0.400029	-0.0824429	0.351626	-0.291594	-0.961417	-0.51463	0.857183	0.759479	0.186112
Solyc07g065520.2.1	Glycine-rich RNA-binding protein IPR000504 RNA recognition motif, RNP-1	brown4	-0.79386	0.93542	0.753335	0.0593022	-0.108881	0.666132	-0.845419	0.260556	0.328394	0.339867	0.556632	0.457221	-0.30765	-0.536148	-0.587406
Solyc08g080570.2.1	UDP-glucose 4-epimerase IPR005886 UDP-glucose 4-epimerase	lightcyan	-0.762668	0.533608	-0.0987603	-0.0070414	0.577659	0.628846	-0.209235	-0.135346	-0.450537	0.729114	0.80184	-0.080585	-0.761288	-0.981664	0.284151
Solyc03g095620.2.1	ABC-1 domain protein IPR004147 ABC-1	darkred	-0.531815	0.1255	-0.524574	-0.6605	0.987356	-0.183917	0.439377	0.094637	-0.926075	0.111332	0.806209	0.208274	-0.927786	-0.528759	0.478803
Solyc11g066290.1.1	Icc family phosphohydrolase IPR011230 Phosphoesterase At2g46880	lightcyan	-0.812848	0.583627	0.037185	-0.779664	0.720635	-0.0066082	-0.0459319	-0.00069646	-0.578168	-0.109225	0.914161	0.681067	-0.901101	-0.457307	-0.119075
Solyc01g102330.2.1	Acetyl xylan esterase A IPR005181 Protein of unknown function DUF303, acetylesterase putative	grey60	-0.173867	0.317492	0.341356	0.245907	-0.163741	0.263308	-0.333841	0.613638	0.302373	0.271242	0.0823645	0.052438	0.0714998	-0.129103	-0.181605
Solyc04g058090.2.1	Phosphoribosylformylglycinamidine cyclo-ligase IPR004733 Phosphoribosylformylglycinamidine cyclo-ligase	brown4	-0.462567	0.561128	0.486903	-0.146099	0.0145574	0.146976	-0.403962	0.160873	0.153172	0.0749931	0.372949	0.45343	-0.221721	-0.183872	-0.396546
Solyc07g061940.2.1	Acetolactate synthase IPR012001 Thiamine pyrophosphate enzyme, N-terminal TPP binding region	darkturquoise	0.469345	-0.693126	-0.696264	-0.415905	0.424632	-0.830246	0.862753	0.122807	-0.55537	-0.410673	-0.17281	-0.0803657	-0.0556075	0.416431	0.512517
Solyc10g007700.2.1	Ras-related protein Rab-2-A IPR003579 Ras small GTPase, Rab type	brown	0.872501	-0.701201	-0.170685	0.413385	-0.563561	-0.242301	0.279465	-0.378551	0.372283	-0.281743	-0.88903	-0.462166	0.799351	0.672105	0.0936574
Solyc10g076350.1.1	Macrophage migration inhibitory factor family protein IPR001398 Macrophage migration inhibitory factor	grey60	-0.062353	0.471323	0.906326	0.444637	-0.850691	0.434776	-0.849623	0.0565367	0.927037	-0.0135855	-0.303654	0.222937	0.541076	0.184293	-0.81627
Solyc08g008550.2.1	Serine_threonine protein kinase IPR002290 Serine_threonine protein kinase	salmon	0.739753	-0.402755	0.252203	0.7151	-0.896351	0.0216425	-0.169867	-0.0631193	0.78434	-0.0622796	-0.927413	-0.432862	0.974754	0.580408	-0.20577
Solyc08g005070.2.1	ADP-ribosylation factor GTPase-activating protein 3 IPR001164 Arf GTPase activating protein	salmon	0.526781	-0.127375	0.538474	0.471518	-0.940233	0.0263666	-0.380811	0.0242879	0.881843	-0.31514	-0.779409	-0.0329859	0.891354	0.660968	-0.556678
Solyc09g005740.1.1	Chloroplast lumen common family protein IPR011990 Tetratricopeptide-like helical	darkgreen	-0.40908	0.742809	0.9346	0.344536	-0.632446	0.667381	-0.975701	-0.112054	0.761822	0.15731	0.0455817	0.319671	0.213834	-0.160802	-0.811599
Solyc09g007560.2.1	50S ribosomal protein L5 IPR002132 Ribosomal protein L5	salmon	0.629811	-0.25975	0.353768	0.746381	-0.887436	0.121912	-0.271862	0.1636	0.83669	0.0301135	-0.827305	-0.373146	0.934185	0.49708	-0.243959
Solyc06g062810.1.1	Glycylpeptide N-tetradecanoyltransferase IPR000903 Myristoyl-CoA:protein N-myristoyltransferase	brown	0.975469	-0.900032	-0.395769	0.34294	-0.401833	-0.526248	0.525351	0.0507272	0.196807	-0.291128	-0.90523	-0.544636	0.758105	0.726899	0.303421
Solyc01g080810.2.1	Isoleucyl-tRNA synthetase IPR002301 Isoleucyl-tRNA synthetase, class Ia IPR018353 Isoleucyl-tRNA synthetase	brown	0.82211	-0.956701	-0.74779	-0.0344232	0.112452	-0.7498	0.872832	0.0850681	-0.309058	-0.323696	-0.57168	-0.44695	0.334807	0.570711	0.60616
Solyc05g054330.2.1	Epoxide hydrolase IPR000639 Epoxide hydrolase-like	salmon	0.734936	-0.392213	0.239389	0.722785	-0.884436	0.0984386	-0.166338	-0.121392	0.779029	-0.0482553	-0.912774	-0.45149	0.968936	0.562323	-0.179152
Solyc07g064280.2.1	Tryptophan synthase beta chain 1 IPR006654 Tryptophan synthase, beta chain	salmon	0.756766	-0.408083	0.263344	0.653582	-0.900779	-0.00513728	-0.150777	-0.107522	0.787537	-0.149201	-0.937362	-0.375372	0.985849	0.645557	-0.240347
Solyc04g080590.2.1	Proteasome subunit alpha type IPR001353 Proteasome, subunit alpha_beta	lightcyan	-0.899765	0.705339	0.176772	-0.695198	0.613931	0.137331	-0.22854	-0.0418754	-0.465445	-0.0450423	0.92629	0.692575	-0.879666	-0.533813	-0.236644
Solyc09g057650.2.1	40S ribosomal protein S8 IPR001047 Ribosomal protein S8e	grey60	0.50871	-0.0984444	0.553146	0.644176	-0.97584	0.162103	-0.448896	0.0423886	0.934869	-0.114017	-0.781976	-0.169685	0.915619	0.533739	-0.495277
Solyc01g102970.2.1	RNA-binding protein IPR012677 Nucleotide-binding, alpha-beta plait	brown	0.921782	-0.686703	-0.0741104	0.636332	-0.708246	-0.189983	0.174655	-0.005849	0.549687	-0.111948	-0.984516	-0.577162	0.945093	0.659207	0.085273
Solyc02g087620.2.1	Inositol hexakisphosphate and diphosphoinositol-pentakisphosphate kinase 2 IPR000560 Histidine acid phosphatase	brown	0.941193	-0.751389	-0.195237	0.548257	-0.588836	-0.293426	0.302564	-0.0250379	0.423289	-0.150523	-0.943293	-0.566756	0.87264	0.665532	0.187331
Solyc08g081190.2.1	Aquaporin 1 IPR012269 Aquaporin	brown	0.781278	-0.936946	-0.808416	0.162452	0.151275	-0.526453	0.844134	-7.07068e-05	-0.330531	-0.0352255	-0.525966	-0.669237	0.300875	0.35523	0.763657
Solyc03g031670.2.1	Calcium-dependent protein kinase IPR002290 Serine_threonine protein kinase	darkred	-0.139568	-0.270035	-0.813958	-0.473163	0.938616	-0.291077	0.740748	-0.0447604	-0.954265	0.136934	0.498243	-0.140229	-0.693298	-0.35336	0.776001
Solyc06g083300.2.1	Ras GTPase-activating protein-binding protein 2 IPR018222 Nuclear transport factor 2, Eukaryote	brown4	-0.88212	0.986949	0.746672	-0.183187	0.00619481	0.549829	-0.801424	0.0885066	0.209117	0.169089	0.672561	0.651518	-0.445359	-0.501441	-0.649018
Solyc06g076570.1.1	class I heat shock protein IPR002068 Heat shock protein Hsp20	lightcyan	-0.938971	0.703696	0.0464979	-0.410197	0.686011	0.399095	-0.235047	0.00255981	-0.516964	0.387389	0.985733	0.363992	-0.92973	-0.843394	0.0358995
Solyc04g010260.2.1	Pre-mRNA-splicing factor RSE1 IPR004871 Cleavage and polyadenylation specificity factor, A subunit, C-terminal	darkturquoise	0.831966	-0.977418	-0.797486	0.023013	0.131768	-0.651522	0.891813	-0.0219482	-0.331964	-0.251237	-0.570329	-0.538172	0.33016	0.513331	0.676903
Solyc09g092130.2.1	Sucrose phosphate synthase IPR012819 Sucrose phosphate synthase, plant	salmon	0.901893	-0.620296	0.0312742	0.593705	-0.76402	-0.191691	0.110325	0.0146496	0.624255	-0.197564	-0.984549	-0.4634	0.97459	0.725649	-0.0277656
Solyc01g110520.2.1	Glucosamine--fructose-6-phosphate aminotransferase IPR005854 Amidophosphoribosyl transferase	brown	0.91461	-0.884082	-0.44048	0.0417833	-0.214032	-0.729513	0.665515	0.058958	0.0267965	-0.515577	-0.769314	-0.29774	0.600064	0.818685	0.274271
Solyc12g006480.1.1	Nup205 protein (Fragment)	brown	0.992412	-0.898609	-0.40383	0.388989	-0.405755	-0.456472	0.532217	0.00382901	0.210124	-0.238098	-0.909999	-0.582791	0.774965	0.706206	0.343932
Solyc04g072240.2.1	Oxidoreductase family protein-binding domain	salmon	0.504181	-0.0944777	0.553089	0.59795	-0.980649	0.160622	-0.452756	-0.1071	0.921214	-0.176511	-0.780386	-0.128716	0.905817	0.550821	-0.530427
Solyc05g053940.2.1	Ras-related protein Rab-1A IPR003579 Ras small GTPase, Rab type	grey	0.106781	-0.206249	-0.320041	0.189087	0.054976	0.262111	0.122493	-0.753451	-0.166046	0.191172	-0.0784369	-0.40799	-0.0183397	-0.206243	0.306379
Solyc02g067840.2.1	Sucrase_ferredoxin domain protein IPR009737 Sucraseferredoxin-like	lightcyan	-0.830038	0.528916	-0.149065	-0.607029	0.840654	0.170942	0.0234181	-0.0554123	-0.704086	0.20289	0.973747	0.402257	-0.982148	-0.705245	0.159198
Solyc07g041970.2.1	Subtilisin-like protease IPR015500 Peptidase S8, subtilisin-related	brown	0.934932	-0.688012	-0.0451062	0.467222	-0.692299	-0.312315	0.217965	-0.080611	0.532685	-0.316701	-0.981346	-0.41708	0.936574	0.798865	-0.00643764
Solyc01g010760.2.1	Porin_voltage-dependent anion-selective channel protein IPR001925 Porin, eukaryotic type	lightcyan	-0.850315	0.561794	-0.0703673	-0.7021	0.803585	0.0646996	-0.0161441	0.061707	-0.666759	0.0631805	0.968382	0.537795	-0.972941	-0.612771	0.0303237
Solyc05g054070.2.1	60S ribosomal protein L6 IPR000915 Ribosomal protein L6E	salmon	0.782152	-0.471311	0.158034	0.650066	-0.83158	-0.0127221	-0.0700417	-0.137656	0.709892	-0.125829	-0.927987	-0.444336	0.954317	0.616894	-0.137861
Solyc10g083120.1.1	Ubiquitin-conjugating enzyme family protein-like IPR000608 Ubiquitin-conjugating enzyme, E2	brown4	-0.919626	0.963357	0.641845	-0.238594	0.103363	0.575672	-0.746194	-0.12134	0.086273	0.177685	0.73281	0.611394	-0.541099	-0.577423	-0.578905
Solyc01g106080.2.1	Methylmalonate-semialdehyde dehydrogenase IPR010061 Methylmalonate-semialdehyde dehydrogenase IPR015590 Aldehyde dehydrogenase	lightcyan	-0.781642	0.44606	-0.228599	-0.633712	0.878508	0.0801533	0.105372	0.00584792	-0.761869	0.165152	0.946536	0.373313	-0.985651	-0.670266	0.210445
Solyc11g012900.1.1	Small glutamine-rich tetratricopeptide repeat-containing protein A IPR011990 Tetratricopeptide-like helical	lightcyan	-0.842094	0.754499	0.364378	-0.674352	0.462077	0.0522184	-0.308397	0.158376	-0.274226	-0.137591	0.835393	0.823	-0.73395	-0.361959	-0.406615
Solyc06g009660.2.1	ADP-ribosylation factor-like protein 3 IPR006687 GTP-binding protein SAR1	ivory	0.0876931	-0.123097	-0.230978	0.491489	0.0187593	0.404026	0.038622	-0.00599594	-0.0145236	0.599522	-0.0608489	-0.605477	0.0601116	-0.344377	0.453557
Solyc07g007140.2.1	Serine_threonine-protein kinase B-raf IPR002290 Serine_threonine protein kinase	lightcyan	-0.860659	0.740418	0.165154	-0.11233	0.484061	0.672928	-0.374442	-0.139189	-0.291396	0.582134	0.859668	0.196213	-0.740336	-0.881128	0.0312626
Solyc06g007980.2.1	Sterol 3-beta-glucosyltransferase IPR004276 Glycosyl transferase, family 28	brown	0.943168	-0.704771	-0.0695384	0.533506	-0.699277	-0.278164	0.212848	-0.04384	0.533162	-0.248549	-0.993552	-0.483242	0.945011	0.753062	0.0357676
Solyc01g111530.2.1	Ubiquitin-protein ligase 4 IPR000569 HECT	brown	0.964184	-0.752145	-0.155828	0.52676	-0.627729	-0.29358	0.294812	-0.0560231	0.461195	-0.214609	-0.97506	-0.529323	0.911685	0.728882	0.133635
Solyc03g033620.2.1	Serine carboxypeptidase S28 family protein IPR008758 Peptidase S28	darkred	-0.601461	0.221295	-0.44991	-0.530067	0.943649	0.00413579	0.321776	0.0956422	-0.853018	0.277803	0.839741	0.133279	-0.923064	-0.650892	0.46837
Solyc02g087190.1.1	Peroxidase 65 IPR002016 Haem peroxidase, plant_fungal_bacterial	salmon	0.662658	-0.292439	0.374954	0.682626	-0.941365	0.066257	-0.277692	0.036633	0.856959	-0.107884	-0.886736	-0.323725	0.970933	0.590257	-0.333639
Solyc09g014770.2.1	AMP deaminase IPR006329 AMP deaminase	brown	0.988008	-0.871318	-0.338746	0.363355	-0.461386	-0.463529	0.482255	-0.0809488	0.26177	-0.313935	-0.9319	-0.521403	0.803701	0.754943	0.254064
Solyc08g080370.2.1	Acetylornithine aminotransferase IPR004636 Acetylornithine and succinylornithine aminotransferase	salmon	0.869832	-0.610271	0.0671654	0.295794	-0.706278	-0.4418	0.164755	0.0143061	0.552558	-0.520924	-0.940771	-0.188619	0.903827	0.905002	-0.19067
Solyc09g008200.2.1	Heavy metal-associated domain containing protein expressed IPR006121 Heavy metal transport_detoxification protein	darkolivegreen	0.0892626	0.14423	0.320182	0.904476	-0.529906	0.686056	-0.486669	0.150557	0.591743	0.700742	-0.281	-0.539824	0.439008	-0.275298	-0.0189363
Solyc11g071830.1.1	Chaperone protein dnaj IPR003095 Heat shock protein DnaJ	lightcyan	-0.921789	0.701139	0.0453631	-0.279425	0.63806	0.511072	-0.27598	-0.0388915	-0.470618	0.506139	0.952057	0.251204	-0.886456	-0.908533	0.0776277
Solyc04g014270.2.1	Phosphofructokinase family protein IPR012004 Pyrophosphate-dependent phosphofructokinase TP0108	darkturquoise	0.658695	-0.883969	-0.849744	-0.0361336	0.287927	-0.601896	0.877082	-0.0112881	-0.47312	-0.13494	-0.388749	-0.535878	0.133426	0.318851	0.731809
Solyc12g099800.1.1	Rhodanese-like domain containing protein IPR001763 Rhodanese-like	lightcyan	-0.855364	0.561219	-0.0870842	-0.631785	0.810982	0.0970882	-0.022181	0.0801303	-0.669584	0.16496	0.974899	0.471175	-0.977551	-0.677579	0.0817876
Solyc08g075090.2.1	60S ribosomal protein L7 IPR005998 Ribosomal protein L7, eukaryotic	brown	0.961546	-0.764525	-0.170835	0.516147	-0.624535	-0.301466	0.296359	-0.0777219	0.447255	-0.223578	-0.979025	-0.545056	0.904085	0.726163	0.132698
Solyc02g081190.2.1	1-aminocyclopropane-1-carboxylate oxidase IPR005123 Oxoglutarate and iron-dependent oxygenase	lightcyan	-0.613561	0.581768	0.321696	-0.618474	0.313103	0.0464629	-0.232776	-0.138745	-0.178989	-0.258737	0.606137	0.712054	-0.525502	-0.157952	-0.380552
Solyc02g072160.2.1	NADH ubiquinone oxidoreductase complex I intermediate-associated protein 30 IPR013857 NADH:ubiquinone oxidoreductase intermediate-associated protein 30	lightcyan	-0.674168	0.324333	-0.330988	-0.589239	0.906395	-0.0342302	0.226097	0.235938	-0.791021	0.212255	0.883464	0.282434	-0.935603	-0.628541	0.345813
Solyc11g066150.1.1	Bifunctional polymyxin resistance protein ArnA-binding domain	salmon	0.81731	-0.508991	0.123265	0.500352	-0.73974	-0.131517	0.0593414	-0.0286874	0.637746	-0.261113	-0.900408	-0.336212	0.923107	0.738558	-0.118382
Solyc01g080840.2.1	Protein translocase subunit secA IPR000185 SecA protein	brown	0.849958	-0.931828	-0.725196	0.301769	-0.00248868	-0.429318	0.759732	0.0267084	-0.176701	0.00245193	-0.634167	-0.716915	0.442978	0.395622	0.71663
Solyc03g120670.2.1	D-isomer specific 2-hydroxyacid dehydrogenase NAD-binding IPR006140 D-isomer specific 2-hydroxyacid dehydrogenase, NAD-binding	brown	0.848566	-0.777423	-0.346712	0.515648	-0.418129	-0.264178	0.375941	0.0275896	0.236948	-0.0428939	-0.821417	-0.657244	0.710679	0.488029	0.340586
Solyc10g077030.1.1	Proteasome subunit alpha type IPR001353 Proteasome, subunit alpha_beta	lightcyan	-0.843803	0.569603	-0.0164648	-0.75239	0.749797	0.00359549	-0.0507627	0.0100122	-0.629382	-0.0439565	0.936421	0.618086	-0.944812	-0.542439	-0.0655501
Solyc01g068130.2.1	Os05g0272200 protein (Fragment)	darkred	-0.185089	-0.0416234	-0.273586	-0.838773	0.627227	-0.640654	0.470531	0.246072	-0.600195	-0.505298	0.409454	0.531337	-0.512748	0.158739	0.0815964
Solyc02g094640.2.1	Acetyl-coenzyme A synthetase IPR011904 Acetate--CoA ligase	brown	0.828825	-0.960659	-0.785092	0.141233	0.095052	-0.546043	0.846666	0.00664332	-0.286165	-0.115974	-0.583403	-0.636643	0.360574	0.440032	0.721916
Solyc06g005370.2.1	Predicted 2 3-bisphosphoglycerate-independent phosphoglycerate mutase IPR019304 2,3-bisphosphoglycerate-independent phosphoglycerate mutase	darkgreen	-0.421368	0.733627	0.834561	0.277796	-0.442241	0.658142	-0.815082	0.114265	0.630849	0.204251	0.161627	0.339944	0.112003	-0.183076	-0.645531
Solyc12g055820.1.1	Cinnamyl alcohol dehydrogenase IPR002085 Alcohol dehydrogenase superfamily, zinc-containing	brown	0.611571	-0.528736	-0.289528	0.2708	-0.157523	-0.168651	0.399063	-0.370309	0.0641936	-0.0745194	-0.495354	-0.375089	0.418821	0.379356	0.29531
Solyc11g007320.1.1	Kelch domain-containing protein 1 IPR015915 Kelch-type beta propeller	darkturquoise	0.511332	-0.788556	-0.891176	-0.29797	0.52595	-0.666414	0.973031	0.0472703	-0.661241	-0.22556	-0.16097	-0.329242	-0.0884335	0.281519	0.76093
Solyc05g056280.2.1	RNA-binding protein Luc7-like 2 IPR004882 LUC7 related	salmon	0.735665	-0.474173	0.110712	0.168802	-0.544308	-0.504227	0.193979	0.267324	0.472395	-0.486083	-0.746934	-0.00825633	0.750877	0.849178	-0.183848
Solyc07g064910.2.1	EH-domain-containing protein 1 IPR001401 Dynamin, GTPase region	salmon	0.799318	-0.451807	0.249283	0.471648	-0.840906	-0.204689	-0.0409954	0.00694537	0.734983	-0.362219	-0.933714	-0.212281	0.969691	0.811604	-0.281107
Solyc00g007010.2.1	Phosphatidylinositol phosphate (PtdInsP) phosphatase involved in hydrolysis of PtdIns IPR002013 Synaptojanin, N-terminal	darkturquoise	0.771621	-0.952821	-0.838365	-0.0283957	0.226316	-0.662784	0.925739	0.0571924	-0.411354	-0.217619	-0.485224	-0.517318	0.240571	0.451366	0.728277
Solyc06g073260.2.1	NAD-dependent epimerase_dehydratase-binding domain	salmon	0.687541	-0.395115	0.156841	0.760661	-0.766102	0.0957989	-0.110509	0.151136	0.690773	0.120796	-0.824805	-0.530956	0.885078	0.432693	-0.0240921
Solyc10g081130.1.1	Proteasome subunit alpha type IPR001353 Proteasome, subunit alpha_beta	brown4	-0.789993	0.790732	0.490562	-0.521821	0.255971	0.240772	-0.464602	-0.162783	-0.0849701	-0.126929	0.712491	0.759073	-0.581505	-0.332997	-0.513433
Solyc11g012110.1.1	60S ribosomal protein L6 IPR000915 Ribosomal protein L6E	salmon	0.806136	-0.493387	0.14943	0.658216	-0.833697	-0.0309414	-0.0500636	-0.133682	0.709982	-0.123555	-0.946283	-0.460081	0.969011	0.634685	-0.124484
Solyc03g006680.2.1	Universal stress protein IPR006016 UspA	grey60	0.204884	0.22931	0.794304	0.476742	-0.944185	0.283925	-0.686215	-0.112666	0.958828	-0.15537	-0.539614	0.120533	0.730357	0.411083	-0.753282
Solyc08g007010.2.1	FeS assembly protein SufD IPR011542 SUF system FeS cluster assembly, SufD	lightcyan	-0.799987	0.469036	-0.195785	-0.650873	0.86777	0.0341851	0.0818677	0.0652625	-0.747296	0.152529	0.955228	0.416937	-0.9889	-0.662479	0.175549
Solyc02g069150.2.1	Vesicle-associated membrane protein 7B IPR001388 Synaptobrevin	brown	0.972523	-0.851065	-0.305811	0.353197	-0.497391	-0.446832	0.437802	-0.171344	0.283775	-0.347083	-0.941097	-0.498397	0.810263	0.759446	0.197238
Solyc11g007170.1.1	Vacuolar sorting protein 4b IPR003959 ATPase, AAA-type, core	brown4	-0.694281	0.877739	0.740488	0.270676	-0.244245	0.830811	-0.898261	-0.0703263	0.427036	0.45133	0.423516	0.263998	-0.180124	-0.569451	-0.547767
Solyc02g091280.2.1	ATP-dependent Clp protease proteolytic subunit IPR001907 Peptidase S14, ClpP	lightcyan	-0.785413	0.481538	-0.17834	-0.592883	0.86117	0.0773885	0.0815838	0.155373	-0.712555	0.221213	0.952412	0.3864	-0.962012	-0.67175	0.203652
Solyc08g007110.2.1	ATP dependent helicase IPR018999 RNA helicase UPF1, UPF2-interacting domain	salmon	0.795285	-0.465542	0.188997	0.576775	-0.835146	-0.0721533	-0.052137	-0.191387	0.712446	-0.230321	-0.932682	-0.348501	0.957763	0.695722	-0.193716
Solyc10g082030.1.1	Peroxiredoxin IPR000866 Alkyl hydroperoxide reductase_ Thiol specific antioxidant_ Mal allergen	salmon	0.664066	-0.393805	0.111185	0.79972	-0.706743	0.125477	-0.087667	0.147919	0.642797	0.221255	-0.782264	-0.5959	0.836501	0.352838	0.0548893
Solyc11g065930.1.1	Xanthine dehydrogenase_oxidase IPR016208 Aldehyde oxidase_xanthine dehydrogenase	salmon	0.905555	-0.645598	0.0140221	0.502915	-0.747786	-0.268647	0.138561	-0.0462515	0.586076	-0.307409	-0.987958	-0.407523	0.955389	0.779632	-0.0671625
Solyc03g097470.2.1	3-oxoacyl-	lightcyan	-0.813683	0.488073	-0.18755	-0.654168	0.865471	0.0876935	0.066767	-0.018251	-0.74355	0.153804	0.965799	0.415614	-0.99522	-0.674778	0.1691
Solyc03g111670.2.1	Receptor like kinase, RLK	salmon	0.80719	-0.484476	0.168695	0.686728	-0.858346	-0.0199309	-0.0719663	-0.08868	0.734323	-0.103822	-0.957441	-0.465686	0.986483	0.630645	-0.135012
Solyc03g006580.2.1	Ran-binding proteins 9_10 homolog IPR019589 Ran binding protein, CRA domain	darkgreen	-0.228256	0.626883	0.981339	0.200967	-0.714844	0.358898	-0.862683	0.114702	0.840215	-0.151524	-0.108946	0.499478	0.367423	0.185767	-0.926644
Solyc06g074510.2.1	2,3-bisphosphoglycerate-dependent phosphoglycerate mutase 2 IPR013078 Phosphoglycerate mutase	brown	0.907691	-0.735098	-0.213057	0.660258	-0.575284	-0.1865	0.273217	0.108771	0.424982	0.0206515	-0.916881	-0.685792	0.860457	0.545668	0.26811
Solyc11g068670.1.1	Nicalin IPR008710 Nicastrin	brown	0.95348	-0.832759	-0.337444	0.502233	-0.481726	-0.278572	0.418013	-0.156857	0.286188	-0.147578	-0.916309	-0.640259	0.80265	0.622545	0.30385
Solyc01g010940.2.1	Transmembrane emp24 domain-containing protein 10 IPR000348 emp24_gp25L_p24	lightcyan	-0.753174	0.415175	-0.268944	-0.626829	0.902374	0.0694494	0.152738	-0.0622623	-0.789155	0.187995	0.940074	0.344012	-0.986744	-0.670719	0.260773
Solyc04g008680.2.1	Cell division cycle and apoptosis regulator protein 1 IPR011992 EF-Hand type	brown	0.895949	-0.664929	-0.081269	0.574339	-0.640846	-0.225997	0.211793	0.0529456	0.50488	-0.152111	-0.928083	-0.50618	0.892146	0.670033	0.0849582
Solyc02g085040.2.1	2,3,4,5-tetrahydropyridine-2,6-dicarboxylate N-acetyltransferase IPR011004 Trimeric LpxA-like	brown4	-0.491213	0.583076	0.603786	-0.45716	-0.118486	-0.0397562	-0.510955	-0.161479	0.185834	-0.441647	0.305252	0.770858	-0.20801	0.0656065	-0.768098
Solyc03g031700.2.1	ABC transporter FeS assembly protein SufB IPR010231 SUF system FeS cluster assembly, SufB	lightcyan	-0.591998	0.257562	-0.341764	-0.606946	0.886223	-0.153382	0.28544	0.283012	-0.776929	0.142949	0.816987	0.294764	-0.87859	-0.520694	0.338356
Solyc01g008550.2.1	Cinnamoyl CoA reductase-like protein-binding domain	salmon	0.750359	-0.401265	0.266727	0.678623	-0.904703	0.0253502	-0.163809	-0.0979723	0.794101	-0.125868	-0.934608	-0.393486	0.987326	0.625752	-0.23539
Solyc12g014100.1.1	Homogentisate 1 2-dioxygenase IPR005708 Homogentisate 1,2-dioxygenase	darkturquoise	0.240844	-0.372911	-0.545979	-0.011995	0.396278	-0.134312	0.566521	0.0578265	-0.400498	0.192859	0.018654	-0.348602	-0.10379	-0.0343159	0.628804
Solyc10g008630.2.1	NADH dehydrogenase like protein IPR013027 FAD-dependent pyridine nucleotide-disulphide oxidoreductase	darkred	-0.141137	-0.298665	-0.809332	-0.604867	0.93801	-0.447258	0.757468	0.0353134	-0.981706	-0.028445	0.485552	-0.0326901	-0.705526	-0.263288	0.699707
Solyc04g007770.2.1	Major latex-like protein IPR000916 Bet v I allergen	salmon	0.576983	-0.203636	0.443257	0.655927	-0.961481	0.133859	-0.370108	-0.134025	0.872861	-0.108685	-0.837294	-0.270928	0.928594	0.536358	-0.413917
Solyc04g008730.2.1	Alpha-galactosidase 1 IPR013785 Aldolase-type TIM barrel	brown4	-0.704609	0.798009	0.511779	0.31352	-0.0139775	0.831901	-0.709102	0.0660053	0.219831	0.70561	0.536692	0.0831941	-0.31553	-0.754425	-0.223963
Solyc07g066270.2.1	Glucosamine-6-phosphate deaminase IPR005900 6-phosphogluconolactonase	darkgreen	-0.148018	0.471865	0.759023	0.11241	-0.495471	0.180444	-0.582714	0.195477	0.627193	-0.117051	-0.063587	0.436383	0.278289	0.197224	-0.685429
Solyc01g103680.2.1	Coiled-coil domain containing 47 IPR012879 Protein of unknown function DUF1682	grey60	0.23533	0.0989995	0.505525	0.567726	-0.765482	0.456679	-0.516092	-0.473799	0.743149	0.0429522	-0.490493	-0.160349	0.619472	0.208679	-0.431358
Solyc03g115980.1.1	Geranylgeranyl reductase IPR011774 Geranylgeranyl reductase, plants and cyanobacteria	salmon	0.83056	-0.522736	0.141863	0.655886	-0.844885	-0.10545	-0.0337963	0.0238301	0.71402	-0.14554	-0.972765	-0.449987	0.988825	0.668733	-0.128329
Solyc02g077600.2.1	Guanylate-binding protein 10 IPR015894 Guanylate-binding protein, N-terminal	brown	0.987646	-0.895665	-0.407377	0.393521	-0.383453	-0.463386	0.54582	0.0450817	0.199587	-0.21661	-0.894043	-0.584349	0.762896	0.695853	0.362634
Solyc03g117780.2.1	UV excision repair protein RAD23 IPR004806 UV excision repair protein Rad23	brown4	-0.707808	0.916641	0.854608	-0.127285	-0.200983	0.455374	-0.828289	0.0113647	0.398685	0.0110784	0.463322	0.688441	-0.224582	-0.260841	-0.792734
Solyc11g006250.1.1	GDSL esterase_lipase At5g33370 IPR001087 Lipase, GDSL	salmon	0.731301	-0.473343	0.116032	0.145331	-0.535372	-0.49681	0.200419	0.304642	0.466817	-0.51475	-0.742331	0.00111223	0.745991	0.869542	-0.204971
Solyc01g079840.2.1	NEDD8-activating enzyme E1 catalytic subunit IPR009036 Molybdenum cofactor biosynthesis, MoeB	darkturquoise	0.488749	-0.725452	-0.758084	-0.376308	0.455359	-0.71852	0.90222	0.0287287	-0.590099	-0.368247	-0.174501	-0.174539	-0.0642388	0.384125	0.585705
Solyc09g092430.2.1	Selenium binding protein IPR008826 Selenium-binding protein	salmon	0.888756	-0.602104	0.0808548	0.481578	-0.778384	-0.278825	0.0989499	-0.0113269	0.631119	-0.341383	-0.984124	-0.341776	0.969546	0.812119	-0.131026
Solyc01g088560.2.1	Ras-related protein Rab-6A IPR015600 Rab6-related	salmon	0.765015	-0.471412	0.151076	0.713145	-0.845474	0.0127	-0.0994877	-0.133175	0.706918	-0.0463055	-0.931664	-0.502041	0.947028	0.550905	-0.115024
Solyc08g044400.1.1	Polyphosphoinositide phosphatase IPR001202 WW_Rsp5_WWP	brown	0.962933	-0.964127	-0.571176	0.207238	-0.202619	-0.593084	0.701913	-0.0810175	-0.0104088	-0.310757	-0.806617	-0.543153	0.615085	0.685188	0.458563
Solyc04g007280.2.1	Nup98 protein (Fragment) IPR007230 Peptidase S59, nucleoporin	grey60	-0.0745485	0.430519	0.725723	0.637868	-0.726411	0.629346	-0.776638	0.207616	0.824857	0.309647	-0.236423	-0.0446739	0.474957	-0.0527164	-0.528762
Solyc06g076540.1.1	class I heat shock protein IPR002068 Heat shock protein Hsp20	lightcyan	-0.926741	0.678126	0.013716	-0.398416	0.69769	0.393587	-0.214308	0.00509177	-0.536491	0.401182	0.978847	0.332744	-0.932016	-0.854308	0.0652053
Solyc12g010950.1.1	Alcohol dehydrogenase zinc-containing IPR002085 Alcohol dehydrogenase superfamily, zinc-containing	darkturquoise	-0.0255791	-0.201715	-0.352178	-0.812712	0.543838	-0.756093	0.545889	0.00433963	-0.591862	-0.624686	0.241833	0.472133	-0.407356	0.28643	0.0743694
Solyc07g006780.2.1	Glycerol kinase IPR006003 Carbohydrate kinase, FGGY-related	brown	0.979832	-0.913036	-0.442457	0.324739	-0.359156	-0.50525	0.568686	-0.139728	0.148653	-0.276916	-0.885618	-0.562438	0.728412	0.70526	0.351928
Solyc07g017860.2.1	Acetyl-coenzyme A synthetase IPR011904 Acetate--CoA ligase	brown	0.98924	-0.843569	-0.274824	0.364834	-0.513494	-0.471044	0.43774	-0.0173034	0.321045	-0.34553	-0.953293	-0.480335	0.840885	0.797341	0.186848
Solyc01g009990.2.1	Peptidyl-prolyl cis-trans isomerase IPR002130 Peptidyl-prolyl cis-trans isomerase, cyclophilin-type	darkgreen	-0.297472	0.511555	0.659546	0.390982	-0.47039	0.464404	-0.733937	0.179324	0.571702	0.285672	0.0156093	0.100671	0.171557	-0.214145	-0.518345
Solyc02g043860.2.1	Insulin degrading enzyme IPR011237 Peptidase M16, core	salmon	0.692342	-0.405166	0.193453	0.341792	-0.731086	-0.153311	-0.030261	-0.274173	0.607123	-0.413911	-0.815726	-0.149242	0.823454	0.722084	-0.281603
Solyc03g121980.2.1	Developmentally-regulated GTP-binding protein 2 IPR004095 TGS	darkturquoise	0.655465	-0.868956	-0.884749	0.0952899	0.32825	-0.481286	0.889402	0.0133565	-0.4798	0.0703572	-0.353464	-0.658959	0.124536	0.201803	0.86565
Solyc11g011020.1.1	Receptor like kinase, RLK	salmon	0.865317	-0.58105	0.068924	0.647042	-0.807378	-0.118388	0.0332045	-0.091196	0.657196	-0.14864	-0.984542	-0.494334	0.9763	0.668126	-0.066889
Solyc06g035920.2.1	Remorin 1 IPR005516 Remorin, C-terminal region	salmon	0.789862	-0.484897	0.158837	0.652844	-0.847805	-0.0407434	-0.0750646	-0.210673	0.705976	-0.141367	-0.946927	-0.443877	0.95834	0.623086	-0.160253
Solyc06g071680.2.1	Histone deacetylase IPR003084 Histone deacetylase	brown	0.792681	-0.859546	-0.633526	-0.0303222	0.100123	-0.677315	0.833352	0.0499459	-0.237326	-0.311505	-0.53144	-0.362586	0.349356	0.595621	0.547292
Solyc11g066670.1.1	UDP-glucosyltransferase IPR002213 UDP-glucuronosyl_UDP-glucosyltransferase	salmon	0.784583	-0.446652	0.245759	0.538051	-0.875897	-0.122167	-0.090179	-0.0406879	0.753017	-0.298268	-0.947424	-0.284154	0.98069	0.749111	-0.274089
Solyc03g058920.2.1	Porin_voltage-dependent anion-selective channel protein IPR001925 Porin, eukaryotic type	salmon	0.564875	-0.166885	0.501964	0.401241	-0.859129	-0.129763	-0.2704	0.272282	0.833032	-0.354418	-0.759092	0.0262746	0.874794	0.735687	-0.513567
Solyc01g088800.2.1	Polyadenylate-binding protein IPR000504 RNA recognition motif, RNP-1	darkgreen	-0.253168	0.642916	0.932165	0.469689	-0.73503	0.63643	-0.933772	0.0962334	0.870583	0.179155	-0.102544	0.228495	0.379998	-0.0485349	-0.765649
Solyc09g010130.2.1	Sorting nexin 1 IPR015404 Vps5 C-terminal	brown4	-0.928591	0.967194	0.607251	-0.230206	0.167268	0.587845	-0.701112	-0.0271622	0.0446132	0.234029	0.776866	0.60077	-0.578867	-0.612865	-0.507837
Solyc04g082140.2.1	Laccase-22 IPR001117 Multicopper oxidase, type 1	darkturquoise	0.801933	-0.968128	-0.833827	0.0944873	0.168018	-0.588774	0.888342	0.0259833	-0.360482	-0.121061	-0.535949	-0.624862	0.296074	0.413274	0.750655
Solyc05g013340.2.1	AP-1 complex subunit mu-1 IPR001392 Clathrin adaptor, mu subunit	brown	0.985515	-0.905706	-0.424733	0.335776	-0.37584	-0.475876	0.557134	-0.0927791	0.172497	-0.288572	-0.893624	-0.553908	0.746219	0.718475	0.341068
Solyc01g009520.2.1	Ribosomal protein IPR002143 Ribosomal protein L1	brown	0.963085	-0.842121	-0.307112	0.455428	-0.518552	-0.368684	0.399311	-0.147421	0.309108	-0.229903	-0.947846	-0.593768	0.823938	0.685599	0.231967
Solyc01g087540.2.1	Os01g0611000 protein (Fragment) IPR006946 Protein of unknown function DUF642	salmon	0.57627	-0.484168	-0.164709	0.591354	-0.42491	0.0259109	0.106079	0.0616031	0.305781	0.170696	-0.629191	-0.627273	0.583921	0.237582	0.207992
Solyc03g120090.1.1	Pyridoxal biosynthesis lyase pdxS IPR001852 Vitamin B6 biosynthesis protein	brown4	-0.96497	0.938096	0.490442	-0.31834	0.321685	0.532327	-0.590191	0.035229	-0.0986999	0.258645	0.867891	0.587353	-0.693048	-0.666302	-0.389113
Solyc09g015670.2.1	Vacuolar sorting receptor IPR003137 Protease-associated PA	lightcyan	-0.869711	0.714289	0.161343	-0.566764	0.605164	0.298692	-0.228196	-0.075677	-0.427273	0.0971281	0.918886	0.579353	-0.841644	-0.591703	-0.146404
Solyc01g106450.2.1	L-galactose dehydrogenase IPR001395 Aldo_keto reductase	grey60	0.495738	-0.0760522	0.598324	0.497715	-0.95992	0.0671704	-0.430037	0.0285728	0.921063	-0.280888	-0.761074	-0.0149534	0.894353	0.638929	-0.593937
Solyc02g080440.2.1	FeS assembly protein SufB IPR010231 SUF system FeS cluster assembly, SufB	lightcyan	-0.723047	0.368334	-0.292433	-0.691949	0.917607	-0.0602922	0.202113	0.0863077	-0.81332	0.104538	0.920605	0.389946	-0.982367	-0.600667	0.254526
Solyc01g096780.2.1	Sperm-associated SUN domain protein IPR012919 Sad1_UNC-like, C-terminal	brown	0.929372	-0.693198	-0.0747083	0.565715	-0.679232	-0.256266	0.214302	0.0830428	0.53145	-0.181308	-0.972309	-0.512373	0.936733	0.716255	0.0721336
Solyc02g085050.2.1	Inorganic pyrophosphatase-like protein IPR008162 Inorganic pyrophosphatase	grey60	-0.0544104	0.336144	0.67901	0.0194424	-0.602247	0.113596	-0.573563	-0.273004	0.612584	-0.350692	-0.213913	0.414927	0.349344	0.313074	-0.762146
Solyc03g034440.2.1	Eukaryotic translation initiation factor 5 IPR002735 Translation initiation factor IF2_IF5	lightcyan	-0.88878	0.894357	0.480982	0.0426578	0.15304	0.806142	-0.705377	-0.154086	0.0369398	0.551544	0.729198	0.263384	-0.546242	-0.820305	-0.292263
Solyc01g006960.2.1	Transport protein particle subunit trs85-2	brown	0.991835	-0.927101	-0.4537	0.319906	-0.353298	-0.510834	0.584689	-0.0548054	0.146235	-0.289094	-0.890884	-0.563236	0.734401	0.719706	0.364654
Solyc07g061790.2.1	Heme-binding protein 2 IPR006917 SOUL haem-binding protein	grey60	0.133104	0.133879	0.491675	0.283677	-0.531016	0.0146419	-0.369423	0.543384	0.5965	-0.0382665	-0.302947	0.110658	0.45583	0.279702	-0.388153
Solyc12g098680.1.1	Eukaryotic translation initiation factor 3 subunit 3 IPR000555 Mov34_MPN_PAD-1	brown	0.916428	-0.679385	-0.0453592	0.492699	-0.693167	-0.315021	0.196536	0.0191442	0.533784	-0.289396	-0.971515	-0.424295	0.925507	0.765016	0.000927457
Solyc08g008170.2.1	Calcium dependent protein kinase 3 IPR002290 Serine_threonine protein kinase	brown	0.947796	-0.949194	-0.583543	0.341134	-0.227026	-0.451052	0.65147	-0.178864	0.0127002	-0.154341	-0.810138	-0.675145	0.624323	0.571373	0.515756
Solyc01g008970.2.1	Heterogeneous nuclear ribonucleoprotein A3-like protein 2 IPR000504 RNA recognition motif, RNP-1	grey60	0.0686812	0.339381	0.823913	0.504347	-0.904977	0.394618	-0.782543	-0.0541384	0.935933	-0.0507617	-0.427783	0.129676	0.632363	0.250818	-0.758851
Solyc09g005600.2.1	Lethal(2) giant larvae protein homolog 2 IPR011046 WD40 repeat-like	darkturquoise	0.744515	-0.927107	-0.835323	-0.09136	0.268925	-0.678833	0.942642	-0.0600165	-0.448801	-0.250403	-0.442018	-0.461738	0.194472	0.454608	0.713204
Solyc03g019780.2.1	40S ribosomal protein SA IPR005707 Ribosomal protein S2, eukaryotic_archaeal	salmon	0.728426	-0.36287	0.317327	0.656456	-0.902927	0.00273977	-0.179539	0.0289389	0.814951	-0.144368	-0.912234	-0.32888	0.98159	0.647396	-0.274827
Solyc06g083810.2.1	Glycolipid transfer protein domain-containing protein 1 IPR014830 Glycolipid transfer protein, GLTP	salmon	0.784074	-0.446619	0.2269	0.662573	-0.88245	-0.0469105	-0.110385	-0.0270454	0.767466	-0.140993	-0.951392	-0.401707	0.990189	0.656668	-0.20358
[truncated: 7,261 more rows]

## Sheet: Phosphopeptide
Table S4B Module assignment and ME-based connectivity of phosphopeptides
[truncated: 14,441 more rows]

## Sheet: Site-specific level phospeptide
Table S4C Module assignment and ME-based connectivity of phosphopeptides at site-specific levels
[truncated: 13,948 more rows]
