# Supplementary material for: Proteome and Phosphoproteome of Tomato Fruit Identify REDUCED CHLOROPLAST COVERAGE 1a as A Ripening Regulator
Source: Genomics Proteomics Bioinformatics. 2025 Jun 9;23(6):qzaf050. doi: 10.1093/gpbjnl/qzaf050 (PMC13220761; doi:10.1093/gpbjnl/qzaf050)
Supplement: qzaf050_Supplementary_Data [file qzaf050_supplementary_data.zip › Table_S5.xlsx]

## Sheet: Global protein hubs
Table S5 Hub proteins and phosphopeptides within WGCNA modules identified from global proteome and phosphoproteome analyses of tomato fruit ripening
Table S5A Hub proteins identified from the global proteome
Accession	Description	Module	kME in the assigned module	Categories
Solyc09g009190.2.1	1 4-alpha-glucan branching enzyme II IPR006589 Glycosyl hydrolase, family 13, subfamily, catalytic region	brown	0.989973
Solyc02g021440.2.1	CBL-interacting protein kinase 04 IPR002290 Serine_threonine protein kinase	brown	0.989183	kinase
Solyc03g082440.1.1	G protein-coupled seven transmembrane receptor IPR009637 Transmembrane receptor, eukaryota	brown	0.988121
Solyc03g098280.2.1	ARGONAUTE 1 IPR003165 Stem cell self-renewal protein Piwi	brown	0.987698
Solyc01g005020.2.1	Sodium_hydrogen exchanger Na+ H+ antiporter IPR018418 Na+_H+ exchanger, isoforms 7_8, conserved region	brown	0.987667
Solyc01g010580.2.1	Ribosomal protein IPR002942 RNA-binding S4 IPR018079 Ribosomal protein S4, conserved site IPR001912 Ribosomal protein S4	brown	0.987263
Solyc01g096390.2.1	DNA-directed RNA polymerase IPR006592 RNA polymerase, N-terminal	brown	0.986757
Solyc06g075360.2.1	Senescence-associated protein IPR000301 Tetraspanin, subgroup	brown	0.985632
Solyc08g082280.2.1	Long-chain-fatty-acid-CoA ligase IPR000873 AMP-dependent synthetase and ligase	brown	0.984975
Solyc04g009740.2.1	Exocyst complex protein EXO70 IPR004140 Exo70 exocyst complex subunit	brown	0.984032
Solyc12g017460.1.1	GDSL esterase_lipase At1g28590 IPR001087 Lipase, GDSL	brown	0.982618
Solyc02g070320.2.1	40S ribosomal protein S4-like protein IPR000876 Ribosomal protein S4e	brown	0.98192
Solyc01g008960.2.1	Argonaute 4-like protein IPR003165 Stem cell self-renewal protein Piwi	brown	0.981631
Solyc11g069050.1.1	4-coumarate-coa ligase IPR000873 AMP-dependent synthetase and ligase	brown	0.981545
Solyc06g010060.1.1	Protein transport protein Sec61 beta subunit IPR016482 Preprotein translocase Sec, Sec61-beta subunit, eukarya	brown	0.980392
Solyc02g030170.2.1	FAD linked oxidase domain protein IPR006094 FAD linked oxidase, N-terminal	brown	0.980029
Solyc01g088170.2.1	Aldehyde oxidase IPR002346 Molybdopterin dehydrogenase, FAD-binding	brown	0.979938
Solyc01g073750.2.1	Glucan synthase like 3 IPR003440 Glycosyl transferase, family 48	brown	0.979914
Solyc12g015770.1.1	Cellulose synthase IPR005150 Cellulose synthase	brown	0.979835
Solyc03g111810.2.1	Sieve element-occluding protein 3	brown	0.979379
Solyc08g006880.2.1	ABC transporter C family member 2 IPR001140 ABC transporter, transmembrane region	brown	0.978937
Solyc11g072710.1.1	Protein kinase IPR002290 Serine_threonine protein kinase	brown	0.978031	kinase
Solyc10g079130.1.1	Calcium-dependent protein kinase 4 IPR002290 Serine_threonine protein kinase	brown	0.977584	kinase
Solyc01g067500.2.1	Serine_threonine-protein phosphatase 2A regulatory subunit B_apos_apos subunit gamma IPR011992 EF-Hand type	brown	0.976837
Solyc07g008370.2.1	60S ribosomal protein L7 IPR005998 Ribosomal protein L7, eukaryotic	brown	0.976602
Solyc02g077100.2.1	Lipase-like protein IPR002921 Lipase, class 3	brown	0.976366
Solyc02g077680.2.1	Phosphorylase IPR011833 Glycogen_starch_alpha-glucan phosphorylase	brown	0.976238
Solyc03g063560.2.1	Glutamate synthase (Ferredoxin) IPR002932 Glutamate synthase, central-C	brown	0.974661
Solyc12g007280.1.1	Casein kinase 1-like protein 4 IPR002290 Serine_threonine protein kinase	brown	0.97442	kinase
Solyc02g093940.2.1	mTERF domain-containing protein 1, mitochondrial IPR003690 Mitochodrial transcription termination factor-related	brown	0.973296	TR
Solyc01g006350.2.1	Glucan synthase like 7 IPR003440 Glycosyl transferase, family 48	brown	0.973154
Solyc10g054780.1.1	Acetyl esterase IPR013094 Alpha_beta hydrolase fold-3	brown	0.973098
Solyc01g099670.2.1	40S ribosomal protein S10-like IPR005326 Plectin_S10, N-terminal	brown	0.972976
Solyc06g072300.2.1	ARGONAUTE 1 IPR003165 Stem cell self-renewal protein Piwi	brown	0.972393
Solyc04g071880.2.1	V-type H(+)-translocating pyrophosphatase IPR004131 Inorganic H+ pyrophosphatase	brown	0.972233
Solyc06g071050.2.1	Spfh domain _ band 7 family protein IPR001107 Band 7 protein	brown	0.972133
Solyc05g053230.2.1	Serine_threonine protein kinase IPR002290 Serine_threonine protein kinase	brown	0.972069	kinase
Solyc02g084820.2.1	Glycosyl transferase group 1 IPR001296 Glycosyl transferase, group 1	brown	0.971807
Solyc06g073540.2.1	Argonaute 4-like protein IPR003165 Stem cell self-renewal protein Piwi	brown	0.971797
Solyc00g013130.2.1	NADH-quinone oxidoreductase subunit N IPR001750 NADH:ubiquinone_plastoquinone oxidoreductase	brown	0.971714
Solyc11g013240.1.1	Serine_threonine-protein kinase 36 IPR002290 Serine_threonine protein kinase	brown	0.9714	kinase
Solyc10g085420.1.1	Os03g0816700 protein (Fragment) IPR007612 Protein of unknown function DUF567	brown	0.970515
Solyc11g071580.1.1	Aldehyde oxidase IPR016208 Aldehyde oxidase_xanthine dehydrogenase	brown	0.969844
Solyc06g007520.2.1	Ribosomal protein L10 IPR001197 Ribosomal protein L10e	brown	0.969788
Solyc05g008350.2.1	ABC transporter G family member 7 IPR013525 ABC-2 type transporter	brown	0.968569
Solyc10g007720.2.1	Conserved oligomeric Golgi complex subunit 5 IPR019465 Conserved oligomeric Golgi complex, subunit 5	brown	0.968342
Solyc07g017780.2.1	H-ATPase IPR006534 ATPase, P-type, plasma-membrane proton-efflux	brown	0.967661
Solyc01g105540.2.1	2-oxoglutarate_malate translocator IPR001898 Sodium_sulphate symporter	brown	0.967556
Solyc12g040640.1.1	Beta-glucosidase IPR001360 Glycoside hydrolase, family 1	brown	0.967508
Solyc06g066790.2.1	N-alpha-acetyltransferase 16, NatA auxiliary subunit IPR011990 Tetratricopeptide-like helical	brown	0.96741
Solyc01g088600.2.1	PDE320	brown	0.966987
Solyc08g079280.2.1	cytochrome P450	brown	0.966442
Solyc02g081030.2.1	Uncharacterized membrane protein C2G11.09 IPR003864 Protein of unknown function DUF221	brown	0.966265
Solyc05g007250.2.1	Ribosomal protein IPR001912 Ribosomal protein S4	brown	0.966168
Solyc09g005310.2.1	LIMR family protein At5g01460 IPR006876 LMBR1-like conserved region	brown	0.965438
Solyc03g025620.2.1	Tripeptidyl peptidase II IPR015500 Peptidase S8, subtilisin-related	brown	0.964555
Solyc01g111530.2.1	Ubiquitin-protein ligase 4 IPR000569 HECT	brown	0.964184	E3 ligase
Solyc06g048450.2.1	Anaphase promoting complex subunit 1	brown	0.964151
Solyc03g113400.2.1	H-ATPase IPR006534 ATPase, P-type, plasma-membrane proton-efflux	brown	0.963697
Solyc03g111570.2.1	Glucan synthase like 7 IPR003440 Glycosyl transferase, family 48	brown	0.963006
Solyc07g007810.2.1	N-alpha-acetyltransferase 35, NatC auxiliary subunit-terminal acetyltransferase	brown	0.962814
Solyc02g072150.2.1	Alpha alpha-trehalose-phosphate synthase (UDP-forming) IPR001830 Glycosyl transferase, family 20	brown	0.962594
Solyc01g066940.2.1	Vesicle-associated membrane protein 7B IPR001388 Synaptobrevin	brown	0.9621
Solyc01g090230.2.1	GRAM domain containing protein IPR004182 GRAM	brown	0.961963
Solyc10g005920.2.1	Enhancer of mRNA-decapping protein 4 IPR017986 WD40 repeat, region	brown	0.961661	E3 ligase
Solyc08g075090.2.1	60S ribosomal protein L7 IPR005998 Ribosomal protein L7, eukaryotic	brown	0.961546	TF
Solyc05g006950.2.1	Conserved oligomeric Golgi complex subunit 7 IPR019335 Conserved oligomeric Golgi complex, subunit 7	brown	0.961482
Solyc02g062140.2.1	Armadillo_beta-catenin repeat family protein IPR011989 Armadillo-like helical	brown	0.961134
Solyc06g074310.2.1	Transmembrane 9 superfamily protein member 1	brown	0.961118
Solyc05g054740.2.1	High affinity sulfate transporter 2 IPR001902 Sulphate anion transporter	brown	0.960979
Solyc01g095040.2.1	Glyoxylate_hydroxypyruvate reductase B IPR006140 D-isomer specific 2-hydroxyacid dehydrogenase, NAD-binding	brown	0.960291
Solyc06g048890.2.1	Protein kinase IPR011989 Armadillo-like helical	brown	0.959978	kinase
Solyc12g040680.1.1	Mitogen-activated protein kinase 9 IPR002290 Serine_threonine protein kinase	brown	0.959431	kinase
Solyc08g076650.2.1	Alpha alpha-trehalose-phosphate synthase (UDP-forming) IPR001830 Glycosyl transferase, family 20	brown	0.95933
Solyc01g006370.2.1	Glucan synthase like 3 IPR003440 Glycosyl transferase, family 48	brown	0.959311
Solyc06g060250.2.1	Aldehyde dehydrogenase family protein expressed-dependent IPR015590 Aldehyde dehydrogenase	brown	0.959284
Solyc11g010560.1.1	Kinesin-like protein IPR001752 Kinesin, motor region	brown	0.959219
Solyc02g093800.2.1	Serine_threonine-protein phosphatase 2A regulatory subunit delta 1 isoform IPR002554 Protein phosphatase 2A, regulatory B subunit, B56	brown	0.959165
Solyc03g093480.2.1	U3 small nucleolar RNA-associated protein 10 IPR012954 BP28, C-terminal	brown	0.958745
Solyc09g007870.2.1	Manganese transporter mntH IPR017187 Ethylene-insensitive 2	brown	0.958473
Solyc10g007550.2.1	ATP-dependent RNA helicase IPR011545 DNA_RNA helicase, DEAD_DEAH box type, N-terminal	brown	0.958458
Solyc08g080500.2.1	Rhomboid family protein IPR002610 Peptidase S54, rhomboid	brown	0.958028
Solyc05g013850.2.1	Sieve element-occluding protein 3	brown	0.957577
Solyc05g054370.2.1	Acyl-CoA dehydrogenase IPR009100 Acyl-CoA dehydrogenase_oxidase, middle and N-terminal	brown	0.956722
Solyc07g055060.2.1	Phosphoenolpyruvate carboxylase 1 IPR015813 Pyruvate_Phosphoenolpyruvate kinase, catalytic core IPR001449 Phosphoenolpyruvate carboxylase	brown	0.956288
Solyc02g090070.2.1	Phototropic-responsive NPH3 family protein IPR004249 NPH3	brown	0.956255
Solyc05g054020.1.1	Cc-nbs-lrr, resistance protein	brown	0.956096
Solyc04g074720.2.1	Fam91a1 protein	brown	0.956023
Solyc07g008060.1.1	Phosphatidylinositol binding clathrin assembly protein like IPR011417 ANTH	brown	0.955936
Solyc03g007810.2.1	Pyruvate kinase IPR001697 Pyruvate kinase	brown	0.955919
Solyc06g064870.2.1	Hydrolase alpha_beta fold family protein IPR000073 Alpha_beta hydrolase fold-1	brown	0.955482
Solyc09g061860.2.1	Sterol 3-beta-glucosyltransferase IPR004276 Glycosyl transferase, family 28	brown	0.95471
Solyc02g067090.2.1	Unknown Protein	brown	0.954437
Solyc11g066760.1.1	AP-2 complex subunit alpha IPR011989 Armadillo-like helical	brown	0.954223
Solyc10g077040.1.1	Magnesium-protoporphyrin IX monomethyl ester IPR008434 Magnesium-protoporphyrin IX monomethyl ester aerobic oxidative cyclase	brown	0.953936
Solyc02g087460.1.1	Receptor like kinase, RLK	brown	0.95353	kinase
Solyc01g109850.2.1	Diaminopimelate decarboxylase IPR002986 Diaminopimelate decarboxylase	brown	0.952885
Solyc01g028830.2.1	ATP binding _ serine-threonine kinase IPR002290 Serine_threonine protein kinase	brown	0.951564	kinase
Solyc10g031560.1.1	DNA-directed RNA polymerase subunit beta_apos IPR000722 RNA polymerase, alpha subunit	brown	0.951527
Solyc03g097060.2.1	Exostosin family protein IPR004263 Exostosin-like	brown	0.951461
Solyc05g012510.2.1	Phosphorylase IPR011833 Glycogen_starch_alpha-glucan phosphorylase	brown	0.950987
Solyc07g005880.2.1	DNA REPLICATION FACTOR C SUBUNIT IPR012178 DNA replication factor C, large subunit	brown	0.950702
Solyc07g032260.2.1	Os01g0600300 protein (Fragment)	brown	0.950145
Solyc01g060180.2.1	AMP-dependent synthetase and ligase IPR000873 AMP-dependent synthetase and ligase	brown	0.949985
Solyc01g007470.1.1	50S ribosomal protein L20 chloroplastic IPR005813 Ribosomal protein L20	brown	0.949899
Solyc09g074420.2.1	Serine protease IPR015724 Serine endopeptidase DegP2	brown	0.949866
Solyc07g022780.2.1	Calcium-transporting ATPase IPR001757 ATPase, P-type, K_Mg_Cd_Cu_Zn_Na_Ca_Na_H-transporter	brown	0.949842
Solyc07g007340.2.1	Nodulin-like protein IPR010658 Nodulin-like	brown	0.949654
Solyc07g044930.2.1	ATP-dependent RNA helicase A IPR011545 DNA_RNA helicase, DEAD_DEAH box type, N-terminal	brown	0.948774
Solyc06g006080.2.1	Phosphomethylpyrimidine synthase IPR002817 Thiamine biosynthesis protein ThiC	brown	0.948295
Solyc07g053020.1.1	Cc-nbs-lrr, resistance protein	brown	0.948205
Solyc07g045540.2.1	Glucose-6-phosphate 1-dehydrogenase IPR001282 Glucose-6-phosphate dehydrogenase	brown	0.94804
Solyc02g069260.2.1	ARGONAUTE 1 IPR003165 Stem cell self-renewal protein Piwi	brown	0.947994
Solyc01g104590.2.1	Ribosomal protein L3 IPR019926 Ribosomal protein L3, conserved site IPR000597 Ribosomal protein L3	brown	0.947957
Solyc02g065170.2.1	Laccase-22 IPR001117 Multicopper oxidase, type 1	brown	0.947883
Solyc08g068920.2.1	Uncharacterized aarF domain-containing protein kinase 1 IPR004147 ABC-1	brown	0.947722	kinase
Solyc02g065770.2.1	COBRA-like protein 4 IPR017391 COBRA-like	brown	0.947514
Solyc04g040190.1.1	Lycopene beta-cyclase 1	brown	0.94732
Solyc04g007060.2.1	Cc-nbs-lrr, resistance protein	brown	0.94713
Solyc08g028930.1.1	DNA-directed RNA polymerase subunit beta_apos_apos	brown	0.946922
Solyc11g008870.1.1	Methylenetetrahydrofolate reductase IPR004621 Eukaryotic-type methylenetetrahydrofolate reductase	brown	0.946557
Solyc05g056540.2.1	Alcohol dehydrogenase-like protein IPR002085 Alcohol dehydrogenase superfamily, zinc-containing	brown	0.946357
Solyc07g053060.2.1	Pentatricopeptide repeat IPR002885 Pentatricopeptide repeat	brown	0.94621
Solyc04g081440.2.1	Neutral invertase like protein IPR006937 Plant neutral invertase	brown	0.946106
Solyc11g030600.2.1	DNA (Cytosine-5)-methyltransferase-methyltransferase 1	brown	0.945982
Solyc08g029170.2.1	Beta-1 3-galactosyltransferase 6 IPR002659 Glycosyl transferase, family 31	brown	0.945887
Solyc05g054980.2.1	Protein phosphatase 2A regulatory subunit B_apos-like protein IPR011992 EF-Hand type	brown	0.945251
Solyc04g026100.1.1	30S ribosomal protein S9 IPR000754 Ribosomal protein S9	brown	0.94511
Solyc10g085390.1.1	D-alanine--D-alanine ligase family IPR013817 Pre-ATP-grasp fold	brown	0.944527
Solyc12g062640.1.1	30S ribosomal protein S2 IPR005706 Ribosomal protein S2, bacterial-type	brown	0.943654
Solyc06g007980.2.1	Sterol 3-beta-glucosyltransferase IPR004276 Glycosyl transferase, family 28	brown	0.943168
Solyc09g064800.1.1	Glycogen debranching enzyme IPR006589 Glycosyl hydrolase, family 13, subfamily, catalytic region	brown	0.942935
Solyc08g006960.2.1	AP-2 complex subunit mu IPR015629 Clathrin coat associated protein AP-50	brown	0.942846
Solyc11g068420.1.1	Ribosomal protein IPR002143 Ribosomal protein L1	brown	0.942734
Solyc06g053710.2.1	Ethylene receptor IPR001789 Signal transduction response regulator, receiver region IPR014525 Signal transduction histidine kinase, hybrid-type, ethylene sensor IPR005467 Signal transduction histidine kinase, core	brown	0.942243	TR
Solyc09g092450.2.1	Long-chain-fatty-acid CoA ligase IPR000873 AMP-dependent synthetase and ligase	brown	0.941861
Solyc08g077770.2.1	Calcineurin B-like calcium binding protein IPR015757 Calcineurin B protein	brown	0.941685
Solyc03g123920.2.1	Cysteine-type endopeptidase_ ubiquitin thiolesterase	brown	0.941636
Solyc08g016180.2.1	60S ribosomal protein L18a IPR002670 Ribosomal protein L18ae	brown	0.941634
Solyc04g045650.2.1	Exostosin family protein IPR004263 Exostosin-like	brown	0.941267
Solyc05g005690.1.1	30S ribosomal protein S9 IPR000754 Ribosomal protein S9	brown	0.941109
Solyc10g007290.2.1	Phosphoenolpyruvate carboxylase IPR015813 Pyruvate_Phosphoenolpyruvate kinase, catalytic core IPR001449 Phosphoenolpyruvate carboxylase	brown	0.94086
Solyc01g009230.2.1	Xanthine dehydrogenase_oxidase IPR016208 Aldehyde oxidase_xanthine dehydrogenase	brown	0.940834
Solyc03g097900.2.1	40S ribosomal protein S1 IPR001593 Ribosomal protein S3Ae	brown	0.9408
Solyc03g117970.2.1	Novel protein similar to vertebrate ADP-ribosyltransferase (NAD+ poly (ADP-ribose) polymerase) (ADPRT) IPR008288 NAD+ ADP-ribosyltransferase	brown	0.94052
Solyc03g115890.2.1	Expansin IPR007112 Expansin 45, endoglucanase-like IPR007117 Pollen allergen_expansin, C-terminal	brown	0.940515
Solyc10g047320.1.1	Cc-nbs-lrr, resistance protein	brown	0.940427
Solyc04g072630.2.1	Os10g0363700 protein (Fragment)	brown	0.940403
Solyc04g063290.2.1	30S ribosomal protein S5 IPR005711 Ribosomal protein S5, eukaryotic_archaeal	brown	0.940264
Solyc04g026360.2.1	AP-1 complex subunit mu IPR011012 Longin-like	brown	0.94013
Solyc09g083380.2.1	Histone H1 IPR005818 Histone H1_H5	brown	0.940089
Solyc04g025990.2.1	Potassium transporter family protein IPR003855 K+ potassium transporter	brown	0.940016
Solyc10g085400.1.1	D-alanine--D-alanine ligase family IPR013817 Pre-ATP-grasp fold	brown	0.939626
Solyc12g037940.1.1	DNA-directed RNA polymerase subunit beta IPR015712 DNA-directed RNA polymerase, subunit 2	brown	0.939402
Solyc12g095760.1.1	Diphosphate--fructose-6-phosphate 1-phosphotransferase IPR011183 Pyrophosphate-dependent phosphofructokinase PfpB	brown	0.939173
Solyc11g010810.1.1	Glucosyltransferase IPR002213 UDP-glucuronosyl_UDP-glucosyltransferase	brown	0.939028
Solyc03g065340.2.1	Phosphorylase IPR011833 Glycogen_starch_alpha-glucan phosphorylase	brown	0.938654
Solyc02g087770.2.1	Aldose-1-epimerase-like protein IPR015443 Aldose-1-epimerase	brown	0.938599
Solyc10g084210.1.1	Syntaxin-71 IPR000727 Target SNARE coiled-coil region	brown	0.938499
Solyc01g103940.2.1	Serine_threonine protein kinase IPR015740 Plant protein serine_threonine kinase-like	brown	0.938281	kinase
Solyc02g086800.2.1	Phospholipid-transporting ATPase IPR006539 ATPase, P-type, phospholipid-translocating, flippase	brown	0.938277
Solyc02g083820.1.1	Armadillo_beta-catenin repeat family protein IPR011989 Armadillo-like helical	brown	0.938203
Solyc11g011910.1.1	Transmembrane 9 superfamily protein member 1	brown	0.938161
Solyc04g049180.2.1	Transmembrane protein 115 IPR013861 Protein of unknown function DUF1751, integral membrane, eukaryotic	brown	0.938007
Solyc07g008240.2.1	Non-symbiotic hemoglobin protein IPR001032 Leghaemoglobin	brown	0.937738
Solyc03g121070.2.1	Hexokinase IPR019807 Hexokinase, conserved site IPR001312 Hexokinase	brown	0.937629	kinase
Solyc02g089090.2.1	Pto-like, Serine_threonine kinase protein, resistance protein	brown	0.937241	kinase
Solyc02g094320.2.1	Actin IPR004000 Actin_actin-like	brown	0.937117
Solyc12g057040.1.1	Cryptochrome 1b	brown	0.936673
Solyc01g091520.2.1	Enoyl-CoA hydratase_isomerase family protein IPR001753 Crotonase, core	brown	0.936363
Solyc01g007580.2.1	30S ribosomal protein S8 IPR000630 Ribosomal protein S8	brown	0.936288
Solyc11g005080.1.1	Protein tolB IPR011042 Six-bladed beta-propeller, TolB-like	brown	0.93628
Solyc03g083360.2.1	Pectinesterase IPR000070 Pectinesterase, catalytic	brown	0.936201
Solyc01g007610.2.1	30S ribosomal protein S3 chloroplastic IPR005704 Ribosomal protein S3, bacterial	brown	0.936014
Solyc01g100570.2.1	Nucleolar protein IPR002687 Pre-mRNA processing ribonucleoprotein, binding region	brown	0.935979
Solyc06g062840.2.1	Threonine synthase IPR004450 Threonine synthase	brown	0.935396
Solyc07g041970.2.1	Subtilisin-like protease IPR015500 Peptidase S8, subtilisin-related	brown	0.934932
Solyc10g083760.1.1	Threonine dehydratase biosynthetic IPR000634 Serine_threonine dehydratase, pyridoxal-phosphate-binding site IPR005787 Threonine dehydratase I	brown	0.933942
Solyc11g010100.1.1	Ras-related protein Rab-25 IPR015595 Rab11-related	brown	0.933928
Solyc09g083210.2.1	Receptor-like protein kinase IPR002290 Serine_threonine protein kinase	brown	0.933754	kinase
Solyc10g079470.2.1	L-galactono-1,4-lactone dehydrogenase	brown	0.933596
Solyc02g083340.2.1	Phospholipase D IPR011402 Phospholipase D, plant	brown	0.93318
Solyc10g047400.1.1	NADH-quinone oxidoreductase subunit D IPR001135 NADH-quinone oxidoreductase, subunit D	brown	0.932753
Solyc05g007490.2.1	Dehydration-responsive family protein IPR004159 Protein of unknown function DUF248, methyltransferase putative	brown	0.932347
Solyc01g111660.2.1	Aquaporin-like protein IPR012269 Aquaporin	brown	0.931962
Solyc01g074030.2.1	Beta-glucosidase 01 IPR013781 Glycoside hydrolase, subgroup, catalytic core	brown	0.931894
Solyc05g056110.2.1	mRNA-decapping enzyme 2 IPR007722 Dcp2, box A	brown	0.931653
Solyc12g017450.1.1	Cysteine-type endopeptidase_ ubiquitin thiolesterase	brown	0.931602
Solyc03g078640.1.1	Unknown Protein	brown	0.931474
Solyc05g015050.2.1	Os12g0236050 protein (Fragment)	brown	0.931247
Solyc01g059870.2.1	Phytochrome B1	brown	0.931126
Solyc08g080340.2.1	Lysophospholipid acyltransferase IPR004299 Membrane bound O-acyl transferase, MBOAT	brown	0.931012
Solyc11g013840.1.1	Exostosin-like glycosyltransferase IPR004263 Exostosin-like	brown	0.930853
Solyc06g065590.2.1	60S ribosomal protein L18a IPR002670 Ribosomal protein L18ae	brown	0.930772
Solyc03g007530.2.1	Multidrug resistance protein ABC transporter family IPR003439 ABC transporter-like	brown	0.930529
Solyc08g066600.2.1	Homology to unknown gene IPR008528 Protein of unknown function DUF810	brown	0.930457
Solyc11g073050.1.1	Ras-related protein Rab-8A IPR003579 Ras small GTPase, Rab type	brown	0.929772
Solyc03g097160.2.1	WD-40 repeat protein IPR020472 G-protein beta WD-40 repeat, region	brown	0.929749	E3 ligase
Solyc03g046590.2.1	Genomic DNA chromosome 5 TAC clone K15E6	brown	0.929299
Solyc08g068100.2.1	Bzip-like transcription factor-like IPR006867 Protein of unknown function DUF632	brown	0.929167
Solyc04g040160.2.1	Pheophorbide a oxygenase IPR013626 Pheophorbide a oxygenase	brown	0.928836
Solyc06g065460.2.1	Os01g0873900 protein (Fragment) IPR007700 Protein of unknown function DUF668	brown	0.928636
Solyc07g014590.2.1	Glycogen debranching enzyme IPR006589 Glycosyl hydrolase, family 13, subfamily, catalytic region	brown	0.928435
Solyc01g111630.2.1	Glyoxylate_hydroxypyruvate reductase B IPR006140 D-isomer specific 2-hydroxyacid dehydrogenase, NAD-binding	brown	0.928411
Solyc03g117360.2.1	WD-40 repeat protein-like (Fragment) IPR017986 WD40 repeat, region	brown	0.928337	E3 ligase
Solyc10g017920.1.1	DNA-directed RNA polymerase subunit beta IPR007642 RNA polymerase Rpb2, domain 2	brown	0.928281
Solyc10g008110.2.1	Acyl-CoA oxidase 6 IPR012258 Acyl-CoA oxidase	brown	0.928224
Solyc12g014250.1.1	Phosphoenolpyruvate carboxylase 1 IPR015813 Pyruvate_Phosphoenolpyruvate kinase, catalytic core IPR001449 Phosphoenolpyruvate carboxylase	brown	0.92812
Solyc08g041770.2.1	Os04g0226400 protein (Fragment)	brown	0.928067
Solyc07g065640.2.1	RPM1 interacting protein 4 transcript 2 IPR008700 Defence response, Rin4	brown	0.927877
Solyc05g050320.2.1	Chitinase domain-containing protein 1 IPR011583 Chitinase II	brown	0.927756
Solyc08g080130.2.1	Phospholipase D IPR011402 Phospholipase D, plant	brown	0.927204
Solyc01g091080.2.1	Tubulin-specific chaperone D IPR016024 Armadillo-type fold	brown	0.927133
Solyc01g087250.2.1	Carotenoid cleavage dioxygenase 1A	brown	0.927074
Solyc05g053670.2.1	60S ribosomal protein L13a-like protein IPR005755 Ribosomal protein L13, eukaryotic_archaeal	brown	0.92689
Solyc07g062520.2.1	Cytochrome P450	brown	0.926779
Solyc01g108910.2.1	COSII_At2g15890 (Fragment)	brown	0.926545
Solyc11g066770.1.1	AP-2 complex subunit alpha IPR003164 Clathrin adaptor, alpha-adaptin, appendage, C-terminal subdomain	brown	0.925291
Solyc09g091740.2.1	60S ribosomal protein L13a-like protein IPR005755 Ribosomal protein L13, eukaryotic_archaeal	brown	0.924991
Solyc01g007550.1.1	DNA-directed RNA polymerase subunit alpha IPR011260 RNA polymerase, alpha subunit, C-terminal	brown	0.924712
Solyc01g103250.2.1	Histone-lysine N-methyltransferase NSD3 IPR018144 Plus-3 domain, subgroup	brown	0.924602	TR
Solyc10g039190.1.1	WD-repeat-containing protein IPR007148 Small-subunit processome, Utp12	brown	0.924189	E3 ligase
Solyc04g080670.2.1	Inositol pentakisphosphate 2-kinase IPR018009 Inositol-pentakisphosphate 2-kinase, metazoa	brown	0.924167
Solyc03g031600.2.1	Peroxisomal membrane protein PMP22 IPR007248 Mpv17_PMP22	brown	0.9236
Solyc01g098500.2.1	Glucose transporter 8 IPR003663 Sugar_inositol transporter	brown	0.923489
Solyc01g005000.2.1	Glutamate decarboxylase IPR010107 Glutamate decarboxylase	brown	0.922785
Solyc01g099630.2.1	Xyloglucan endotransglucosylase_hydrolase 5 IPR016455 Xyloglucan endotransglucosylase_hydrolase IPR008263 Glycoside hydrolase, family 16, active site	brown	0.922494
Solyc03g071590.2.1	Malate dehydrogenase IPR011273 Malate dehydrogenase, NADP-dependent, plants	brown	0.922236
Solyc01g102970.2.1	RNA-binding protein IPR012677 Nucleotide-binding, alpha-beta plait	brown	0.921782
Solyc04g070980.2.1	Lanosterol synthase IPR018333 Squalene cyclase	brown	0.921192
Solyc04g014570.2.1	Transmembrane 9 superfamily protein member 1	brown	0.920391
Solyc05g054340.2.1	Cc-nbs-lrr, resistance protein	brown	0.920144
Solyc09g065390.1.1	Expressed protein 3_apos-partial (Fragment)	brown	0.920142
Solyc03g113740.2.1	Anaphase promoting complex subunit 8_cell division cycle protein 23-like protein (Fragment) IPR007192 Cdc23	brown	0.919991	E3 ligase
Solyc12g021280.1.1	Protein kinase IPR002290 Serine_threonine protein kinase	brown	0.919925	kinase
Solyc07g062500.2.1	Cytochrome P450	brown	0.91982
Solyc03g034170.2.1	Uncharacterized conserved membrane protein	brown	0.919697
Solyc05g008810.2.1	Lipid phosphate phosphatase 3 IPR000326 Phosphatidic acid phosphatase type 2_haloperoxidase	brown	0.919383
Solyc07g062530.2.1	Phosphoenolpyruvate carboxylase 2 IPR015813 Pyruvate_Phosphoenolpyruvate kinase, catalytic core IPR001449 Phosphoenolpyruvate carboxylase	brown	0.919268
Solyc03g121030.1.1	DNA repair_transcription protein Mms19-like protein IPR016024 Armadillo-type fold	brown	0.919165
Solyc10g086470.1.1	Chromosome 05 contig 1 DNA sequence	brown	0.918746
Solyc03g121620.1.1	Harpin-induced protein-like (Fragment) IPR010847 Harpin-induced 1	brown	0.917974
Solyc02g069590.2.1	Coatomer protein epsilon subunit family protein IPR006822 Coatomer, epsilon subunit	brown	0.917684
Solyc07g006760.2.1	Serine_threonine protein kinase IPR001245 Tyrosine protein kinase	brown	0.917657	kinase
Solyc10g074650.1.1	Glycosyl transferase family 8 IPR002495 Glycosyl transferase, family 8	brown	0.917331
Solyc11g071800.1.1	Strictosidine synthase family protein IPR004141 Strictosidine synthase	brown	0.91652
Solyc10g055680.1.1	Ubiquinone_menaquinone biosynthesis methyltransferase ubiE IPR013705 Sterol methyltransferase C-terminal	brown	0.916375
Solyc08g077880.2.1	Light harvesting-like protein 3	brown	0.916144
Solyc04g007660.1.1	SMP-30_Gluconolaconase_LRE domain protein IPR013658 SMP-30_Gluconolaconase_LRE-like region	brown	0.916016
Solyc04g080460.2.1	Glucose transporter 8 IPR003663 Sugar_inositol transporter	brown	0.916012
Solyc09g031970.2.1	Phosphorylase IPR011833 Glycogen_starch_alpha-glucan phosphorylase	brown	0.915809
Solyc12g014350.1.1	Receptor like kinase, RLK	brown	0.915777	kinase
Solyc01g007280.2.1	30S ribosomal protein S4 chloroplastic IPR005709 Ribosomal protein S4, bacterial-type	brown	0.915227
Solyc02g082900.2.1	Strictosidine synthase family protein IPR004141 Strictosidine synthase	brown	0.914596
Solyc07g047960.2.1	WRKY transcription factor 2 IPR003657 DNA-binding WRKY	brown	0.913813	TF
Solyc01g111830.2.1	24-sterol C-methyltransferase IPR013705 Sterol methyltransferase C-terminal	brown	0.913718
Solyc01g009200.2.1	Restricted tev movement 2 IPR008978 HSP20-like chaperone	brown	0.913173
Solyc11g044540.1.1	Na+_H+ antiporter NhaD IPR018390 Na+_H+ antiporter NhaD-like	brown	0.912797
Solyc12g010390.1.1	Transmembrane 9 superfamily protein member 2	brown	0.912521
Solyc05g023750.2.1	Arf-GAP with GTPase, ANK repeat and PH domain-containing protein 3 IPR001164 Arf GTPase activating protein	brown	0.912453
Solyc09g097900.2.1	Ras-related protein Rab-25 IPR015595 Rab11-related	brown	0.912327
Solyc03g051900.2.1	30S ribosomal protein S1 IPR003029 Ribosomal protein S1, RNA binding domain	brown	0.911567
Solyc03g111260.2.1	Metallo-beta-lactamase family protein IPR001279 Beta-lactamase-like	brown	0.911372	TF
Solyc05g007750.2.1	Anaphase promoting complex subunit 2 IPR001373 Cullin, N-terminal	brown	0.911268	E3 ligase
Solyc10g005790.2.1	Genomic DNA chromosome 5 P1 clone MYN21	brown	0.911115
Solyc06g076750.2.1	Peptide transporter IPR000109 TGF-beta receptor, type I_II extracellular region	brown	0.91087
Solyc04g017690.2.1	Early response to dehydration 15-like protein (Fragment) IPR009818 Ataxin-2, C-terminal	brown	0.91022
Solyc12g099930.1.1	Serine-glyoxylate aminotransferase IPR000192 Aminotransferase, class V_Cysteine desulfurase	brown	0.909105
Solyc05g006760.2.1	Tetratricopeptide repeat protein 38 IPR011990 Tetratricopeptide-like helical	brown	0.909077
Solyc03g120430.2.1	Glycerate kinase	brown	0.909057
Solyc03g059070.2.1	Pto-like, Serine_threonine kinase protein, resistance protein	brown	0.908856	kinase
Solyc07g053970.2.1	Two-pore calcium channel 2 IPR005821 Ion transport	brown	0.907357
Solyc02g078580.1.1	Paf1_RNA polymerase II complex IPR018144 Plus-3 domain, subgroup	brown	0.905727
Solyc11g071430.1.1	Cc-nbs-lrr, resistance protein	brown	0.905492
Solyc07g065790.2.1	Genomic DNA chromosome 5 P1 clone MYN21 IPR002549 Uncharacterised protein family UPF0118	brown	0.904402
Solyc03g031680.2.1	Uncharacterized GPI-anchored protein At1g61900	brown	0.904292
Solyc06g071010.2.1	Unknown Protein	brown	0.904287
Solyc10g008500.2.1	Mpv17 IPR007248 Mpv17_PMP22	brown	0.904145
Solyc06g082870.2.1	60S ribosomal protein L5-1 IPR005485 Ribosomal protein L5, eukaryotic	brown	0.903982
Solyc07g063310.2.1	LanC-like protein 2 IPR020464 LanC-like protein, eukaryotic	brown	0.903753
Solyc04g077920.2.1	Interferon-related developmental regulator family protein IPR007701 Interferon-related developmental regulator, N-terminal	brown	0.902899
Solyc04g080730.2.1	Mitogen-activated protein kinase 9 IPR002290 Serine_threonine protein kinase	brown	0.90287	kinase
Solyc01g103510.2.1	Ribosomal protein L3-like IPR000597 Ribosomal protein L3	brown	0.902732
Solyc01g080160.2.1	Cbs domain containing protein expressed (Fragment) IPR002550 Protein of unknown function DUF21	brown	0.902541
Solyc05g051000.2.1	40S ribosomal protein S13 IPR012606 Ribosomal protein S13_S15, N-terminal	brown	0.901272
Solyc04g051310.2.1	Genomic DNA chromosome 5 P1 clone MQK4	brown	0.900984
Solyc01g065580.2.1	Pumilio domain-containing protein KIAA0020 IPR011989 Armadillo-like helical	brown	0.900028
Solyc04g074800.2.1	Craniofacial development protein 1 IPR011421 Craniofacial development protein 1_Bucentaur	brown4	0.987852
Solyc09g059310.2.1	Ras GTPase-activating protein-binding protein 2 IPR018222 Nuclear transport factor 2, Eukaryote	brown4	0.978884
Solyc01g086740.2.1	Chaperone protein dnaJ IPR012724 Chaperone DnaJ	brown4	0.977047
Solyc09g007180.2.1	Adenylate kinase IPR006259 Adenylate kinase, subfamily	brown4	0.968513
Solyc02g061960.2.1	La related protein-like IPR006630 RNA-binding protein Lupus La	brown4	0.963515
Solyc06g060090.2.1	UBA_TS-N domain-containing protein IPR001623 Heat shock protein DnaJ, N-terminal	brown4	0.962118
Solyc09g010140.1.1	Arabidopsis thaliana genomic DNA chromosome 5 P1 clone MOK16 IPR007608 Protein of unknown function DUF584	brown4	0.960799
Solyc02g068200.1.1	TCP family transcription factor IPR005333 Transcription factor, TCP	brown4	0.960178	TF
Solyc10g074740.1.1	Calmodulin-like protein IPR011992 EF-Hand type	brown4	0.955592
Solyc09g058990.2.1	Unknown Protein	brown4	0.955309
Solyc02g078400.2.1	Allantoinase IPR017593 Allantoinase	brown4	0.950988
Solyc11g068440.1.1	Glucan endo-1 3-beta-glucosidase 7 IPR000490 Glycoside hydrolase, family 17	brown4	0.947789
Solyc12g014470.1.1	Protein grpE IPR000740 GrpE nucleotide exchange factor	brown4	0.944255
Solyc10g007990.2.1	Cupin RmlC-type IPR012864 Protein of unknown function DUF1637	brown4	0.943171
Solyc05g053250.2.1	DNL zinc finger family protein IPR007853 Zinc finger, Zim17-type	brown4	0.942744
Solyc08g075300.2.1	Protein LSM14 homolog A-B IPR019053 FFD and TFG box motifs	brown4	0.940801
Solyc04g051850.2.1	Unknown Protein	brown4	0.937531
Solyc03g116020.2.1	DNA-directed RNA polymerase	brown4	0.93746
Solyc05g053780.2.1	RNA binding protein-like protein IPR015465 RNA recognition motif, glycine rich protein	brown4	0.93706
Solyc05g026050.2.1	Charged multivesicular body protein 4b IPR005024 Snf7	brown4	0.936897
Solyc05g056480.2.1	Pyruvate dehydrogenase E1 component alpha subunit IPR001017 Dehydrogenase, E1 component	brown4	0.935443
Solyc11g006750.1.1	Unknown Protein	brown4	0.934658
Solyc02g079750.2.1	Flavoprotein wrbA IPR010089 Flavoprotein WrbA	brown4	0.929962
Solyc11g067240.1.1	Vacuolar sorting protein 4b IPR003959 ATPase, AAA-type, core	brown4	0.925894
Solyc08g080410.2.1	UBX domain-containing protein IPR001012 UBX	brown4	0.923702
Solyc01g108500.2.1	Polyadenylate-binding protein IPR012677 Nucleotide-binding, alpha-beta plait	brown4	0.923672
Solyc09g082650.2.1	Acireductone dioxygenase IPR004313 Acireductone dioxygenase, ARD	brown4	0.922853
Solyc07g064930.2.1	Protein grpE IPR000740 GrpE nucleotide exchange factor	brown4	0.920962
Solyc09g055870.2.1	Unknown Protein	brown4	0.919849
Solyc06g034110.2.1	Acid phosphatase IPR010028 Acid phosphatase, plant	brown4	0.919519
Solyc08g029160.1.1	Membrane-associated progesterone receptor component 2 IPR001199 Cytochrome b5	brown4	0.917739
Solyc03g115470.2.1	Synaptosomal-associated protein 33 IPR000727 Target SNARE coiled-coil region	brown4	0.917429
Solyc10g081750.1.1	Mal d 1-associated protein	brown4	0.909748
Solyc01g008620.2.1	Beta-1 3-glucanase IPR000490 Glycoside hydrolase, family 17	brown4	0.905433
Solyc03g116700.2.1	Blue copper protein IPR003245 Plastocyanin-like	brown4	0.904093
Solyc02g078200.2.1	50S ribosomal protein L21 IPR001787 Ribosomal protein L21	darkgreen	0.988195
Solyc12g049230.1.1	Hydroxyproline-rich glycoprotein-like IPR009719 Protein of unknown function DUF1296	darkgreen	0.961921
Solyc04g074550.2.1	Cytochrome c oxidase subunit VIb IPR003213 Cytochrome c oxidase, subunit VIb	darkgreen	0.961889
Solyc03g080160.2.1	Nascent polypeptide-associated complex alpha subunit-like protein IPR016641 Nascent polypeptide-associated complex, alpha subunit	darkgreen	0.961046
Solyc05g018810.2.1	Nucleosome assembly protein 1-like protein 2	darkgreen	0.954476
Solyc05g011990.2.1	Nucleolar protein 14 IPR007276 Nop14-like protein	darkgreen	0.94751
Solyc02g082130.1.1	Unknown Protein IPR007019 Surfeit locus 6	darkgreen	0.944363
Solyc04g026350.2.1	Calmodulin IPR011992 EF-Hand type	darkgreen	0.939656
Solyc07g022920.2.1	BSD domain containing protein expressed IPR005607 BSD	darkgreen	0.93895
Solyc03g098130.2.1	Unknown Protein	darkgreen	0.920865
Solyc00g171810.2.1	ATP synthase subunit a IPR000568 ATPase, F0 complex, subunit A	darkgreen	0.920232
Solyc10g051380.1.1	Glycine-rich RNA-binding protein IPR015465 RNA recognition motif, glycine rich protein	darkgreen	0.914265
Solyc11g072110.1.1	1-AMINOCYCLOPROPANE-1-CARBOXYLATE OXIDASE-like protein IPR005123 Oxoglutarate and iron-dependent oxygenase	darkgreen	0.910469
Solyc06g062600.2.1	Choline dehydrogenase IPR012132 Glucose-methanol-choline oxidoreductase	darkolivegreen	0.987654
Solyc02g085870.2.1	Fatty acid elongase 3-ketoacyl-CoA synthase IPR012392 Very-long-chain 3-ketoacyl-CoA synthase	darkolivegreen	0.987333
Solyc03g065250.2.1	CER1 IPR006694 Fatty acid hydroxylase	darkolivegreen	0.970174
Solyc07g007930.2.1	Alkaline alpha galactosidase 2 IPR008811 Raffinose synthase	darkolivegreen	0.966633
Solyc01g106820.2.1	Peptidase M50 family	darkolivegreen	0.963874
Solyc06g076780.2.1	Beta-D-glucosidase IPR001764 Glycoside hydrolase, family 3, N-terminal	darkolivegreen	0.955628
Solyc12g087980.1.1	Hydroxycinnamoyl CoA quinate transferase 2 IPR003480 Transferase	darkolivegreen	0.948365
Solyc08g077330.2.1	Expansin-like protein IPR007112 Expansin 45, endoglucanase-like	darkolivegreen	0.947878
Solyc08g068150.2.1	BURP domain-containing protein IPR004873 BURP	darkolivegreen	0.946559
Solyc03g006010.2.1	Os05g0272200 protein (Fragment)	darkolivegreen	0.94581
Solyc07g049440.2.1	GDSL esterase_lipase At2g04570 IPR001087 Lipase, GDSL	darkolivegreen	0.92616
Solyc10g007590.2.1	Polyadenylate-binding protein IPR012677 Nucleotide-binding, alpha-beta plait	darkolivegreen	0.912265
Solyc01g107400.2.1	Indole-3-acetic acid-amido synthetase GH3.8	darkolivegreen	0.905943
Solyc11g067190.1.1	Fatty acyl coA reductase IPR013120 Male sterility, NAD-binding	darkolivegreen	0.902732
Solyc11g012260.1.1	Membrane bound O-acyl transferase MBOAT IPR004299 Membrane bound O-acyl transferase, MBOAT	darkolivegreen	0.902323
Solyc08g062610.2.1	Cyclopropane-fatty-acyl-phospholipid synthase IPR003333 Cyclopropane-fatty-acyl-phospholipid synthase	darkred	0.993255
Solyc07g008310.2.1	Rieske (2Fe-2S) domain protein IPR001663 Aromatic-ring-hydroxylating dioxygenase, alpha subunit	darkred	0.993246
Solyc09g010280.2.1	Os08g0482100 protein (Fragment) IPR011685 LETM1-like	darkred	0.992742
Solyc03g033640.2.1	DUF726 domain-containing protein IPR007941 Protein of unknown function DUF726	darkred	0.992352
Solyc11g069380.1.1	4-hydroxy-3-methylbut-2-en-1-yl diphosphate synthase IPR017178 4-hydroxy-3-methylbut-2-en-1-yl diphosphate synthase, atypical	darkred	0.991983
Solyc04g054400.2.1	Short-chain dehydrogenase_reductase SDR IPR002347 Glucose_ribitol dehydrogenase	darkred	0.991803
Solyc04g009940.2.1	Heat shock protein binding protein	darkred	0.990431
Solyc08g067850.2.1	Homology to unknown gene IPR007452 Protein of unknown function DUF490	darkred	0.989988
Solyc03g019950.2.1	Genomic DNA chromosome 5 P1 clone MAC12 IPR004328 BRO1	darkred	0.987982
Solyc03g121960.2.1	Phospholipid diacylglycerol acyltransferase IPR003386 Lecithin:cholesterol acyltransferase	darkred	0.987681
Solyc03g095620.2.1	ABC-1 domain protein IPR004147 ABC-1	darkred	0.987356	kinase
Solyc03g005080.2.1	Protoporphyrinogen IX oxidase IPR004572 Protoporphyrinogen oxidase	darkred	0.987249
Solyc01g079450.2.1	Peptidase S9 prolyl oligopeptidase active site domain protein IPR001375 Peptidase S9, prolyl oligopeptidase active site region	darkred	0.986888
Solyc01g108600.2.1	Presequence protease, mitochondrial IPR013578 Peptidase M16C associated	darkred	0.986707
Solyc02g062350.2.1	Heat shock protein DnaJ domain protein	darkred	0.98661
Solyc03g114640.2.1	Signal peptide peptidase SppA type IPR004635 Peptidase S49, SppA	darkred	0.986438
Solyc08g007860.2.1	Lysophospholipid acyltransferase IPR004299 Membrane bound O-acyl transferase, MBOAT	darkred	0.986096
Solyc06g051750.2.1	Cytochrome P450	darkred	0.985757
Solyc07g056330.2.1	Ribose-phosphate pyrophosphokinase 4 IPR005946 Phosphoribosyl pyrophosphokinase	darkred	0.984881
Solyc08g076090.2.1	At1g32160_F3C3_6 IPR008479 Protein of unknown function DUF760	darkred	0.984288
Solyc01g109830.2.1	Thymidylate synthase IPR012262 Bifunctional dihydrofolate reductase_thymidylate synthase	darkred	0.984211
Solyc01g094930.2.1	CAAX prenyl protease 1 IPR001915 Peptidase M48, Ste24p	darkred	0.982811
Solyc03g082500.2.1	Calcium dependent protein kinase-like protein IPR002290 Serine_threonine protein kinase	darkred	0.982415	kinase
Solyc11g072640.1.1	Mitochondrial trans-2-enoyl-CoA reductase IPR002085 Alcohol dehydrogenase superfamily, zinc-containing	darkred	0.981855
Solyc03g043750.2.1	FAD-dependent pyridine nucleotide-disulphide oxidoreductase IPR013027 FAD-dependent pyridine nucleotide-disulphide oxidoreductase	darkred	0.981855
Solyc11g007780.1.1	Guanine nucleotide-binding protein subunit beta-like protein IPR017986 WD40 repeat, region	darkred	0.981649	E3 ligase
Solyc08g014130.2.1	2-isopropylmalate synthase 1 IPR005671 Bacterial 2-isopropylmalate synthase	darkred	0.981069
Solyc10g083880.1.1	Aquaporin IPR012269 Aquaporin	darkred	0.980567
Solyc05g053950.2.1	Plasmid partition ParA protein IPR010775 Protein of unknown function DUF1365	darkred	0.980209
Solyc09g011920.2.1	Mitochondrial uncoupling protein IPR018108 Mitochondrial substrate_solute carrier IPR001993 Mitochondrial substrate carrier	darkred	0.979494
Solyc06g068840.2.1	Copine-3 IPR010734 Copine	darkred	0.978721
Solyc03g121890.1.1	Os01g0584100 protein (Fragment)	darkred	0.978675
Solyc05g015060.2.1	26S protease regulatory subunit 6B homolog IPR003959 ATPase, AAA-type, core	darkred	0.978146
Solyc07g007060.1.1	Zinc transporter IPR002524 Cation efflux protein	darkred	0.977488
Solyc07g032740.2.1	Aspartate aminotransferase IPR000796 Aspartate_other aminotransferase	darkred	0.977464
Solyc04g074190.2.1	Protein phosphatase 2C-like IPR015655 Protein phosphatase 2C	darkred	0.977227	phosphatase
Solyc08g082830.2.1	NH(3)-dependent NAD(+) synthetase synthetase, GAT region	darkred	0.976563
Solyc01g090940.2.1	Phosphatidate cytidylyltransferase IPR000374 Phosphatidate cytidylyltransferase	darkred	0.97656
Solyc01g097810.2.1	Zeta-carotene desaturase	darkred	0.976279
Solyc03g097180.2.1	(RAP Annotation release2) NERD domain containing protein IPR011528 NERD	darkred	0.976067
Solyc10g083720.1.1	Pyruvate kinase IPR001697 Pyruvate kinase	darkred	0.975473
Solyc07g053280.2.1	Ketol-acid reductoisomerase IPR016206 Ketol-acid reductoisomerase, plant	darkred	0.975369
Solyc02g049070.2.1	Genomic DNA chromosome 5 P1 clone MAH20	darkred	0.974757
Solyc07g062850.2.1	Genomic DNA chromosome 3 BAC clone F4B12 IPR016024 Armadillo-type fold	darkred	0.974695
Solyc04g064710.2.1	Alcohol dehydrogenase 2 IPR002085 Alcohol dehydrogenase superfamily, zinc-containing	darkred	0.974524
Solyc07g007300.2.1	Menaquinone biosynthesis methyltransferase ubiE IPR013216 Methyltransferase type 11	darkred	0.974514
Solyc01g005930.2.1	Unknown Protein	darkred	0.974397
Solyc05g015950.2.1	Glucose-6-phosphate 1-dehydrogenase IPR001282 Glucose-6-phosphate dehydrogenase	darkred	0.97426
Solyc07g054320.2.1	Transmembrane protein 34 IPR005178 Protein of unknown function DUF300	darkred	0.973868
Solyc11g008380.1.1	Glycerol-3-phosphate dehydrogenase IPR000447 FAD-dependent glycerol-3-phosphate dehydrogenase	darkred	0.973578
Solyc02g071280.2.1	Ribosome maturation factor rimM IPR011961 16S rRNA processing protein RimM	darkred	0.972829
Solyc06g008710.1.1	Cullin 1B IPR001373 Cullin, N-terminal	darkred	0.97259	E3 ligase
Solyc08g077140.1.1	Pentatricopeptide repeat-containing protein IPR002885 Pentatricopeptide repeat	darkred	0.972325
Solyc12g008430.1.1	Malic enzyme IPR012302 Malic enzyme, NAD-binding	darkred	0.971982
Solyc06g059740.2.1	Alcohol dehydrogenase 2 IPR002085 Alcohol dehydrogenase superfamily, zinc-containing	darkred	0.971568
Solyc03g117280.2.1	Unknown Protein	darkred	0.971419
Solyc01g109300.2.1	4-hydroxy-3-methylbut-2-enyl diphosphate reductase IPR003451 LytB protein	darkred	0.971404
Solyc06g005950.2.1	Cell division protease FtsH homolog IPR005936 Peptidase M41, FtsH	darkred	0.971178
Solyc01g107820.2.1	UDP-glucosyltransferase family 1 protein IPR002213 UDP-glucuronosyl_UDP-glucosyltransferase	darkred	0.971039
Solyc03g007000.2.1	Peptidase M48 Ste24p IPR001915 Peptidase M48, Ste24p	darkred	0.970596
Solyc04g083010.2.1	Uncharacterized aarF domain-containing protein kinase 1 IPR004147 ABC-1	darkred	0.970472	kinase
Solyc10g005110.2.1	Coproporphyrinogen III oxidase aerobic IPR001260 Coproporphyrinogen III oxidase	darkred	0.970003
Solyc03g123760.2.1	Phytoene desaturase	darkred	0.969829
Solyc03g121540.2.1	Beta-galactosidase IPR019801 Glycoside hydrolase, family 35, conserved site IPR001944 Glycoside hydrolase, family 35 IPR000922 D-galactoside_L-rhamnose binding SUEL lectin	darkred	0.969453
Solyc00g164680.1.1	ABC transporter G family member 11 IPR013525 ABC-2 type transporter	darkred	0.969307
Solyc03g112230.2.1	ZZ type zinc finger domain-containing protein (Fragment) IPR000270 Octicosapeptide_Phox_Bem1p	darkred	0.968001
Solyc11g008370.1.1	Mitochondrial glycerol-3-phosphate dehydrogenase	darkred	0.967458
Solyc07g005550.2.1	Unknown Protein	darkred	0.967248
Solyc03g007980.1.1	Septum site-determining protein MinD IPR010223 Septum site-determining protein MinD	darkred	0.96718
Solyc02g078140.2.1	Protein kinase IPR002290 Serine_threonine protein kinase	darkred	0.96672	kinase
Solyc06g051800.2.1	Expansin IPR007112 Expansin 45, endoglucanase-like IPR007117 Pollen allergen_expansin, C-terminal	darkred	0.966712
Solyc09g059030.2.1	Alcohol dehydrogenase zinc-containing IPR002085 Alcohol dehydrogenase superfamily, zinc-containing	darkred	0.96658
Solyc07g007660.1.1	Unknown Protein	darkred	0.966143
Solyc08g079750.2.1	1-aminocyclopropane-1-carboxylate synthase IPR004839 Aminotransferase, class I and II	darkred	0.966066
Solyc03g095290.2.1	Hydrolase alpha_beta fold family protein IPR000073 Alpha_beta hydrolase fold-1	darkred	0.96587
Solyc08g082530.2.1	Cell division protease ftsH homolog IPR003959 ATPase, AAA-type, core	darkred	0.965792
Solyc05g009630.2.1	Disease resistance protein	darkred	0.965628
Solyc11g051160.1.1	Phosphatidylinositol transfer protein SFH5 IPR001251 Cellular retinaldehyde-binding_triple function, C-terminal	darkred	0.96562
Solyc08g069110.2.1	Dtdp-glucose 4 6-dehydratase-binding domain	darkred	0.965308
Solyc01g080640.2.1	Multidrug resistance protein ABC transporter family IPR001140 ABC transporter, transmembrane region	darkred	0.965278
Solyc03g118200.2.1	Copine-3 IPR010734 Copine	darkred	0.965095
Solyc01g100370.2.1	Universal stress protein IPR006016 UspA	darkred	0.964581
Solyc08g077120.2.1	Pentatricopeptide repeat-containing protein At5g46580, chloroplastic	darkred	0.963879
Solyc03g118430.2.1	Peptidase M16 family IPR011237 Peptidase M16, core	darkred	0.963752
Solyc01g111370.2.1	Choline transporter like family IPR007603 Protein of unknown function DUF580	darkred	0.96268
Solyc04g080680.2.1	26S protease regulatory subunit 8 homolog IPR003959 ATPase, AAA-type, core	darkred	0.962554
Solyc01g105420.2.1	Phospho-2-dehydro-3-deoxyheptonate aldolase 2 IPR002480 DAHP synthetase, class II	darkred	0.962529
Solyc09g011560.2.1	Glutathione S-transferase-like protein IPR004046 Glutathione S-transferase, C-terminal	darkred	0.962171
Solyc11g073240.1.1	Transmembrane protein 14C IPR005349 Uncharacterised protein family UPF0136, Transmembrane	darkred	0.962147
Solyc04g082400.2.1	1 4-alpha-glucan branching enzyme IPR006589 Glycosyl hydrolase, family 13, subfamily, catalytic region	darkred	0.96165
Solyc07g066670.2.1	Ent-kaurene synthase IPR005630 Terpene synthase, metal-binding domain	darkred	0.961231
Solyc12g088020.1.1	Prenylcysteine oxidase 1 IPR010795 Prenylcysteine lyase	darkred	0.96123
Solyc07g007310.2.1	Menaquinone biosynthesis methyltransferase ubiE IPR013216 Methyltransferase type 11	darkred	0.961199
Solyc04g049350.2.1	Chorismate synthase IPR000453 Chorismate synthase	darkred	0.960275
Solyc07g005210.2.1	Outer membrane lipoprotein blc IPR002345 Lipocalin	darkred	0.958892
Solyc10g051020.1.1	Cytochrome P450	darkred	0.958817
Solyc09g074660.2.1	Thymidylate kinase IPR004879 Protein of unknown function DUF255	darkred	0.958344
Solyc08g006330.2.1	UDP-glucose salicylic acid glucosyltransferase IPR002213 UDP-glucuronosyl_UDP-glucosyltransferase	darkred	0.957919
Solyc01g006670.2.1	UDP-glucosyltransferase HvUGT5876 IPR002213 UDP-glucuronosyl_UDP-glucosyltransferase	darkred	0.95741
Solyc01g067380.2.1	Lipase IPR002921 Lipase, class 3	darkred	0.957096
Solyc03g093240.2.1	GTP-binding protein YqeH IPR002917 GTP-binding protein, HSR1-related	darkred	0.957081
Solyc11g011090.1.1	Tir-nbs-lrr, resistance protein	darkred	0.956779
Solyc09g091050.2.1	Lipase IPR002921 Lipase, class 3	darkred	0.956772
Solyc06g053480.2.1	Stearoyl-acyl carrier protein desaturase IPR005067 Fatty acid desaturase, type 2	darkred	0.955702
Solyc04g081900.2.1	Nucleoredoxin 1 IPR017936 Thioredoxin-like	darkred	0.955134
Solyc04g008740.2.1	Pyruvate kinase IPR001697 Pyruvate kinase	darkred	0.95465	kinase
Solyc10g081650.1.1	Carotenoid isomerase, chloroplastic	darkred	0.954113
Solyc06g034220.2.1	Vesicle-associated membrane protein-associated protein IPR016763 Vesicle-associated membrane protein	darkred	0.953984
Solyc10g074580.1.1	Aminoacylase ACY1 and related metalloexopeptidases (ISS)	darkred	0.953953
Solyc11g068900.1.1	Harpin-induced protein 1 containing protein expressed IPR010847 Harpin-induced 1	darkred	0.953648
Solyc07g066030.2.1	Proteasome activator subunit 4-like IPR016024 Armadillo-type fold	darkred	0.953227
Solyc02g069100.2.1	Cathepsin B IPR015643 Peptidase C1A, cathepsin B	darkred	0.952906
Solyc08g074560.2.1	Uncharacterized aarF domain-containing protein kinase 1 IPR004147 ABC-1	darkred	0.952055	kinase
Solyc09g074890.1.1	Rapid alkalinization factor 1 IPR008801 Rapid ALkalinization Factor	darkred	0.95191
Solyc11g066440.1.1	Pheophorbide a oxygenase (Fragment) IPR013626 Pheophorbide a oxygenase	darkred	0.950587
Solyc01g091130.2.1	Nitroreductase IPR000415 Nitroreductase-like	darkred	0.950071
Solyc04g057890.2.1	Ganglioside-induced differentiation-associated protein 1 IPR004045 Glutathione S-transferase, N-terminal	darkred	0.949904
Solyc04g071540.2.1	Sterol 3-beta-glucosyltransferase IPR004276 Glycosyl transferase, family 28	darkred	0.948832
Solyc07g006890.1.1	Cytochrome P450	darkred	0.948637
Solyc08g077300.2.1	Adenylate kinase IPR006266 UMP-CMP kinase	darkred	0.948486
Solyc08g080640.1.1	Osmotin-like protein (Fragment) IPR017949 Thaumatin, conserved site IPR001938 Thaumatin, pathogenesis-related	darkred	0.948352
Solyc01g079090.2.1	Protoporphyrinogen oxidase IPR004572 Protoporphyrinogen oxidase	darkred	0.948248
Solyc09g065900.2.1	Glutathione reductase IPR006324 Glutathione reductase, plant	darkred	0.947469
Solyc01g094080.2.1	Cytochrome P450	darkred	0.947393
Solyc08g075100.2.1	Alpha_beta superfamily hydrolase IPR010765 Protein of unknown function DUF1350	darkred	0.947161
Solyc06g082890.2.1	S-like RNase (Fragment) IPR001568 Ribonuclease T2	darkred	0.946631
Solyc01g008470.2.1	Non-selective cation channel-2 family IPR004728 Translocation protein Sec62	darkred	0.945877
Solyc11g010450.1.1	Phosphofructokinase family protein IPR012004 Pyrophosphate-dependent phosphofructokinase TP0108	darkred	0.945174
Solyc01g096010.2.1	Unknown Protein	darkred	0.944526
Solyc01g066620.2.1	Fatty acid oxidation complex subunit alpha IPR006176 3-hydroxyacyl-CoA dehydrogenase, NAD binding	darkred	0.942141
Solyc02g076870.2.1	Potential lipid particle serine esterase IPR007751 Protein of unknown function DUF676, hydrolase-like	darkred	0.942096
Solyc01g095270.2.1	SOUL heme-binding protein-like IPR018790 Protein of unknown function DUF2358	darkred	0.94127
Solyc03g123610.2.1	Alanine aminotransferase IPR004839 Aminotransferase, class I and II	darkred	0.9412
Solyc08g082180.2.1	Abscisic acid receptor PYL9 IPR019587 Polyketide cyclase_dehydrase	darkred	0.940058
Solyc09g082860.2.1	Sulfate adenylyltransferase IPR002650 ATP-sulfurylase	darkred	0.939964
Solyc05g005020.2.1	R1 protein alpha-glucan water dikinase IPR002192 Pyruvate phosphate dikinase, PEP_pyruvate-binding	darkred	0.939272
Solyc12g044880.1.1	Beta-galactosidase IPR001944 Glycoside hydrolase, family 35	darkred	0.939159
Solyc06g074240.1.1	Chromoplast-specific lycopene beta-cyclase	darkred	0.938382
Solyc05g006590.2.1	Serine_threonine-protein phosphatase-tetraphosphatase	darkred	0.938294	phosphatase
Solyc07g062180.2.1	Predicted membrane protein IPR002794 Protein of unknown function DUF92, transmembrane	darkred	0.936227
Solyc07g021040.1.1	Alcohol dehydrogenase 2	darkred	0.935391
Solyc10g080040.1.1	Ribonuclease 3 IPR000999 Ribonuclease III	darkred	0.933279
Solyc11g040390.1.1	Aspartokinase-homoserine dehydrogenase IPR011147 Bifunctional aspartokinase_homoserine dehydrogenase I	darkred	0.931863
Solyc07g017610.2.1	Saccharopine dehydrogenase (NAD(+) L-glutamate-forming) IPR005097 Saccharopine dehydrogenase	darkred	0.92986
Solyc06g073740.2.1	Beta-D-glucosidase IPR001764 Glycoside hydrolase, family 3, N-terminal	darkred	0.928403
Solyc03g005730.2.1	3-isopropylmalate dehydratase large subunit 2 IPR011826 Homoaconitase_3-isopropylmalate dehydratase, large subunit, prokaryotic	darkred	0.928269
Solyc03g096990.2.1	Cytochrome P450 89A2 IPR002401 Cytochrome P450, E-class, group I	darkred	0.928077
Solyc03g121460.1.1	Prenylated rab acceptor PRA1 IPR004895 Prenylated rab acceptor PRA1	darkred	0.92687
Solyc11g020780.1.1	Deoxyguanosine kinase 3 IPR002624 Deoxynucleoside kinase	darkred	0.926161
Solyc04g080770.2.1	GTP-binding protein hflX IPR016496 GTP-binding protein, HflX	darkred	0.925104
Solyc02g082760.2.1	Catalase IPR018028 Catalase related subgroup	darkred	0.924343
Solyc08g068330.2.1	Aspartate aminotransferase IPR000796 Aspartate_other aminotransferase	darkred	0.924048
Solyc12g099360.1.1	Acyl-CoA synthetase_AMP-acid ligase II IPR000873 AMP-dependent synthetase and ligase	darkred	0.923898
Solyc08g063080.2.1	UDP-sulfoquinovose synthase-binding domain	darkred	0.923226
Solyc11g067010.1.1	BUD31 homolog IPR001748 G10 protein	darkred	0.921257
Solyc10g081140.1.1	AT2G40980-like protein (Fragment) IPR011009 Protein kinase-like	darkred	0.92036	kinase
Solyc02g062610.2.1	Hydrolase alpha_beta fold family protein IPR000073 Alpha_beta hydrolase fold-1	darkred	0.919208
Solyc11g045120.1.1	Translation machinery associated protein IPR001950 Translation initiation factor SUI1	darkred	0.918986
Solyc03g005090.2.1	4-coumarate-coa ligase IPR000873 AMP-dependent synthetase and ligase	darkred	0.918925
Solyc01g067730.2.1	Acyl carrier protein	darkred	0.917396
Solyc03g025720.2.1	Long-chain-fatty-acid--CoA ligase IPR000873 AMP-dependent synthetase and ligase	darkred	0.915584
Solyc04g051190.2.1	Cytochrome P450	darkred	0.914997
Solyc12g042380.1.1	MtN19-like protein IPR011692 Stress up-regulated Nod 19	darkred	0.914853
Solyc07g006280.2.1	Senescence-associated protein IPR000301 Tetraspanin, subgroup	darkred	0.913617
Solyc10g076600.1.1	Acyl-CoA dehydrogenase IPR009100 Acyl-CoA dehydrogenase_oxidase, middle and N-terminal	darkred	0.912965
Solyc02g070580.1.1	Cytochrome p450	darkred	0.911695
Solyc04g005120.2.1	Unknown Protein	darkred	0.911217
Solyc09g075950.1.1	Heat shock protein 1 IPR013126 Heat shock protein 70	darkred	0.910896
Solyc10g085430.1.1	Saposin (Fragment) IPR011001 Saposin-like	darkred	0.91054
Solyc09g005910.2.1	Mg2+-dependent phosphatidate (PA) phosphatase catalyzes the dephosphorylation of PA to yield diacylglycerol and Pi responsible for de novo lipid synthesis homologous to mammalian lipin 1 IPR013209 LNS2, Lipin_Ned1_Smp2	darkred	0.909836
Solyc12g005860.1.1	3-isopropylmalate dehydratase large subunit IPR006249 Aconitase_iron regulatory protein 2	darkred	0.906545
Solyc07g056500.2.1	Glutathione transferase IPR004046 Glutathione S-transferase, C-terminal	darkred	0.905811
Solyc04g081930.2.1	Prolyl 4-hydroxylase alpha-2 subunit IPR006620 Prolyl 4-hydroxylase, alpha subunit	darkred	0.904238
Solyc02g093290.2.1	Nicotinate phosphoribosyltransferase-like protein IPR006405 Nicotinate phosphoribosyltransferase putative	darkred	0.901564
Solyc02g081830.2.1	HAD-superfamily hydrolase IPR011949 HAD-superfamily hydrolase, subfamily IA, REG-2-like	darkred	0.901089
Solyc12g014190.1.1	tRNA dimethylallyltransferase IPR002627 tRNA isopentenyltransferase	darkred	0.900743
Solyc09g014300.2.1	Glycosyl transferase group 1 family protein IPR001296 Glycosyl transferase, group 1	darkred	0.900397
Solyc10g086180.1.1	Phenylalanine ammonia-lyase IPR005922 Phenylalanine ammonia-lyase	darkslateblue	0.985989
Solyc03g095900.2.1	1-aminocyclopropane-1-carboxylate oxidase-like protein IPR005123 Oxoglutarate and iron-dependent oxygenase	darkslateblue	0.973344
Solyc04g078460.2.1	N(4)-(Beta-N-acetylglucosaminyl)-L-asparaginase IPR000246 Peptidase T2, asparaginase 2	darkslateblue	0.970369
Solyc06g008300.2.1	LRR receptor-like serine_threonine-protein kinase, RLP	darkslateblue	0.96957
Solyc09g007900.2.1	Phenylalanine ammonia-lyase IPR005922 Phenylalanine ammonia-lyase	darkslateblue	0.958168
Solyc11g013110.1.1	Anthocyanidin synthase IPR005123 Oxoglutarate and iron-dependent oxygenase	darkslateblue	0.957264
Solyc09g007910.2.1	Phenylalanine ammonia-lyase IPR005922 Phenylalanine ammonia-lyase	darkslateblue	0.956593
Solyc07g043590.2.1	Amine oxidase family protein IPR002937 Amine oxidase	darkslateblue	0.949072
Solyc12g099760.1.1	Homeobox protein IPR001356 Homeobox	darkslateblue	0.944114	TF
Solyc06g051400.2.1	Omega-3 fatty acid desaturase IPR005804 Fatty acid desaturase, type 1	darkslateblue	0.941028
Solyc04g078920.2.1	Peroxisomal multifunctional enzyme type 2 IPR016083 Sterol-binding-like	darkslateblue	0.940717
Solyc09g091510.2.1	Chalcone synthase IPR011141 Polyketide synthase, type III	darkslateblue	0.939588
Solyc01g100760.2.1	Susceptibility homeodomain transcription factor (Fragment) IPR007493 Protein of unknown function DUF538	darkslateblue	0.938934
Solyc06g060570.2.1	Ovarian cancer-associated gene 2 protein homolog IPR005645 Protein of unknown function DUF341	darkslateblue	0.937546
Solyc10g006880.2.1	NAC domain protein protein	darkslateblue	0.931149	TF
Solyc07g054450.2.1	Transcription factor (Fragment) IPR000770 SAND	darkslateblue	0.924638	TF
Solyc01g104210.2.1	Elongation of very long chain fatty acids protein 4 IPR002076 GNS1_SUR4 membrane protein	darkslateblue	0.920808
Solyc02g036350.2.1	1-aminocyclopropane-1-carboxylate oxidase IPR005123 Oxoglutarate and iron-dependent oxygenase	darkslateblue	0.918782
Solyc01g088690.2.1	ATP binding _ serine-threonine kinase IPR002290 Serine_threonine protein kinase	darkslateblue	0.918082	kinase
Solyc02g083860.2.1	Flavanone 3-hydroxylase IPR005123 Oxoglutarate and iron-dependent oxygenase	darkslateblue	0.913801
Solyc11g013330.1.1	F2E2.8	darkslateblue	0.910404
Solyc04g063350.2.1	3-methyl-2-oxobutanoate dehydrogenase (2-methylpropanoyl-transferring) IPR001017 Dehydrogenase, E1 component	darkslateblue	0.90289
Solyc07g053830.2.1	Mitochondrial ADP_ATP carrier proteins IPR002113 Adenine nucleotide translocator 1	darkturquoise	0.989959
Solyc02g090360.2.1	Laccase-22 IPR001117 Multicopper oxidase, type 1	darkturquoise	0.976403
Solyc12g089340.1.1	Vacuolar protein sorting 35 IPR005378 Vacuolar protein sorting-associated protein 35	darkturquoise	0.972472
Solyc02g089720.1.1	Endo-beta-1 3-glucanase IPR005200 Glycoside hydrolase, family 81	darkturquoise	0.97221
Solyc07g006140.2.1	Cytochrome P450	darkturquoise	0.962961
Solyc01g108150.2.1	Oxidoreductase zinc-binding dehydrogenase family protein IPR002085 Alcohol dehydrogenase superfamily, zinc-containing	darkturquoise	0.960087
Solyc03g113390.2.1	Calcium-dependent protein kinase 1 IPR002290 Serine_threonine protein kinase	darkturquoise	0.95598	kinase
Solyc01g091730.2.1	Peroxisomal membrane protein 11-5 IPR008733 Peroxisomal biogenesis factor 11	darkturquoise	0.94646
Solyc03g045090.2.1	cDNA clone 001-043-A08 full insert sequence	darkturquoise	0.946263
Solyc03g007330.2.1	Cell division protease ftsH homolog IPR005936 Peptidase M41, FtsH	darkturquoise	0.939873
Solyc04g079640.2.1	Cytochrome P450	darkturquoise	0.938658
Solyc04g082390.2.1	Dolichyl-phosphate beta-mannosyltransferase IPR001173 Glycosyl transferase, family 2	darkturquoise	0.937484
Solyc03g026310.2.1	ABC transporter permease_ATP-binding protein IPR001140 ABC transporter, transmembrane region	darkturquoise	0.935443
Solyc11g005030.1.1	WD-40 repeat protein IPR020472 G-protein beta WD-40 repeat, region	darkturquoise	0.933628	E3 ligase
Solyc10g079610.1.1	Strictosidine synthase family protein IPR004141 Strictosidine synthase	darkturquoise	0.930098
Solyc05g005460.2.1	Nucleoredoxin 2 IPR000866 Alkyl hydroperoxide reductase_ Thiol specific antioxidant_ Mal allergen	darkturquoise	0.928983
Solyc06g069030.2.1	PAP fibrillin domain containing protein expressed	darkturquoise	0.927879
Solyc07g045290.2.1	Long-chain-fatty-acid--CoA ligase 3 IPR000873 AMP-dependent synthetase and ligase	darkturquoise	0.923911
Solyc02g088300.2.1	Early-responsive to dehydration protein-like IPR003864 Protein of unknown function DUF221	darkturquoise	0.923102
Solyc10g047370.1.1	Pentatricopeptide repeat-containing protein IPR002885 Pentatricopeptide repeat	darkturquoise	0.917507
Solyc00g014830.2.1	NADH-quinone oxidoreductase subunit D IPR010219 NADH dehydrogenase I, D subunit	darkturquoise	0.913036
Solyc01g094290.2.1	Glutathione-regulated potassium-efflux system protein IPR004771 K+_H+ exchanger	darkturquoise	0.91162
Solyc08g078390.2.1	Acyl-coenzyme A oxidase IPR012258 Acyl-CoA oxidase	darkturquoise	0.90675
Solyc10g047120.1.1	tRNA guanosine-2_apos-O-methyltransferase TRM11 homolog IPR016691 tRNA guanosine-2-O-methyltransferase, TRM11	darkturquoise	0.904589
Solyc02g094560.2.1	Genomic DNA chromosome 3 P1 clone MLD14	darkturquoise	0.904275
Solyc09g031780.2.1	Tic110 family transporter chloroplast inner envelope protein Tic110	darkturquoise	0.903756
Solyc10g076510.1.1	Pyruvate decarboxylase IPR012110 Pyruvate decarboxylase_indolepyruvate decarboxylase	darkturquoise	0.903182
Solyc07g014670.2.1	Cytochrome P450	darkturquoise	0.900638
Solyc04g014710.2.1	cDNA clone 002-156-B04 full insert sequence	grey60	0.99022
Solyc02g082020.2.1	Unknown Protein	grey60	0.988116
Solyc11g069040.2.1	Lactoylglutathione lyase IPR004361 Glyoxalase I	grey60	0.985759
Solyc12g056240.1.1	Glutathione peroxidase IPR000889 Glutathione peroxidase	grey60	0.984401
Solyc11g067100.1.1	60s acidic ribosomal protein-like protein IPR001813 Ribosomal protein 60S	grey60	0.981577
Solyc10g081310.1.1	Histidine triad (HIT) protein protein	grey60	0.981372
Solyc10g062180.1.1	Polyadenylate-binding protein IPR000504 RNA recognition motif, RNP-1	grey60	0.97759
Solyc01g094560.2.1	60S ribosomal protein L36 IPR000509 Ribosomal protein L36e	grey60	0.975442
Solyc02g087150.2.1	Heavy-metal-associated domain-containing protein IPR006121 Heavy metal transport_detoxification protein	grey60	0.973608
Solyc02g005480.2.1	Zinc finger family protein	grey60	0.973058
Solyc10g050860.1.1	Polyadenylate-binding protein 4 IPR012677 Nucleotide-binding, alpha-beta plait	grey60	0.972627
Solyc10g047950.1.1	Inorganic pyrophosphatase family protein IPR008162 Inorganic pyrophosphatase	grey60	0.972536
Solyc01g066840.2.1	40S ribosomal protein S21 IPR001931 Ribosomal protein S21e	grey60	0.972428
Solyc07g005320.2.1	Pre-mRNA polyadenylation factor fip1 IPR007854 Fip1	grey60	0.968884
Solyc01g104370.2.1	60S acidic ribosomal protein P1 IPR001813 Ribosomal protein 60S	grey60	0.967858
Solyc03g118710.2.1	C2 domain-containing protein IPR018029 C2 membrane targeting protein	grey60	0.967439
Solyc05g052100.2.1	Glutamate dehydrogenase IPR014362 Glutamate dehydrogenase	grey60	0.966827
Solyc07g061900.2.1	50S ribosomal protein L4 IPR015498 Ribosomal protein L4	grey60	0.964595
Solyc02g068450.2.1	Vacuolar ATPase F subunit IPR005772 ATPase, V1 complex, subunit F, eukaryotic	grey60	0.964181
Solyc12g096150.1.1	60S ribosomal protein L13 IPR001380 Ribosomal protein L13e	grey60	0.963647
Solyc04g071610.2.1	Water-stress inducible protein 3 (Fragment) IPR003496 ABA_WDS induced protein	grey60	0.963628
Solyc10g005960.1.1	Fasciclin-like arabinogalactan protein 10 IPR000782 FAS1 domain	grey60	0.963398
Solyc11g071660.1.1	NF-kappa-B-activating protein IPR009269 Protein of unknown function DUF926	grey60	0.963061
Solyc07g052110.2.1	Ribosomal RNA small subunit methyltransferase F IPR011023 Nop2p	grey60	0.962771
Solyc01g091530.2.1	Fasciclin-like arabinogalactan protein 13 IPR000782 FAS1 domain	grey60	0.962233
Solyc08g076340.2.1	40S ribosomal protein S30-like IPR006846 Ribosomal protein S30	grey60	0.962006
Solyc01g097360.2.1	Unknown Protein	grey60	0.961388
Solyc11g069400.1.1	Protein disulfide isomerase L-2 IPR005792 Protein disulphide isomerase	grey60	0.961188
Solyc03g112850.2.1	60S ribosomal protein L44 IPR000552 Ribosomal protein L44e	grey60	0.961089
Solyc08g081270.2.1	Ubiquitin-conjugating enzyme IPR015581 Ubiquitin-conjugating enzyme	grey60	0.960726
Solyc10g006050.2.1	Heterogeneous nuclear ribonucleoprotein A3 IPR000504 RNA recognition motif, RNP-1	grey60	0.960672
Solyc09g005720.2.1	60S ribosomal protein L23a IPR001014 Ribosomal protein L23_L25, conserved site	grey60	0.960628
Solyc11g065080.1.1	S2 self-incompatibility locus-linked pollen 3.2 protein	grey60	0.95967
Solyc10g052660.1.1	40S ribosomal protein S25-1 IPR004977 Ribosomal protein S25	grey60	0.959435
Solyc07g064150.2.1	Translation initiation factor SUI1 IPR005874 Eukaryotic translation initiation factor SUI1	grey60	0.959389
Solyc11g072450.1.1	Mitochondrial F0 ATP synthase D chain IPR008689 ATPase, F0 complex, subunit D, mitochondrial	grey60	0.958965
Solyc10g045350.1.1	Os09g0553800 protein (Fragment)	grey60	0.958246
Solyc10g081720.1.1	Fasciclin-like arabinogalactan protein 14 IPR000782 FAS1 domain	grey60	0.957344
Solyc09g010500.2.1	DNA-directed RNA polymerase II subunit-like protein IPR006111 DNA-directed RNA polymerase, 14 to 18 kDa subunit	grey60	0.957244
Solyc07g006000.2.1	50S ribosomal protein L35 IPR001706 Ribosomal protein L35	grey60	0.95708
Solyc01g111760.2.1	V-type ATP synthase beta chain IPR005723 ATPase, V1 complex, subunit B	grey60	0.956544
Solyc05g005730.2.1	RRP15-like protein IPR012459 Protein of unknown function DUF1665	grey60	0.955352
Solyc01g080540.2.1	Histidine-containing phosphotransfer protein region	grey60	0.954357
Solyc08g075700.2.1	60S ribosomal protein L13 IPR001380 Ribosomal protein L13e	grey60	0.95393
Solyc12g008940.1.1	Nucleosome assembly protein 1-like protein 2	grey60	0.952716
Solyc02g082000.2.1	30S ribosomal protein S19 IPR005713 Ribosomal protein S15, eukaryotic_archaeal	grey60	0.952584
Solyc06g054250.2.1	5_apos-nucleotidase surE IPR002828 Survival protein SurE-like phosphatase_nucleotidase	grey60	0.952394
Solyc03g083560.1.1	Expressed protein (Fragment) IPR006766 Phosphate-induced protein 1 conserved region	grey60	0.952369
Solyc07g062870.2.1	30S ribosomal protein S20 IPR002583 Ribosomal protein S20	grey60	0.951593
Solyc04g081580.2.1	ATP dependent RNA helicase IPR011545 DNA_RNA helicase, DEAD_DEAH box type, N-terminal	grey60	0.951273
Solyc08g008210.2.1	V-type proton ATPase subunit E IPR002842 ATPase, V1_A1 complex, subunit E	grey60	0.951034
Solyc09g092080.2.1	50S ribosomal protein L7Ae IPR004038 Ribosomal protein L7Ae_L30e_S12e_Gadd45	grey60	0.950675
Solyc03g006510.2.1	Unknown Protein IPR000996 Clathrin light chain	grey60	0.950635
Solyc09g090980.2.1	Major allergen Mal d 1 IPR000916 Bet v I allergen	grey60	0.950564
Solyc09g075810.2.1	Blue copper protein IPR003245 Plastocyanin-like	grey60	0.949735
Solyc06g084230.2.1	40S ribosomal protein S24 IPR001976 Ribosomal protein S24e	grey60	0.949008
Solyc10g054280.1.1	Haloacid dehalogenase-like hydrolase family protein IPR005834 Haloacid dehalogenase-like hydrolase	grey60	0.948721
Solyc02g071150.2.1	DNA-binding protein IPR002836 DNA-binding TFAR19-related protein	grey60	0.948527
Solyc02g077990.2.1	30S ribosomal protein S5 IPR005712 Ribosomal protein S5, bacterial-type	grey60	0.947666
Solyc03g120630.2.1	30S ribosomal protein S17 IPR019984 Ribosomal protein S17, bacterial-type	grey60	0.94758
Solyc09g074860.2.1	Cytochrome b-c1 complex subunit 6 IPR003422 Ubiquinol-cytochrome C reductase hinge	grey60	0.9459
Solyc03g097490.2.1	Dek protein IPR014876 DEK, C-terminal	grey60	0.945886
Solyc00g009020.2.1	Mitochondrial ATP synthase	grey60	0.945319
Solyc04g039730.2.1	Receptor like kinase, RLK	grey60	0.945253	kinase
Solyc02g089600.2.1	Ribosomal RNA-processing protein 7 homolog A	grey60	0.944362
Solyc09g092110.2.1	Light regulated protein-like protein IPR009856 Light regulated Lir1	grey60	0.942147
Solyc07g065490.2.1	Dek protein IPR014876 DEK, C-terminal	grey60	0.940855
Solyc11g072270.1.1	Calmodulin IPR011992 EF-Hand type	grey60	0.940745
Solyc06g083440.2.1	Cytochrome b5 reductase IPR001199 Cytochrome b5	grey60	0.940308
Solyc07g015860.2.1	Peptide deformylase IPR000181 Formylmethionine deformylase	grey60	0.939441
Solyc09g010380.2.1	Inorganic pyrophosphatase-like protein IPR008162 Inorganic pyrophosphatase	grey60	0.938878
Solyc01g005980.2.1	POT family domain containing protein expressed IPR007493 Protein of unknown function DUF538	grey60	0.937963
Solyc10g081100.1.1	Unknown Protein	grey60	0.937855
Solyc01g106680.2.1	Unknown Protein	grey60	0.937569
Solyc07g045350.2.1	Acetyl-CoA C-acetyltransferase protein IPR002155 Thiolase	grey60	0.937431
Solyc03g025310.2.1	Sec-independent protein translocase protein tatA_E homolog IPR006312 Twin-arginine translocation protein TatA_E	grey60	0.937189
Solyc01g106320.2.1	Octicosapeptide_Phox_Bem1p domain-containing protein IPR000270 Octicosapeptide_Phox_Bem1p	grey60	0.936722
Solyc05g055170.2.1	Charged multivesicular body protein 5 IPR005024 Snf7	grey60	0.935951
Solyc08g006070.2.1	AIG2-like protein IPR013024 Butirosin biosynthesis, BtrG-like	grey60	0.935858
Solyc01g110530.2.1	Peptidyl-prolyl cis-trans isomerase C IPR000297 Peptidyl-prolyl cis-trans isomerase, PpiC-type	grey60	0.935357
Solyc09g064500.2.1	Photosystem II reaction center psb28 protein IPR005610 Photosystem II protein Psb28, class 1	grey60	0.934672
Solyc06g072570.2.1	Ubiquitin-conjugating enzyme E2 1 IPR015940 Ubiquitin-associated_translation elongation factor EF1B, N-terminal, eukaryote IPR000608 Ubiquitin-conjugating enzyme, E2	grey60	0.934608
Solyc10g044520.1.1	Ferredoxin I IPR010241 Ferredoxin (2Fe-2S), plant	grey60	0.93447
Solyc01g109990.2.1	RNA-binding protein 28 IPR012677 Nucleotide-binding, alpha-beta plait	grey60	0.934377
Solyc09g082780.2.1	Asparagine synthetase B	grey60	0.933095
Solyc07g008940.2.1	Os06g0661900 protein (Fragment) IPR004949 Protein of unknown function DUF266, plant	grey60	0.931997
Solyc05g008140.2.1	Unknown Protein IPR006311 Twin-arginine translocation pathway signal	grey60	0.931724
Solyc06g005710.2.1	cDNA clone 002-143-C11 full insert sequence-binding domain	grey60	0.931589
Solyc09g072900.2.1	Dienelactone hydrolase family protein IPR002925 Dienelactone hydrolase	grey60	0.931271
Solyc03g093360.2.1	Wound_stress protein IPR001024 Lipoxygenase, LH2	grey60	0.931044
Solyc04g081810.2.1	Subtilisin-like protease IPR015500 Peptidase S8, subtilisin-related	grey60	0.931037
Solyc03g121310.2.1	RWD domain-containing protein IPR006575 RWD	grey60	0.930929
Solyc10g008760.2.1	NUDIX hydrolase IPR000086 NUDIX hydrolase domain	grey60	0.930624
Solyc04g049330.2.1	V-type proton ATPase subunit G 1-ATPase G subunit	grey60	0.930367
Solyc05g054220.2.1	5-AMP-activated protein kinase subunit beta-1 IPR006828 5-AMP-activated protein kinase, beta subunit, complex-interacting region	grey60	0.930248
Solyc05g055250.2.1	Unknown Protein	grey60	0.930098
Solyc02g068300.2.1	Receptor-like kinase IPR002290 Serine_threonine protein kinase	grey60	0.928986	kinase
Solyc02g077040.2.1	Cathepsin B-like cysteine proteinase 5 IPR013128 Peptidase C1A, papain	grey60	0.92871
Solyc04g015040.2.1	Peptidyl-prolyl cis-trans isomerase IPR001179 Peptidyl-prolyl cis-trans isomerase, FKBP-type	grey60	0.928547
Solyc06g071720.1.1	60S ribosomal protein L27A IPR001196 Ribosomal protein L15	grey60	0.927924
Solyc06g076790.1.1	Unknown Protein	grey60	0.927431
Solyc04g072570.2.1	Receptor like kinase, RLK	grey60	0.927187	kinase
Solyc06g051200.2.1	50S ribosomal protein L3 IPR019927 Ribosomal protein L3, bacterial_organelle-type	grey60	0.927087
Solyc12g055800.1.1	V-type ATP synthase alpha chain IPR005725 ATPase, V1 complex, subunit A	grey60	0.926203
Solyc09g013090.2.1	OTU-like cysteine protease family protein expressed IPR003323 Ovarian tumour, otubain	grey60	0.926178
Solyc09g083020.1.1	Myrosinase-binding protein-like protein IPR001229 Mannose-binding lectin	grey60	0.924318
Solyc04g071620.2.1	ASR4 (Fragment) IPR003496 ABA_WDS induced protein	grey60	0.923503
Solyc04g082010.1.1	Plastocyanin copper domain	grey60	0.922312
Solyc01g005580.2.1	Unknown Protein IPR012438 Protein of unknown function DUF1639	grey60	0.920396
Solyc04g009530.2.1	Glutathione S-transferase IPR004045 Glutathione S-transferase, N-terminal	grey60	0.9198
Solyc01g090670.2.1	Nuclear pore glycoprotein p62 IPR007758 Nucleoporin, Nsp1-like, C-terminal	grey60	0.919756	E3 ligase
Solyc03g121720.2.1	2-hydroxy-3-oxopropionate reductase IPR015815 3-hydroxyacid dehydrogenase_reductase	grey60	0.919411
Solyc02g069620.2.1	Ribose 5-phosphate isomerase-like IPR004788 Ribose 5-phosphate isomerase	grey60	0.919187
Solyc01g106090.2.1	Photosystem II oxygen evolving complex protein PsbP IPR002683 Photosystem II oxygen evolving complex protein PsbP	grey60	0.918868
Solyc11g066410.1.1	50S ribosomal protein L9 IPR000244 Ribosomal protein L9	grey60	0.918543
Solyc09g010970.2.1	Carbonic anhydrase IPR001765 Carbonic anhydrase	grey60	0.918094
Solyc05g051750.2.1	Prosystemin IPR009966 Prosystemin	grey60	0.917259
Solyc02g062250.2.1	Peptidyl-prolyl cis-trans isomerase C IPR000297 Peptidyl-prolyl cis-trans isomerase, PpiC-type	grey60	0.917152
Solyc03g097950.2.1	50S ribosomal protein L29 IPR001854 Ribosomal protein L29	grey60	0.917067
Solyc07g054290.1.1	Photosystem II family protein	grey60	0.916485
Solyc10g055670.1.1	V-type ATP synthase beta chain IPR005723 ATPase, V1 complex, subunit B	grey60	0.916361
Solyc04g071360.2.1	Transcription factor (Fragment) IPR017877 MYB-like	grey60	0.916126	TF
Solyc11g044230.1.1	UPF0727 protein C6orf115 homolog	grey60	0.915778
Solyc01g106220.2.1	DNA polymerase V IPR007015 DNA polymerase V	grey60	0.915275
Solyc12g014600.1.1	Heterogeneous nuclear ribonucleoprotein A3 IPR000504 RNA recognition motif, RNP-1	grey60	0.913959
Solyc02g065400.2.1	Oxygen-evolving enhancer protein 1 of photosystem II IPR002628 Photosystem II manganese-stabilizing protein PsbO	grey60	0.913455
Solyc07g042620.2.1	Prefoldin subunit 1 IPR002777 Prefoldin beta-like	grey60	0.913411
Solyc07g041510.1.1	SH2 domain binding protein (Fragment) IPR011990 Tetratricopeptide-like helical	grey60	0.913119
Solyc01g009080.2.1	FHA domain containing protein IPR000253 Forkhead-associated	grey60	0.91219
Solyc07g045460.2.1	5-AMP-activated protein kinase subunit beta-1 IPR006828 5-AMP-activated protein kinase, beta subunit, complex-interacting region	grey60	0.911613
Solyc06g074890.1.1	Trigger factor IPR008881 Trigger factor, ribosome-binding, bacterial	grey60	0.91105
Solyc12g056250.1.1	Glutathione S-transferase IPR017933 Glutathione S-transferase_chloride channel, C-terminal	grey60	0.910581
Solyc01g096660.2.1	Genomic DNA chromosome 5 P1 clone MOJ9	grey60	0.909831
Solyc11g068820.1.1	50S ribosomal protein L27 IPR001684 Ribosomal protein L27	grey60	0.909699
Solyc07g064940.2.1	Thioredoxin family protein IPR013766 Thioredoxin domain	grey60	0.908846
Solyc06g007760.2.1	Ycf54 protein IPR019616 Protein of unknown function DUF2488	grey60	0.906929
Solyc05g052710.2.1	30S ribosomal protein S31, chloroplastic	grey60	0.906438
Solyc07g064350.1.1	Protein KRI1 homolog IPR007851 KRR1 interacting protein 1, subgroup	grey60	0.904772
Solyc12g005180.1.1	Chloroplast lipocalin IPR013208 Lipocalin-like	grey60	0.904691
Solyc07g062030.2.1	Chalcone--flavonone isomerase IPR003466 Chalcone isomerase, subgroup	grey60	0.903826
Solyc01g106430.2.1	Inorganic pyrophosphatase family protein IPR008162 Inorganic pyrophosphatase	grey60	0.90353
Solyc10g050890.1.1	Nitrite reductase IPR006067 Nitrite and sulphite reductase 4Fe-4S region	grey60	0.903394
Solyc10g081810.1.1	Phosphatidylglycerol_phosphatidylinositol transfer protein IPR003172 MD-2-related lipid-recognition	grey60	0.902276
Solyc09g083270.2.1	Genomic DNA chromosome 5 P1 clone MQD19 IPR019310 Protein of unknown function DUF2361	grey60	0.901652
Solyc12g095790.1.1	Integral membrane protein like IPR004853 Protein of unknown function DUF250	grey60	0.901529
Solyc01g058450.2.1	RNA binding protein IPR015903 Ribonucleoprotein, BRUNO-like	grey60	0.900241
Solyc08g066690.2.1	Exostosin family protein IPR004263 Exostosin-like	ivory	0.962536
Solyc07g049550.2.1	1-aminocyclopropane-1-carboxylate oxidase IPR005123 Oxoglutarate and iron-dependent oxygenase	ivory	0.949607
Solyc10g083630.1.1	Repressor of silencing 2b IPR003265 HhH-GPD domain	ivory	0.934942
Solyc09g089730.2.1	1-aminocyclopropane-1-carboxylate oxidase-like protein IPR005123 Oxoglutarate and iron-dependent oxygenase	ivory	0.929081
Solyc10g084070.1.1	Unknown Protein	ivory	0.920538
Solyc06g064940.2.1	Phosphatidylinositol transfer protein SFH5 IPR001251 Cellular retinaldehyde-binding_triple function, C-terminal	ivory	0.914267
Solyc03g116510.1.1	Unknown Protein	ivory	0.908098
Solyc08g077980.2.1	Bax inhibitor IPR006214 Uncharacterised protein family UPF0005	ivory	0.905116
Solyc03g111830.2.1	Protein-L-isoaspartate O-methyltransferase O-methyltransferase	lightcyan	0.996323
Solyc07g062970.2.1	Serine_threonine phosphatase family protein IPR015655 Protein phosphatase 2C	lightcyan	0.996073	phosphatase
Solyc09g007270.2.1	Ascorbate peroxidase IPR002207 Plant ascorbate peroxidase	lightcyan	0.995641
Solyc03g123540.2.1	class II heat shock protein IPR002068 Heat shock protein Hsp20	lightcyan	0.995584
Solyc01g058190.2.1	30S ribosomal protein S6 IPR000529 Ribosomal protein S6	lightcyan	0.995532
Solyc06g073840.2.1	Peptidyl-prolyl cis-trans isomerase D IPR011990 Tetratricopeptide-like helical	lightcyan	0.995514
Solyc10g083650.1.1	Peroxiredoxin ahpC_TSA family IPR013740 Redoxin	lightcyan	0.995481
Solyc03g082420.2.1	Heat shock protein IPR002068 Heat shock protein Hsp20	lightcyan	0.994855
Solyc08g079830.2.1	Cu_Zn-superoxide dismutase copper chaperone IPR001424 Superoxide dismutase, copper_zinc binding	lightcyan	0.994453
Solyc07g006180.2.1	Tetratricopeptide repeat protein 4 homolog IPR011990 Tetratricopeptide-like helical	lightcyan	0.994225
Solyc11g020330.1.1	class IV heat shock protein IPR002068 Heat shock protein Hsp20	lightcyan	0.994217
Solyc10g038080.1.1	Shikimate dehydrogenase IPR001381 Dehydroquinase class I	lightcyan	0.994199
Solyc04g011540.2.1	Elicitor-responsive protein 1 IPR018029 C2 membrane targeting protein	lightcyan	0.993756
Solyc00g009140.2.1	Short-chain dehydrogenase_reductase SDR IPR002198 Short-chain dehydrogenase_reductase SDR	lightcyan	0.993671
Solyc06g084390.2.1	ER auxin binding protein 1 IPR000886 Endoplasmic reticulum, targeting sequence	lightcyan	0.993463
Solyc12g010320.1.1	Outer membrane lipoprotein blc IPR002345 Lipocalin	lightcyan	0.993388
Solyc04g040180.2.1	S-adenosylmethionine-dependent methyltransferase (Fragment) IPR013217 Methyltransferase type 12	lightcyan	0.993318
Solyc07g045610.1.1	class I heat shock protein IPR002068 Heat shock protein Hsp20	lightcyan	0.993196
Solyc01g111040.2.1	EF-Hand containing protein-like IPR018248 EF hand	lightcyan	0.99305
Solyc07g064690.1.1	Unknown Protein IPR011719 Conserved hypothetical protein CHP02058	lightcyan	0.99303
Solyc11g072550.1.1	Extradiol ring-cleavage dioxygenase class III protein subunit B IPR014436 Extradiol aromatic ring-opening dioxygenase, DODA type	lightcyan	0.993011
Solyc03g121040.2.1	Taurine catabolism dioxygenase TauD_TfdA family IPR003819 Taurine catabolism dioxygenase TauD_TfdA	lightcyan	0.993006
Solyc03g119420.2.1	Anamorsin homolog IPR007785 Protein of unknown function DUF689	lightcyan	0.992984
Solyc03g005020.2.1	Lipase IPR006693 AB-hydrolase associated lipase region	lightcyan	0.99295
Solyc09g011030.2.1	Hsp70 nucleotide exchange factor fes1 IPR011989 Armadillo-like helical	lightcyan	0.992907
Solyc07g042250.2.1	chaperonin IPR017416 Chaperonin 21, chloroplast IPR018369 Chaperonin Cpn10, conserved site	lightcyan	0.992893
Solyc01g080220.2.1	Dienelactone hydrolase family protein IPR002925 Dienelactone hydrolase	lightcyan	0.992724
Solyc12g015910.1.1	Cysteine desulfuration protein SufE IPR002634 BolA-like protein	lightcyan	0.992689
Solyc08g023500.2.1	Metal-dependent hydrolase beta-lactamase family IPR001279 Beta-lactamase-like	lightcyan	0.992427
Solyc08g006510.2.1	NAD dependent epimerase_dehydratase family protein-binding domain	lightcyan	0.992398
Solyc11g006910.1.1	Ferredoxin IPR010241 Ferredoxin (2Fe-2S), plant	lightcyan	0.992346
Solyc04g077650.2.1	Serine carboxypeptidase 1 IPR001563 Peptidase S10, serine carboxypeptidase	lightcyan	0.992154
Solyc08g016670.2.1	Calcyclin-binding protein IPR007699 SGS	lightcyan	0.992071	phosphatase
Solyc08g006770.2.1	Anthocyanidin synthase (Fragment) IPR005123 Oxoglutarate and iron-dependent oxygenase	lightcyan	0.991912
Solyc10g085040.1.1	Soul heme-binding family protein IPR006917 SOUL haem-binding protein	lightcyan	0.991468
Solyc01g105340.2.1	Chaperone protein dnaJ IPR012724 Chaperone DnaJ	lightcyan	0.991463
Solyc11g069790.1.1	chaperonin IPR001844 Chaperonin Cpn60	lightcyan	0.991457
Solyc03g117630.1.1	heat shock protein IPR013126 Heat shock protein 70	lightcyan	0.991238
Solyc01g109710.2.1	Universal stress protein IPR006016 UspA	lightcyan	0.990936
Solyc12g010180.1.1	Anthranilate synthase IPR000991 Glutamine amidotransferase class-I, C-terminal	lightcyan	0.990795
Solyc02g062500.2.1	2-oxoglutarate-dependent dioxygenase IPR005123 Oxoglutarate and iron-dependent oxygenase	lightcyan	0.99071
Solyc02g069120.2.1	Zinc-finger protein ZPR1 IPR004457 Zinc finger, ZPR1-type	lightcyan	0.99071
Solyc08g080090.2.1	Senescence-inducible chloroplast stay-green protein 2	lightcyan	0.990494
Solyc02g062390.2.1	Unknown Protein IPR000167 Dehydrin	lightcyan	0.990482
Solyc11g066620.1.1	Aspartyl protease family protein IPR001461 Peptidase A1	lightcyan	0.990373
Solyc02g083460.2.1	Aspartyl protease family protein IPR001461 Peptidase A1	lightcyan	0.989876
Solyc01g009010.2.1	4-diphosphocytidyl-2-C-methyl-D-erythritol kinase IPR004424 4-diphosphocytidyl-2C-methyl-D-erythritol kinase	lightcyan	0.989676
Solyc09g009430.2.1	Cell division protein ftsZ IPR000158 Cell division protein FtsZ, N-terminal	lightcyan	0.989559
Solyc03g113930.1.1	class IV heat shock protein IPR002068 Heat shock protein Hsp20	lightcyan	0.98912
Solyc12g099520.1.1	Universal stress protein IPR006016 UspA	lightcyan	0.988986
Solyc01g080410.2.1	Peptide methionine sulfoxide reductase msrB IPR002579 Methionine sulphoxide reductase B	lightcyan	0.988922
Solyc09g089740.2.1	1-aminocyclopropane-1-carboxylate oxidase-like protein IPR005123 Oxoglutarate and iron-dependent oxygenase	lightcyan	0.988789
Solyc09g011470.2.1	Unknown Protein	lightcyan	0.988781
Solyc12g055930.1.1	UDP-glucose 4-epimerase IPR005886 UDP-glucose 4-epimerase	lightcyan	0.988691
Solyc08g079170.2.1	Stress-induced protein sti1-like protein IPR011990 Tetratricopeptide-like helical	lightcyan	0.988654
Solyc03g116680.2.1	Methyl binding domain protein (Fragment) IPR001739 Methyl-CpG DNA binding	lightcyan	0.9882
Solyc11g066100.1.1	heat shock protein IPR013126 Heat shock protein 70	lightcyan	0.98807
Solyc04g072160.2.1	Prostaglandin E synthase 3 IPR017447 CS	lightcyan	0.988023
Solyc01g090590.2.1	Os11g0109966 protein (Fragment)	lightcyan	0.987996
Solyc03g111690.2.1	Pectate lyase IPR002022 Pectate lyase_Amb allergen	lightcyan	0.987987
Solyc08g080940.2.1	Glutathione peroxidase IPR000889 Glutathione peroxidase	lightcyan	0.987974
Solyc00g009130.2.1	Dehydrogenase_reductase SDR family member 12 IPR002198 Short-chain dehydrogenase_reductase SDR	lightcyan	0.987715
Solyc10g007730.2.1	Unknown Protein	lightcyan	0.987701
Solyc01g102490.2.1	NADPH adrenodoxin oxidoreductase fprA (NADPH-ferredoxin reductase) IPR000759 Adrenodoxin reductase	lightcyan	0.987549
Solyc01g097190.2.1	Ankyrin repeat protein-like IPR002110 Ankyrin	lightcyan	0.987366
Solyc01g099680.2.1	REF-like stress related protein 1 IPR008802 Rubber elongation factor	lightcyan	0.987151
Solyc06g069430.2.1	MADS box transcription factor IPR002487 Transcription factor, K-box	lightcyan	0.98709	TF
Solyc10g085830.1.1	O-methyltransferase 1 IPR016461 O-methyltransferase, COMT, eukaryota	lightcyan	0.987065
Solyc03g095710.2.1	Alpha-amylase IPR013775 Alpha-amylase, plant	lightcyan	0.986999
Solyc10g084300.1.1	Chaperone protein dnaJ 3 IPR015609 Molecular chaperone, heat shock protein, Hsp40, DnaJ	lightcyan	0.986881
Solyc02g081970.2.1	Vacuolar sorting receptor 7 IPR003137 Protease-associated PA	lightcyan	0.986856
Solyc01g099690.2.1	ATP-dependent Clp protease proteolytic subunit IPR001907 Peptidase S14, ClpP	lightcyan	0.986821
Solyc04g074230.2.1	14-3-3 protein sigma gamma zeta beta_alpha IPR000308 14-3-3 protein	lightcyan	0.986812
Solyc01g109920.2.1	Dehydrin IPR000167 Dehydrin	lightcyan	0.986633
Solyc02g070020.1.1	UDP-glucosyltransferase IPR002213 UDP-glucuronosyl_UDP-glucosyltransferase	lightcyan	0.986565
Solyc08g078700.2.1	Heat shock protein 22 IPR002068 Heat shock protein Hsp20	lightcyan	0.986473
Solyc08g005630.2.1	Glucose-methanol-choline oxidoreductase IPR012400 Long-chain fatty alcohol dehydrogenase	lightcyan	0.986237
Solyc03g113990.2.1	Uncharacterized conserved protein IPR007263 Putative thiol-disulphide oxidoreductase DCC	lightcyan	0.986181
Solyc09g008920.2.1	Geranylgeranyl pyrophosphate synthase IPR000092 Polyprenyl synthetase	lightcyan	0.98615
Solyc11g008580.1.1	Ariadne-like ubiquitin ligase IPR002867 Zinc finger, C6HC-type	lightcyan	0.986076	E3 ligase
Solyc09g010210.2.1	Endoglucanase 1 IPR008928 Six-hairpin glycosidase-like IPR012341 Six-hairpin glycosidase IPR018221 Glycoside hydrolase, family 9, active site IPR001701 Glycoside hydrolase, family 9	lightcyan	0.985975
Solyc03g098740.1.1	Kunitz trypsin inhibitor IPR011065 Kunitz inhibitor ST1-like	lightcyan	0.985864
Solyc06g076570.1.1	class I heat shock protein IPR002068 Heat shock protein Hsp20	lightcyan	0.985733
Solyc01g081610.2.1	Beta-hexosaminidase 1 IPR015883 Glycoside hydrolase, family 20, catalytic core	lightcyan	0.985662
Solyc05g014280.2.1	Heat shock protein IPR002068 Heat shock protein Hsp20	lightcyan	0.985465
Solyc07g065670.1.1	Unknown Protein	lightcyan	0.985205
Solyc06g060300.1.1	Unknown Protein	lightcyan	0.985022
Solyc10g080210.1.1	Polygalacturonase A IPR000743 Glycoside hydrolase, family 28	lightcyan	0.984748
Solyc02g090670.2.1	Methionine aminopeptidase IPR002467 Peptidase M24A, methionine aminopeptidase, subfamily 1	lightcyan	0.984695
Solyc06g005390.1.1	Histone H2B IPR000558 Histone H2B	lightcyan	0.984457
Solyc02g072260.2.1	H2B histone-fold-like protein (Fragment) IPR011112 Rho termination factor, N-terminal	lightcyan	0.984228
Solyc05g056490.2.1	3_apos(2_apos) 5_apos-bisphosphate nucleotidase,5 -bisphosphate nucleotidase HAL2	lightcyan	0.984014
Solyc05g005490.2.1	Carbonic anhydrase IPR015892 Carbonic anhydrase, prokaryotic-like, conserved site	lightcyan	0.983845
Solyc05g015390.2.1	REF-like stress related protein 1 IPR008802 Rubber elongation factor	lightcyan	0.983395
Solyc04g015340.2.1	Serine carboxypeptidase K10B2.2 IPR001563 Peptidase S10, serine carboxypeptidase	lightcyan	0.983349
Solyc07g062060.2.1	Peptide methionine sulfoxide reductase msrB IPR002579 Methionine sulphoxide reductase B	lightcyan	0.983334
Solyc08g075540.2.1	Alternative oxidase IPR002680 Alternative oxidase	lightcyan	0.983231
Solyc05g012710.2.1	Plastid division regulator MinE IPR005527 Septum formation topological specificity factor MinE	lightcyan	0.98315
Solyc01g103710.2.1	Fe_S biogenesis protein nfuA IPR001075 NIF system FeS cluster assembly, NifU, C-terminal	lightcyan	0.982888
Solyc04g005420.2.1	Glucan endo-1 3-beta-glucosidase 3 IPR012946 X8	lightcyan	0.982625
Solyc08g078050.1.1	CTF2A	lightcyan	0.9826
Solyc09g075450.2.1	Fumarate hydratase class II IPR005677 Fumarate hydratase, class II	lightcyan	0.982583
Solyc06g084540.2.1	Universal stress protein IPR006016 UspA	lightcyan	0.982572
Solyc06g071430.2.1	T17H3.1 protein (Fragment)	lightcyan	0.982487
Solyc04g056390.2.1	Isopentenyl-diphosphate delta-isomerase IPR011876 Isopentenyl-diphosphate delta-isomerase, type 1	lightcyan	0.982374
Solyc08g066240.2.1	Decarboxylase family protein IPR002129 Pyridoxal phosphate-dependent decarboxylase	lightcyan	0.982113
Solyc11g006500.1.1	Charged multivesicular body protein 5 IPR005024 Snf7	lightcyan	0.982108
Solyc04g076050.2.1	Divalent cation tolerance protein CutA IPR004323 Divalent ion tolerance protein, CutA1	lightcyan	0.982038
Solyc05g008450.2.1	Oxidoreductase FAD_NAD(P)-binding domain protein-binding	lightcyan	0.981804
Solyc08g066220.2.1	Decarboxylase family protein IPR002129 Pyridoxal phosphate-dependent decarboxylase	lightcyan	0.981468
Solyc01g088090.2.1	Hydrolase alpha_beta fold family protein IPR000073 Alpha_beta hydrolase fold-1	lightcyan	0.981463
Solyc09g091030.2.1	Beta-amylase IPR013781 Glycoside hydrolase, subgroup, catalytic core	lightcyan	0.981413
Solyc03g080050.2.1	Band 7 stomatin family protein IPR001972 Stomatin	lightcyan	0.981284
Solyc11g008990.1.1	Phage shock protein A PspA IPR007157 PspA_IM30	lightcyan	0.981181
Solyc01g009420.2.1	Bifunctional polymyxin resistance arnA protein IPR001509 NAD-dependent epimerase_dehydratase	lightcyan	0.980993
Solyc02g014720.2.1	Hydrolase IPR006674 Metal-dependent phosphohydrolase, HD region, subdomain	lightcyan	0.980847
Solyc01g108580.2.1	Gibberellin receptor GID1L2 IPR013094 Alpha_beta hydrolase fold-3	lightcyan	0.98078
Solyc02g064950.2.1	CBS domain-containing protein-like IPR000644 Cystathionine beta-synthase, core	lightcyan	0.980758
Solyc10g081240.1.1	Protein grpE IPR000740 GrpE nucleotide exchange factor	lightcyan	0.980487
Solyc06g009050.2.1	Universal stress protein IPR006016 UspA	lightcyan	0.980452
Solyc12g011310.1.1	Glutathione S-transferase IPR004046 Glutathione S-transferase, C-terminal	lightcyan	0.980451
Solyc11g068730.1.1	Nitrilase 4A IPR003010 Nitrilase_cyanide hydratase and apolipoprotein N-acyltransferase	lightcyan	0.980365
Solyc11g011210.1.1	Gibberellin regulated protein IPR003854 Gibberellin regulated protein	lightcyan	0.980152
Solyc06g076520.1.1	class I heat shock protein IPR002068 Heat shock protein Hsp20	lightcyan	0.97998
Solyc02g062460.2.1	2-oxoglutarate-dependent dioxygenase IPR005123 Oxoglutarate and iron-dependent oxygenase	lightcyan	0.979967
Solyc09g008600.2.1	Aspartyl protease family protein IPR001461 Peptidase A1	lightcyan	0.979907
Solyc08g048250.2.1	L-lactate dehydrogenase IPR012133 Alpha-hydroxy acid dehydrogenase, FMN-dependent	lightcyan	0.979907
Solyc01g080860.2.1	Protoheme IX farnesyltransferase IPR006369 Protohaem IX farnesyltransferase	lightcyan	0.979765
Solyc02g065240.2.1	Hydrolase alpha_beta fold family protein IPR000073 Alpha_beta hydrolase fold-1	lightcyan	0.979708
Solyc01g094040.2.1	Plastocyanin-like domain containing protein expressed IPR003245 Plastocyanin-like	lightcyan	0.979666
Solyc08g060920.2.1	Xenotropic and polytropic retrovirus receptor IPR004331 SPX, N-terminal	lightcyan	0.979444
Solyc09g091430.2.1	Pectate lyase 1-27 IPR002022 Pectate lyase_Amb allergen	lightcyan	0.979318
Solyc01g108570.2.1	Gibberellin receptor GID1L2 IPR013094 Alpha_beta hydrolase fold-3	lightcyan	0.979232
Solyc11g007680.1.1	Chloroplast outer envelope protein (Omp24)	lightcyan	0.979186
Solyc06g083190.2.1	Peptidyl-prolyl cis-trans isomerase IPR001179 Peptidyl-prolyl cis-trans isomerase, FKBP-type	lightcyan	0.978931
Solyc07g053620.2.1	Chaperone protein dnaJ IPR015609 Molecular chaperone, heat shock protein, Hsp40, DnaJ	lightcyan	0.978892
Solyc06g076540.1.1	class I heat shock protein IPR002068 Heat shock protein Hsp20	lightcyan	0.978847
Solyc01g099660.2.1	Heat shock protein IPR013126 Heat shock protein 70	lightcyan	0.978819
Solyc03g116110.2.1	Alpha_beta hydrolase fold protein	lightcyan	0.978816
Solyc04g011440.2.1	heat shock protein IPR013126 Heat shock protein 70	lightcyan	0.978783
Solyc11g020040.1.1	Chaperone DnaK IPR012725 Chaperone DnaK	lightcyan	0.978679
Solyc07g056510.2.1	Glutathione S-transferase IPR004046 Glutathione S-transferase, C-terminal	lightcyan	0.978299
Solyc08g016770.2.1	Decarboxylase family protein IPR002129 Pyridoxal phosphate-dependent decarboxylase	lightcyan	0.978261
Solyc02g069800.1.1	CXE carboxylesterase IPR013094 Alpha_beta hydrolase fold-3	lightcyan	0.978234
Solyc04g009960.2.1	L-allo-threonine aldolase IPR001597 Aromatic amino acid beta-eliminating lyase_threonine aldolase	lightcyan	0.978214
Solyc09g075180.2.1	Cryptochrome DASH family IPR006050 DNA photolyase, N-terminal	lightcyan	0.978162
Solyc07g062450.2.1	RAB3 GTPase activating protein subunit 2 (Non-catalytic)	lightcyan	0.978105
Solyc10g084050.1.1	26S protease regulatory subunit 6B homolog IPR005938 ATPase, AAA-type, CDC48	lightcyan	0.978079
Solyc11g006510.1.1	Genomic DNA chromosome 5 P1 clone MUK11	lightcyan	0.977902
Solyc08g062820.2.1	Cytokinin riboside 5_apos-monophosphate phosphoribohydrolase LOG IPR005269 Conserved hypothetical protein CHP00730	lightcyan	0.977793
Solyc07g008170.2.1	Methyl binding domain protein (Fragment) IPR001739 Methyl-CpG DNA binding	lightcyan	0.977765
Solyc08g081010.2.1	Glutamate-cysteine ligase IPR011556 Glutamate--cysteine ligase, plant	lightcyan	0.977559
Solyc04g007980.2.1	1-aminocyclopropane-1-carboxylate oxidase IPR005123 Oxoglutarate and iron-dependent oxygenase	lightcyan	0.977512
Solyc03g083910.2.1	Acid beta-fructofuranosidase IPR001362 Glycoside hydrolase, family 32	lightcyan	0.97751
Solyc09g091180.2.1	chaperonin IPR001844 Chaperonin Cpn60	lightcyan	0.977509
Solyc02g088610.2.1	ATP-dependent chaperone ClpB IPR017730 Chaperonin ClpB	lightcyan	0.977458
Solyc01g088610.2.1	chaperonin IPR001476 Chaperonin Cpn10	lightcyan	0.977446
Solyc01g108880.2.1	1-aminocyclopropane-1-carboxylate oxidase IPR005123 Oxoglutarate and iron-dependent oxygenase	lightcyan	0.977445
Solyc01g102960.2.1	class IV heat shock protein IPR002068 Heat shock protein Hsp20	lightcyan	0.977242
Solyc03g097440.2.1	11-beta-hydroxysteroid dehydrogenase-like IPR002347 Glucose_ribitol dehydrogenase	lightcyan	0.976738
Solyc05g052260.2.1	Appr-1-p processing domain protein IPR002589 Appr-1-p processing	lightcyan	0.976641
Solyc01g094790.2.1	Cysteine synthase IPR005859 Cysteine synthase A	lightcyan	0.976555
Solyc02g082920.2.1	Endochitinase (Chitinase) IPR000726 Glycoside hydrolase, family 19, catalytic	lightcyan	0.976544
Solyc09g015840.2.1	Receptor-like kinase	lightcyan	0.976535
Solyc02g071750.2.1	Cyclic phosphodiesterase IPR012386 2 , 3 cyclic phosphodiesterase, plant	lightcyan	0.976284
Solyc03g111720.2.1	Peptide methionine sulfoxide reductase msrA IPR002569 Methionine sulphoxide reductase A	lightcyan	0.976268
Solyc04g072400.2.1	Endoribonuclease E-like protein	lightcyan	0.976186
Solyc01g103920.2.1	Ferredoxin I IPR010241 Ferredoxin (2Fe-2S), plant	lightcyan	0.976094
Solyc03g118720.2.1	C2 domain-containing protein IPR018029 C2 membrane targeting protein	lightcyan	0.976
Solyc02g076710.2.1	Cathepsin B-like cysteine proteinase IPR013128 Peptidase C1A, papain	lightcyan	0.975508
Solyc02g079930.2.1	Phosphosulfolactate synthase-phospho-3-sulpholactate synthase, ComA	lightcyan	0.975476
Solyc06g060260.2.1	Stromal ascorbate peroxidase 7	lightcyan	0.975417
Solyc01g067660.2.1	Beta-amylase IPR013781 Glycoside hydrolase, subgroup, catalytic core	lightcyan	0.975217
Solyc03g114710.2.1	Glucosyltransferase IPR002213 UDP-glucuronosyl_UDP-glucosyltransferase	lightcyan	0.975212
Solyc08g062450.1.1	class II heat shock protein IPR002068 Heat shock protein Hsp20	lightcyan	0.975192
Solyc12g099800.1.1	Rhodanese-like domain containing protein IPR001763 Rhodanese-like	lightcyan	0.974899
Solyc01g008160.2.1	Tetratricopeptide repeat-containing protein IPR011990 Tetratricopeptide-like helical	lightcyan	0.97473
Solyc04g014480.2.1	class I heat shock protein 3 IPR002068 Heat shock protein Hsp20	lightcyan	0.974447
Solyc08g065480.2.1	Ferrochelatase IPR001015 Ferrochelatase	lightcyan	0.974378
Solyc01g087950.2.1	Serine carboxypeptidase 1 IPR001563 Peptidase S10, serine carboxypeptidase	lightcyan	0.974042
Solyc08g078250.2.1	Palmitoyl-protein thioesterase 1 IPR002472 Palmitoyl protein thioesterase	lightcyan	0.974039
Solyc06g071470.2.1	Peroxisomal membrane protein PEX14 IPR006785 Peroxisome membrane anchor protein Pex14p, N-terminal	lightcyan	0.973892
Solyc02g067840.2.1	Sucrase_ferredoxin domain protein IPR009737 Sucraseferredoxin-like	lightcyan	0.973747
Solyc01g028810.2.1	chaperonin IPR001844 Chaperonin Cpn60	lightcyan	0.973666
Solyc06g072770.2.1	RNA recognition motif-containing protein IPR001395 Aldo_keto reductase	lightcyan	0.973482
Solyc01g067890.2.1	1-deoxy-D-xylulose 5-phosphate synthase 1 IPR005474 Transketolase, N-terminal IPR005475 Transketolase, central region IPR005477 Deoxyxylulose-5-phosphate synthase	lightcyan	0.973279
Solyc01g094220.2.1	Carbonyl reductase 3 IPR002347 Glucose_ribitol dehydrogenase	lightcyan	0.97305
Solyc08g078510.2.1	GRAM-containing_ABA-responsive protein (Fragment) IPR004182 GRAM	lightcyan	0.972984
Solyc01g006540.2.1	Lipoxygenase IPR001246 Lipoxygenase, plant	lightcyan	0.972915
Solyc09g015020.1.1	class I heat shock protein 3 IPR002068 Heat shock protein Hsp20	lightcyan	0.972689
Solyc03g025950.2.1	Membrane-associated progesterone receptor component 1 IPR001199 Cytochrome b5	lightcyan	0.972444
Solyc06g034020.2.1	Peptide methionine sulfoxide reductase msrA IPR002569 Methionine sulphoxide reductase A	lightcyan	0.972373
Solyc09g025260.2.1	SAP-like protein BP-73 IPR001757 ATPase, P-type, K_Mg_Cd_Cu_Zn_Na_Ca_Na_H-transporter	lightcyan	0.972296
Solyc06g073060.2.1	Iaa-amino acid hydrolase 6 IPR017439 Peptidase M20D, mername-AA028_carboxypeptidase Ss1	lightcyan	0.972238
Solyc09g092380.2.1	Adenosylhomocysteinase IPR000043 S-adenosyl-L-homocysteine hydrolase	lightcyan	0.97214
Solyc03g118810.1.1	Calmodulin	lightcyan	0.972086
Solyc03g111730.2.1	Cathepsin B-like cysteine proteinase IPR013128 Peptidase C1A, papain	lightcyan	0.97197
Solyc03g098000.2.1	At1g32160_F3C3_6 IPR008479 Protein of unknown function DUF760	lightcyan	0.971517
Solyc09g061440.2.1	Os04g0513000 protein (Fragment)	lightcyan	0.971152
Solyc04g081740.2.1	Prostaglandin E synthase 2-like IPR012335 Thioredoxin fold	lightcyan	0.970927
Solyc01g103450.2.1	Chaperone DnaK IPR012725 Chaperone DnaK	lightcyan	0.970869
Solyc02g067580.2.1	B12D-like protein IPR010530 B12D	lightcyan	0.970773
Solyc06g048540.2.1	FeS assembly ATPase SufC IPR010230 ATPase SufC, SUF system FeS cluster assembly	lightcyan	0.970721
Solyc06g076560.1.1	class I heat shock protein IPR002068 Heat shock protein Hsp20	lightcyan	0.97071
Solyc12g009470.1.1	Heme oxygenase 1, plant	lightcyan	0.970669
Solyc08g081250.2.1	Aminopeptidase N IPR012779 Peptidase M1, alanyl aminopeptidase	lightcyan	0.970635
Solyc06g065040.2.1	BHLH transcription factor IPR011598 Helix-loop-helix DNA-binding	lightcyan	0.970083	TF
Solyc04g056590.2.1	Aspartyl protease family protein IPR001461 Peptidase A1	lightcyan	0.969961
Solyc11g008360.1.1	Pseudouridine synthase family protein IPR006145 Pseudouridine synthase, RsuA and RluB_C_D_E_F	lightcyan	0.96959
Solyc04g015100.2.1	Acetyl-CoA C-acetyltransferase protein IPR002155 Thiolase	lightcyan	0.969581
Solyc05g053470.2.1	chaperonin IPR001844 Chaperonin Cpn60	lightcyan	0.969495
Solyc02g089820.2.1	Proteasome maturation protein IPR008012 Proteasome maturation factor UMP1	lightcyan	0.969353
Solyc04g080960.2.1	Cysteine proteinase cathepsin F IPR013128 Peptidase C1A, papain	lightcyan	0.969005
Solyc01g106210.2.1	Chaperone DnaK IPR012725 Chaperone DnaK	lightcyan	0.968707
Solyc12g089300.1.1	Gibberellin-regulated protein 2 IPR003854 Gibberellin regulated protein	lightcyan	0.968668
Solyc01g099180.2.1	Lipoxygenase IPR001246 Lipoxygenase, plant	lightcyan	0.968609
Solyc01g010760.2.1	Porin_voltage-dependent anion-selective channel protein IPR001925 Porin, eukaryotic type	lightcyan	0.968382
Solyc10g080890.1.1	3-oxoacyl-reductase IPR002347 Glucose_ribitol dehydrogenase	lightcyan	0.968196
Solyc02g068310.2.1	2-oxoglutarate-dependent dioxygenase IPR005123 Oxoglutarate and iron-dependent oxygenase	lightcyan	0.968159
Solyc06g081980.1.1	Pyridoxal biosynthesis lyase pdxS IPR001852 Vitamin B6 biosynthesis protein	lightcyan	0.967966
Solyc01g008710.2.1	Mannan endo-1 4-beta-mannosidase IPR018087 Glycoside hydrolase, family 5, conserved site IPR013781 Glycoside hydrolase, subgroup, catalytic core	lightcyan	0.96784
Solyc02g081170.2.1	Plastid-lipid-associated protein, chloroplastic IPR006843 PAP fibrillin	lightcyan	0.967783
Solyc07g045050.2.1	4-hydroxyphenylpyruvate dioxygenase IPR005956 4-hydroxyphenylpyruvate dioxygenase	lightcyan	0.96734
Solyc11g011170.1.1	ATA15 protein	lightcyan	0.967023
Solyc04g064880.2.1	Pathogenesis-related protein-like protein	lightcyan	0.966667
Solyc03g120560.2.1	Proton-dependent oligopeptide transport family protein IPR000109 TGF-beta receptor, type I_II extracellular region	lightcyan	0.966615
Solyc09g015830.1.1	Pto-like, Serine_threonine kinase protein, resistance protein	lightcyan	0.966357	kinase
Solyc01g105560.2.1	3 4-dihydroxy-2-butanone 4-phosphate synthase IPR000422 DHBP synthase RibB	lightcyan	0.96626
Solyc10g084600.1.1	Plant-specific domain TIGR01589 family protein IPR006476 Conserved hypothetical protein CHP01589, plant	lightcyan	0.966189
Solyc09g015000.2.1	class I heat shock protein IPR002068 Heat shock protein Hsp20	lightcyan	0.966117
Solyc12g098710.1.1	15-cis-zeta-carotene isomerase	lightcyan	0.96608
Solyc09g010110.2.1	Chaperone protein dnaJ-like	lightcyan	0.966002
Solyc03g097470.2.1	3-oxoacyl-	lightcyan	0.965799
Solyc01g087640.2.1	Cinnamoyl CoA reductase-like protein-binding domain	lightcyan	0.965638
Solyc09g091470.2.1	3-ketoacyl CoA thiolase 2 IPR002155 Thiolase	lightcyan	0.965362
Solyc04g054310.2.1	Alanine-glyoxylate aminotransferase IPR005814 Aminotransferase class-III	lightcyan	0.964914
Solyc01g108560.2.1	Acetyl esterase IPR013094 Alpha_beta hydrolase fold-3	lightcyan	0.964855
Solyc02g068380.2.1	N-carbamoyl-L-amino-acid amidohydrolase IPR010158 Amidase, hydantoinase_carbamoylase	lightcyan	0.964751
Solyc01g088590.2.1	Invertase inhibitor IPR006501 Pectinesterase inhibitor	lightcyan	0.964585
Solyc07g049140.2.1	Metallocarboxypeptidase inhibitor IPR009632 Putative metallocarboxypeptidase inhibitor	lightcyan	0.964585
Solyc01g057000.2.1	Universal stress protein family protein IPR006016 UspA	lightcyan	0.964501
Solyc04g015750.2.1	Magnesium chelatase H subunit IPR011771 Magnesium-chelatase, subunit H	lightcyan	0.964349
Solyc01g098700.2.1	Branched-chain amino acid aminotransferase-like protein IPR001544 Aminotransferase, class IV	lightcyan	0.964298
Solyc09g056160.2.1	Genomic DNA chromosome 5 P1 clone MJE7	lightcyan	0.964079
Solyc08g078040.2.1	Monooxygenase FAD-binding IPR003042 Aromatic-ring hydroxylase-like	lightcyan	0.963934
Solyc11g068430.1.1	Ferredoxin IPR010241 Ferredoxin (2Fe-2S), plant	lightcyan	0.96388
Solyc06g061170.2.1	Solute carrier family 25 (Mitochondrial carrier ornithine transporter) member 15 IPR002067 Mitochondrial carrier protein	lightcyan	0.96364
Solyc02g067750.2.1	Carbonic anhydrase IPR001765 Carbonic anhydrase	lightcyan	0.963637
Solyc01g067090.2.1	Homeodomain-like	lightcyan	0.963597
Solyc06g054510.2.1	Acyl carrier protein	lightcyan	0.962689
Solyc11g020060.1.1	Glyoxylate reductase_hydroxypyruvate reductase IPR006140 D-isomer specific 2-hydroxyacid dehydrogenase, NAD-binding	lightcyan	0.962603
Solyc09g082720.2.1	Aldo_keto reductase family protein IPR001395 Aldo_keto reductase	lightcyan	0.962096
Solyc03g007890.2.1	Heat shock protein 90 (Fragment) IPR003594 ATP-binding region, ATPase-like IPR001404 Heat shock protein Hsp90	lightcyan	0.961851
Solyc03g025600.2.1	Pectinacetylesterase like protein (Fragment) IPR004963 Pectinacetylesterase	lightcyan	0.961773
Solyc04g078600.2.1	Genomic DNA chromosome 5 P1 clone MCA23	lightcyan	0.960697
Solyc12g056600.2.1	Short chain alcohol dehydrogenase IPR002347 Glucose_ribitol dehydrogenase	lightcyan	0.960187
Solyc01g098110.2.1	Hydrolase alpha_beta fold family protein IPR007130 Diacylglycerol acyltransferase	lightcyan	0.960069
Solyc12g042830.1.1	class I heat shock protein IPR008978 HSP20-like chaperone	lightcyan	0.959573
Solyc11g013000.1.1	Transmembrane emp24 domain-containing protein 10 IPR000348 emp24_gp25L_p24	lightcyan	0.959375
Solyc01g107830.2.1	UDP-glucosyltransferase family 1 protein IPR002213 UDP-glucuronosyl_UDP-glucosyltransferase	lightcyan	0.959177
Solyc12g097080.1.1	Glutathione S-transferase IPR017933 Glutathione S-transferase_chloride channel, C-terminal	lightcyan	0.959144
Solyc04g079960.1.1	Geranylgeranyl pyrophosphate synthase 2 IPR000092 Polyprenyl synthetase	lightcyan	0.959094
Solyc02g078940.2.1	Zinc-binding dehydrogenase superfamily (Quinone oxidoreductase NADPH dependent) IPR014189 Quinone oxidoreductase putative, PIG3	lightcyan	0.958914
Solyc09g091070.1.1	Malate dehydrogenase IPR010097 Malate dehydrogenase, NAD-dependent, eukaryotes and gamma proteobacteria	lightcyan	0.958887
Solyc01g079220.2.1	NifU like protein IPR001075 NIF system FeS cluster assembly, NifU, C-terminal	lightcyan	0.958873
Solyc06g064810.2.1	Chromosome 06 contig 1 DNA sequence	lightcyan	0.958696
Solyc06g008130.2.1	SET domain protein SUVR2 IPR018848 WIYLD domain	lightcyan	0.958667
Solyc05g018630.1.1	RCC1 and BTB domain-containing protein 2 IPR009091 Regulator of chromosome condensation_beta-lactamase-inhibitor protein II	lightcyan	0.958601
Solyc09g066150.1.1	Cytochrome P450	lightcyan	0.958441
Solyc01g066810.2.1	Universal stress protein IPR006016 UspA	lightcyan	0.958344
Solyc05g008510.2.1	Multidrug resistance protein mdtK IPR015521 MATE family transporter related protein	lightcyan	0.957895
Solyc04g076200.2.1	Universal stress protein family protein IPR006016 UspA	lightcyan	0.957785
Solyc02g066910.2.1	Organic anion transporter IPR004853 Protein of unknown function DUF250	lightcyan	0.957097
Solyc02g014190.2.1	Genomic DNA chromosome 5 P1 clone MYJ24 IPR003594 ATP-binding region, ATPase-like	lightcyan	0.957027
Solyc01g091270.2.1	AT2G45380 protein (Fragment)	lightcyan	0.956873
Solyc03g115990.1.1	Malate dehydrogenase IPR010097 Malate dehydrogenase, NAD-dependent, eukaryotes and gamma proteobacteria	lightcyan	0.956872
Solyc10g074880.1.1	Homology to unknown gene (Fragment)	lightcyan	0.95663
Solyc03g031750.1.1	Vacuolar protein sorting-associated protein 28 family protein IPR007143 Vacuolar protein sorting-associated, VPS28	lightcyan	0.95631
Solyc05g051700.2.1	Iron--sulfur cluster insertion protein erpA IPR016092 FeS cluster insertion	lightcyan	0.955956
Solyc02g080880.2.1	Aspartic proteinase IPR001461 Peptidase A1	lightcyan	0.955939
Solyc02g032860.2.1	Phosphoadenosine phosphosulfate reductase IPR004508 Thioredoxin-independent 5-adenylylsulphate reductase	lightcyan	0.955767
Solyc09g097850.1.1	Cysteine proteinase inhibitor IPR002885 Pentatricopeptide repeat	lightcyan	0.955659
Solyc01g087920.1.1	Serine carboxypeptidase 1 IPR001563 Peptidase S10, serine carboxypeptidase	lightcyan	0.955587
Solyc09g089580.2.1	1-aminocyclopropane-1-carboxylate oxidase-like protein IPR005123 Oxoglutarate and iron-dependent oxygenase	lightcyan	0.955582
Solyc06g011380.2.1	Chaperone ClpB	lightcyan	0.955493
Solyc01g079780.2.1	Uncharacterized GPI-anchored protein At5g19250	lightcyan	0.955443
Solyc06g076410.2.1	Sterol 4-alpha-methyl-oxidase 2 IPR006694 Fatty acid hydroxylase	lightcyan	0.955416
Solyc08g007010.2.1	FeS assembly protein SufD IPR011542 SUF system FeS cluster assembly, SufD	lightcyan	0.955228
Solyc01g099190.2.1	Lipoxygenase IPR001246 Lipoxygenase, plant	lightcyan	0.955053
Solyc11g012410.1.1	Inositol monophosphatase 3 IPR000760 Inositol monophosphatase	lightcyan	0.955036
Solyc07g052470.2.1	Syntaxin IPR010989 t-SNARE	lightcyan	0.954978
Solyc07g063430.2.1	Mpv17 protein IPR007248 Mpv17_PMP22	lightcyan	0.954976
Solyc01g099600.2.1	Copper chaperone IPR006121 Heavy metal transport_detoxification protein	lightcyan	0.954871
Solyc04g008580.2.1	Ankyrin repeat domain protein IPR002110 Ankyrin	lightcyan	0.954746
Solyc01g006230.2.1	Cysteine protease IPR005078 Peptidase C54	lightcyan	0.954555
Solyc06g062690.2.1	Nucleosome assembly protein 1-like protein 4	lightcyan	0.95453
Solyc02g080070.2.1	RLK, Receptor like protein, putative resistance protein with an antifungal domain	lightcyan	0.954401	kinase
Solyc03g079940.2.1	Mitochondrial import inner membrane translocase IPR001660 Sterile alpha motif SAM	lightcyan	0.954158
Solyc04g071140.2.1	Decarboxylase family protein IPR002129 Pyridoxal phosphate-dependent decarboxylase	lightcyan	0.954135
Solyc10g085870.1.1	UDP-glucosyltransferase family 1 protein IPR002213 UDP-glucuronosyl_UDP-glucosyltransferase	lightcyan	0.954026
Solyc02g077670.2.1	Chaperone protein dnaJ 2 IPR003095 Heat shock protein DnaJ	lightcyan	0.954004
Solyc10g083290.1.1	Beta-fructofuranosidase insoluble isoenzyme 2 IPR018053 Glycoside hydrolase, family 32, active site IPR013148 Glycosyl hydrolases family 32, N-terminal IPR001362 Glycoside hydrolase, family 32	lightcyan	0.953956
Solyc01g088400.2.1	CER1 IPR006694 Fatty acid hydroxylase	lightcyan	0.953913
Solyc01g099210.2.1	Lipoxygenase IPR001246 Lipoxygenase, plant	lightcyan	0.953735
Solyc06g011370.2.1	Chaperone protein clpB 2 IPR004176 Clp, N-terminal	lightcyan	0.952315
Solyc03g005270.2.1	Transmembrane emp24 domain-containing protein 3 IPR000348 emp24_gp25L_p24	lightcyan	0.952112
Solyc11g071830.1.1	Chaperone protein dnaj IPR003095 Heat shock protein DnaJ	lightcyan	0.952057
Solyc02g063490.2.1	Malate dehydrogenase IPR010097 Malate dehydrogenase, NAD-dependent, eukaryotes and gamma proteobacteria	lightcyan	0.951771
Solyc08g075020.2.1	Pectinacetylesterase like protein (Fragment) IPR004963 Pectinacetylesterase	lightcyan	0.951612
Solyc01g100400.2.1	Pseudouridine synthase family protein IPR006145 Pseudouridine synthase, RsuA and RluB_C_D_E_F	lightcyan	0.951576
Solyc02g081550.2.1	ATP-dependent Zn protease cell division protein FtsH homolog IPR001315 Caspase Recruitment IPR003960 ATPase, AAA-type, conserved site IPR005936 Peptidase M41, FtsH IPR006025 Peptidase M, neutral zinc metallopeptidases, zinc-binding site	lightcyan	0.951528
Solyc11g007450.1.1	UDP-glucuronosyltransferase 1-6 IPR002213 UDP-glucuronosyl_UDP-glucosyltransferase	lightcyan	0.95036
Solyc09g091580.2.1	Uncharacterized aarF domain-containing protein kinase 1 IPR004147 ABC-1	lightcyan	0.950331	kinase
Solyc09g005250.2.1	Mitochondrial carrier protein IPR002113 Adenine nucleotide translocator 1	lightcyan	0.949417
Solyc04g076220.2.1	AT-hook motif nuclear localized protein 17 IPR014476 Predicted AT-hook DNA-binding	lightcyan	0.949177
Solyc07g064950.2.1	Trigger factor-like protein IPR005215 Trigger factor	lightcyan	0.948769
Solyc01g008070.2.1	Alpha_beta superfamily hydrolase IPR010765 Protein of unknown function DUF1350	lightcyan	0.948454
Solyc10g084400.1.1	Glutathione S-transferase IPR017933 Glutathione S-transferase_chloride channel, C-terminal	lightcyan	0.948039
Solyc06g011400.2.1	ATP-dependent chaperone ClpB IPR013093 ATPase associated with various cellular activities, AAA-2	lightcyan	0.948018
Solyc03g078100.2.1	Pectinesterase family protein IPR000070 Pectinesterase, catalytic	lightcyan	0.94797
Solyc04g078850.2.1	DNA-directed RNA polymerase (Fragment)	lightcyan	0.947491
Solyc01g097240.2.1	Pathogenesis-related protein 4B (Fragment) IPR018226 Barwin, conserved site IPR001153 Barwin	lightcyan	0.947449
Solyc08g079310.2.1	Cytochrome P450	lightcyan	0.94732
Solyc09g011580.2.1	Glutathione S-transferase-like protein IPR004046 Glutathione S-transferase, C-terminal	lightcyan	0.947277
Solyc09g059040.2.1	Alcohol dehydrogenase zinc-containing IPR002085 Alcohol dehydrogenase superfamily, zinc-containing	lightcyan	0.947054
Solyc03g117430.2.1	Cobalamin synthesis protein P biosynthesis CobW-like	lightcyan	0.946766
Solyc02g081400.2.1	Intracellular protease PfpI family protein expressed IPR006286 Peptidase C56, PfpI	lightcyan	0.946322
Solyc08g080650.1.1	Osmotin-like protein (Fragment) IPR001938 Thaumatin, pathogenesis-related	lightcyan	0.946311
Solyc06g068010.2.1	Biotin carboxyl carrier protein of acetyl-CoA carboxylase IPR011053 Single hybrid motif	lightcyan	0.945901
Solyc08g006160.2.1	Plastid fibrillin 3 (Fragment) IPR006843 PAP fibrillin	lightcyan	0.945615
Solyc03g112170.1.1	Pectinesterase inhibitor IPR006501 Pectinesterase inhibitor	lightcyan	0.945598
Solyc07g032250.2.1	Homology to unknown gene	lightcyan	0.945421
Solyc03g115230.2.1	ClpB chaperone IPR013093 ATPase associated with various cellular activities, AAA-2	lightcyan	0.945415
Solyc11g006270.1.1	3-oxo-5-alpha-steroid 4-dehydrogenase family protein IPR001104 3-oxo-5-alpha-steroid 4-dehydrogenase, C-terminal	lightcyan	0.94519
Solyc03g083450.1.1	UPF0369 protein C6orf57 IPR012875 Protein of unknown function DUF1674	lightcyan	0.944811
Solyc01g094280.2.1	FolD bifunctional protein IPR000672 Tetrahydrofolate dehydrogenase_cyclohydrolase	lightcyan	0.944752
Solyc04g011450.1.1	Heat shock cognate protein 2	lightcyan	0.944658
Solyc05g012770.2.1	WRKY transcription factor-a IPR003657 DNA-binding WRKY	lightcyan	0.944394	TF
Solyc06g035870.2.1	Membrane-associated progesterone receptor component 1 IPR001199 Cytochrome b5	lightcyan	0.943932
Solyc03g063750.2.1	Exostosin-like glycosyltransferase IPR004263 Exostosin-like	lightcyan	0.943489
Solyc02g080640.2.1	Phosphoadenosine phosphosulfate reductase IPR013766 Thioredoxin domain	lightcyan	0.942967
Solyc03g116790.2.1	Chaperone protein dnaJ IPR012724 Chaperone DnaJ	lightcyan	0.942836
Solyc10g085880.1.1	UDP-glucosyltransferase family 1 protein IPR002213 UDP-glucuronosyl_UDP-glucosyltransferase	lightcyan	0.942782
Solyc03g006700.2.1	Peroxidase IPR002016 Haem peroxidase, plant_fungal_bacterial	lightcyan	0.942416
Solyc01g079860.2.1	Carbohydrate kinase YjeF related protein IPR000631 Uncharacterised protein family, carbohydrate kinase-related	lightcyan	0.941665
Solyc03g121670.2.1	Beta-lactamase domain protein IPR001279 Beta-lactamase-like	lightcyan	0.941656
Solyc06g036290.2.1	Heat shock protein 90 (Fragment) IPR003594 ATP-binding region, ATPase-like IPR001404 Heat shock protein Hsp90	lightcyan	0.941418
Solyc04g014600.2.1	Universal stress protein family protein IPR006016 UspA	lightcyan	0.940989
Solyc08g042050.2.1	DEAD-box ATP-dependent RNA helicase 3 IPR011545 DNA_RNA helicase, DEAD_DEAH box type, N-terminal	lightcyan	0.940741
Solyc12g088220.1.1	Branched-chain-amino-acid aminotransferase IPR005786 Branched-chain amino acid aminotransferase II	lightcyan	0.939984
Solyc10g006970.2.1	Thioredoxin m IPR005746 Thioredoxin	lightcyan	0.939878
Solyc10g055810.1.1	Endochitinase (Chitinase) IPR016283 Glycoside hydrolase, family 19 IPR018371 Chitin-binding, type 1, conserved site IPR000726 Glycoside hydrolase, family 19, catalytic IPR001002 Chitin-binding, type 1	lightcyan	0.93893
Solyc01g104650.2.1	BZIP transcription factor IPR011700 Basic leucine zipper	lightcyan	0.938878	TF
Solyc01g107740.2.1	Protein unc-13 homolog C IPR018029 C2 membrane targeting protein	lightcyan	0.938373
Solyc10g083400.1.1	Cytochrome P450	lightcyan	0.938277
Solyc08g078860.2.1	Homology to unknown gene	lightcyan	0.937704
Solyc10g085900.1.1	Tetratricopeptide TPR_2 repeat protein IPR011990 Tetratricopeptide-like helical	lightcyan	0.937686
Solyc08g081570.2.1	2-C-methyl-D-erythritol 2 4-cyclodiphosphate synthase IPR003526 2-C-methyl-D-erythritol 2,4-cyclodiphosphate synthase, core	lightcyan	0.937376
Solyc05g007060.2.1	Bifunctional N-succinyldiaminopimelate-aminotransferase_acetylornithine transaminase protein	lightcyan	0.937134
Solyc01g081060.2.1	Xyloglucan endotransglucosylase_hydrolase 14 IPR016455 Xyloglucan endotransglucosylase_hydrolase	lightcyan	0.937118
Solyc07g055080.2.1	Proteasome subunit alpha type IPR001353 Proteasome, subunit alpha_beta	lightcyan	0.937092
Solyc10g012370.2.1	Cysteine synthase IPR005859 Cysteine synthase A	lightcyan	0.937086
Solyc01g067080.2.1	Genomic DNA chromosome 3 P1 clone MHC9	lightcyan	0.936629
Solyc01g109680.2.1	Unknown Protein	lightcyan	0.936551
Solyc02g083590.2.1	Dehydroquinate synthase IPR016037 3-dehydroquinate synthase AroB, subgroup	lightcyan	0.93643
Solyc05g008910.2.1	Glutamine amidotransferase IPR011697 Peptidase C26	lightcyan	0.936275
Solyc07g052960.1.1	GRAS family transcription factor IPR005202 GRAS transcription factor	lightcyan	0.936114	TF
Solyc08g006000.2.1	Unknown Protein IPR009606 Protein of unknown function DUF1218	lightcyan	0.935959
Solyc04g011430.2.1	Ubiquitin-conjugating enzyme 13 E2 IPR000608 Ubiquitin-conjugating enzyme, E2	lightcyan	0.935582
Solyc10g084140.1.1	Ferrochelatase IPR001015 Ferrochelatase	lightcyan	0.935128
Solyc01g066520.2.1	Dihydrolipoyllysine-residue acetyltransferase component of pyruvate dehydrogenase complex IPR015761 Lipoamide Acyltransferase	lightcyan	0.934814
Solyc05g053480.2.1	Hydroxyethylthiazole kinase family protein IPR011144 Hydroxyethylthiazole kinase, monofunctional	lightcyan	0.934731
Solyc02g093600.2.1	class I heat shock protein IPR008978 HSP20-like chaperone	lightcyan	0.934708
Solyc03g113030.2.1	Aldose 1-epimerase-like protein IPR015443 Aldose-1-epimerase	lightcyan	0.934155
Solyc04g076830.2.1	Phosphoglycerate mutase-like protein IPR013078 Phosphoglycerate mutase	lightcyan	0.933768
Solyc01g067740.2.1	Superoxide dismutase IPR001424 Superoxide dismutase, copper_zinc binding	lightcyan	0.933469
Solyc11g073160.1.1	GTP cyclohydrolase II_3 4-dihydroxy-2-butanone 4-phosphate synthase IPR016299 Riboflavin biosynthesis protein RibA	lightcyan	0.933339
Solyc07g047800.2.1	Short-chain dehydrogenase_reductase family protein IPR002347 Glucose_ribitol dehydrogenase	lightcyan	0.933167
Solyc01g107700.2.1	Kynurenine formamidase IPR007325 Putative cyclase	lightcyan	0.932613
Solyc08g062340.2.1	Class II small heat shock protein Le-HSP17.6 IPR002068 Heat shock protein Hsp20	lightcyan	0.932613
Solyc03g031620.2.1	Phosphoadenosine phosphosulfate reductase IPR004508 Thioredoxin-independent 5-adenylylsulphate reductase	lightcyan	0.932575
Solyc05g010670.2.1	Chaperone protein htpG IPR001404 Heat shock protein Hsp90	lightcyan	0.93225
Solyc00g060810.2.1	Major latex-like protein IPR000916 Bet v I allergen	lightcyan	0.932243
Solyc10g047650.1.1	p8MTCP1 IPR010625 CHCH	lightcyan	0.931479
Solyc02g089150.2.1	MAPprotein kinase-like protein IPR017946 PLC-like phosphodiesterase, TIM beta_alpha-barrel domain	lightcyan	0.931067
Solyc01g099150.2.1	Lipoxygenase IPR001246 Lipoxygenase, plant	lightcyan	0.930983
Solyc08g076880.2.1	Unknown Protein	lightcyan	0.930716
Solyc10g085230.1.1	UDP-glucosyltransferase IPR002213 UDP-glucuronosyl_UDP-glucosyltransferase	lightcyan	0.930583
Solyc05g055000.2.1	Cysteine desulfurase IPR010970 Cysteine desulfurase, SufS	lightcyan	0.930577
Solyc06g008920.2.1	Acyl-CoA synthetase_AMP-acid ligase II IPR000873 AMP-dependent synthetase and ligase	lightcyan	0.930122
Solyc07g049330.1.1	Glutathione S-transferase IPR004046 Glutathione S-transferase, C-terminal	lightcyan	0.929895
Solyc01g100950.2.1	Glucose-6-phosphate 1-dehydrogenase IPR001282 Glucose-6-phosphate dehydrogenase	lightcyan	0.92955
Solyc09g090330.2.1	Harpin binding protein 1 IPR006843 PAP fibrillin	lightcyan	0.928903
Solyc06g082560.1.1	ClpB chaperone IPR013093 ATPase associated with various cellular activities, AAA-2	lightcyan	0.928793
Solyc07g006370.1.1	Sodium_calcium exchanger protein IPR004837 Sodium_calcium exchanger membrane region	lightcyan	0.928632
Solyc07g053980.2.1	Glucan synthase like 1 IPR003440 Glycosyl transferase, family 48	lightcyan	0.928586
Solyc11g010610.1.1	Small conductance mechanosensitive (MscS-family) ion channel IPR006685 Mechanosensitive ion channel MscS	lightcyan	0.928282
Solyc07g056420.2.1	Glutathione S-transferase-like protein IPR004046 Glutathione S-transferase, C-terminal	lightcyan	0.928183
Solyc01g109170.2.1	Cold acclimation protein COR413-like IPR008892 Cold acclimation WCOR413	lightcyan	0.92753
Solyc08g061090.2.1	Mitochondrial carrier family IPR002067 Mitochondrial carrier protein	lightcyan	0.92724
Solyc04g080810.2.1	Ubiquitin-conjugating enzyme E2 W IPR000608 Ubiquitin-conjugating enzyme, E2	lightcyan	0.926981
Solyc03g123730.2.1	26S protease regulatory subunit 7 IPR005937 26S proteasome subunit P45	lightcyan	0.925864
Solyc01g097880.2.1	Deaminase IPR016193 Cytidine deaminase-like	lightcyan	0.925849
Solyc09g008970.1.1	Unknown Protein	lightcyan	0.925726
Solyc03g118090.2.1	Calcium-binding mitochondrial carrier protein SCaMC-1 IPR002113 Adenine nucleotide translocator 1	lightcyan	0.925633
Solyc05g007800.2.1	Negatively light-regulated protein IPR012482 Lg106-like	lightcyan	0.92485
Solyc11g008720.1.1	Beta-glucosidase G4 IPR001360 Glycoside hydrolase, family 1	lightcyan	0.924542
Solyc03g031860.2.1	Phytoene synthase 1	lightcyan	0.924141
Solyc04g016470.2.1	Beta-1 3-glucanase IPR000490 Glycoside hydrolase, family 17	lightcyan	0.923785
Solyc05g018130.2.1	Oxidoreductase 2OG-Fe(II) oxygenase family IPR005123 Oxoglutarate and iron-dependent oxygenase	lightcyan	0.922908
Solyc08g005860.2.1	Putrescine-binding periplasmic protein IPR001188 Bacterial periplasmic spermidine_putrescine-binding protein	lightcyan	0.922888
Solyc08g006720.2.1	Glutathione peroxidase IPR000889 Glutathione peroxidase	lightcyan	0.922632
Solyc03g083090.2.1	Glycogen synthase IPR011835 Glycogen_starch synthases, ADP-glucose type	lightcyan	0.922209
Solyc06g053310.2.1	Hydroxyacylglutathione hydrolase 2 IPR017782 Hydroxyacylglutathione hydrolase	lightcyan	0.921836
Solyc01g068080.2.1	Dihydroflavonol 4-reductase family-binding domain	lightcyan	0.921183
Solyc06g008940.2.1	Elongation factor Tu IPR004541 Translation elongation factor EFTu_EF1A, bacterial and organelle	lightcyan	0.920859
Solyc11g010300.1.1	3 4-dihydroxy-2-butanone 4-phosphate synthase IPR000422 DHBP synthase RibB	lightcyan	0.920693
Solyc02g080440.2.1	FeS assembly protein SufB IPR010231 SUF system FeS cluster assembly, SufB	lightcyan	0.920605
Solyc10g006710.2.1	Serine_threonine kinase receptor IPR002290 Serine_threonine protein kinase	lightcyan	0.919775	kinase
Solyc08g075280.2.1	Uncharacterized membrane protein IPR005134 Uncharacterised protein family UPF0114	lightcyan	0.918516
Solyc07g006130.1.1	Eukaryotic peptide chain release factor subunit 1-1 IPR004403 Peptide chain release factor eRF_aRF subunit 1	lightcyan	0.918456
Solyc09g005620.2.1	Glutaredoxin IPR004480 Glutaredoxin-related protein	lightcyan	0.918452
Solyc05g024410.2.1	Kelch-like protein 9 IPR015915 Kelch-type beta propeller	lightcyan	0.917891
Solyc03g122120.2.1	3-oxoacyl-(Acyl-carrier-protein) synthase 2 IPR000794 Beta-ketoacyl synthase	lightcyan	0.917863
Solyc02g079170.2.1	NADH dehydrogenase like protein IPR013027 FAD-dependent pyridine nucleotide-disulphide oxidoreductase	lightcyan	0.917695
Solyc07g056570.1.1	9-cis-epoxycarotenoid dioxygenase	lightcyan	0.916929
Solyc04g045580.2.1	Os04g0386500 protein (Fragment) IPR007454 Protein of unknown function DUF493	lightcyan	0.916176
Solyc01g095900.2.1	Protein TIF31 homolog IPR011990 Tetratricopeptide-like helical	lightcyan	0.915512
Solyc10g080670.1.1	Unknown Protein	lightcyan	0.915173
Solyc03g115920.2.1	Zinc finger protein-like protein IPR002867 Zinc finger, C6HC-type	lightcyan	0.914726
Solyc11g005150.1.1	Leucine-rich repeat family protein IPR006706 Extensin-like region	lightcyan	0.914406
Solyc12g042950.1.1	ADP_ATP carrier protein IPR004667 ADP_ATP carrier protein	lightcyan	0.913844
Solyc04g076790.2.1	Serine hydroxymethyltransferase IPR001085 Serine hydroxymethyltransferase	lightcyan	0.91242
Solyc02g021680.2.1	WRKY transcription factor 37 IPR003657 DNA-binding WRKY	lightcyan	0.911008	TF
Solyc11g006060.1.1	Homology to unknown gene	lightcyan	0.91035
Solyc01g110270.2.1	Crs1_yhby domain containing protein (Fragment) IPR001890 RNA-binding, CRM domain	lightcyan	0.909062
Solyc03g083900.2.1	Laccase-22 IPR001117 Multicopper oxidase, type 1	lightcyan	0.90862
Solyc05g012020.2.1	MADS-box transcription factor MADS-MC IPR002487 Transcription factor, K-box	lightcyan	0.90818	TF
Solyc01g100960.2.1	Glucose-6-phosphate 1-dehydrogenase IPR001282 Glucose-6-phosphate dehydrogenase	lightcyan	0.90796
Solyc09g009680.2.1	Transcription initiation factor TFIID subunit 12 IPR003228 Transcription initiation factor TFIID	lightcyan	0.90764
Solyc02g069110.2.1	Cathepsin B IPR015643 Peptidase C1A, cathepsin B	lightcyan	0.907118
Solyc02g065280.2.1	Methyl jasmonate esterase IPR000073 Alpha_beta hydrolase fold-1	lightcyan	0.907057
Solyc02g079590.2.1	Serine_threonine kinase receptor IPR002290 Serine_threonine protein kinase	lightcyan	0.907013	kinase
Solyc03g098730.1.1	Kunitz trypsin inhibitor IPR011065 Kunitz inhibitor ST1-like	lightcyan	0.90681
Solyc01g091660.2.1	Alcohol dehydrogenase (Fragment) IPR002347 Glucose_ribitol dehydrogenase	lightcyan	0.905598
Solyc08g007080.2.1	Inositol 1 4 5-trisphosphate 5-phosphatase IPR000300 Inositol polyphosphate related phosphatase	lightcyan	0.904432
Solyc12g088460.1.1	Cytochrome P450	lightcyan	0.903746
Solyc12g007310.1.1	Lactoylglutathione lyase IPR004361 Glyoxalase I	lightcyan	0.90333
Solyc05g056270.2.1	Isocitrate lyase IPR000918 Isocitrate lyase and phosphorylmutase	lightcyan	0.903068
Solyc04g082510.2.1	Serine_threonine-protein kinase IPR002290 Serine_threonine protein kinase	lightcyan	0.902916	kinase
Solyc11g007850.1.1	Plastid DNA-binding protein (Fragment)	lightcyan	0.902902
Solyc01g081310.2.1	Glutathione-S-transferase IPR004045 Glutathione S-transferase, N-terminal IPR017933 Glutathione S-transferase_chloride channel, C-terminal	lightcyan	0.902501
Solyc11g069530.1.1	Kinase-START 1 (Fragment) IPR009769 Protein of unknown function DUF1336	lightcyan	0.901551
Solyc04g080550.2.1	Phenylcoumaran benzylic ether reductase IPR008030 NmrA-like	lightcyan	0.900373
Solyc03g117510.2.1	Formamidopyrimidine-DNA glycosylase IPR000191 DNA glycosylase_AP lyase	salmon	0.997863
Solyc02g086300.2.1	Glutamine amidotransferase IPR011697 Peptidase C26	salmon	0.995959
Solyc08g014340.2.1	Cysteine synthase IPR005859 Cysteine synthase A	salmon	0.995719
Solyc07g019440.2.1	Glucose-1-phosphate adenylyltransferase IPR011831 Glucose-1-phosphate adenylyltransferase	salmon	0.995708
Solyc06g035580.2.1	Choline dehydrogenase IPR012132 Glucose-methanol-choline oxidoreductase	salmon	0.99542
Solyc12g096870.1.1	UDP-glucosyltransferase 1 IPR002213 UDP-glucuronosyl_UDP-glucosyltransferase	salmon	0.994701
Solyc11g071620.1.1	Aldehyde oxidase IPR016208 Aldehyde oxidase_xanthine dehydrogenase	salmon	0.994692
Solyc03g111380.2.1	Tubulin beta-1 chain IPR002454 Gamma tubulin	salmon	0.994655
Solyc09g082990.2.1	GDP-D-mannose-3芒 ,5芒 -epimerase 2	salmon	0.994397
Solyc05g014000.2.1	Pectate lyase IPR002022 Pectate lyase_Amb allergen	salmon	0.994116
Solyc11g010960.1.1	Alcohol dehydrogenase IPR002085 Alcohol dehydrogenase superfamily, zinc-containing	salmon	0.99406
Solyc08g065150.1.1	Genomic DNA chromosome 5 P1 clone MHM17	salmon	0.993984
Solyc03g114150.2.1	Aldehyde dehydrogenase IPR015590 Aldehyde dehydrogenase	salmon	0.993571
Solyc04g081400.2.1	Hexokinase 1 IPR001312 Hexokinase	salmon	0.99347	kinase
Solyc07g065500.1.1	Nuclear transcription factor Y subunit B-3 IPR003957 Transcription factor, CBFA_NFYB, DNA topoisomerase	salmon	0.993401	TF
Solyc04g080360.2.1	Dehydration-responsive family protein IPR004159 Protein of unknown function DUF248, methyltransferase putative	salmon	0.993198
Solyc10g078540.1.1	H_ACA ribonucleoprotein complex subunit 1-like protein 1 IPR007504 Gar1 protein RNA-binding region	salmon	0.993145
Solyc01g006980.2.1	Malonyl CoA-acyl carrier protein transacylase containing protein expressed IPR004410 Malonyl CoA-acyl carrier protein transacylase	salmon	0.992981
Solyc03g025320.2.1	Hydroxycinnamoyl transferase IPR003480 Transferase	salmon	0.99297
Solyc07g039510.2.1	Esterase_lipase_thioesterase (Fragment) IPR013744 Protein of unknown function DUF1749	salmon	0.992964
Solyc12g096820.1.1	UDP-glucosyltransferase family 1 protein IPR002213 UDP-glucuronosyl_UDP-glucosyltransferase	salmon	0.992913
Solyc08g075870.2.1	Dehydration-responsive family protein-like IPR004159 Protein of unknown function DUF248, methyltransferase putative	salmon	0.992901
Solyc10g005310.2.1	Adenosine deaminase-like protein (Predicted) IPR001365 Adenosine_AMP deaminase	salmon	0.992891
Solyc10g005880.2.1	Uridine kinase IPR000764 Uridine kinase	salmon	0.992862
Solyc03g120450.2.1	Aminotransferase IPR004839 Aminotransferase, class I and II	salmon	0.992861
Solyc02g071740.2.1	Protein-tyrosine kinase 6 IPR016253 Integrin-linked protein kinase	salmon	0.992803	kinase
Solyc03g019650.2.1	Nodulin-like protein IPR010658 Nodulin-like	salmon	0.992568
Solyc05g049990.2.1	Heavy metal-associated domain containing protein expressed	salmon	0.992318
Solyc03g096730.2.1	GDP-D-mannose pyrophosphorylase 1	salmon	0.992239
Solyc03g117330.2.1	Prolyl-tRNA synthetase IPR004499 Prolyl-tRNA synthetase, class IIa, prokaryotic-type	salmon	0.992225
Solyc07g062130.2.1	Dtdp-glucose 4 6-dehydratase-binding domain	salmon	0.992108
Solyc04g015070.2.1	C2 domain containing protein IPR018029 C2 membrane targeting protein	salmon	0.992028
Solyc08g065220.2.1	Glycine dehydrogenase P protein IPR003437 Glycine cleavage system P-protein	salmon	0.991937
Solyc06g068950.2.1	Phosphoethanolamine N-methyltransferase IPR013216 Methyltransferase type 11	salmon	0.991912
Solyc07g043500.1.1	UDP-glucosyltransferase IPR002213 UDP-glucuronosyl_UDP-glucosyltransferase	salmon	0.99169
Solyc02g078380.2.1	Aluminum-induced protein-like protein	salmon	0.991651
Solyc08g006820.2.1	Transmembrane 9 superfamily protein member 4	salmon	0.991626
Solyc11g010890.1.1	Exostosin family protein IPR004263 Exostosin-like	salmon	0.991589
Solyc02g088690.2.1	UDP-glucose 6-dehydrogenase IPR001732 UDP-glucose_GDP-mannose dehydrogenase, N-terminal	salmon	0.99158
Solyc08g080170.2.1	Hydroxymethylglutaryl-CoA synthase IPR010122 Hydroxymethylglutaryl-CoA synthase, eukaryotic	salmon	0.991562
Solyc06g074070.2.1	Receptor like kinase, RLK	salmon	0.991543	kinase
Solyc12g094500.1.1	Alcohol dehydrogenase 1 IPR002085 Alcohol dehydrogenase superfamily, zinc-containing	salmon	0.991526
Solyc01g057210.2.1	Pyruvate dehydrogenase kinase IPR018955 Branched-chain alpha-ketoacid dehydrogenase kinase_Pyruvate dehydrogenase kinase, mitochondrial	salmon	0.991513	kinase
Solyc02g082830.1.1	Phosphoserine aminotransferase IPR003248 Phosphoserine aminotransferase	salmon	0.99131
Solyc01g100930.2.1	GDSL esterase_lipase At1g09390 IPR001087 Lipase, GDSL	salmon	0.991243
Solyc03g113790.2.1	Mannose-1-phosphate guanyltransferase IPR005835 Nucleotidyl transferase	salmon	0.991036
Solyc02g077630.2.1	Receptor like kinase, RLK	salmon	0.990745	kinase
Solyc01g005410.2.1	Calcium binding protein Caleosin IPR007736 Caleosin related	salmon	0.990581
Solyc03g117490.2.1	Glycerol kinase IPR005999 Glycerol kinase	salmon	0.990553
Solyc02g082110.2.1	Pre-mRNA-splicing factor cwc24 IPR000571 Zinc finger, CCCH-type	salmon	0.990458	TF;E3 ligase
Solyc10g081020.1.1	Transcription elongation factor SPT6 IPR017072 Transcription elongation factor Spt6	salmon	0.990446
Solyc01g097770.2.1	Serine_threonine protein kinase IPR002290 Serine_threonine protein kinase	salmon	0.990404	kinase
Solyc05g053100.2.1	Dihydrolipoyl dehydrogenase IPR006258 Dihydrolipoamide dehydrogenase	salmon	0.990227
Solyc06g083810.2.1	Glycolipid transfer protein domain-containing protein 1 IPR014830 Glycolipid transfer protein, GLTP	salmon	0.990189
Solyc04g074290.2.1	Dehydration-responsive protein-like IPR004159 Protein of unknown function DUF248, methyltransferase putative	salmon	0.990177
Solyc06g009170.2.1	Epoxide hydrolase 1 IPR000639 Epoxide hydrolase-like	salmon	0.990142
Solyc09g011660.2.1	Universal stress protein 1 IPR006016 UspA	salmon	0.990037
Solyc07g054490.2.1	Secretory carrier membrane protein IPR007273 SCAMP	salmon	0.990028
Solyc05g005700.2.1	Aldehyde dehydrogenase 1 IPR015590 Aldehyde dehydrogenase	salmon	0.989946
Solyc11g068690.1.1	Lrr, resistance protein fragment	salmon	0.989865
Solyc01g067000.2.1	SRC2 homolog (Fragment) IPR018029 C2 membrane targeting protein	salmon	0.989805
Solyc05g050910.2.1	Flavin-monooxygenase IPR000960 Flavin-containing monooxygenase FMO	salmon	0.989708
Solyc07g062550.2.1	UDP-N-acetylglucosamine 1-carboxyvinyltransferase IPR005750 UDP-N-acetylglucosamine 1-carboxyvinyltransferase	salmon	0.989469
Solyc09g011650.2.1	Glutathione S-transferase IPR017933 Glutathione S-transferase_chloride channel, C-terminal	salmon	0.989452
Solyc12g005990.1.1	Dual specificity protein phosphatase 4 IPR020422 Dual specificity phosphatase, subgroup, catalytic domain	salmon	0.989297	phosphatase
Solyc05g013460.2.1	Multidrug resistance protein mdtK IPR002528 Multi antimicrobial extrusion protein MatE	salmon	0.989084
Solyc10g085410.1.1	Cactin IPR019134 Cactin protein, cactus-binding domain, C-terminal	salmon	0.989073
Solyc01g109580.2.1	Adenylyl cyclase-associated protein IPR001837 Adenylate cyclase-associated CAP	salmon	0.989063
Solyc02g022930.2.1	3-hydroxyisobutyrate dehydrogenase-like protein IPR011548 3-hydroxyisobutyrate dehydrogenase	salmon	0.989063
Solyc01g097520.2.1	Annexin 11 IPR009118 Annexin, type plant	salmon	0.989059
Solyc12g006500.1.1	Phosphate translocator protein IPR004853 Protein of unknown function DUF250	salmon	0.989025
Solyc11g008630.1.1	Hydroxycinnamoyl CoA shikimate_quinate hydroxycinnamoyltransferase-like protein (Fragment) IPR003480 Transferase	salmon	0.988947
Solyc10g086190.1.1	Adenosine kinase IPR001805 Adenosine kinase	salmon	0.988913
Solyc03g115980.1.1	Geranylgeranyl reductase IPR011774 Geranylgeranyl reductase, plants and cyanobacteria	salmon	0.988825
Solyc09g059430.2.1	RPM1 interacting protein 4 transcript 2 IPR008700 Defence response, Rin4	salmon	0.988702
Solyc12g098600.1.1	UDP-glucosyltransferase family 1 protein IPR002213 UDP-glucuronosyl_UDP-glucosyltransferase	salmon	0.98854
Solyc02g091560.2.1	Serine hydroxymethyltransferase IPR001085 Serine hydroxymethyltransferase	salmon	0.988517
Solyc01g005990.2.1	Non-specific lipid-transfer protein IPR003612 Plant lipid transfer protein_seed storage_trypsin-alpha amylase inhibitor	salmon	0.988432
Solyc11g011920.1.1	Glutamate decarboxylase IPR010107 Glutamate decarboxylase	salmon	0.988395
Solyc06g007930.2.1	Cytochrome b5 IPR001199 Cytochrome b5	salmon	0.988383
Solyc01g093970.2.1	Glycosyltransferase IPR002495 Glycosyl transferase, family 8	salmon	0.988367
Solyc08g079430.2.1	Primary amine oxidase IPR000269 Copper amine oxidase	salmon	0.988303
Solyc07g017950.2.1	Ribulose bisphosphate carboxylase small chain IPR000894 Ribulose bisphosphate carboxylase, small chain	salmon	0.988302
Solyc04g014800.2.1	L-galactose-1-phosphate phosphatase 2	salmon	0.988281
Solyc07g016170.2.1	Galactokinase like protein IPR012369 Galactokinase, glycosyltransferase	salmon	0.988249
Solyc06g051810.2.1	X1 (Fragment) IPR005380 Region of unknown function XS	salmon	0.988223
Solyc07g062270.2.1	Gamma-glutamyl hydrolase 2 IPR015527 Peptidase C26, gamma-glutamyl hydrolase	salmon	0.98819
Solyc07g045210.1.1	Unknown Protein	salmon	0.988169
Solyc10g086170.1.1	Glutamyl-tRNA(Gln) amidotransferase subunit A IPR000120 Amidase signature enzyme	salmon	0.988148
Solyc12g009930.1.1	UDP-glucuronosyltransferase 1-6 IPR002213 UDP-glucuronosyl_UDP-glucosyltransferase	salmon	0.988105
Solyc12g049390.1.1	Transmembrane protein IPR009637 Transmembrane receptor, eukaryota	salmon	0.988037
Solyc01g108490.2.1	Serine carboxypeptidase 1 IPR001563 Peptidase S10, serine carboxypeptidase	salmon	0.987973
Solyc06g059870.1.1	Unknown Protein	salmon	0.987936
Solyc08g076210.2.1	Secretory carrier-associated membrane protein 2 IPR007273 SCAMP	salmon	0.987914
Solyc04g079720.2.1	Transferase family protein IPR003480 Transferase	salmon	0.987893
Solyc02g070790.2.1	3-oxoacyl-(Acyl-carrier-protein) synthase 2 IPR017568 3-oxoacyl-(acyl-carrier-protein) synthase 2	salmon	0.987862
Solyc12g056800.1.1	Oxidoreductase family protein-binding domain	salmon	0.987854
Solyc03g114800.1.1	Sulfotransferase family protein IPR000863 Sulfotransferase	salmon	0.987795
Solyc08g076530.2.1	RNA recognition motif-containing protein IPR001395 Aldo_keto reductase	salmon	0.987759
Solyc02g085180.2.1	Catalytic_ hydrolase IPR000639 Epoxide hydrolase-like	salmon	0.987749
Solyc12g019490.1.1	Acyl-CoA thioesterase 9 IPR006683 Thioesterase superfamily	salmon	0.987662
Solyc02g068530.2.1	UDP-N-acetylglucosamine pyrophosphorylase IPR002618 UTP--glucose-1-phosphate uridylyltransferase	salmon	0.987593
Solyc05g050920.2.1	Flavin-monooxygenase IPR000960 Flavin-containing monooxygenase FMO	salmon	0.987564
Solyc04g005450.2.1	Purple acid phosphatase IPR015914 Purple acid phosphatase, N-terminal	salmon	0.98756
Solyc02g081070.2.1	Receptor like kinase, RLK	salmon	0.987537	kinase
Solyc11g010580.2.1	Unknown Protein	salmon	0.987516
Solyc01g006510.2.1	L-threonine 3-dehydrogenase IPR002328 Alcohol dehydrogenase, zinc-containing, conserved site	salmon	0.987498
Solyc01g097510.2.1	Annexin 3 IPR015472 Annexin like protein IPR001464 Annexin	salmon	0.987484
Solyc02g071860.2.1	Receptor like kinase, RLK	salmon	0.987448	kinase
Solyc02g067080.2.1	UDP-D-glucose dehydrogenase IPR014028 UDP-glucose_GDP-mannose dehydrogenase, dimerisation and substrate-binding	salmon	0.987353
Solyc06g066730.2.1	Coatomer beta_apos subunit IPR016453 Coatomer, beta subunit	salmon	0.987341	E3 ligase
Solyc01g008550.2.1	Cinnamoyl CoA reductase-like protein-binding domain	salmon	0.987326
Solyc02g087400.1.1	Ankyrin repeat domain containing protein IPR002110 Ankyrin	salmon	0.987169
Solyc09g009990.2.1	Transposon protein Mutator sub-class	salmon	0.987153
Solyc05g051020.2.1	Dihydroflavonol 4-reductase family-binding domain	salmon	0.987127
Solyc07g006640.2.1	ADP-ribosylation factor 3 IPR006688 ADP-ribosylation factor	salmon	0.987093
Solyc01g098600.2.1	Unknown Protein IPR010471 Protein of unknown function DUF1068	salmon	0.987053
Solyc09g075300.2.1	Epoxide hydrolase 2 IPR000639 Epoxide hydrolase-like	salmon	0.987015
Solyc08g066330.1.1	Cell division protein kinase 2 IPR002290 Serine_threonine protein kinase	salmon	0.987014	kinase
Solyc06g008330.1.1	Serine_threonine-protein kinase 38 IPR002290 Serine_threonine protein kinase	salmon	0.98698	kinase
Solyc10g007410.2.1	Gamma-glutamyl hydrolase 2 IPR015527 Peptidase C26, gamma-glutamyl hydrolase	salmon	0.986835
Solyc10g007330.1.1	Peptide-N4-(N-acetyl-beta-glucosaminyl)asparagine amidase A	salmon	0.986794
Solyc12g038630.1.1	BSD domain containing protein IPR005607 BSD	salmon	0.986777
Solyc11g012450.1.1	Predicted transporter IPR003663 Sugar_inositol transporter	salmon	0.986721
Solyc02g091950.2.1	Lysosomal Pro-X carboxypeptidase IPR008758 Peptidase S28	salmon	0.986644
Solyc03g111670.2.1	Receptor like kinase, RLK	salmon	0.986483	kinase
Solyc02g093370.2.1	Sucrose cleavage protein-like IPR009737 Sucraseferredoxin-like	salmon	0.986372
Solyc08g080140.2.1	dTDP-4-dehydrorhamnose reductase-binding domain	salmon	0.986327
Solyc05g050800.2.1	Phosphoglycerate mutase family protein IPR012398 PRIB5	salmon	0.986042	phosphatase
Solyc06g084260.2.1	Chalcone isomerase IPR003466 Chalcone isomerase, subgroup	salmon	0.985896
Solyc07g064280.2.1	Tryptophan synthase beta chain 1 IPR006654 Tryptophan synthase, beta chain	salmon	0.985849
Solyc02g022850.1.1	FAD-binding domain-containing protein IPR006094 FAD linked oxidase, N-terminal	salmon	0.985838
Solyc01g111400.2.1	Subtilisin-like protease IPR015500 Peptidase S8, subtilisin-related	salmon	0.985728
Solyc10g086620.1.1	Tropinone reductase IPR002347 Glucose_ribitol dehydrogenase	salmon	0.985721
Solyc12g009300.1.1	Sucrose synthase IPR012820 Sucrose synthase, plants and cyanobacteria IPR000368 Sucrose synthase	salmon	0.985691
Solyc04g006970.2.1	Phosphoenolpyruvate carboxylase IPR015813 Pyruvate_Phosphoenolpyruvate kinase, catalytic core	salmon	0.985594
Solyc10g006330.2.1	Unknown Protein	salmon	0.985457
Solyc12g096560.1.1	Ectonucleoside triphosphate diphosphohydrolase 6 IPR000407 Nucleoside phosphatase GDA1_CD39	salmon	0.985425
Solyc05g010710.1.1	UDP-glucosyltransferase IPR002213 UDP-glucuronosyl_UDP-glucosyltransferase	salmon	0.985418
Solyc05g051010.2.1	Dihydroflavonol 4-reductase family-binding domain	salmon	0.985337
Solyc03g111580.2.1	Zinc finger CCCH domain-containing protein 43 IPR000571 Zinc finger, CCCH-type	salmon	0.985306	TF
Solyc01g011040.2.1	LRR receptor-like serine_threonine-protein kinase, RLP	salmon	0.985268
Solyc03g123830.2.1	Phosphoglycerate dehydrogenase IPR015508 D-3-phosphogylcerate Dehydrogenase	salmon	0.985258
Solyc01g106280.2.1	DNA-binding bromodomain-containing protein IPR001487 Bromodomain	salmon	0.985256
Solyc07g064520.2.1	Atp-dependent RNA helicase IPR011545 DNA_RNA helicase, DEAD_DEAH box type, N-terminal	salmon	0.98523
Solyc06g063240.2.1	Os03g0169000 protein (Fragment) IPR004348 Protein of unknown function DUF246, plant	salmon	0.985106
Solyc12g006510.1.1	Cycloartenol Synthase IPR018333 Squalene cyclase	salmon	0.985076
Solyc08g066100.2.1	Phosphofructokinase family protein IPR012004 Pyrophosphate-dependent phosphofructokinase TP0108	salmon	0.984919
Solyc11g071290.1.1	Alcohol dehydrogenase IPR002085 Alcohol dehydrogenase superfamily, zinc-containing	salmon	0.984881
Solyc12g005910.1.1	B-cell receptor-associated protein 31-like containing protein IPR008417 B-cell receptor-associated 31-like	salmon	0.98481
Solyc09g011080.2.1	Ribulose-1 5-bisphosphate carboxylase_oxygenase activase 1 IPR003959 ATPase, AAA-type, core	salmon	0.984774
Solyc05g056580.2.1	Dehydration-responsive family protein IPR004159 Protein of unknown function DUF248, methyltransferase putative	salmon	0.984768
Solyc10g081200.1.1	Ulp1 protease family C-terminal catalytic domain containing protein expressed	salmon	0.984588
Solyc04g016400.2.1	Calpain-2 catalytic subunit IPR011992 EF-Hand type	salmon	0.984531
Solyc02g088220.2.1	Xenotropic and polytropic retrovirus receptor IPR004342 EXS, C-terminal	salmon	0.984473
Solyc02g092530.2.1	Formamidase IPR004304 Acetamidase_Formamidase	salmon	0.984451
Solyc11g072510.1.1	Cinnamoyl-CoA reductase-binding domain	salmon	0.984373
Solyc01g066900.2.1	Os12g0541400 protein (Fragment)	salmon	0.984357
Solyc12g040800.1.1	C2 domain-containing protein IPR018029 C2 membrane targeting protein	salmon	0.984347
Solyc04g081490.2.1	Tubulin beta-1 chain IPR002453 Beta tubulin	salmon	0.984336
Solyc02g088500.1.1	C-glucosyltransferase IPR002213 UDP-glucuronosyl_UDP-glucosyltransferase	salmon	0.98433
Solyc09g008460.2.1	Ras-related protein Rab-18 IPR015598 Rab18	salmon	0.984311
Solyc07g056140.2.1	Glucose-1-phosphate adenylyltransferase IPR011831 Glucose-1-phosphate adenylyltransferase	salmon	0.984192
Solyc07g056050.1.1	Transmembrane 9 superfamily protein member 4	salmon	0.984084
Solyc06g082610.2.1	Receptor like kinase, RLK	salmon	0.984041	kinase
Solyc01g008790.2.1	Phosphoesterase family protein IPR007312 Phosphoesterase	salmon	0.983874
Solyc12g088250.1.1	Serine carboxypeptidase 1 IPR001563 Peptidase S10, serine carboxypeptidase	salmon	0.983799
Solyc05g010340.2.1	Uridine kinase IPR000764 Uridine kinase	salmon	0.983792
Solyc08g006890.2.1	Tubulin alpha-3 chain IPR002452 Alpha tubulin	salmon	0.983744
Solyc01g094010.2.1	CXE carboxylesterase IPR013094 Alpha_beta hydrolase fold-3	salmon	0.983704
Solyc12g099260.1.1	ATP citrate lyase a-subunit IPR016141 Citrate synthase-like, core	salmon	0.983578
Solyc05g008370.1.1	Ribose-5-phosphate isomerase IPR004788 Ribose 5-phosphate isomerase	salmon	0.983536
Solyc04g053120.2.1	4-alpha-glucanotransferase IPR003385 Glycoside hydrolase, family 77	salmon	0.983502
Solyc11g007540.1.1	Cytochrome P450	salmon	0.983482
Solyc10g084250.1.1	Receptor-like kinase IPR002290 Serine_threonine protein kinase	salmon	0.983477	kinase
Solyc02g068140.2.1	Nodulin-like protein IPR010658 Nodulin-like	salmon	0.983436
Solyc04g079050.1.1	UDP-glucosyltransferase IPR002213 UDP-glucuronosyl_UDP-glucosyltransferase	salmon	0.983432
Solyc12g042470.1.1	Reductase 2 IPR020471 Aldo_keto reductase subgroup	salmon	0.983321
Solyc06g084480.2.1	Serine protease IPR015724 Serine endopeptidase DegP2	salmon	0.983314
Solyc10g080450.1.1	Unknown Protein	salmon	0.983278
Solyc08g060940.1.1	Organic anion transporter IPR004853 Protein of unknown function DUF250	salmon	0.983264
Solyc02g067470.2.1	SPFH domain _ Band 7 family protein IPR001107 Band 7 protein	salmon	0.983165
Solyc06g069330.2.1	Serine_threonine protein kinase IPR002290 Serine_threonine protein kinase	salmon	0.983157	kinase
Solyc09g055910.2.1	D-amino acid dehydrogenase small subunit IPR006076 FAD dependent oxidoreductase	salmon	0.983156
Solyc01g079410.2.1	SMP-30_Gluconolaconase_LRE domain protein IPR011042 Six-bladed beta-propeller, TolB-like	salmon	0.983078
Solyc11g062440.1.1	Laccase IPR017760 L-ascorbate oxidase, plants	salmon	0.983007
Solyc08g041890.2.1	Importin alpha-1b subunit IPR011989 Armadillo-like helical	salmon	0.982991
Solyc10g085560.1.1	Histone deacetylase 2a-like IPR007087 Zinc finger, C2H2-type	salmon	0.982938	TF
Solyc10g085920.1.1	Bifunctional polymyxin resistance protein ArnA-binding domain	salmon	0.982906
Solyc04g080230.2.1	BAC19.4 IPR010608 Protein of unknown function DUF1195	salmon	0.982801
Solyc10g086580.1.1	Ribulose-1 5-bisphosphate carboxylase_oxygenase activase 1 IPR003959 ATPase, AAA-type, core	salmon	0.982655
Solyc11g064920.1.1	Dihydropyrimidinase IPR011778 D-hydantoinase	salmon	0.982622
Solyc06g050570.1.1	Prenylated rab acceptor family protein IPR004895 Prenylated rab acceptor PRA1	salmon	0.982607
Solyc11g027880.1.1	Phosphatidylinositol transfer protein SFH5 IPR001251 Cellular retinaldehyde-binding_triple function, C-terminal	salmon	0.982573
Solyc06g071290.2.1	Betaine aldehyde dehydrogenase IPR015590 Aldehyde dehydrogenase	salmon	0.982505
Solyc02g089440.2.1	Glycosyltransferase IPR002495 Glycosyl transferase, family 8	salmon	0.982429
Solyc04g079980.2.1	BES1_BZR1 homolog protein 2 IPR008540 BZR1, transcriptional repressor	salmon	0.98241	TF
Solyc06g076510.2.1	Phosphoserine phosphatase IPR004469 Phosphoserine phosphatase SerB	salmon	0.982329
Solyc03g031800.2.1	Xyloglucan endotransglucosylase_hydrolase 1 IPR016455 Xyloglucan endotransglucosylase_hydrolase	salmon	0.982232
Solyc01g102310.2.1	Unknown Protein	salmon	0.982208
Solyc08g005490.2.1	Dehydration-responsive protein-like IPR004159 Protein of unknown function DUF248, methyltransferase putative	salmon	0.982149
Solyc10g086060.1.1	IQ-domain 10 (Fragment) IPR000048 IQ calmodulin-binding region	salmon	0.98214
Solyc07g006730.2.1	Multidrug resistance protein mdtK IPR015521 MATE family transporter related protein	salmon	0.982136
Solyc06g068290.1.1	Adenylate cyclase IPR008172 Adenylate cyclase	salmon	0.981928
Solyc04g077670.2.1	Serine carboxypeptidase 1 IPR001563 Peptidase S10, serine carboxypeptidase	salmon	0.981907
Solyc08g082690.2.1	30S ribosomal protein S6 IPR000529 Ribosomal protein S6	salmon	0.981867
Solyc04g079060.2.1	Serine carboxypeptidase 1 IPR001563 Peptidase S10, serine carboxypeptidase	salmon	0.981725
Solyc03g019780.2.1	40S ribosomal protein SA IPR005707 Ribosomal protein S2, eukaryotic_archaeal	salmon	0.98159
Solyc10g018350.1.1	Vesicle-associated membrane protein-associated protein IPR016763 Vesicle-associated membrane protein	salmon	0.98152
Solyc07g063890.2.1	50S ribosomal protein L2 IPR002171 Ribosomal protein L2	salmon	0.981508
Solyc01g111270.2.1	Armadillo_beta-catenin repeat family protein IPR011989 Armadillo-like helical	salmon	0.98141
Solyc09g005850.2.1	Pectate lyase 1 IPR002022 Pectate lyase_Amb allergen	salmon	0.981401
Solyc06g054590.2.1	Os01g0861000 protein (Fragment)	salmon	0.981373
Solyc07g005180.2.1	Unknown Protein IPR010471 Protein of unknown function DUF1068	salmon	0.981289
Solyc05g052810.2.1	60S ribosomal protein L33-B IPR001780 Ribosomal protein L35Ae	salmon	0.981264
Solyc02g091920.2.1	Xyloglucan endotransglucosylase_hydrolase 2 IPR016455 Xyloglucan endotransglucosylase_hydrolase	salmon	0.981138
Solyc03g113730.2.1	B12D protein IPR010530 B12D	salmon	0.981043
Solyc10g061930.1.1	Casein kinase II subunit beta-4 IPR000704 Casein kinase II, regulatory subunit	salmon	0.981038
Solyc06g076040.2.1	U-box domain-containing protein IPR011989 Armadillo-like helical	salmon	0.981009	E3 ligase
Solyc10g080500.1.1	Actin IPR004000 Actin_actin-like	salmon	0.980829
Solyc06g066800.1.1	Glycosyl transferase family 8	salmon	0.980829
Solyc03g005780.1.1	Chlorophyll a-b binding protein 3C-like IPR001344 Chlorophyll A-B binding protein	salmon	0.980759
Solyc03g097190.2.1	Cingulin-like	salmon	0.980732
Solyc05g005160.2.1	ATP-citrate lyase A-2 IPR016102 Succinyl-CoA synthetase-like	salmon	0.980727
Solyc11g066670.1.1	UDP-glucosyltransferase IPR002213 UDP-glucuronosyl_UDP-glucosyltransferase	salmon	0.98069
Solyc12g055840.1.1	Glucan endo-1 3-beta-glucosidase 7 IPR000490 Glycoside hydrolase, family 17	salmon	0.980647
Solyc02g067360.2.1	Protease Do-like (S2 serine-type protease) IPR001254 Peptidase S1 and S6, chymotrypsin_Hap	salmon	0.980549
Solyc04g016220.2.1	UDP-glucose glucosyltransferase IPR002213 UDP-glucuronosyl_UDP-glucosyltransferase	salmon	0.98053
Solyc11g018610.1.1	Calcium-dependent protein kinase 4 IPR002290 Serine_threonine protein kinase	salmon	0.980523	kinase
Solyc02g071160.2.1	Os10g0578600 protein (Fragment)	salmon	0.980508
Solyc09g090410.2.1	50S ribosomal protein L28 IPR001383 Ribosomal protein L28	salmon	0.980463
Solyc12g097030.1.1	Carboxyl-terminal processing protease IPR005151 Peptidase S41	salmon	0.98044
Solyc12g006460.1.1	Cytochrome P450	salmon	0.980417
Solyc03g123910.2.1	Kelch-like protein 20 IPR015915 Kelch-type beta propeller	salmon	0.980398
Solyc08g059800.2.1	Os02g0200800 protein (Fragment) IPR009675 Targeting for Xklp2	salmon	0.980354
Solyc07g007670.2.1	Purple acid phosphatase 3 IPR015914 Purple acid phosphatase, N-terminal	salmon	0.980329
Solyc09g090900.2.1	3-isopropylmalate dehydratase large subunit 2 IPR006251 Homoaconitase_3-isopropylmalate dehydratase, large subunit, subgroup	salmon	0.980325
Solyc01g106000.2.1	Isochorismatase hydrolase IPR000868 Isochorismatase-like	salmon	0.980279
Solyc04g074770.2.1	Unknown Protein	salmon	0.98019
Solyc07g049280.2.1	Diphosphate-fructose-6-phosphate 1-phosphotransferase IPR011183 Pyrophosphate-dependent phosphofructokinase PfpB	salmon	0.980135
Solyc01g109510.2.1	Subunit of the SWI_SNF chromatin remodeling complex IPR007526 SWIRM	salmon	0.979908
Solyc12g068070.1.1	Filament-like plant protein (Fragment) IPR008587 Protein of unknown function DUF869, plant	salmon	0.979885
Solyc01g095620.2.1	UDP-glucosyltransferase IPR002213 UDP-glucuronosyl_UDP-glucosyltransferase	salmon	0.979855
Solyc07g007280.2.1	Conserved domain protein IPR014946 Protein of unknown function DUF1817	salmon	0.979763
Solyc04g074090.2.1	Nucleolar complex protein 3 homolog IPR005612 CCAAT-binding factor	salmon	0.979659
Solyc06g069550.1.1	UDP-D-glucose dehydrogenase IPR014028 UDP-glucose_GDP-mannose dehydrogenase, dimerisation and substrate-binding	salmon	0.979491
Solyc03g044150.2.1	Subtilisin-like protease IPR015500 Peptidase S8, subtilisin-related	salmon	0.979458
Solyc01g111600.2.1	Metal ion binding protein IPR006121 Heavy metal transport_detoxification protein	salmon	0.979455
Solyc07g049730.2.1	TO62-3 (Fragment) IPR010471 Protein of unknown function DUF1068	salmon	0.979413
Solyc12g044300.1.1	Acyl-CoA synthetase (AMP-forming)_AMP-acid ligase II IPR000873 AMP-dependent synthetase and ligase	salmon	0.979374
Solyc05g023770.2.1	Unknown Protein	salmon	0.97935
Solyc09g075120.2.1	Bifunctional polymyxin resistance protein ArnA-binding domain	salmon	0.979297
Solyc03g114740.2.1	BSD domain containing protein IPR005607 BSD	salmon	0.979201
Solyc11g007900.1.1	Os03g0107400 protein (Fragment) IPR009053 Prefoldin	salmon	0.979173
Solyc03g114860.2.1	Alpha-1 4-glucan-protein synthase IPR004901 Alpha-1,4-glucan-protein synthase, UDP-forming	salmon	0.979127
Solyc03g118510.2.1	Receptor like kinase, RLK	salmon	0.97911	kinase
Solyc09g092670.2.1	Cytochrome P450	salmon	0.979058
Solyc05g053510.1.1	DNA-directed RNA polymerase subunit H IPR014381 DNA-directed RNA polymerase, RPB5 subunit	salmon	0.979037
Solyc09g008840.2.1	Pyruvate kinase IPR001697 Pyruvate kinase	salmon	0.979013
Solyc07g043420.2.1	2-oxoglutarate-dependent dioxygenase IPR005123 Oxoglutarate and iron-dependent oxygenase	salmon	0.978972
Solyc08g048550.2.1	Protease Do-like (S2 serine-type protease) IPR001254 Peptidase S1 and S6, chymotrypsin_Hap	salmon	0.978954
Solyc04g011400.2.1	UDP-glucose 4-epimerase-binding domain	salmon	0.978906
Solyc05g054480.2.1	Actin IPR004000 Actin_actin-like	salmon	0.978875
Solyc01g005330.2.1	microtubule associated protein Type 1 IPR009768 Myosin II heavy chain-like	salmon	0.978874
Solyc01g111770.2.1	Os11g0198100 protein (Fragment) IPR006852 Protein of unknown function DUF616	salmon	0.978744
Solyc05g013730.2.1	Auxin-independent growth protein (Fragment) IPR004348 Protein of unknown function DUF246, plant	salmon	0.978703
Solyc04g072810.2.1	CRAL_TRIO domain containing protein expressed IPR001251 Cellular retinaldehyde-binding_triple function, C-terminal	salmon	0.978638
Solyc02g086860.2.1	UPF0497 membrane protein At2g36330 IPR006702 Uncharacterised protein family UPF0497, trans-membrane plant	salmon	0.978564
Solyc08g014060.2.1	Eukaryotic translation initiation factor 3 subunit 9-like protein IPR013979 Eukaryotic translation initiation factor 2A, central region	salmon	0.978544
Solyc07g064610.2.1	Calcium-dependent protein kinase 2 IPR002290 Serine_threonine protein kinase	salmon	0.978501	kinase
Solyc08g079240.2.1	Homology to unknown gene	salmon	0.97848
Solyc12g038980.1.1	50S ribosomal protein L7Ae IPR004038 Ribosomal protein L7Ae_L30e_S12e_Gadd45	salmon	0.978462
Solyc01g081010.2.1	Nucleolar GTP-binding protein IPR012973 NOG, C-terminal	salmon	0.978441
Solyc06g082500.2.1	Solute carrier family 35 member E3 IPR004853 Protein of unknown function DUF250	salmon	0.978367
Solyc05g054240.2.1	Arginine N-methyltransferase family protein IPR007848 Methyltransferase small	salmon	0.978284
Solyc12g005330.1.1	50S ribosomal protein L2 IPR002171 Ribosomal protein L2	salmon	0.978268
Solyc03g044740.2.1	Methyl jasmonate esterase IPR000073 Alpha_beta hydrolase fold-1	salmon	0.978216
Solyc07g006680.1.1	Hydroxycinnamoyl CoA quinate transferase IPR003480 Transferase	salmon	0.978154
Solyc10g079200.1.1	Mitochondrial carrier protein IPR018108 Mitochondrial substrate_solute carrier IPR001993 Mitochondrial substrate carrier	salmon	0.978125
Solyc02g078570.2.1	Epoxide hydrolase 3 IPR000639 Epoxide hydrolase-like	salmon	0.978119
Solyc04g017750.2.1	Pathogen-induced calmodulin-binding protein (Fragment) IPR012417 Calmodulin-binding, plant	salmon	0.978
Solyc01g007570.2.1	30S ribosomal protein S11 chloroplastic IPR019981 Ribosomal protein S11, bacterial-type	salmon	0.977962
Solyc12g021330.1.1	Unknown Protein	salmon	0.977878
Solyc11g007960.1.1	Kelch domain-containing protein 3 IPR015915 Kelch-type beta propeller	salmon	0.97767
Solyc03g070390.2.1	Alpha-1 4-glucan-protein synthase IPR004901 Alpha-1,4-glucan-protein synthase, UDP-forming	salmon	0.977615
Solyc08g007420.2.1	L-lactate dehydrogenase IPR011304 L-lactate dehydrogenase	salmon	0.977577
Solyc08g082620.2.1	3-oxoacyl-(Acyl carrier protein) synthase II IPR017568 3-oxoacyl-(acyl-carrier-protein) synthase 2	salmon	0.97755
Solyc08g079630.2.1	AT-hook motif nuclear localized protein 1 IPR005175 Protein of unknown function DUF296	salmon	0.977542
Solyc06g051270.2.1	GDP-D-mannose pyrophosphorylase 2	salmon	0.9775
Solyc02g089630.2.1	Proline dehydrogenase IPR015659 Proline oxidase	salmon	0.977493
Solyc03g119690.1.1	Aspartic proteinase nepenthesin-1 IPR001461 Peptidase A1	salmon	0.977361
Solyc09g083130.2.1	Peptidase S9 prolyl oligopeptidase active site domain protein IPR001375 Peptidase S9, prolyl oligopeptidase active site region	salmon	0.977323
Solyc03g025220.2.1	Multidrug resistance protein mdtK IPR002528 Multi antimicrobial extrusion protein MatE	salmon	0.97732
Solyc10g080590.1.1	60S ribosomal protein L21-like protein IPR001147 Ribosomal protein L21e	salmon	0.977317
Solyc03g114250.2.1	Phosphoglycerate mutase family protein IPR013078 Phosphoglycerate mutase	salmon	0.977274
Solyc01g094370.2.1	Remorin 2 IPR005516 Remorin, C-terminal region	salmon	0.977205
Solyc06g063370.2.1	Chlorophyll a-b binding protein 1A, chloroplastic IPR001344 Chlorophyll A-B binding protein	salmon	0.977167
Solyc04g074560.1.1	Unknown Protein	salmon	0.977141
Solyc07g047850.2.1	Chlorophyll a-b binding protein 4, chloroplastic IPR001344 Chlorophyll A-B binding protein	salmon	0.977093
Solyc12g089310.1.1	Tubulin beta-1 chain IPR002453 Beta tubulin	salmon	0.977042
Solyc05g024160.2.1	Pyruvate dehydrogenase E1 component subunit beta IPR005475 Transketolase, central region	salmon	0.977003
Solyc02g077220.2.1	Isoamyl acetate-hydrolyzing esterase IPR001087 Lipase, GDSL	salmon	0.976971
Solyc09g015290.1.1	Photosystem I P700 chlorophyll a apoprotein A1 IPR001280 Photosystem I psaA and psaB	salmon	0.976962
Solyc11g020610.1.1	Neutral invertase like protein IPR006937 Plant neutral invertase	salmon	0.976892
Solyc04g077020.2.1	Tubulin alpha-3 chain IPR002452 Alpha tubulin	salmon	0.976861
Solyc10g080940.1.1	Tubulin beta chain IPR002453 Beta tubulin	salmon	0.976832
Solyc10g008980.2.1	Triose phosphate_phosphate translocator IPR004696 Tpt phosphate_phosphoenolpyruvate translocator	salmon	0.976829
Solyc03g114450.2.1	Extracellular calcium sensing receptor IPR001763 Rhodanese-like	salmon	0.976825
Solyc05g050840.2.1	Unknown Protein	salmon	0.976784
Solyc05g050980.2.1	3-phosphoshikimate 1-carboxyvinyltransferase IPR001986 3-phosphoshikimate 1-carboxyvinyltransferase, core	salmon	0.976615
Solyc02g066950.2.1	Alpha amylase 2 (IC) IPR006589 Glycosyl hydrolase, family 13, subfamily, catalytic region	salmon	0.976552
Solyc02g082350.2.1	Lrr, resistance protein fragment	salmon	0.97652
Solyc06g066030.2.1	Os02g0200800 protein (Fragment) IPR009675 Targeting for Xklp2	salmon	0.976476
Solyc03g098150.2.1	Kinase family protein IPR002290 Serine_threonine protein kinase	salmon	0.976471	kinase
Solyc08g076200.2.1	ATP dependent RNA helicase IPR011545 DNA_RNA helicase, DEAD_DEAH box type, N-terminal	salmon	0.97643
Solyc11g011020.1.1	Receptor like kinase, RLK	salmon	0.9763	kinase
Solyc02g087930.2.1	60S ribosomal protein L34 IPR008195 Ribosomal protein L34e	salmon	0.976298
Solyc02g091840.2.1	Receptor like kinase, RLK	salmon	0.976215	kinase
Solyc02g080810.2.1	Aminomethyltransferase IPR006223 Glycine cleavage system T protein	salmon	0.976197
Solyc07g053350.2.1	Os06g0207500 protein (Fragment) IPR004253 Protein of unknown function DUF231, plant	salmon	0.976092
Solyc03g118240.2.1	Magnesium-protoporphyrin ix methyltransferase IPR010251 Magnesium protoporphyrin O-methyltransferase	salmon	0.975995
Solyc04g010240.2.1	60S ribosomal protein L35 IPR001854 Ribosomal protein L29	salmon	0.975936
Solyc03g115200.2.1	Glucan endo-1 3-beta-glucosidase 1 IPR012946 X8	salmon	0.975857
Solyc02g032450.2.1	Unknown Protein	salmon	0.975841
Solyc10g081730.1.1	Os02g0200800 protein (Fragment) IPR009675 Targeting for Xklp2	salmon	0.975826
Solyc02g063040.2.1	Unknown Protein	salmon	0.975772
Solyc07g064970.2.1	Microtubule-associated protein MAP65-1a IPR007145 MAP65_ASE1	salmon	0.975721
Solyc11g008150.1.1	Transcription elongation factor spt5 IPR005100 Supt5 repeat	salmon	0.975557
Solyc03g031840.2.1	Expansin IPR007112 Expansin 45, endoglucanase-like IPR007117 Pollen allergen_expansin, C-terminal	salmon	0.9755
Solyc05g056340.2.1	RXT3-like protein C1259.07 IPR013951 Histone deacetylation protein Rxt3	salmon	0.975489
Solyc01g073640.2.1	Uncharacterized oxidoreductase Mb1385 IPR002347 Glucose_ribitol dehydrogenase	salmon	0.975389
Solyc08g067330.1.1	Chlorophyll a-b binding protein 3C-like IPR001344 Chlorophyll A-B binding protein	salmon	0.975389
Solyc06g065210.2.1	Neutral invertase like protein IPR006937 Plant neutral invertase	salmon	0.97519
Solyc08g079550.1.1	HAT family dimerisation domain containing protein	salmon	0.975081
Solyc02g091890.1.1	MRNA complete cds clone RAFL24-22-E06	salmon	0.975067
Solyc09g007510.1.1	Receptor-like kinase IPR002290 Serine_threonine protein kinase	salmon	0.975053	kinase
Solyc10g080760.1.1	Hydrolase NUDIX family protein expressed IPR000086 NUDIX hydrolase domain	salmon	0.975048
Solyc07g066310.2.1	photosystem II polypeptide IPR006814 Photosystem II protein PsbR	salmon	0.97504
Solyc03g006870.2.1	Phosphoglucomutase IPR016055 Alpha-D-phosphohexomutase, alpha_beta_alpha I, II and III	salmon	0.975026
Solyc04g082630.2.1	Glyceraldehyde-3-phosphate dehydrogenase B IPR000173 Glyceraldehyde 3-phosphate dehydrogenase	salmon	0.975009
Solyc10g086410.2.1	Heat shock protein 70-3 IPR013126 Heat shock protein 70	salmon	0.97495
Solyc09g089690.2.1	1-aminocyclopropane-1-carboxylate oxidase-like protein IPR005123 Oxoglutarate and iron-dependent oxygenase	salmon	0.974947
Solyc05g009370.2.1	50S ribosomal protein L15 IPR005749 Ribosomal protein L15, bacterial-type	salmon	0.974943
Solyc04g008310.1.1	Glucosyltransferase IPR002213 UDP-glucuronosyl_UDP-glucosyltransferase	salmon	0.974928
Solyc06g076480.2.1	Pentapeptide repeat-containing protein IPR001646 Pentapeptide repeat	salmon	0.974927
Solyc07g039310.1.1	Polyamine oxidase IPR002937 Amine oxidase	salmon	0.974922
Solyc01g067290.2.1	NAD-dependent epimerase_dehydratase-binding domain	salmon	0.974861
Solyc11g007570.1.1	Transcriptional activator IPR004305 TENA_THI-4 protein_Coenzyme PQQ biosynthesis protein C	salmon	0.974841
Solyc06g054090.1.1	Ribosomal-protein-alanine N-acetyltransferase IPR000182 GCN5-related N-acetyltransferase	salmon	0.974834	TR
Solyc00g230080.1.1	Photosystem II D2 protein IPR000484 Photosynthetic reaction centre, L_M	salmon	0.974811
Solyc12g008950.1.1	At1g17490_F1L3_4	salmon	0.974714
Solyc02g067690.2.1	Glucosyltransferase-like protein IPR002213 UDP-glucuronosyl_UDP-glucosyltransferase	salmon	0.97468
Solyc10g006900.2.1	Protochlorophyllide reductase IPR005979 Light-dependent protochlorophyllide reductase	salmon	0.974652
Solyc09g092130.2.1	Sucrose phosphate synthase IPR012819 Sucrose phosphate synthase, plant	salmon	0.97459
Solyc03g114970.2.1	Nitrilase associated protein-like (Fragment)	salmon	0.974581
Solyc03g025200.2.1	Multidrug resistance protein mdtK IPR002528 Multi antimicrobial extrusion protein MatE	salmon	0.97452
Solyc09g011670.2.1	Universal stress protein family protein IPR006016 UspA	salmon	0.974495
Solyc10g005810.2.1	Farnesyl pyrophosphate synthase IPR008949 Terpenoid synthase	salmon	0.974425
Solyc03g117040.2.1	X1 (Fragment) IPR005379 Region of unknown function XH	salmon	0.974369
Solyc06g049070.2.1	Solute carrier family 35 member E3 IPR004853 Protein of unknown function DUF250	salmon	0.974356
Solyc06g054410.2.1	Iaa-amino acid hydrolase 4 IPR017439 Peptidase M20D, mername-AA028_carboxypeptidase Ss1	salmon	0.974352
Solyc09g018750.2.1	Inosine-5_apos-monophosphate dehydrogenase IPR000644 Cystathionine beta-synthase, core	salmon	0.974307
Solyc02g070540.2.1	Os01g0611000 protein (Fragment) IPR006946 Protein of unknown function DUF642	salmon	0.974247
Solyc11g062390.1.1	Os03g0364500 protein (Fragment)	salmon	0.974044
Solyc05g018700.2.1	Protein disulfide isomerase IPR013766 Thioredoxin domain	salmon	0.973929
Solyc11g069180.1.1	Isovaleryl-CoA dehydrogenase IPR009100 Acyl-CoA dehydrogenase_oxidase, middle and N-terminal	salmon	0.973923
Solyc05g054260.2.1	Kinesin like protein IPR001752 Kinesin, motor region	salmon	0.973905
Solyc12g009790.1.1	Synaptotagmin-7 IPR018029 C2 membrane targeting protein	salmon	0.973901
Solyc11g069010.1.1	Alpha-L-fucosidase 1 IPR000933 Glycoside hydrolase, family 29	salmon	0.973892
Solyc03g019660.2.1	Thylakoid lumenal 17.9 kDa protein, chloroplastic	salmon	0.97379
Solyc07g045440.1.1	Fasciclin-like arabinogalactan protein 19 IPR000782 FAS1 domain	salmon	0.973452
Solyc03g111940.2.1	Cytochrome P450	salmon	0.973332
Solyc08g061810.2.1	Unknown Protein	salmon	0.973298
Solyc12g006140.1.1	Chlorophyll a-b binding protein 37, chloroplastic IPR001344 Chlorophyll A-B binding protein	salmon	0.973276
Solyc10g039270.1.1	Peptidyl-prolyl cis-trans isomerase IPR001179 Peptidyl-prolyl cis-trans isomerase, FKBP-type	salmon	0.973275
Solyc08g079110.2.1	Pentapeptide repeat IPR001646 Pentapeptide repeat	salmon	0.973168
Solyc09g007150.2.1	Glutathione S-transferase IPR004045 Glutathione S-transferase, N-terminal	salmon	0.973105
Solyc08g066740.2.1	CT099 (Fragment) IPR003245 Plastocyanin-like	salmon	0.97307
Solyc03g031970.2.1	Auxin response factor 8-1 IPR010525 Auxin response factor	salmon	0.973027	TF
Solyc01g097950.2.1	Cysteine synthase IPR005859 Cysteine synthase A	salmon	0.972959
Solyc03g058350.2.1	Translation initiation factor IPR015760 Translation initiation factor 2 related	salmon	0.972903
Solyc05g018650.2.1	Ferrochelatase IPR001015 Ferrochelatase	salmon	0.972753
Solyc01g097760.2.1	Ribosomal protein L7a IPR001921 Ribosomal protein L7A	salmon	0.972678
Solyc09g011340.2.1	Os12g0283800 protein (Fragment)	salmon	0.972559
Solyc06g076150.2.1	Eukaryotic translation initiation factor 3 subunit 8-like protein IPR008905 Eukaryotic translation initiation factor 3 subunit 8, N-terminal	salmon	0.972369
Solyc06g007910.2.1	Gibberellin regulated protein IPR003854 Gibberellin regulated protein	salmon	0.972264
Solyc10g084280.1.1	Calmodulin-binding protein IPR000048 IQ calmodulin-binding region	salmon	0.972251
Solyc03g123740.2.1	Receptor like kinase, RLK	salmon	0.972202	kinase
Solyc10g009570.2.1	Rhodanese-related sulfurtransferase IPR001763 Rhodanese-like	salmon	0.972176
Solyc05g051400.2.1	Mitochondrial 2-oxoglutarate_malate carrier protein IPR001993 Mitochondrial substrate carrier	salmon	0.972021
Solyc04g011580.2.1	mRNA binding protein Pumilio 2 IPR011989 Armadillo-like helical	salmon	0.972013
Solyc04g049720.2.1	Leukotriene-A4 hydrolase-like protein IPR001930 Peptidase M1, membrane alanine aminopeptidase	salmon	0.971972
Solyc04g050920.2.1	Os02g0504100 protein (Fragment)	salmon	0.97181
Solyc09g074410.2.1	Short-chain dehydrogenase_reductase family protein IPR002347 Glucose_ribitol dehydrogenase	salmon	0.971572
Solyc11g005050.1.1	Mitochondrial ATP synthase subunit	salmon	0.971564
Solyc04g007070.2.1	Cc-nbs-lrr, resistance protein	salmon	0.971495
Solyc07g062140.2.1	Alpha alpha-trehalose-phosphate synthase IPR012766 Alpha,alpha-trehalose-phosphate synthase	salmon	0.97149
Solyc01g007500.2.1	Photosystem II CP47 chlorophyll apoprotein IPR017486 Photosystem II, PsbB	salmon	0.97134
Solyc01g101100.2.1	Receptor-like protein kinase IPR002290 Serine_threonine protein kinase	salmon	0.971273	kinase
Solyc02g093510.2.1	cDNA clone J023001A15 full insert sequence IPR008833 Surfeit locus 2	salmon	0.971255
Solyc12g062610.1.1	Photosystem I P700 chlorophyll a apoprotein A2 IPR001280 Photosystem I psaA and psaB	salmon	0.97119
Solyc10g076710.1.1	1-phosphatidylinositol-4 5-bisphosphate phosphodiesterase IPR001711 Phospholipase C, phosphatidylinositol-specific, Y domain IPR018029 C2 membrane targeting protein IPR000909 Phospholipase C, phosphatidylinositol-specific , X region	salmon	0.97102
Solyc08g008050.2.1	Aquaporin IPR012269 Aquaporin	salmon	0.970968
Solyc02g087190.1.1	Peroxidase 65 IPR002016 Haem peroxidase, plant_fungal_bacterial	salmon	0.970933
Solyc11g005450.1.1	Transcription elongation factor A protein 3 IPR010990 Transcription elongation factor, TFIIS_elongin A_CRSP70, N-terminal	salmon	0.970932	TR
Solyc02g071000.1.1	Chlorophyll a_b binding protein IPR001344 Chlorophyll A-B binding protein	salmon	0.970878
Solyc05g005770.2.1	NHL repeat-containing protein IPR001258 NHL repeat	salmon	0.970842
Solyc03g120410.1.1	Hypothetical conserved protein	salmon	0.970826
Solyc09g008320.2.1	Xyloglucan endotransglucosylase_hydrolase 12 IPR016455 Xyloglucan endotransglucosylase_hydrolase	salmon	0.970801
Solyc01g094670.2.1	Aberrant root formation protein 4	salmon	0.970791
Solyc10g081510.1.1	5-methyltetrahydropteroyltriglutamate--homocysteine methyltransferase IPR006276 5-methyltetrahydropteroyltriglutamate--homocysteine S-methyltransferase	salmon	0.970677
Solyc06g066740.1.1	Ran binding protein 3 IPR000156 Ran Binding Protein 1	salmon	0.970619
Solyc07g043490.1.1	UDP-glucosyltransferase family 1 protein IPR002213 UDP-glucuronosyl_UDP-glucosyltransferase	salmon	0.970602
Solyc04g079070.2.1	Serine carboxypeptidase 1 IPR001563 Peptidase S10, serine carboxypeptidase	salmon	0.970584
Solyc10g087010.1.1	cytochrome P450	salmon	0.970581
Solyc10g017890.1.1	Photosystem I P700 chlorophyll a apoprotein IPR001280 Photosystem I psaA and psaB	salmon	0.970552
Solyc08g067050.2.1	Arginine N-methyltransferase family protein IPR010456 Ribosomal L11 methyltransferase	salmon	0.970518
Solyc05g012600.2.1	Unknown Protein	salmon	0.970366
Solyc01g059930.2.1	Universal stress protein IPR006016 UspA	salmon	0.970353
Solyc03g005600.2.1	Dehydration-responsive protein-like IPR004159 Protein of unknown function DUF248, methyltransferase putative	salmon	0.97032
Solyc07g043360.1.1	60S ribosomal protein L27 IPR001141 Ribosomal protein L27e	salmon	0.97032
Solyc05g013280.2.1	Cc-nbs-lrr, resistance protein with an R1 specific domain	salmon	0.970316
Solyc05g055840.2.1	Glucosyltransferase IPR002213 UDP-glucuronosyl_UDP-glucosyltransferase	salmon	0.970306
Solyc03g097790.2.1	V-type proton ATPase subunit C IPR004907 ATPase, V1 complex, subunit C	salmon	0.970271
Solyc05g052790.2.1	Organic anion transporter IPR004853 Protein of unknown function DUF250	salmon	0.970254
Solyc03g025390.2.1	Retinol dehydrogenase 12 IPR002347 Glucose_ribitol dehydrogenase	salmon	0.970242
Solyc03g083070.1.1	Vesicle-associated membrane protein 7B IPR011012 Longin-like	salmon	0.970176
Solyc02g070400.2.1	Beta-1 3-galactosyltransferase-like protein IPR002659 Glycosyl transferase, family 31	salmon	0.970119
Solyc01g097590.2.1	Pseudouridine synthase IPR001656 Pseudouridine synthase, TruD	salmon	0.970045
Solyc05g055850.2.1	Homology to unknown gene (Fragment)	salmon	0.969989
Solyc09g090180.1.1	Light-dependent short hypocotyls 1 IPR006936 Protein of unknown function DUF640	salmon	0.969979
Solyc06g009950.1.1	Photosystem I P700 chlorophyll a apoprotein A2 IPR001280 Photosystem I psaA and psaB	salmon	0.969925
Solyc03g082660.2.1	Major facilitator superfamily domain containing protein 5 IPR008509 Protein of unknown function DUF791	salmon	0.969906
Solyc03g114590.2.1	Serine_threonine protein kinase IPR002290 Serine_threonine protein kinase	salmon	0.969896	kinase
Solyc06g061180.1.1	Abscisic acid receptor PYR1 IPR019587 Polyketide cyclase_dehydrase	salmon	0.969828
Solyc03g121570.2.1	Transmembrane 9 superfamily protein member 4	salmon	0.969813
Solyc07g053720.2.1	Tyrosine aminotransferase-like protein IPR005958 Tyrosine_nicotianamine aminotransferase	salmon	0.969679
Solyc08g029110.2.1	DUF52 domain-containing protein, related	salmon	0.96967
Solyc09g092390.2.1	Adenosylhomocysteinase IPR000043 S-adenosyl-L-homocysteine hydrolase	salmon	0.969663
Solyc12g007010.1.1	Cytosolic Fe-S cluster assembly factor NUBP2 homolog IPR019591 ATPase-like, ParA_MinD	salmon	0.969649
Solyc12g095860.1.1	Cell division protein kinase 2 IPR002290 Serine_threonine protein kinase	salmon	0.969649	kinase
Solyc08g077430.2.1	Glycine-rich protein	salmon	0.969582
Solyc01g101060.2.1	S-adenosylmethionine synthase IPR002133 S-adenosylmethionine synthetase	salmon	0.969581
Solyc11g017430.1.1	Homology to unknown gene IPR003690 Mitochodrial transcription termination factor-related	salmon	0.969553	TR
Solyc03g025730.2.1	Tubulin beta chain IPR002453 Beta tubulin	salmon	0.969549
Solyc09g092430.2.1	Selenium binding protein IPR008826 Selenium-binding protein	salmon	0.969546
Solyc12g038080.1.1	Photosystem II CP43 chlorophyll apoprotein IPR000932 Photosystem antenna protein-like	salmon	0.969455
Solyc02g072180.2.1	Ras-related protein Rab-25 IPR015595 Rab11-related	salmon	0.969447
Solyc07g049290.2.1	Nitrate transporter IPR000109 TGF-beta receptor, type I_II extracellular region	salmon	0.969438
Solyc11g066950.1.1	Stress responsive A_B barrel domain family protein IPR013097 Stress responsive alpha-beta barrel	salmon	0.969428
Solyc01g007520.2.1	Photosystem II reaction center protein H IPR001056 Photosystem II phosphoprotein PsbH	salmon	0.969412
Solyc03g120780.2.1	Ribosomal protein L37 IPR001569 Ribosomal protein L37e	salmon	0.969307
Solyc02g011990.1.1	Photosystem Q(B) protein IPR000484 Photosynthetic reaction centre, L_M	salmon	0.969275
Solyc07g063600.2.1	Chlorophyll a-b binding protein 13, chloroplastic IPR001344 Chlorophyll A-B binding protein	salmon	0.96927
Solyc01g007530.2.1	Cytochrome b6 IPR005797 Cytochrome b_b6, N-terminal	salmon	0.969265
Solyc01g097000.2.1	Beta-D-glucosidase IPR001764 Glycoside hydrolase, family 3, N-terminal	salmon	0.969195
Solyc04g081770.2.1	GDSL esterase_lipase At5g42170 IPR001087 Lipase, GDSL	salmon	0.969192
Solyc01g093990.2.1	Glyoxylate reductase_hydroxypyruvate reductase IPR006140 D-isomer specific 2-hydroxyacid dehydrogenase, NAD-binding	salmon	0.969167
Solyc12g057110.2.1	14-3-3 (Fragment) IPR000308 14-3-3 protein	salmon	0.969018
Solyc11g012110.1.1	60S ribosomal protein L6 IPR000915 Ribosomal protein L6E	salmon	0.969011
Solyc05g054330.2.1	Epoxide hydrolase IPR000639 Epoxide hydrolase-like	salmon	0.968936
Solyc10g047410.1.1	Photosystem II CP43 chlorophyll apoprotein IPR000932 Photosystem antenna protein-like	salmon	0.968896
Solyc01g101040.2.1	ATP-citrate lyase A-3 IPR016102 Succinyl-CoA synthetase-like	salmon	0.96888
Solyc01g059860.2.1	Kinase family protein IPR002290 Serine_threonine protein kinase	salmon	0.968862	kinase
Solyc05g017980.2.1	microtubule associated protein Type 1 IPR009768 Myosin II heavy chain-like	salmon	0.968841
Solyc05g008190.2.1	WD repeat protein 46 IPR012952 BING4, C-terminal	salmon	0.968835	E3 ligase
Solyc01g087870.2.1	Glucosamine--fructose-6-phosphate aminotransferase IPR005855 Glucosamine-fructose-6-phosphate aminotransferase, isomerising	salmon	0.968834
Solyc01g106330.2.1	Glutamyl-tRNA(Gln) amidotransferase subunit A IPR000120 Amidase signature enzyme	salmon	0.968773
Solyc06g083530.2.1	Vesicle-associated membrane protein 7B IPR001388 Synaptobrevin	salmon	0.968772
Solyc08g061800.2.1	Unknown Protein	salmon	0.968701
Solyc09g009020.2.1	Enolase IPR000941 Enolase	salmon	0.968662
Solyc04g076270.1.1	Chaperone protein dnaJ 49 IPR003095 Heat shock protein DnaJ	salmon	0.968654
Solyc02g020960.1.1	Photosystem I P700 chlorophyll a apoprotein A1 IPR001280 Photosystem I psaA and psaB	salmon	0.968615
Solyc12g099480.1.1	Bifunctional polymyxin resistance protein ArnA-binding domain	salmon	0.96849
Solyc06g008450.2.1	Cc-nbs-lrr, resistance protein	salmon	0.96844
Solyc10g049890.1.1	Phosphoglycerate dehydrogenase IPR015508 D-3-phosphogylcerate Dehydrogenase	salmon	0.968395
Solyc12g032980.1.1	Photosystem I P700 chlorophyll a apoprotein A2 IPR001280 Photosystem I psaA and psaB	salmon	0.968383
Solyc02g069450.2.1	Photosystem I reaction center subunit III IPR003666 Photosystem I reaction centre protein PsaF, subunit III	salmon	0.968367
Solyc01g066590.2.1	Dynein light chain 2 cytoplasmic IPR001372 Dynein light chain, type 1 and 2	salmon	0.968358
Solyc06g008160.2.1	Chloroplast FLU-like protein (Fragment) IPR011990 Tetratricopeptide-like helical	salmon	0.968349
Solyc11g071840.1.1	Calmodulin binding protein IPR000048 IQ calmodulin-binding region	salmon	0.968309
Solyc05g052600.2.1	Fructose-1 6-bisphosphatase class 1 IPR000146 Fructose-1,6-bisphosphatase IPR000719 Protein kinase, core	salmon	0.968294
Solyc06g071620.2.1	Related to ATP dependent RNA helicase IPR004179 Sec63 domain	salmon	0.96826
Solyc03g005190.2.1	Ferredoxin IPR010241 Ferredoxin (2Fe-2S), plant	salmon	0.968252
Solyc05g054320.2.1	Epoxide hydrolase IPR000639 Epoxide hydrolase-like	salmon	0.968245
Solyc06g083680.2.1	Photosystem I reaction center subunit IV A IPR008990 Electron transport accessory protein	salmon	0.96824
Solyc05g054910.2.1	SAC3_GANP domain-containing protein IPR005062 SAC3_GANP_Nin1_mts3_eIF-3 p25	salmon	0.968159
Solyc08g041710.2.1	Unknown Protein	salmon	0.968119
Solyc08g078690.2.1	Vesicle-associated membrane protein-associated protein IPR016763 Vesicle-associated membrane protein	salmon	0.968044
Solyc07g056540.2.1	L-lactate dehydrogenase IPR012133 Alpha-hydroxy acid dehydrogenase, FMN-dependent	salmon	0.968023
Solyc07g053480.2.1	Ras-related protein Rab-25 IPR015595 Rab11-related	salmon	0.967966
Solyc12g098490.1.1	Serine hydroxymethyltransferase IPR001085 Serine hydroxymethyltransferase	salmon	0.967897
Solyc07g005390.2.1	Aldehyde dehydrogenase IPR015590 Aldehyde dehydrogenase	salmon	0.967853
Solyc01g067930.2.1	Alpha-1 6-xylosyltransferase (Fragment) IPR008630 Galactosyl transferase	salmon	0.967851
Solyc05g006620.2.1	Tir-nbs-lrr, resistance protein	salmon	0.967845
Solyc08g005220.2.1	Plastid lipid-associated protein 3, chloroplastic IPR006843 PAP fibrillin	salmon	0.96766
Solyc11g011850.1.1	Galactosylgalactosylxylosylprotein 3-beta-glucuronosyltransferase 1 IPR005027 Glycosyl transferase, family 43	salmon	0.967642
Solyc07g042700.2.1	RNA-binding region RNP-1 (RNA recognition motif) Pyridoxal-dependent decarboxylase IPR012677 Nucleotide-binding, alpha-beta plait	salmon	0.967557
Solyc11g012730.1.1	Thioredoxin domain-containing protein 9 IPR012335 Thioredoxin fold	salmon	0.967557
Solyc04g071930.2.1	One helix protein 2	salmon	0.967514
Solyc09g007940.2.1	Adenosine kinase IPR001805 Adenosine kinase	salmon	0.967449
Solyc12g011450.1.1	Chlorophyll a-b binding protein 13, chloroplastic IPR001344 Chlorophyll A-B binding protein	salmon	0.967432
Solyc07g043480.1.1	UDP-glucose glucosyltransferase IPR002213 UDP-glucuronosyl_UDP-glucosyltransferase	salmon	0.967423
Solyc09g083080.2.1	Nucleolar protein 5 IPR002687 Pre-mRNA processing ribonucleoprotein, binding region	salmon	0.967386
Solyc07g063340.2.1	COSII_At1g13380 (Fragment) IPR009606 Protein of unknown function DUF1218	salmon	0.967344
Solyc02g067890.2.1	Dehydration-responsive protein-like IPR004159 Protein of unknown function DUF248, methyltransferase putative	salmon	0.967334
Solyc11g042640.1.1	Rieske (2Fe-2S) domain protein IPR017941 Rieske (2Fe-2S) iron-sulphur domain	salmon	0.967309
Solyc05g055880.2.1	Nucleolar protein 5 IPR002687 Pre-mRNA processing ribonucleoprotein, binding region	salmon	0.967295
Solyc01g091360.2.1	Homology to unknown gene IPR010865 Protein of unknown function DUF1499	salmon	0.967294
Solyc01g106580.2.1	Unknown Protein	salmon	0.967281
Solyc03g032210.2.1	Acyl-CoA synthetase_AMP-acid ligase II IPR000873 AMP-dependent synthetase and ligase	salmon	0.967239
Solyc05g051850.2.1	Inositol-3-phosphate synthase IPR002587 Myo-inositol-1-phosphate synthase	salmon	0.96711
Solyc07g017600.2.1	Pectinesterase IPR000070 Pectinesterase, catalytic	salmon	0.967104
Solyc02g079950.2.1	Oxygen-evolving enhancer protein 3 IPR008797 Photosystem II oxygen evolving complex protein PsbQ	salmon	0.967036
Solyc03g113240.2.1	Unknown Protein IPR009500 Protein of unknown function DUF1118	salmon	0.966927
Solyc01g059880.2.1	ATP citrate lyase a-subunit IPR016141 Citrate synthase-like, core	salmon	0.966796
Solyc03g120230.2.1	MAR-binding filament-like protein 1 IPR009053 Prefoldin	salmon	0.966791
Solyc12g010910.1.1	Lipase (Fragment) IPR002921 Lipase, class 3	salmon	0.96673
Solyc07g052400.2.1	Glutamate-gated kainate-type ion channel receptor subunit GluR5 IPR017103 Ionotropic glutamate-like receptor, plant	salmon	0.966727
Solyc09g014520.2.1	Chlorophyll a-b binding protein 6A, chloroplastic IPR001344 Chlorophyll A-B binding protein	salmon	0.966583
Solyc06g074670.2.1	Bifunctional polymyxin resistance arnA protein IPR001509 NAD-dependent epimerase_dehydratase	salmon	0.966542
Solyc05g052500.2.1	Dehydration-responsive family protein IPR004159 Protein of unknown function DUF248, methyltransferase putative	salmon	0.966537
Solyc06g005890.2.1	Unknown Protein IPR007750 Protein of unknown function DUF674	salmon	0.966519
Solyc10g085220.1.1	Mitochondrial carrier protein expressed IPR005199 Glycoside hydrolase family 79, N-terminal	salmon	0.966513
Solyc07g005600.2.1	Transmembrane 9 superfamily protein member 4	salmon	0.96644
Solyc08g016010.2.1	Ectonucleoside triphosphate diphosphohydrolase 5 IPR000407 Nucleoside phosphatase GDA1_CD39	salmon	0.966351
Solyc01g102610.2.1	Ferric reductase oxidase IPR013130 Ferric reductase-like transmembrane component, N-terminal	salmon	0.966345
Solyc03g025270.2.1	rRNA 2_apos-O-methyltransferase fibrillarin IPR000692 Fibrillarin	salmon	0.966326
Solyc03g111230.2.1	60S ribosomal protein L17 IPR018260 Ribosomal protein L22_L17, conserved site	salmon	0.966282
Solyc01g007460.2.1	30S ribosomal protein S18 chloroplastic IPR001648 Ribosomal protein S18	salmon	0.966257
Solyc02g090350.2.1	Cytochrome P450	salmon	0.966145
Solyc10g078920.1.1	Thioredoxin-like 5 IPR013766 Thioredoxin domain	salmon	0.966117
Solyc00g082150.2.1	Kinesin light chain IPR011990 Tetratricopeptide-like helical	salmon	0.966013
Solyc09g014980.2.1	Wiskott-Aldrich syndrome protein family member 2 IPR003124 Actin-binding WH2	salmon	0.966013
Solyc05g025810.2.1	Strictosidine synthase family protein IPR004141 Strictosidine synthase	salmon	0.96595
Solyc01g111260.2.1	Phosphatidylinositol-specific phospholipase c IPR017946 PLC-like phosphodiesterase, TIM beta_alpha-barrel domain	salmon	0.965948
Solyc08g016080.2.1	NAD-dependent epimerase_dehydratase-binding domain	salmon	0.965857
Solyc12g011280.1.1	Chlorophyll a-b binding protein 8, chloroplastic IPR001344 Chlorophyll A-B binding protein	salmon	0.965856
Solyc02g078640.2.1	Microtubule associated protein IPR011989 Armadillo-like helical	salmon	0.965854
Solyc12g096900.1.1	Tir, resistance protein fragment	salmon	0.965831
Solyc09g007250.2.1	60S ribosomal protein L4_L1 IPR002136 Ribosomal protein L4_L1e	salmon	0.965764
Solyc05g009000.2.1	Kinase family protein IPR011009 Protein kinase-like	salmon	0.965734
Solyc02g083810.2.1	Ferredoxin--NADP reductase IPR012146 Ferredoxin--NADP reductase	salmon	0.965647
Solyc01g097040.2.1	IFA-binding protein-like IPR007656 Protein of unknown function DUF593	salmon	0.965598
Solyc08g081180.2.1	Signal peptide peptidase IPR007369 Peptidase A22B, signal peptide peptidase	salmon	0.965586
Solyc01g105030.2.1	Chlorophyll a-b binding protein, chloroplastic IPR001344 Chlorophyll A-B binding protein	salmon	0.96557
Solyc12g014490.1.1	Microtubule-associated protein MAP65-1c IPR007145 MAP65_ASE1	salmon	0.965471
Solyc04g082640.2.1	Unknown Protein	salmon	0.965469
Solyc01g098020.2.1	Acetyltransferase GNAT family protein expressed IPR000182 GCN5-related N-acetyltransferase	salmon	0.965301
Solyc01g107410.2.1	PHD-finger family homeodomain protein (Fragment) IPR019787 Zinc finger, PHD-finger	salmon	0.965258	TF
Solyc10g081470.1.1	Peptidase M50 family protein IPR008915 Peptidase M50	salmon	0.965224
Solyc06g068960.1.1	Calmodulin IPR011992 EF-Hand type	salmon	0.965175
Solyc07g022900.2.1	Chlorophyll a-b binding protein 4, chloroplastic IPR001344 Chlorophyll A-B binding protein	salmon	0.965169
Solyc02g090100.1.1	Unknown Protein	salmon	0.965064
Solyc04g072520.1.1	Mitochondrial transcription termination factor family protein IPR003690 Mitochodrial transcription termination factor-related	salmon	0.964859	TR
Solyc03g008010.2.1	PPPDE peptidase domain-containing protein 1 IPR008580 Protein of unknown function DUF862, eukaryotic	salmon	0.96483
Solyc08g066750.2.1	Major facilitator superfamily domain containing protein 5 IPR008509 Protein of unknown function DUF791	salmon	0.96477
Solyc08g080030.2.1	Glyoxylate reductase IPR006140 D-isomer specific 2-hydroxyacid dehydrogenase, NAD-binding	salmon	0.964736
Solyc03g111390.2.1	Kelch domain-containing protein 4 IPR015915 Kelch-type beta propeller	salmon	0.964725
Solyc01g112060.2.1	NmrA family protein-binding domain	salmon	0.964708
Solyc05g009090.1.1	Receptor-like protein kinase IPR002290 Serine_threonine protein kinase	salmon	0.964702	kinase
Solyc08g082400.1.1	Genome sequencing data contig C313	salmon	0.964585
Solyc01g103910.1.1	Phospholipase D IPR011402 Phospholipase D, plant	salmon	0.964474
Solyc07g052640.2.1	Glycosyltransferase-like protein IPR006740 Protein of unknown function DUF604	salmon	0.964472
Solyc02g086940.2.1	FAM179B protein (Fragment) IPR016024 Armadillo-type fold	salmon	0.964419
Solyc01g091640.2.1	Dehydration responsive protein IPR004159 Protein of unknown function DUF248, methyltransferase putative	salmon	0.964304
Solyc05g008780.2.1	Proton pump interactor 1	salmon	0.9643
Solyc07g066070.2.1	Nucleic acid binding protein IPR004087 K Homology	salmon	0.964258
Solyc10g047240.1.1	Annexin IPR009118 Annexin, type plant	salmon	0.964233
Solyc01g005450.2.1	F-box protein family-like protein IPR001810 Cyclin-like F-box	salmon	0.964188
Solyc06g062500.2.1	60S ribosomal protein L28 IPR002672 Ribosomal protein L28e	salmon	0.964032
Solyc10g007670.2.1	Unknown Protein IPR001075 NIF system FeS cluster assembly, NifU, C-terminal	salmon	0.963874
Solyc01g081570.2.1	Carboxyl-terminal peptidase IPR004314 Protein of unknown function DUF239, plant	salmon	0.963857
Solyc05g020010.1.1	Photosystem I P700 chlorophyll a apoprotein A2 IPR001280 Photosystem I psaA and psaB	salmon	0.963849
Solyc01g007670.2.1	30S ribosomal protein S7 chloroplastic IPR005717 Ribosomal protein S7, bacterial-type	salmon	0.963838
Solyc01g007380.1.1	Apocytochrome f IPR002325 Cytochrome f	salmon	0.96378
Solyc12g099830.1.1	Receptor-like protein kinase 2 IPR002290 Serine_threonine protein kinase	salmon	0.963751	kinase
Solyc09g011240.2.1	Reductase 2 IPR020471 Aldo_keto reductase subgroup	salmon	0.963709
Solyc08g077240.2.1	Dehydration-responsive family protein IPR004159 Protein of unknown function DUF248, methyltransferase putative	salmon	0.963704
Solyc10g005870.2.1	Peptidyl-prolyl cis-trans isomerase IPR001179 Peptidyl-prolyl cis-trans isomerase, FKBP-type	salmon	0.963594
Solyc01g107590.2.1	Cinnamyl alcohol dehydrogenase IPR002085 Alcohol dehydrogenase superfamily, zinc-containing	salmon	0.963591
Solyc05g006230.1.1	Peroxidase IPR002016 Haem peroxidase, plant_fungal_bacterial	salmon	0.963579
Solyc01g066970.2.1	Flowering promoting factor-like 1 (Fragment)	salmon	0.963294
Solyc10g078390.1.1	Calcium-dependent protein kinase-like IPR002290 Serine_threonine protein kinase	salmon	0.963289	kinase
Solyc04g009030.2.1	Glyceraldehyde-3-phosphate dehydrogenase IPR000173 Glyceraldehyde 3-phosphate dehydrogenase	salmon	0.963181
Solyc01g087040.2.1	Thylakoid lumenal 19 kDa protein, chloroplastic IPR016123 Mog1_PsbP, alpha_beta_alpha sandwich	salmon	0.963132
Solyc02g065060.2.1	Short-chain dehydrogenase_reductase family protein IPR002347 Glucose_ribitol dehydrogenase	salmon	0.963118
Solyc02g084640.2.1	Aldehyde dehydrogenase-dependent IPR015590 Aldehyde dehydrogenase	salmon	0.962952
Solyc04g077780.2.1	LIM domain protein IPR001781 Zinc finger, LIM-type	salmon	0.962862	TF
Solyc07g008080.2.1	WD repeat-containing protein 11 IPR011046 WD40 repeat-like	salmon	0.962743
Solyc02g032490.2.1	Unknown Protein	salmon	0.96267
Solyc08g082390.2.1	Unknown Protein	salmon	0.962584
Solyc03g082960.2.1	Serine_threonine phosphatase family protein IPR015655 Protein phosphatase 2C	salmon	0.962551	phosphatase
Solyc12g099560.1.1	Arginine N-methyltransferase family protein	salmon	0.962504
Solyc04g056630.2.1	CBS domain containing protein-like IPR000644 Cystathionine beta-synthase, core	salmon	0.962494
Solyc07g041080.2.1	WD repeat-containing protein 61 IPR020472 G-protein beta WD-40 repeat, region	salmon	0.962485	E3 ligase
Solyc07g007110.2.1	Peptidyl-prolyl cis-trans isomerase IPR002130 Peptidyl-prolyl cis-trans isomerase, cyclophilin-type	salmon	0.962477
Solyc10g008740.2.1	Magnesium chelatase ATPase subunit I IPR011775 Magnesium chelatase, ATPase subunit I	salmon	0.962261
Solyc04g077160.1.1	Unknown Protein	salmon	0.962208
Solyc11g007690.1.1	Pyruvate kinase IPR001697 Pyruvate kinase	salmon	0.962035
Solyc12g089280.1.1	5_apos-3_apos exoribonuclease 2 IPR017151 5-3 exoribonuclease 2	salmon	0.962015
Solyc06g072160.2.1	Alcohol dehydrogenase 1 IPR002085 Alcohol dehydrogenase superfamily, zinc-containing	salmon	0.962014
Solyc02g081810.2.1	tRNA pseudouridine synthase B IPR004802 Pseudouridine synthase, putative	salmon	0.96189
Solyc01g111280.2.1	Cold shock protein-1 IPR002059 Cold-shock protein, DNA-binding	salmon	0.961881	TF
Solyc02g071190.2.1	Carboxyl-terminal-processing protease IPR004447 Peptidase S41A, C-terminal protease	salmon	0.961866
Solyc05g005880.2.1	30S ribosomal protein S13 IPR019980 Ribosomal protein S13, bacterial-type	salmon	0.961805
Solyc03g096980.1.1	Cytochrome P450	salmon	0.961677
Solyc03g119310.2.1	Unknown Protein	salmon	0.961623
Solyc02g083970.1.1	Chromosome 18 contig 1 DNA sequence	salmon	0.961619
Solyc04g015830.2.1	Actin-binding protein gelsolin IPR007122 Gelsolin	salmon	0.961615
Solyc12g096760.1.1	Alcohol dehydrogenase zinc-containing IPR002085 Alcohol dehydrogenase superfamily, zinc-containing	salmon	0.961539
Solyc11g072820.1.1	Kinesin-5 IPR001752 Kinesin, motor region	salmon	0.961516
Solyc03g120680.2.1	Glyoxylate reductase IPR006140 D-isomer specific 2-hydroxyacid dehydrogenase, NAD-binding	salmon	0.961448
Solyc02g079020.2.1	AP2 domain-containing transcription factor IPR003340 Transcriptional factor B3	salmon	0.961416	TF
Solyc04g015270.2.1	Glycosyltransferase IPR002495 Glycosyl transferase, family 8	salmon	0.961372
Solyc09g011140.2.1	Tropinone reductase I IPR002347 Glucose_ribitol dehydrogenase	salmon	0.9612
Solyc12g014180.1.1	Malate dehydrogenase IPR010097 Malate dehydrogenase, NAD-dependent, eukaryotes and gamma proteobacteria	salmon	0.961146
Solyc12g095940.1.1	Os03g0701550 protein (Fragment) IPR013885 Protein of unknown function DUF1764, eukaryotic	salmon	0.961105
Solyc11g066920.1.1	Pentatricopeptide repeat-containing protein IPR002885 Pentatricopeptide repeat	salmon	0.961098
Solyc05g006220.2.1	IAA-amino acid hydrolase IPR017439 Peptidase M20D, mername-AA028_carboxypeptidase Ss1	salmon	0.960948
Solyc01g094800.2.1	Chromodomain-helicase-DNA-binding protein 1 IPR000330 SNF2-related	salmon	0.960757	TR
Solyc01g080240.2.1	Mitogen-activated protein kinase 16 IPR002290 Serine_threonine protein kinase	salmon	0.960708	kinase
Solyc03g121180.2.1	GDSL esterase_lipase At5g22810 IPR001087 Lipase, GDSL	salmon	0.960708
Solyc08g029050.2.1	WD-repeat protein IPR017986 WD40 repeat, region	salmon	0.960676	E3 ligase
Solyc06g083340.2.1	Wound-induced basic protein IPR012643 Wound-inducible basic	salmon	0.960555
Solyc07g007870.2.1	NADH flavin oxidoreductase_12-oxophytodienoate reductase IPR001155 NADH:flavin oxidoreductase_NADH oxidase, N-terminal	salmon	0.960519
Solyc03g082890.2.1	Pentapeptide repeat protein IPR001646 Pentapeptide repeat	salmon	0.960324
Solyc05g050430.1.1	Cc-nbs-lrr, resistance protein	salmon	0.960262
Solyc10g083860.1.1	UDP-glucosyltransferase family 1 protein IPR002213 UDP-glucuronosyl_UDP-glucosyltransferase	salmon	0.96025
Solyc02g069670.2.1	Alpha-glucosidase 1 IPR000322 Glycoside hydrolase, family 31	salmon	0.9602
Solyc07g064160.2.1	Thiazole biosynthetic enzyme IPR002922 Thiamine biosynthesis Thi4 protein	salmon	0.960065
Solyc08g006640.2.1	Processive diacylglycerol glucosyltransferase IPR009695 Monogalactosyldiacylglycerol synthase	salmon	0.959938
Solyc05g013380.2.1	Alanine aminotransferase 2 IPR004839 Aminotransferase, class I and II	salmon	0.959918
Solyc05g012440.2.1	Cytochrome c oxidase assembly protein ctaG IPR007533 Cytochrome c oxidase assembly protein CtaG_Cox11	salmon	0.959879
Solyc06g083310.2.1	Glycosyltransferase IPR002495 Glycosyl transferase, family 8	salmon	0.959837
Solyc12g096400.1.1	Genomic DNA chromosome 5 P1 clone MXM12 IPR012417 Calmodulin-binding, plant	salmon	0.959788
Solyc01g106340.2.1	Glutamyl-tRNA(Gln) amidotransferase subunit A IPR000120 Amidase signature enzyme	salmon	0.959625
Solyc06g066640.2.1	Photosystem I reaction center subunit VI-1, chloroplastic IPR004928 Photosystem I reaction centre subunit VI	salmon	0.95962
Solyc09g075430.2.1	Ribosomal protein L19 IPR000196 Ribosomal protein L19_L19e	salmon	0.959583
Solyc03g053110.2.1	Rhodanese-like family protein-like protein (Fragment) IPR001763 Rhodanese-like	salmon	0.959436
Solyc02g070260.2.1	Protein phosphatase 1 regulatory subunit 7 IPR001611 Leucine-rich repeat	salmon	0.959432
Solyc07g008900.2.1	Subtilisin-like serine protease IPR015500 Peptidase S8, subtilisin-related	salmon	0.959374
Solyc06g071910.2.1	3-oxoacyl-reductase reductase	salmon	0.959341
Solyc09g097910.2.1	Polyribonucleotide nucleotidyltransferase IPR003029 Ribosomal protein S1, RNA binding domain	salmon	0.959328
Solyc06g073790.2.1	40S ribosomal protein S11 IPR000266 Ribosomal protein S17	salmon	0.959285
Solyc04g064670.2.1	Thylakoid lumenal 19 kDa protein, chloroplastic IPR016123 Mog1_PsbP, alpha_beta_alpha sandwich	salmon	0.959263
Solyc03g007180.1.1	Unknown Protein	salmon	0.95926
Solyc05g054420.2.1	X1 (Fragment) IPR005380 Region of unknown function XS	salmon	0.95926
Solyc01g109180.2.1	Long-chain-fatty-acid-CoA ligase IPR000873 AMP-dependent synthetase and ligase	salmon	0.95924
Solyc05g008900.2.1	COSII_At1g13380 (Fragment) IPR009606 Protein of unknown function DUF1218	salmon	0.959115
Solyc02g079640.2.1	Serine_threonine-protein kinase receptor IPR000858 S-locus glycoprotein	salmon	0.959081	kinase
Solyc01g008530.2.1	Cinnamoyl CoA reductase-like protein-binding domain	salmon	0.958801
Solyc02g069460.2.1	Photosystem I reaction center subunit III IPR003666 Photosystem I reaction centre protein PsaF, subunit III	salmon	0.958774
Solyc10g008770.2.1	NUDIX hydrolase IPR000086 NUDIX hydrolase domain	salmon	0.958707
Solyc05g005180.2.1	Naphthoate synthase IPR010198 Naphthoate synthase	salmon	0.95869
Solyc11g007990.1.1	Malate dehydrogenase IPR011273 Malate dehydrogenase, NADP-dependent, plants	salmon	0.958685
Solyc05g026240.1.1	LRR receptor-like serine_threonine-protein kinase, RLP	salmon	0.958634
Solyc02g087360.2.1	Paired amphipathic helix protein SIN3 IPR013194 Histone deacetylase interacting	salmon	0.958622	TR
Solyc01g088480.2.1	Adenylate kinase IPR006266 UMP-CMP kinase	salmon	0.958389
Solyc06g035920.2.1	Remorin 1 IPR005516 Remorin, C-terminal region	salmon	0.95834
Solyc12g015690.1.1	Fasciclin-like arabinogalactan protein 10 IPR000782 FAS1 domain	salmon	0.958269
Solyc02g036320.1.1	Photosystem I P700 chlorophyll a apoprotein IPR001280 Photosystem I psaA and psaB	salmon	0.958157
Solyc06g054260.1.1	Photosystem I reaction center subunit II IPR003685 Photosystem I protein PsaD	salmon	0.958155
Solyc10g005620.2.1	FAD dependent oxidoreductase IPR002937 Amine oxidase	salmon	0.958131
Solyc03g115020.2.1	Unknown Protein IPR009500 Protein of unknown function DUF1118	salmon	0.958104
Solyc10g006350.2.1	Microtubule-associated protein TORTIFOLIA1 IPR011989 Armadillo-like helical	salmon	0.958052
Solyc06g009940.1.1	Photosystem I P700 chlorophyll a apoprotein A1 IPR001280 Photosystem I psaA and psaB	salmon	0.958041
Solyc03g044370.2.1	OTU domain containing protein IPR003323 Ovarian tumour, otubain	salmon	0.95801
Solyc10g051110.1.1	NAD dependent epimerase_dehydratase family protein-binding domain	salmon	0.957984
Solyc01g007290.1.1	NAD(P)H-quinone oxidoreductase subunit J IPR020396 NADH:ubiquinone oxidoreductase, 30 kDa subunit, conserved site IPR001268 NADH:ubiquinone oxidoreductase, 30 kDa subunit	salmon	0.957979
Solyc04g007540.1.1	Multidrug resistance protein mdtK IPR015521 MATE family transporter related protein	salmon	0.95766
Solyc02g020940.2.1	Glyceraldehyde-3-phosphate dehydrogenase IPR000173 Glyceraldehyde 3-phosphate dehydrogenase	salmon	0.957594
Solyc12g006520.1.1	Cycloartenol synthase IPR018333 Squalene cyclase	salmon	0.957478
Solyc03g117690.2.1	Aspartic proteinase nepenthesin-1 IPR001461 Peptidase A1	salmon	0.957473
Solyc08g081150.2.1	GMP synthase IPR001674 GMP synthase, C-terminal	salmon	0.957461
Solyc03g114320.2.1	Kinesin light chain IPR011990 Tetratricopeptide-like helical	salmon	0.957431
Solyc09g092550.2.1	Hypothetical salt-inducible protein (Fragment)	salmon	0.957382
Solyc08g083310.2.1	Glucan endo-1 3-beta-glucosidase 7 IPR000490 Glycoside hydrolase, family 17	salmon	0.957357
Solyc10g055450.1.1	Ubiquitin-protein ligase 4 IPR000569 HECT	salmon	0.957237	E3 ligase
Solyc01g010640.2.1	Uncharacterized membrane protein IPR001395 Aldo_keto reductase	salmon	0.957073
Solyc08g076620.1.1	Xylanase inhibitor (Fragment) IPR001461 Peptidase A1	salmon	0.95704
Solyc10g086010.1.1	60S ribosomal protein L4_L1 IPR002136 Ribosomal protein L4_L1e	salmon	0.957028
Solyc07g005940.2.1	Vacuolar ATPase subunit H protein IPR004908 ATPase, V1 complex, subunit H	salmon	0.957003
Solyc01g079240.2.1	Long-chain-fatty-acid--CoA ligase family protein IPR000873 AMP-dependent synthetase and ligase	salmon	0.956938
Solyc04g072030.1.1	Interferon-induced GTP-binding protein Mx (Fragment) IPR015577 Interferon-induced Mx protein	salmon	0.956905
Solyc10g084690.1.1	ADP-ribosylation factor GTPase activating protein 1 IPR001164 Arf GTPase activating protein	salmon	0.956872
Solyc04g073970.2.1	cDNA clone J033025P19 full insert sequence	salmon	0.95687
Solyc10g017600.2.1	Glycosyltransferase IPR002495 Glycosyl transferase, family 8	salmon	0.956867
Solyc04g080180.1.1	Uncharacterized membrane protein At1g75140 IPR011044 Quinoprotein amine dehydrogenase, beta chain-like	salmon	0.956843
Solyc04g081230.2.1	L(3)82Fd isoform G IPR006571 TLDc	salmon	0.95683
Solyc10g006230.2.1	Chlorophyll a-b binding protein 7, chloroplastic IPR001344 Chlorophyll A-B binding protein	salmon	0.956764
Solyc01g108890.2.1	Potential GTPase activation protein	salmon	0.956753
Solyc11g062360.1.1	Sugar transporter superfamily	salmon	0.956659
Solyc12g010970.1.1	Alcohol dehydrogenase-like protein IPR002085 Alcohol dehydrogenase superfamily, zinc-containing	salmon	0.956637
Solyc12g009270.1.1	Pectinesterase IPR006501 Pectinesterase inhibitor	salmon	0.956597
Solyc06g075800.1.1	Histone H2B IPR000558 Histone H2B	salmon	0.956512
Solyc12g021340.1.1	Rhodanese-like family protein-like protein (Fragment) IPR001763 Rhodanese-like	salmon	0.956437
Solyc05g054040.2.1	Transmembrane 9 superfamily protein member 1	salmon	0.956394
Solyc12g098950.1.1	Novel plant SNARE 11 IPR000727 Target SNARE coiled-coil region	salmon	0.95637
Solyc03g083210.2.1	At5g24280 (Fragment)	salmon	0.956316	E3 ligase
Solyc04g009540.1.1	50S ribosomal protein L10 IPR001790 Ribosomal protein L10	salmon	0.956223
Solyc08g006030.2.1	Unknown Protein	salmon	0.95617
Solyc07g005820.2.1	heat shock protein IPR013126 Heat shock protein 70	salmon	0.956165
Solyc02g081460.2.1	Gamma-tubulin complex component 2 IPR007259 Spc97_Spc98	salmon	0.956132
Solyc00g019740.1.1	ATPase subunit 8 IPR003319 ATPase, F0 complex, subunit 8, mitochondrial, plant	salmon	0.955875
Solyc11g012660.1.1	microtubule associated protein Type 5 IPR009768 Myosin II heavy chain-like	salmon	0.955856
Solyc01g095400.2.1	Kelch-like protein 6 IPR013089 Kelch related	salmon	0.955769	E3 ligase
Solyc02g014310.2.1	Polyadenylate-binding protein IPR012677 Nucleotide-binding, alpha-beta plait	salmon	0.955757
Solyc08g008670.2.1	Phosphomannomutase 1	salmon	0.955671
Solyc10g007690.2.1	Chlorophyll a-b binding protein 8, chloroplastic IPR001344 Chlorophyll A-B binding protein	salmon	0.955537
Solyc10g085680.1.1	Protein kinase IPR002290 Serine_threonine protein kinase	salmon	0.955497	kinase
Solyc11g065930.1.1	Xanthine dehydrogenase_oxidase IPR016208 Aldehyde oxidase_xanthine dehydrogenase	salmon	0.955389
Solyc03g111170.2.1	4-coumarate-coa ligase IPR000873 AMP-dependent synthetase and ligase	salmon	0.955238
Solyc01g091370.2.1	AT-hook motif nuclear localized protein 1 IPR005175 Protein of unknown function DUF296	salmon	0.955185
Solyc06g048590.2.1	Transmembrane protein IPR009637 Transmembrane receptor, eukaryota	salmon	0.955131
Solyc06g071070.1.1	Short-chain dehydrogenase_reductase family protein IPR002347 Glucose_ribitol dehydrogenase	salmon	0.95513
Solyc02g069770.2.1	Guanine nucleotide-binding protein subunit beta-like protein IPR020472 G-protein beta WD-40 repeat, region	salmon	0.95505	E3 ligase
Solyc03g119140.2.1	Serine_threonine-protein kinase B-raf IPR002290 Serine_threonine protein kinase	salmon	0.954987	kinase
Solyc08g013670.2.1	Photosystem I reaction center subunit IPR008796 Photosystem I reaction centre subunit N	salmon	0.954781
Solyc10g078660.1.1	60S ribosomal protein L24 IPR000988 Ribosomal protein L24e	salmon	0.954759
Solyc07g066150.1.1	Photosystem I reaction center subunit V IPR017494 Photosystem I reaction center, PsaG, plant	salmon	0.95473
Solyc02g091880.2.1	Cytochrome c oxidase subunit VIa family protein expressed IPR001349 Cytochrome c oxidase, subunit VIa	salmon	0.954702
Solyc01g067720.2.1	Vesicle-associated membrane protein-associated protein IPR000535 Major sperm protein	salmon	0.954619
Solyc10g006340.2.1	Serine_threonine-protein kinase IPR002290 Serine_threonine protein kinase	salmon	0.954533	kinase
Solyc05g054070.2.1	60S ribosomal protein L6 IPR000915 Ribosomal protein L6E	salmon	0.954317
Solyc06g069860.2.1	60S ribosomal protein L34 IPR008195 Ribosomal protein L34e	salmon	0.954225
Solyc06g065950.2.1	Vesicle-associated membrane protein 7C IPR001388 Synaptobrevin	salmon	0.953985
Solyc10g083970.1.1	S-adenosylmethionine synthase IPR002133 S-adenosylmethionine synthetase	salmon	0.953915
Solyc12g055720.1.1	Receptor like kinase, RLK	salmon	0.953868	kinase
Solyc03g114500.2.1	Enolase IPR000941 Enolase	salmon	0.953859
Solyc01g067630.2.1	MRNA complete cds clone RAFL24-13-K22	salmon	0.953742
Solyc09g075290.2.1	Ribosomal protein L18 IPR000039 Ribosomal protein L18e	salmon	0.953655
Solyc01g111750.2.1	Heat shock protein DnaJ domain protein	salmon	0.953625
Solyc02g086830.2.1	Protease Do-like (S2 serine-type protease) IPR001254 Peptidase S1 and S6, chymotrypsin_Hap	salmon	0.953446
Solyc06g005900.2.1	Unknown Protein IPR007750 Protein of unknown function DUF674	salmon	0.95343
Solyc05g005930.1.1	UDP-glucosyltransferase IPR002213 UDP-glucuronosyl_UDP-glucosyltransferase	salmon	0.953415
Solyc01g079340.2.1	Receptor-like kinase IPR002290 Serine_threonine protein kinase	salmon	0.953406	kinase
Solyc09g098240.2.1	Importin-7 (Imp7) (Ran-binding protein 7) (RanBP7) IPR011989 Armadillo-like helical	salmon	0.953381
Solyc03g059170.2.1	Unknown Protein	salmon	0.953227
Solyc04g010190.1.1	Immunophilin-like	salmon	0.953175
Solyc12g013580.1.1	Peptidyl-prolyl cis-trans isomerase cyclophilin-type IPR002130 Peptidyl-prolyl cis-trans isomerase, cyclophilin-type	salmon	0.953109
Solyc03g119150.2.1	Peptidyl-prolyl cis-trans isomerase IPR001179 Peptidyl-prolyl cis-trans isomerase, FKBP-type	salmon	0.953034
Solyc07g055130.2.1	Kinase family protein IPR002290 Serine_threonine protein kinase	salmon	0.953007	kinase
Solyc08g080850.2.1	Serine_threonine-protein kinase RIO1 IPR017407 Serine_threonine-protein kinase Rio1	salmon	0.952991	kinase
Solyc02g081980.2.1	Ectonucleoside triphosphate diphosphohydrolase 6 IPR000407 Nucleoside phosphatase GDA1_CD39	salmon	0.952991
Solyc07g066230.2.1	Receptor like kinase, RLK	salmon	0.952786	kinase
Solyc09g091820.2.1	AT3g24160_MUJ8_16	salmon	0.952708
Solyc06g060880.2.1	Monooxygenase FAD-binding protein IPR003042 Aromatic-ring hydroxylase-like	salmon	0.95268
Solyc04g054990.2.1	Lipoxygenase homology domain-containing protein 1 IPR001024 Lipoxygenase, LH2	salmon	0.952447
Solyc04g081870.2.1	Expansin IPR002963 Expansin	salmon	0.952096
Solyc06g083820.2.1	60 ribosomal protein L14 IPR002784 Ribosomal protein L14	salmon	0.95203
Solyc02g068320.2.1	2-oxoglutarate-dependent dioxygenase IPR005123 Oxoglutarate and iron-dependent oxygenase	salmon	0.951963
Solyc05g050120.2.1	Malic enzyme IPR012302 Malic enzyme, NAD-binding	salmon	0.951949
Solyc10g085020.1.1	Tubulin beta chain IPR002453 Beta tubulin	salmon	0.951764
Solyc08g080680.2.1	Elicitor-responsive protein 3 IPR018029 C2 membrane targeting protein	salmon	0.951699
Solyc03g079920.2.1	WD-repeat protein IPR017986 WD40 repeat, region	salmon	0.951661	E3 ligase
Solyc06g082940.2.1	Photosystem I reaction center subunit XI IPR003757 Photosystem I reaction centre, subunit XI PsaL	salmon	0.951661
Solyc02g080500.2.1	Uncharacterized GPI-anchored protein At1g61900	salmon	0.951542
Solyc01g105050.2.1	Chlorophyll a-b binding protein, chloroplastic IPR001344 Chlorophyll A-B binding protein	salmon	0.951354
Solyc07g014640.2.1	Galactokinase-like protein IPR000705 Galactokinase	salmon	0.951276
Solyc08g059760.2.1	Peroxidase 40 IPR002207 Plant ascorbate peroxidase	salmon	0.951257
Solyc10g048030.1.1	Major latex-like protein IPR000916 Bet v I allergen	salmon	0.951133
Solyc05g006440.2.1	Homology to unknown gene	salmon	0.951086
Solyc09g066120.2.1	Nucleic acid binding protein IPR018111 K Homology, type 1, subgroup	salmon	0.951085
Solyc06g009210.2.1	Ribosomal protein L19 IPR000196 Ribosomal protein L19_L19e	salmon	0.951029
Solyc01g111360.2.1	Peptidyl-prolyl cis-trans isomerase IPR002130 Peptidyl-prolyl cis-trans isomerase, cyclophilin-type	salmon	0.950942
Solyc05g056050.2.1	Chlorophyll a-b binding protein 6A, chloroplastic IPR001344 Chlorophyll A-B binding protein	salmon	0.950925
Solyc03g096460.2.1	Lipoxygenase homology domain-containing protein 1 IPR001024 Lipoxygenase, LH2	salmon	0.950862
Solyc06g071550.2.1	Anthranilate phosphoribosyltransferase IPR005940 Anthranilate phosphoribosyl transferase	salmon	0.950858
Solyc02g087760.2.1	Calmodulin binding protein IPR000048 IQ calmodulin-binding region	salmon	0.950778
Solyc12g088820.1.1	Serine_threonine-protein kinase 38 IPR002290 Serine_threonine protein kinase	salmon	0.950755	kinase
Solyc03g007760.2.1	Cell division protease ftsH IPR003959 ATPase, AAA-type, core	salmon	0.950678
Solyc04g050950.2.1	Major latex-like protein IPR000916 Bet v I allergen	salmon	0.950502
Solyc03g013240.2.1	Homology to unknown gene	salmon	0.950489
Solyc12g098330.1.1	60S ribosomal protein L13a-like protein IPR005755 Ribosomal protein L13, eukaryotic_archaeal	salmon	0.950229
Solyc09g007410.2.1	Calmodulin-binding protein IPR000048 IQ calmodulin-binding region	salmon	0.950227
Solyc09g005460.1.1	3-phosphoshikimate 1-carboxyvinyltransferase IPR001986 3-phosphoshikimate 1-carboxyvinyltransferase, core	salmon	0.94986
Solyc07g009460.2.1	Icc family phosphohydrolase IPR011230 Phosphoesterase At2g46880	salmon	0.949843
Solyc01g107910.2.1	Caffeoyl CoA 3-O-methyltransferase IPR002935 O-methyltransferase, family 3	salmon	0.949798
Solyc01g104900.2.1	NAC domain protein IPR003441 protein	salmon	0.949678	TF
Solyc10g005820.1.1	Farnesyl pyrophosphate synthase IPR008949 Terpenoid synthase	salmon	0.949634
Solyc08g063000.2.1	Nucleosome assembly protein 1-like protein 2	salmon	0.94962
Solyc12g056900.1.1	Membrane-anchored ubiquitin-fold protein 2 IPR017000 Membrane-anchored ubiquitin-fold protein, HCG-1	salmon	0.949402
Solyc01g088150.2.1	Glycerol-3-phosphate dehydrogenase-like protein IPR006168 NAD-dependent glycerol-3-phosphate dehydrogenase	salmon	0.949329
Solyc10g007030.1.1	Genomic DNA chromosome 3 TAC clone K7L4	salmon	0.949315
Solyc07g053660.2.1	WD repeat protein IPR020472 G-protein beta WD-40 repeat, region	salmon	0.949311	E3 ligase
Solyc03g115900.2.1	Chlorophyll a-b binding protein P4, chloroplastic IPR001344 Chlorophyll A-B binding protein	salmon	0.949229
Solyc02g094350.2.1	Membrane-anchored ubiquitin-fold protein 2 IPR017000 Membrane-anchored ubiquitin-fold protein, HCG-1	salmon	0.949125
Solyc10g078960.1.1	60S ribosomal protein L21-like protein IPR001147 Ribosomal protein L21e	salmon	0.949082
Solyc06g051210.2.1	Bromodomain-containing protein IPR001487 Bromodomain	salmon	0.949037
Solyc04g005320.2.1	MADS-box transcription factor IPR002100 Transcription factor, MADS-box	salmon	0.948927	TF
Solyc08g065260.2.1	Ycf36 protein IPR009631 Protein of unknown function DUF1230	salmon	0.948831
Solyc02g071120.2.1	CAS1 domain containing 1 IPR012419 Cas1p-like	salmon	0.94881
Solyc10g076700.1.1	Rhodanese-like family protein-like protein (Fragment) IPR001763 Rhodanese-like	salmon	0.948756
Solyc06g074790.1.1	Histone H2B IPR000558 Histone H2B	salmon	0.948656
Solyc08g014370.1.1	CHP-rich zinc finger protein-like IPR011424 C1-like	salmon	0.948633
Solyc01g097310.2.1	Sec-independent protein translocase protein tatA_E homolog IPR006312 Twin-arginine translocation protein TatA_E	salmon	0.948446
Solyc08g083320.2.1	Granule-bound starch synthase IPR011835 Glycogen_starch synthases, ADP-glucose type	salmon	0.948398
Solyc01g006020.2.1	At3g32930-like protein (Fragment)	salmon	0.948374
Solyc09g090190.2.1	Dehydration-responsive protein-like IPR004159 Protein of unknown function DUF248, methyltransferase putative	salmon	0.948317
Solyc12g095820.1.1	Thioredoxin-related transmembrane protein 2 IPR012336 Thioredoxin-like fold	salmon	0.948231
Solyc01g110160.2.1	Chromosome 11 contig 1 DNA sequence	salmon	0.948197
Solyc11g027830.1.1	Unknown Protein IPR003111 Peptidase S16, lon N-terminal	salmon	0.947883
Solyc07g049360.2.1	Small ubiquitin-related modifier 2 IPR000626 Ubiquitin	salmon	0.947865
Solyc09g009140.2.1	Gamma-tubulin complex component 3 IPR015697 Gamma tubulin complex protein 3	salmon	0.947828
Solyc08g067090.2.1	Peptidyl-prolyl cis-trans isomerase IPR002130 Peptidyl-prolyl cis-trans isomerase, cyclophilin-type	salmon	0.947817
Solyc04g079100.2.1	Lipin family protein IPR013209 LNS2, Lipin_Ned1_Smp2	salmon	0.947773
Solyc01g097390.2.1	Aldo_keto reductase family protein IPR001395 Aldo_keto reductase	salmon	0.947642
Solyc09g008280.1.1	S-adenosylmethionine synthase IPR002133 S-adenosylmethionine synthetase	salmon	0.947403
Solyc07g066610.2.1	Phosphoglycerate kinase IPR001576 Phosphoglycerate kinase	salmon	0.947398
Solyc07g014650.2.1	ADP-ribosylation factor IPR006688 ADP-ribosylation factor	salmon	0.947217
Solyc07g061950.2.1	Integral membrane single C2 domain protein IPR018029 C2 membrane targeting protein	salmon	0.947169
[truncated: 366 more rows]

## Sheet: Phosphopeptide hubs
Table S5B Hub phosphopeptides identified from the phosphoproteome
Accession_phos	Accession_psite	phospep	Accession_protein	Description	Module	kME in the assigned module	Categories
Phos24693	Solyc03g005390.2.1_S254	LAGASPVSGSGAASWFLAS#PTIGSK	Solyc03g005390.2.1	Magnesium transporter MRS2-I IPR002523 Mg2+ transporter protein, CorA-like	antiquewhite4	0.988997
Phos17491	Solyc10g055630.1.1_S276;S279	ALGS#FRS#NQTN	Solyc10g055630.1.1	Aquaporin IPR012269 Aquaporin	antiquewhite4	0.981088
Phos1641	Solyc06g062790.2.1_S349;S358	S#TGLNFNAGS#LLK	Solyc06g062790.2.1	Casein kinase I-like IPR002290 Serine_threonine protein kinase	antiquewhite4	0.977826	kinase
Phos24489	Solyc12g017910.1.1_S664	SVQSGS#TLLVSEEDYGITNSIQSSK	Solyc12g017910.1.1	Potassium transporter IPR018519 Potassium uptake protein, kup IPR003855 K+ potassium transporter	antiquewhite4	0.973479
Phos1972	Solyc03g119640.2.1_S462	SQS#ETVINIDSILASK	Solyc03g119640.2.1	Aluminum-activated malate transporter-like IPR006214 Uncharacterised protein family UPF0005	antiquewhite4	0.972469
Phos20949	Solyc10g054030.1.1_S30;S34	QS#PTWS#FR	Solyc10g054030.1.1	AT2G21500 protein (Fragment) IPR018957 Zinc finger, C3HC4 RING-type	antiquewhite4	0.96677	E3 ligase
Phos13878	Solyc10g074970.1.1_S399	VISDS#GTK	Solyc10g074970.1.1	Transmembrane protein IPR009637 Transmembrane receptor, eukaryota	antiquewhite4	0.965381
Phos4921	Solyc01g008320.2.1_S804	DKDGEDEGSQES#QEIEER	Solyc01g008320.2.1	DDHD domain containing 1 IPR004177 DDHD	antiquewhite4	0.964663
Phos23826	Solyc09g014770.2.1_S150	SPVASASAFESIEGS#DEEDNITDTTK	Solyc09g014770.2.1	AMP deaminase IPR006329 AMP deaminase	antiquewhite4	0.96185
Phos25793	Solyc09g014770.2.1_S140	SPVAS#ASAFESIEGSDEEDNITDTTK	Solyc09g014770.2.1	AMP deaminase IPR006329 AMP deaminase	antiquewhite4	0.959171
Phos26175	Solyc10g008950.2.1_S1009;S1019;T1022	YTSPEDGGS#VFRGEDDGHS#QQT#NGEDYTK	Solyc10g008950.2.1	Guanylate-binding protein 10 IPR015894 Guanylate-binding protein, N-terminal	antiquewhite4	0.958971
Phos14596	Solyc03g115370.2.1_S332	LISIPS#FK	Solyc03g115370.2.1	Diacylglycerol kinase 1 IPR000756 Diacylglycerol kinase accessory region	antiquewhite4	0.957482
Phos27187	Solyc09g014770.2.1_S146	SPVASASAFES#IEGSDEEDNITDTTK	Solyc09g014770.2.1	AMP deaminase IPR006329 AMP deaminase	antiquewhite4	0.95447
Phos1648	Solyc08g062670.2.1_S519	GTSGEIDTDMITSTGCAIS#P	Solyc08g062670.2.1	Serine_threonine-protein kinase 38 IPR002290 Serine_threonine protein kinase	antiquewhite4	0.954129	kinase
Phos31386	Solyc06g009970.2.1_S175	EVS#SYLK	Solyc06g009970.2.1	Elongation factor 1-alpha IPR004539 Translation elongation factor EF1A, eukaryotic and archaeal IPR000795 Protein synthesis factor, GTP-binding	antiquewhite4	0.953744
Phos14843	Solyc11g017000.1.1_S91;S94	VLS#NKS#ISAR	Solyc11g017000.1.1	Os01g0873900 protein (Fragment) IPR007700 Protein of unknown function DUF668	antiquewhite4	0.952929
Phos27287	Solyc10g005040.2.1_S21	IPNESVGYPQKPS#PIAISSNDPSR	Solyc10g005040.2.1	Harpin-induced protein-like (Fragment) IPR010847 Harpin-induced 1	antiquewhite4	0.952808
Phos26653	Solyc02g078520.2.1_S1127	NMFGGPWSDPEDVDDNSKLSPS#R	Solyc02g078520.2.1	Unknown Protein	antiquewhite4	0.952285
Phos3556	Solyc06g008520.2.1_S51	KLS#GDIHEEVDTHNR	Solyc06g008520.2.1	BET1 IPR000727 Target SNARE coiled-coil region	antiquewhite4	0.951378
Phos7135	Solyc12g011420.1.1_S520	GDDS#DEGSGSK	Solyc12g011420.1.1	Integral membrane single C2 domain protein IPR018029 C2 membrane targeting protein	antiquewhite4	0.951163
Phos5160	Solyc01g096490.2.1_S105	GFNENAEDEENDS#R	Solyc01g096490.2.1	Kinase family protein IPR002110 Ankyrin	antiquewhite4	0.950478	kinase;E3 ligase
Phos17482	Solyc03g115370.2.1_S332	LISIPS#FKR	Solyc03g115370.2.1	Diacylglycerol kinase 1 IPR000756 Diacylglycerol kinase accessory region	antiquewhite4	0.9503
Phos10862	Solyc06g068240.2.1_S46	LSPEQGGCS#PR	Solyc06g068240.2.1	Pyrophosphate-energized proton pump IPR004131 Inorganic H+ pyrophosphatase	antiquewhite4	0.949219
Phos26770	Solyc03g118530.2.1_T107	EAGAT#SFPLSPIMASSLGLNK	Solyc03g118530.2.1	Protein serine_threonine kinase IPR002290 Serine_threonine protein kinase	antiquewhite4	0.949058	kinase
Phos2997	Solyc07g064060.2.1_S37	IVS#SGASTVASTVK	Solyc07g064060.2.1	Breast carcinoma amplified sequence 3 (Fragment) IPR011046 WD40 repeat-like	antiquewhite4	0.949047
Phos27940	Solyc03g118530.2.1_T107	EAGAT#SFPLSPIMASSLGLNK	Solyc03g118530.2.1	Protein serine_threonine kinase IPR002290 Serine_threonine protein kinase	antiquewhite4	0.94862	kinase
Phos15077	Solyc12g099440.1.1_S597	KAS#PDPEIK	Solyc12g099440.1.1	Fatty acid oxidation complex subunit alpha IPR006176 3-hydroxyacyl-CoA dehydrogenase, NAD binding	antiquewhite4	0.948368
Phos12536	Solyc01g068260.2.1_S889	IHDQKS#PSR	Solyc01g068260.2.1	BRCT domain-containing protein IPR001357 BRCT	antiquewhite4	0.947919
Phos31150	Solyc06g009970.2.1_S176	EVSS#YLK	Solyc06g009970.2.1	Elongation factor 1-alpha IPR004539 Translation elongation factor EF1A, eukaryotic and archaeal IPR000795 Protein synthesis factor, GTP-binding	antiquewhite4	0.947694
Phos15273	Solyc10g012170.2.1_S3	MKS#PNTQFSGGGR	Solyc10g012170.2.1	Receptor-like kinase IPR002290 Serine_threonine protein kinase	antiquewhite4	0.941127	kinase
Phos9193	Solyc01g098160.2.1_S38	SQSISAES#TETFEVK	Solyc01g098160.2.1	Cell division protein kinase 12 IPR002290 Serine_threonine protein kinase	antiquewhite4	0.937449	kinase
Phos14767	Solyc10g012170.2.1_S86	SSS#TNFGDSDSFK	Solyc10g012170.2.1	Receptor-like kinase IPR002290 Serine_threonine protein kinase	antiquewhite4	0.93631	kinase
Phos3402	Solyc10g047270.1.1_S79	IDS#FDALEVPGAQR	Solyc10g047270.1.1	Potassium transporter family protein IPR003855 K+ potassium transporter	antiquewhite4	0.93569
Phos14330	Solyc10g044470.1.1_S655	VLS#ASNILSR	Solyc10g044470.1.1	Voltage-gated chloride channel IPR002251 Chloride channel plant CLC	antiquewhite4	0.934998
Phos10461	Solyc10g012170.2.1_S3	MKS#PNTQFSGGGR	Solyc10g012170.2.1	Receptor-like kinase IPR002290 Serine_threonine protein kinase	antiquewhite4	0.93476	kinase
Phos1929	Solyc01g008320.2.1_S801;S804	DKDGEDEGS#QES#QEIEER	Solyc01g008320.2.1	DDHD domain containing 1 IPR004177 DDHD	antiquewhite4	0.934648
Phos23594	Solyc11g011120.1.1_S396	AVTLNIPHAVPTDTDEELS#VHKEDDSGR	Solyc11g011120.1.1	Calmodulin-binding heat-shock protein IPR002921 Lipase, class 3	antiquewhite4	0.93425
Phos3877	Solyc03g112830.2.1_S384	S#LSLEPISHPDQNK	Solyc03g112830.2.1	Differentially expressed in FDCP 8 homolog IPR001683 Phox-like	antiquewhite4	0.932903
Phos24506	Solyc01g110120.2.1_S177	EQASNQTGEQSLETPLLS#EQEAVTDPSK	Solyc01g110120.2.1	V-type proton ATPase subunit a IPR002490 ATPase, V0_A0 complex, 116-kDa subunit	antiquewhite4	0.932761
Phos12454	Solyc12g011420.1.1_S514;S520	GGGS#TRGDDS#DEGSGSK	Solyc12g011420.1.1	Integral membrane single C2 domain protein IPR018029 C2 membrane targeting protein	antiquewhite4	0.93211
Phos13046	Solyc01g104130.2.1_S58	SSS#DDAISPK	Solyc01g104130.2.1	Oxidoreductase 2OG-Fe(II) oxygenase family protein-like IPR005123 Oxoglutarate and iron-dependent oxygenase	antiquewhite4	0.930699
Phos3474	Solyc11g062010.1.1_S1486	MCLAESPQS#PSLKEEIQEK	Solyc11g062010.1.1	Chromodomain-helicase-DNA-binding protein 1 IPR000330 SNF2-related	antiquewhite4	0.930196	TR
Phos2930	Solyc01g096490.2.1_S105	GFNENAEDEENDS#RR	Solyc01g096490.2.1	Kinase family protein IPR002110 Ankyrin	antiquewhite4	0.929131	kinase;E3 ligase
Phos18366	Solyc12g011420.1.1_S549	SQKS#EDR	Solyc12g011420.1.1	Integral membrane single C2 domain protein IPR018029 C2 membrane targeting protein	antiquewhite4	0.929095
Phos11915	Solyc01g108400.2.1_S40;S47	KS#PFFPFYS#PSPAR	Solyc01g108400.2.1	Calcium-dependent protein kinase-like IPR002290 Serine_threonine protein kinase	antiquewhite4	0.9257	kinase
Phos21762	Solyc01g108160.2.1_S1457	YAPS#PLR	Solyc01g108160.2.1	Autophagy-related protein 2 IPR015412 ATG2, C-terminal	antiquewhite4	0.922612
Phos30774	Solyc06g065480.2.1_S14	LVSSSSSS#PKPFDFSDDSVPK	Solyc06g065480.2.1	Protein tyrosine phosphatase non-receptor type 6 IPR000242 Protein-tyrosine phosphatase, receptor_non-receptor type	antiquewhite4	0.921947	phosphatase
Phos644	Solyc02g077780.2.1_S544	VDLNS#AVYPGGPPSPAR	Solyc02g077780.2.1	Necrotic spotted lesions 1 (Fragment) IPR001862 Membrane attack complex component_perforin_complement C9	antiquewhite4	0.920043
Phos7643	Solyc03g112340.1.1_S224	NLS#FNAVNRPPR	Solyc03g112340.1.1	Ring H2 finger protein IPR018957 Zinc finger, C3HC4 RING-type	antiquewhite4	0.919146	E3 ligase
Phos2939	Solyc02g089810.2.1_S126	FATS#LPSAGFELPAAK	Solyc02g089810.2.1	Translation initiation factor eIF-2B delta subunit IPR000649 Initiation factor 2B related	antiquewhite4	0.918515
Phos434	Solyc03g118530.2.1_S682	VSNSSVTEESEPLS#PK	Solyc03g118530.2.1	Protein serine_threonine kinase IPR002290 Serine_threonine protein kinase	antiquewhite4	0.917783	kinase
Phos14197	Solyc01g108400.2.1_S40;S47;S49	KS#PFFPFYS#PS#PAR	Solyc01g108400.2.1	Calcium-dependent protein kinase-like IPR002290 Serine_threonine protein kinase	antiquewhite4	0.917068	kinase
Phos9962	Solyc08g076050.2.1_S398	ELTASDS#FNDTNLK	Solyc08g076050.2.1	ARK3 product_receptor-like serine_threonine protein kinase ARK3 IPR002290 Serine_threonine protein kinase	antiquewhite4	0.916803	kinase
Phos24612	Solyc03g111310.2.1_S33	VGMQVEDLWDIQEPQLS#PTEK	Solyc03g111310.2.1	AKIN gamma IPR000644 Cystathionine beta-synthase, core	antiquewhite4	0.914849
Phos11	Solyc07g041660.2.1_S135	TPS#MSELNEILLGQEHLK	Solyc07g041660.2.1	DENN domain containing protein expressed IPR001194 DENN	antiquewhite4	0.912548
Phos1729	Solyc06g071770.2.1_S594	ISNPATGS#VEPVVDGNR	Solyc06g071770.2.1	ZZ type zinc finger domain-containing protein (Fragment) IPR000270 Octicosapeptide_Phox_Bem1p	antiquewhite4	0.910883
Phos17047	Solyc03g113390.2.1_S516	SLS#VNLMK	Solyc03g113390.2.1	Calcium-dependent protein kinase 1 IPR002290 Serine_threonine protein kinase	antiquewhite4	0.906809	kinase
Phos8257	Solyc12g011420.1.1_S520	GDDS#DEGSGSKK	Solyc12g011420.1.1	Integral membrane single C2 domain protein IPR018029 C2 membrane targeting protein	antiquewhite4	0.9066
Phos14199	Solyc03g118530.2.1_T53;S62	DNSPST#PTSLSSFIS#FR	Solyc03g118530.2.1	Protein serine_threonine kinase IPR002290 Serine_threonine protein kinase	antiquewhite4	0.905068	kinase
Phos12407	Solyc07g007790.2.1_S752	SWSS#DKADQNPGAGK	Solyc07g007790.2.1	Sucrose phosphate synthase IPR012819 Sucrose phosphate synthase, plant	antiquewhite4	0.903141
Phos10899	Solyc05g050120.2.1_S362	IWLVDS#K	Solyc05g050120.2.1	Malic enzyme IPR012302 Malic enzyme, NAD-binding	antiquewhite4	0.90251
Phos17564	Solyc08g077780.2.1_S247	IFVANPS#KR	Solyc08g077780.2.1	Serine_threonine protein kinase IPR015740 Plant protein serine_threonine kinase-like	antiquewhite4	0.901778	kinase
Phos9281	Solyc12g015870.1.1_S214;S219	DITTTFPS#FVFHS#R	Solyc12g015870.1.1	Calcineurin B-like protein 02 IPR015757 Calcineurin B protein	antiquewhite4	0.901441
Phos1407	Solyc07g006500.2.1_S5	S#CFNLLNLDDCSVTDR	Solyc07g006500.2.1	Alpha alpha-trehalose-phosphate synthase (UDP-forming) IPR001830 Glycosyl transferase, family 20	antiquewhite4	0.901047
Phos3507	Solyc12g010040.1.1_T274	ELVNAPANVLT#PAVLAEEAK	Solyc12g010040.1.1	Leucyl aminopeptidase IPR011356 Peptidase M17, leucyl aminopeptidase IPR000819 Peptidase M17, leucyl aminopeptidase, C-terminal	antiquewhite4	0.900674
Phos6358	Solyc01g090270.2.1_S269	QFDFFDTDS#INDEK	Solyc01g090270.2.1	Bzip-like transcription factor-like IPR006867 Protein of unknown function DUF632	blue	0.997731
Phos21520	Solyc06g011450.1.1_S330	AMKS#PER	Solyc06g011450.1.1	Phosphatidylinositol binding clathrin assembly protein IPR011417 ANTH	blue	0.99746
Phos4449	Solyc10g086060.1.1_S456	LENTSMNTS#INTSIAK	Solyc10g086060.1.1	IQ-domain 10 (Fragment) IPR000048 IQ calmodulin-binding region	blue	0.997304
Phos8964	Solyc07g006910.2.1_S18	RKDS#DAGEK	Solyc07g006910.2.1	Solute carrier family 35 member E3 IPR004853 Protein of unknown function DUF250	blue	0.997129
Phos21417	Solyc06g011450.1.1_S330	AMKS#PER	Solyc06g011450.1.1	Phosphatidylinositol binding clathrin assembly protein IPR011417 ANTH	blue	0.997072
Phos13410	Solyc04g012030.2.1_S359	GSDRS#PISR	Solyc04g012030.2.1	Palmitoyltransferase PFA4 IPR001594 Zinc finger, DHHC-type	blue	0.996366
Phos6414	Solyc07g064970.2.1_S569;S572;T580	DDAAS#HIS#GTEPIPST#P	Solyc07g064970.2.1	Microtubule-associated protein MAP65-1a IPR007145 MAP65_ASE1	blue	0.996275
Phos16695	Solyc03g111770.2.1_S274	KS#VDRPEQSR	Solyc03g111770.2.1	Abhydrolase domain-containing protein FAM108B1 IPR000073 Alpha_beta hydrolase fold-1	blue	0.995828
Phos22129	Solyc03g119750.2.1_S6	SAS#FLVR	Solyc03g119750.2.1	Family with sequence similarity 116 member B (Fragment) IPR012860 Protein of unknown function DUF1630	blue	0.995626
Phos11052	Solyc03g123920.2.1_S79	KSNS#GPLTK	Solyc03g123920.2.1	Cysteine-type endopeptidase_ ubiquitin thiolesterase	blue	0.995622
Phos24784	Solyc08g061980.2.1_S132	FGEQSLPIDANMFDEQPEPSANS#PYR	Solyc08g061980.2.1	Mechanosensitive ion channel family IPR010920 Like-Sm ribonucleoprotein-related, core	blue	0.995416
Phos17912	Solyc01g102810.2.1_S271	ISAAS#PLLAK	Solyc01g102810.2.1	DNA polymerase III gamma and tau subunit IPR012763 DNA polymerase III, subunit gamma_ tau	blue	0.995349
Phos9821	Solyc03g123920.2.1_S93;S97	KSS#GPQS#GGVTPTGR	Solyc03g123920.2.1	Cysteine-type endopeptidase_ ubiquitin thiolesterase	blue	0.995344
Phos3969	Solyc01g094940.2.1_S490	KQYGDGAPETSEGNS#SR	Solyc01g094940.2.1	Receptor-like protein kinase IPR002290 Serine_threonine protein kinase	blue	0.995337	kinase
Phos21889	Solyc06g011450.1.1_T192	KDVT#PMR	Solyc06g011450.1.1	Phosphatidylinositol binding clathrin assembly protein IPR011417 ANTH	blue	0.995227
Phos9753	Solyc05g018510.2.1_S14	STS#FREDRDDDEEALR	Solyc05g018510.2.1	ABC transporter G family member 32 IPR013525 ABC-2 type transporter	blue	0.995218
Phos18846	Solyc07g064580.2.1_S570	KVSS#ISR	Solyc07g064580.2.1	Os04g0625000 protein (Fragment)	blue	0.995178
Phos26420	Solyc11g013120.1.1_S106	VVVPISEDTMLGSNAMSSVTPVS#PIK	Solyc11g013120.1.1	Protein crcB homolog IPR003691 Camphor resistance CrcB protein	blue	0.995159
Phos22051	Solyc06g071410.2.1_T32	ART#MDKDK	Solyc06g071410.2.1	Protein kinase IPR015783 ATMRK serine_threonine protein kinase-like	blue	0.995135	kinase
Phos7027	Solyc03g123920.2.1_S146	KISGPLDS#AK	Solyc03g123920.2.1	Cysteine-type endopeptidase_ ubiquitin thiolesterase	blue	0.994915
Phos27961	Solyc03g123920.2.1_S60	TSYSTS#GPISSSGMPASLSTK	Solyc03g123920.2.1	Cysteine-type endopeptidase_ ubiquitin thiolesterase	blue	0.99487
Phos2180	Solyc02g081810.2.1_S515	EADEAAS#PDVESVK	Solyc02g081810.2.1	tRNA pseudouridine synthase B IPR004802 Pseudouridine synthase, putative	blue	0.994843
Phos13191	Solyc12g017450.1.1_S110	TNS#GPLNK	Solyc12g017450.1.1	Cysteine-type endopeptidase_ ubiquitin thiolesterase	blue	0.994738
Phos19634	Solyc01g066640.2.1_S130	SKS#TTTPR	Solyc01g066640.2.1	Os04g0405500 protein (Fragment)	blue	0.994727
Phos2441	Solyc01g094020.2.1_S522	RSS#QDFASGDIPK	Solyc01g094020.2.1	Receptor kinase-like protein IPR002290 Serine_threonine protein kinase	blue	0.994633	kinase
Phos15184	Solyc03g007180.1.1_S197	SS#PGPALNK	Solyc03g007180.1.1	Unknown Protein	blue	0.994611
Phos14232	Solyc02g070260.2.1_S185	SVPLS#PLAK	Solyc02g070260.2.1	Protein phosphatase 1 regulatory subunit 7 IPR001611 Leucine-rich repeat	blue	0.994609
Phos8258	Solyc03g123920.2.1_S93	SS#GPQSGGVTPTGR	Solyc03g123920.2.1	Cysteine-type endopeptidase_ ubiquitin thiolesterase	blue	0.994597
Phos13942	Solyc07g006910.2.1_S18	KDS#DAGEK	Solyc07g006910.2.1	Solute carrier family 35 member E3 IPR004853 Protein of unknown function DUF250	blue	0.994575
Phos21884	Solyc10g084280.1.1_S295	ELKGDQMS#VR	Solyc10g084280.1.1	Calmodulin-binding protein IPR000048 IQ calmodulin-binding region	blue	0.994521
Phos17751	Solyc06g011450.1.1_S330	AMKS#PERK	Solyc06g011450.1.1	Phosphatidylinositol binding clathrin assembly protein IPR011417 ANTH	blue	0.994503
Phos1198	Solyc02g081810.2.1_S475	KLDDLDVS#PAPSALK	Solyc02g081810.2.1	tRNA pseudouridine synthase B IPR004802 Pseudouridine synthase, putative	blue	0.994406
Phos14472	Solyc10g081730.1.1_S275	S#KENQEAEVK	Solyc10g081730.1.1	Os02g0200800 protein (Fragment) IPR009675 Targeting for Xklp2	blue	0.994349
Phos3200	Solyc07g064970.2.1_S572;T580	DDAASHIS#GTEPIPST#P	Solyc07g064970.2.1	Microtubule-associated protein MAP65-1a IPR007145 MAP65_ASE1	blue	0.994294
Phos5136	Solyc07g063350.2.1_S752	SHTDIRPAS#AETK	Solyc07g063350.2.1	COP1-Interacting ProteinI 7 (CIP7) (Fragment)	blue	0.994284
Phos16447	Solyc11g033270.1.1_S884	DRES#LDR	Solyc11g033270.1.1	Serine_threonine-protein kinase 3 IPR002290 Serine_threonine protein kinase	blue	0.994279	kinase
Phos3673	Solyc10g076710.1.1_S290	AWGAEIS#DLSQK	Solyc10g076710.1.1	1-phosphatidylinositol-4 5-bisphosphate phosphodiesterase IPR001711 Phospholipase C, phosphatidylinositol-specific, Y domain IPR018029 C2 membrane targeting protein IPR000909 Phospholipase C, phosphatidylinositol-specific , X region	blue	0.994245
Phos4875	Solyc04g082480.2.1_S803	RS#PSTSQEEAPR	Solyc04g082480.2.1	Nodule inception protein (Fragment) IPR003035 Plant regulator RWP-RK	blue	0.994229	TF
Phos14586	Solyc03g123920.2.1_S79	SNS#GPLTK	Solyc03g123920.2.1	Cysteine-type endopeptidase_ ubiquitin thiolesterase	blue	0.994196
Phos20161	Solyc02g070260.2.1_T279	KGGT#PEGR	Solyc02g070260.2.1	Protein phosphatase 1 regulatory subunit 7 IPR001611 Leucine-rich repeat	blue	0.994135
Phos26387	Solyc04g012030.2.1_S108;S111	NSHPPEEVSGYDS#SAS#IDVGKPLPR	Solyc04g012030.2.1	Palmitoyltransferase PFA4 IPR001594 Zinc finger, DHHC-type	blue	0.99409
Phos16449	Solyc02g088220.2.1_S64	AFS#GLQSR	Solyc02g088220.2.1	Xenotropic and polytropic retrovirus receptor IPR004342 EXS, C-terminal	blue	0.993857
Phos15771	Solyc01g102810.2.1_S403	GSS#LGYTK	Solyc01g102810.2.1	DNA polymerase III gamma and tau subunit IPR012763 DNA polymerase III, subunit gamma_ tau	blue	0.993837
Phos25712	Solyc04g012030.2.1_S108	NSHPPEEVSGYDS#SASIDVGKPLPR	Solyc04g012030.2.1	Palmitoyltransferase PFA4 IPR001594 Zinc finger, DHHC-type	blue	0.993831
Phos9253	Solyc12g008410.1.1_S153	IPS#PPLSPVTTSFQK	Solyc12g008410.1.1	RNA-dependent RNA polymerase family protein IPR007855 RNA-dependent RNA polymerase, eukaryotic-type	blue	0.993827
Phos22356	Solyc08g075120.2.1_S261	SAGES#KR	Solyc08g075120.2.1	Pollen-specific kinase partner protein IPR005512 Rop nucleotide exchanger, PRONE	blue	0.993783
Phos18359	Solyc09g092550.2.1_S289	VPDS#TELK	Solyc09g092550.2.1	Hypothetical salt-inducible protein (Fragment)	blue	0.993755
Phos20873	Solyc03g025290.2.1_S194	RYS#GSNYK	Solyc03g025290.2.1	Hydroxyproline-rich glycoprotein family protein	blue	0.993653
Phos4107	Solyc11g069710.1.1_S83;S88	LNS#GSLPS#PPLPDGAVITR	Solyc11g069710.1.1	ABC transporter G family member 3 IPR013525 ABC-2 type transporter	blue	0.993513
Phos20962	Solyc06g011450.1.1_T192	KDVT#PMR	Solyc06g011450.1.1	Phosphatidylinositol binding clathrin assembly protein IPR011417 ANTH	blue	0.993265
Phos4771	Solyc00g006820.2.1_S35	LGIYFLES#DDRK	Solyc00g006820.2.1	Peptide transporter-like protein IPR000109 TGF-beta receptor, type I_II extracellular region	blue	0.993145
Phos21321	Solyc06g073110.2.1_S297	S#WEGNMDLK	Solyc06g073110.2.1	Legume lectin beta domain IPR010341 Protein of unknown function DUF936, plant	blue	0.993105
Phos1727	Solyc01g009300.2.1_S914	LDS#PEPVAEEERPMK	Solyc01g009300.2.1	Serine_threonine kinase IPR002290 Serine_threonine protein kinase	blue	0.993092	kinase
Phos9967	Solyc03g006620.2.1_S290	RSES#PVQNIK	Solyc03g006620.2.1	Cotton fiber expressed protein 1 IPR008480 Protein of unknown function DUF761, plant	blue	0.993041
Phos17363	Solyc11g012040.1.1_S44	KS#GELGK	Solyc11g012040.1.1		blue	0.993015
Phos25100	Solyc06g073110.2.1_S506	TISAAGSES#DHEENPSEEALK	Solyc06g073110.2.1	Legume lectin beta domain IPR010341 Protein of unknown function DUF936, plant	blue	0.992961
Phos7004	Solyc04g015830.2.1_S813;S817	QSS#ESGS#PVQSNR	Solyc04g015830.2.1	Actin-binding protein gelsolin IPR007122 Gelsolin	blue	0.992895
Phos26414	Solyc08g076720.2.1_S655;S658;S663	GAS#FRS#EKSVS#GIGAGDVEDVK	Solyc08g076720.2.1	Uncharacterized ABC transporter ATP-binding protein TM_0288 IPR003439 ABC transporter-like	blue	0.99287
Phos9647	Solyc00g006820.2.1_S10;T20	EIKS#PEVQLGGNST#PK	Solyc00g006820.2.1	Peptide transporter-like protein IPR000109 TGF-beta receptor, type I_II extracellular region	blue	0.992843
Phos24603	Solyc05g015050.2.1_S976	KSYTS#DDELDELDSPLSSIVADR	Solyc05g015050.2.1	Os12g0236050 protein (Fragment)	blue	0.992816
Phos13147	Solyc04g078700.2.1_S110	TQNS#DDYQR	Solyc04g078700.2.1	Receptor-like protein kinase IPR002290 Serine_threonine protein kinase	blue	0.99277	kinase
Phos23282	Solyc06g011450.1.1_S330	AMKS#PERK	Solyc06g011450.1.1	Phosphatidylinositol binding clathrin assembly protein IPR011417 ANTH	blue	0.992752
Phos21962	Solyc06g064870.2.1_S64	FDGSIS#R	Solyc06g064870.2.1	Hydrolase alpha_beta fold family protein IPR000073 Alpha_beta hydrolase fold-1	blue	0.992655
Phos9963	Solyc10g086060.1.1_S435	LSYPPS#PARPR	Solyc10g086060.1.1	IQ-domain 10 (Fragment) IPR000048 IQ calmodulin-binding region	blue	0.992642
Phos17489	Solyc09g090270.2.1_S899;S901	S#AS#SLSEPK	Solyc09g090270.2.1	COP1-Interacting ProteinI 7 (CIP7) (Fragment)	blue	0.992618
Phos7844	Solyc09g007870.2.1_S663	LEDTGSGTGS#LSR	Solyc09g007870.2.1	Manganese transporter mntH IPR017187 Ethylene-insensitive 2	blue	0.992521
Phos6294	Solyc10g081730.1.1_S28	NIS#EKADETPNSSVAK	Solyc10g081730.1.1	Os02g0200800 protein (Fragment) IPR009675 Targeting for Xklp2	blue	0.992501
Phos10342	Solyc05g009330.2.1_S182	TSS#NIGMAGYA	Solyc05g009330.2.1	COSII_At1g13380 (Fragment) IPR009606 Protein of unknown function DUF1218	blue	0.992483
Phos22065	Solyc02g070260.2.1_S268	S#SSSLSR	Solyc02g070260.2.1	Protein phosphatase 1 regulatory subunit 7 IPR001611 Leucine-rich repeat	blue	0.992435
Phos6634	Solyc04g015830.2.1_S813;S817	KQSS#ESGS#PVQSNR	Solyc04g015830.2.1	Actin-binding protein gelsolin IPR007122 Gelsolin	blue	0.992387
Phos16046	Solyc03g111770.2.1_S274	S#VDRPEQSR	Solyc03g111770.2.1	Abhydrolase domain-containing protein FAM108B1 IPR000073 Alpha_beta hydrolase fold-1	blue	0.992386
Phos24654	Solyc11g069710.1.1_S75	VDEGGDSINAATTPAS#PSLSK	Solyc11g069710.1.1	ABC transporter G family member 3 IPR013525 ABC-2 type transporter	blue	0.992376
Phos15567	Solyc02g023950.2.1_S723	TTGFS#PSK	Solyc02g023950.2.1	Receptor like kinase, RLK	blue	0.992327	kinase
Phos8832	Solyc06g071180.2.1_S127	GSVNLSKS#QEIEK	Solyc06g071180.2.1	Dynein light chain 1 cytoplasmic IPR001372 Dynein light chain, type 1 and 2	blue	0.992298
Phos26051	Solyc10g084280.1.1_S49	QPLPDSSTLVVAS#VSPPQPIPQVEEVK	Solyc10g084280.1.1	Calmodulin-binding protein IPR000048 IQ calmodulin-binding region	blue	0.992182
Phos13876	Solyc02g070260.2.1_S48	QSSAES#VKK	Solyc02g070260.2.1	Protein phosphatase 1 regulatory subunit 7 IPR001611 Leucine-rich repeat	blue	0.992109
Phos14450	Solyc12g017450.1.1_T108;S110	KT#NS#GPLNK	Solyc12g017450.1.1	Cysteine-type endopeptidase_ ubiquitin thiolesterase	blue	0.992049
Phos5830	Solyc06g050170.2.1_S706	FAIDDES#EVDSR	Solyc06g050170.2.1	Potassium transporter IPR018519 Potassium uptake protein, kup IPR003855 K+ potassium transporter	blue	0.99191
Phos18544	Solyc07g063350.2.1_S885	LAS#TTTR	Solyc07g063350.2.1	COP1-Interacting ProteinI 7 (CIP7) (Fragment)	blue	0.991859
Phos5982	Solyc02g081810.2.1_S475	LDDLDVS#PAPSALK	Solyc02g081810.2.1	tRNA pseudouridine synthase B IPR004802 Pseudouridine synthase, putative	blue	0.991784
Phos7337	Solyc05g052490.2.1_S55	LSSS#LQDLSAYR	Solyc05g052490.2.1	Ectonucleoside triphosphate diphosphohydrolase 1 IPR000407 Nucleoside phosphatase GDA1_CD39	blue	0.991781
Phos10396	Solyc03g123920.2.1_S141	KIS#GPLDSAK	Solyc03g123920.2.1	Cysteine-type endopeptidase_ ubiquitin thiolesterase	blue	0.991764
Phos18872	Solyc03g051790.2.1_S746	SAS#AIQR	Solyc03g051790.2.1	Os12g0236050 protein (Fragment)	blue	0.991725
Phos10779	Solyc03g123920.2.1_S38	SAPITTAPS#R	Solyc03g123920.2.1	Cysteine-type endopeptidase_ ubiquitin thiolesterase	blue	0.991659
Phos1637	Solyc07g049290.2.1_S564	LSSIEDS#AEELGSWK	Solyc07g049290.2.1	Nitrate transporter IPR000109 TGF-beta receptor, type I_II extracellular region	blue	0.991644
Phos6314	Solyc03g123920.2.1_S93	KSS#GPQSGGVTPTGR	Solyc03g123920.2.1	Cysteine-type endopeptidase_ ubiquitin thiolesterase	blue	0.991613
Phos10988	Solyc10g081730.1.1_S201	KATS#EQLNDEK	Solyc10g081730.1.1	Os02g0200800 protein (Fragment) IPR009675 Targeting for Xklp2	blue	0.991569
Phos28252	Solyc08g076720.2.1_S655;S658;S661	GAS#FRS#EKS#VSGIGAGDVEDVK	Solyc08g076720.2.1	Uncharacterized ABC transporter ATP-binding protein TM_0288 IPR003439 ABC transporter-like	blue	0.991565
Phos3005	Solyc10g081730.1.1_T210	ATSEQLNDEKIT#PTK	Solyc10g081730.1.1	Os02g0200800 protein (Fragment) IPR009675 Targeting for Xklp2	blue	0.991549
Phos3894	Solyc08g075120.2.1_S494	IAGLTDS#PISSR	Solyc08g075120.2.1	Pollen-specific kinase partner protein IPR005512 Rop nucleotide exchanger, PRONE	blue	0.991485
Phos13561	Solyc06g062780.2.1_S480	S#SEIELER	Solyc06g062780.2.1	Phospholipid-transporting ATPase IPR006539 ATPase, P-type, phospholipid-translocating, flippase	blue	0.991378
Phos11547	Solyc07g064970.2.1_S569;S572	DDAAS#HIS#GTEPIPSTP	Solyc07g064970.2.1	Microtubule-associated protein MAP65-1a IPR007145 MAP65_ASE1	blue	0.991377
Phos8757	Solyc01g009300.2.1_S914	LDS#PEPVAEEERPMK	Solyc01g009300.2.1	Serine_threonine kinase IPR002290 Serine_threonine protein kinase	blue	0.991261	kinase
Phos1363	Solyc11g072710.1.1_S438	RSS#TTMTTDDDDFEAR	Solyc11g072710.1.1	Protein kinase IPR002290 Serine_threonine protein kinase	blue	0.99113	kinase
Phos12984	Solyc00g005050.2.1_S181	IFLQQPS#TESQLR	Solyc00g005050.2.1	Arabinogalactan protein	blue	0.991086
Phos18308	Solyc04g079560.2.1_S62;T66	FLS#PIGT#PMKR	Solyc04g079560.2.1	Lysine_histidine transporter IPR013057 Amino acid transporter, transmembrane	blue	0.99108
Phos15412	Solyc04g079560.2.1_S62;T66	FLS#PIGT#PMKR	Solyc04g079560.2.1	Lysine_histidine transporter IPR013057 Amino acid transporter, transmembrane	blue	0.991049
Phos15096	Solyc03g007760.2.1_S157	STS#ESTLGR	Solyc03g007760.2.1	Cell division protease ftsH IPR003959 ATPase, AAA-type, core	blue	0.991027
Phos15459	Solyc09g008930.2.1_T499	T#SSEYFIHR	Solyc09g008930.2.1	Os03g0270500 protein (Fragment) IPR007700 Protein of unknown function DUF668	blue	0.990994
Phos15804	Solyc09g072890.1.1_S406	IPPRS#PPR	Solyc09g072890.1.1	Histone-lysine n-methyltransferase IPR001214 SET	blue	0.990853	TR
Phos6040	Solyc02g020910.2.1_S1077	LAEEFEQRS#QVFGDDAK	Solyc02g020910.2.1	Myosin-like protein IPR001609 Myosin head, motor region	blue	0.990842
Phos12263	Solyc03g118510.2.1_S656;S660	VTQEQSDS#VNES#D	Solyc03g118510.2.1	Receptor like kinase, RLK	blue	0.990841	kinase
Phos14761	Solyc06g066620.2.1_S49	ATS#ESSESLSSPSVVK	Solyc06g066620.2.1	Threonine endopeptidase	blue	0.990784
Phos18545	Solyc01g111600.2.1_S133	ASS#TEVR	Solyc01g111600.2.1	Metal ion binding protein IPR006121 Heavy metal transport_detoxification protein	blue	0.990782
Phos5351	Solyc01g005080.2.1_T529	LST#GPLNFVSMAK	Solyc01g005080.2.1	Microtubule-associated protein MAP65-1a IPR007145 MAP65_ASE1	blue	0.990738
Phos1809	Solyc08g006970.2.1_S152	GLVTS#GELINVSSSGIK	Solyc08g006970.2.1	Lrr, resistance protein fragment	blue	0.990734
Phos10659	Solyc12g017450.1.1_S110	KTNS#GPLNK	Solyc12g017450.1.1	Cysteine-type endopeptidase_ ubiquitin thiolesterase	blue	0.99073
Phos24237	Solyc11g072710.1.1_S464;S472	MTMDNDDDDDDES#DNDGRPVS#VDDK	Solyc11g072710.1.1	Protein kinase IPR002290 Serine_threonine protein kinase	blue	0.990719	kinase
Phos19936	Solyc08g082710.2.1_S249	SVS#PLTR	Solyc08g082710.2.1	Protein ABIL1	blue	0.990672
Phos24893	Solyc06g073110.2.1_S504;S506	TISAAGS#ES#DHEENPSEEALK	Solyc06g073110.2.1	Legume lectin beta domain IPR010341 Protein of unknown function DUF936, plant	blue	0.990554
Phos10315	Solyc05g009330.2.1_S182	TSS#NIGMAGYA	Solyc05g009330.2.1	COSII_At1g13380 (Fragment) IPR009606 Protein of unknown function DUF1218	blue	0.990543
Phos545	Solyc03g112760.2.1_T803	VIAT#DDETEDAEAPFIQK	Solyc03g112760.2.1	Unknown Protein	blue	0.990506
Phos15547	Solyc08g007000.2.1_S376	KVTFQS#GEIVVR	Solyc08g007000.2.1	Protein phosphatase 2C containing protein IPR015655 Protein phosphatase 2C	blue	0.990477	phosphatase
Phos7386	Solyc09g092550.2.1_S938	EAEKEWNS#PAR	Solyc09g092550.2.1	Hypothetical salt-inducible protein (Fragment)	blue	0.990449
Phos17555	Solyc02g088230.2.1_S64	AFS#GLQIR	Solyc02g088230.2.1	Xenotropic and polytropic retrovirus receptor IPR004342 EXS, C-terminal	blue	0.990431
Phos19910	Solyc01g008130.2.1_S114	LSS#MRDQFDDEK	Solyc01g008130.2.1	DEP domain-containing protein 1B IPR006869 Protein of unknown function DUF547	blue	0.990423
Phos21436	Solyc03g114320.2.1_S173	RAS#LDKK	Solyc03g114320.2.1	Kinesin light chain IPR011990 Tetratricopeptide-like helical	blue	0.990367
Phos3854	Solyc03g098280.2.1_T930;S931	FYMEPET#S#DGGSVTSGAAGR	Solyc03g098280.2.1	ARGONAUTE 1 IPR003165 Stem cell self-renewal protein Piwi	blue	0.990281
Phos25162	Solyc01g097040.2.1_S451	SETELDSKPEPNESSS#QADDAFDLGDAYK	Solyc01g097040.2.1	IFA-binding protein-like IPR007656 Protein of unknown function DUF593	blue	0.990211
Phos21166	Solyc03g006620.2.1_S290	SES#PVQNIK	Solyc03g006620.2.1	Cotton fiber expressed protein 1 IPR008480 Protein of unknown function DUF761, plant	blue	0.990185
Phos3106	Solyc07g064970.2.1_S569;S572;T574	DDAAS#HIS#GT#EPIPSTP	Solyc07g064970.2.1	Microtubule-associated protein MAP65-1a IPR007145 MAP65_ASE1	blue	0.990155
Phos17784	Solyc10g086320.1.1_T188	GGT#LSGK	Solyc10g086320.1.1	Phosphatidylinositol-4-phosphate 5-kinase 9 IPR017163 Phosphatidylinositol-4-phosphate 5-kinase, plant	blue	0.990127
Phos28039	Solyc03g051790.2.1_S755	KGYTS#DEELEEINSPLACIIDK	Solyc03g051790.2.1	Os12g0236050 protein (Fragment)	blue	0.990118
Phos5960	Solyc02g094390.2.1_S327	SAGGGFVS#PNMGK	Solyc02g094390.2.1	Palmitoyltransferase-like protein IPR001594 Zinc finger, DHHC-type	blue	0.990115
Phos13918	Solyc11g072710.1.1_S358	ALS#ESTNNRPTFMR	Solyc11g072710.1.1	Protein kinase IPR002290 Serine_threonine protein kinase	blue	0.990109	kinase
Phos1230	Solyc02g078640.2.1_S1876	FGPLS#PVNTNPLNDAK	Solyc02g078640.2.1	Microtubule associated protein IPR011989 Armadillo-like helical	blue	0.990096
Phos9726	Solyc03g005090.2.1_S538;S545	TLS#ASSNLPS#PTAK	Solyc03g005090.2.1	4-coumarate-coa ligase IPR000873 AMP-dependent synthetase and ligase	blue	0.990072
Phos10295	Solyc10g084280.1.1_S444	LSYS#PSPAITR	Solyc10g084280.1.1	Calmodulin-binding protein IPR000048 IQ calmodulin-binding region	blue	0.990051
Phos14738	Solyc09g063030.2.1_S605	GLDMSERS#R	Solyc09g063030.2.1	CLIP-associating protein 1-like IPR011989 Armadillo-like helical	blue	0.990018
Phos16280	Solyc07g063350.2.1_S796	TKS#DTSSR	Solyc07g063350.2.1	COP1-Interacting ProteinI 7 (CIP7) (Fragment)	blue	0.990018
Phos10746	Solyc04g012030.2.1_S345	RNS#QDIGDIR	Solyc04g012030.2.1	Palmitoyltransferase PFA4 IPR001594 Zinc finger, DHHC-type	blue	0.989971
Phos6698	Solyc10g086060.1.1_S295	SAS#IAGGEITK	Solyc10g086060.1.1	IQ-domain 10 (Fragment) IPR000048 IQ calmodulin-binding region	blue	0.98992
Phos20722	Solyc04g080170.2.1_S50	LNESS#PR	Solyc04g080170.2.1	Protein serine_threonine kinase IPR002290 Serine_threonine protein kinase	blue	0.989897	kinase
Phos13533	Solyc08g079550.1.1_S263	AS#PGPTLSK	Solyc08g079550.1.1	HAT family dimerisation domain containing protein	blue	0.989895
Phos30932	Solyc10g084280.1.1_S369	VSAINQEDDTRS#VFSVQSEMNR	Solyc10g084280.1.1	Calmodulin-binding protein IPR000048 IQ calmodulin-binding region	blue	0.989881
Phos12070	Solyc10g044470.1.1_S14	NFS#TISETGSIR	Solyc10g044470.1.1	Voltage-gated chloride channel IPR002251 Chloride channel plant CLC	blue	0.989802
Phos5821	Solyc10g076710.1.1_S293	AWGAEISDLS#QK	Solyc10g076710.1.1	1-phosphatidylinositol-4 5-bisphosphate phosphodiesterase IPR001711 Phospholipase C, phosphatidylinositol-specific, Y domain IPR018029 C2 membrane targeting protein IPR000909 Phospholipase C, phosphatidylinositol-specific , X region	blue	0.989781
Phos19807	Solyc04g078700.2.1_T510	KQET#DDEH	Solyc04g078700.2.1	Receptor-like protein kinase IPR002290 Serine_threonine protein kinase	blue	0.989746	kinase
Phos17587	Solyc09g056450.2.1_T448	AINLTHT#A	Solyc09g056450.2.1	U-box domain-containing protein IPR011989 Armadillo-like helical	blue	0.989721	E3 ligase
Phos25264	Solyc11g072710.1.1_S464;S472	MTMDNDDDDDDES#DNDGRPVS#VDDK	Solyc11g072710.1.1	Protein kinase IPR002290 Serine_threonine protein kinase	blue	0.989626	kinase
Phos6469	Solyc09g066460.2.1_T479	DINFVGYT#YK	Solyc09g066460.2.1		blue	0.989585	kinase
Phos14096	Solyc06g008040.2.1_S602	GLDVSEKS#R	Solyc06g008040.2.1	CLIP-associating protein 1-like IPR011989 Armadillo-like helical	blue	0.989577
Phos18478	Solyc07g064970.2.1_S544	STS#KDGK	Solyc07g064970.2.1	Microtubule-associated protein MAP65-1a IPR007145 MAP65_ASE1	blue	0.989542
Phos11725	Solyc07g053970.2.1_S38	DAIAHGS#AYQK	Solyc07g053970.2.1	Two-pore calcium channel 2 IPR005821 Ion transport	blue	0.989501
Phos25188	Solyc01g066640.2.1_S209	KKEEEFVVVEENENETS#PAFDR	Solyc01g066640.2.1	Os04g0405500 protein (Fragment)	blue	0.989451
Phos18275	Solyc06g068680.2.1_S69	S#FGATIVR	Solyc06g068680.2.1	Respiratory burst oxidase-like protein IPR013121 Ferric reductase, NAD binding	blue	0.989407
Phos21012	Solyc02g087760.2.1_S543	TRPIS#SSKDEK	Solyc02g087760.2.1	Calmodulin binding protein IPR000048 IQ calmodulin-binding region	blue	0.989392
Phos2688	Solyc03g119730.2.1_S122	YNFDEDDDDS#DWEPSEK	Solyc03g119730.2.1	Histone deacetylase 6 IPR000286 Histone deacetylase superfamily	blue	0.98936
Phos20774	Solyc12g056300.1.1_S332	SAS#MKDHLK	Solyc12g056300.1.1	Receptor like kinase, RLK	blue	0.989347	kinase
Phos11698	Solyc10g081730.1.1_S52	EELSVEDVPKS#R	Solyc10g081730.1.1	Os02g0200800 protein (Fragment) IPR009675 Targeting for Xklp2	blue	0.989344
Phos3495	Solyc04g050920.2.1_S152	S#QESLNSNLLK	Solyc04g050920.2.1	Os02g0504100 protein (Fragment)	blue	0.989326
Phos24424	Solyc09g007870.2.1_S646;S649	GVSENAQSFISDGPGS#YKS#LSGK	Solyc09g007870.2.1	Manganese transporter mntH IPR017187 Ethylene-insensitive 2	blue	0.989302
Phos25079	Solyc02g070260.2.1_S18	SNEDSVEENQS#PEIIEKPSPLQDLVEHPQSSESLK	Solyc02g070260.2.1	Protein phosphatase 1 regulatory subunit 7 IPR001611 Leucine-rich repeat	blue	0.989297
Phos18426	Solyc07g043130.2.1_S12	LS#LAMER	Solyc07g043130.2.1	Os12g0117400 protein (Fragment) IPR004249 NPH3	blue	0.989052	E3 ligase
Phos29310	Solyc10g084280.1.1_S369;S372;S375	VSAINQEDDTRS#VFS#VQS#EMNR	Solyc10g084280.1.1	Calmodulin-binding protein IPR000048 IQ calmodulin-binding region	blue	0.989026
Phos10679	Solyc08g061980.2.1_S77	YTPTPS#PSANKPPK	Solyc08g061980.2.1	Mechanosensitive ion channel family IPR010920 Like-Sm ribonucleoprotein-related, core	blue	0.988972
Phos22681	Solyc07g064970.2.1_T543	ST#SKDGK	Solyc07g064970.2.1	Microtubule-associated protein MAP65-1a IPR007145 MAP65_ASE1	blue	0.988966
Phos1523	Solyc02g081030.2.1_T656;S660	LENDSVLVPT#KRQS#R	Solyc02g081030.2.1	Uncharacterized membrane protein C2G11.09 IPR003864 Protein of unknown function DUF221	blue	0.988943
Phos25374	Solyc06g008040.2.1_S1091	SIGQLS#DGTQDLYHGVETGPNTDISVTK	Solyc06g008040.2.1	CLIP-associating protein 1-like IPR011989 Armadillo-like helical	blue	0.98893
Phos21262	Solyc11g007900.1.1_S18;S19	HKSSS#S#FSEK	Solyc11g007900.1.1	Os03g0107400 protein (Fragment) IPR009053 Prefoldin	blue	0.988916
Phos15767	Solyc08g075120.2.1_S383	VADHVCGKS#PAR	Solyc08g075120.2.1	Pollen-specific kinase partner protein IPR005512 Rop nucleotide exchanger, PRONE	blue	0.988723
Phos21504	Solyc02g077630.2.1_S980	AAS#KDGK	Solyc02g077630.2.1	Receptor like kinase, RLK	blue	0.988631	kinase
Phos23666	Solyc04g015830.2.1_S840	SVDS#GPAESDLSTAEVQDSEK	Solyc04g015830.2.1	Actin-binding protein gelsolin IPR007122 Gelsolin	blue	0.9886
Phos839	Solyc11g008150.1.1_S569	GSEPGPSGLADFSSS#PK	Solyc11g008150.1.1	Transcription elongation factor spt5 IPR005100 Supt5 repeat	blue	0.9886
Phos1073	Solyc03g032040.2.1_S323	SMLFSNVGS#MFNITENQGK	Solyc03g032040.2.1	MFS family major facilitator transporter D-xylose cation symporter IPR016196 Major facilitator superfamily, general substrate transporter	blue	0.98859
Phos6661	Solyc11g072710.1.1_S438	SS#TTMTTDDDDFEAR	Solyc11g072710.1.1	Protein kinase IPR002290 Serine_threonine protein kinase	blue	0.98856	kinase
Phos13390	Solyc03g111770.2.1_S350	S#IDQQMEK	Solyc03g111770.2.1	Abhydrolase domain-containing protein FAM108B1 IPR000073 Alpha_beta hydrolase fold-1	blue	0.988527
Phos14816	Solyc03g111770.2.1_S350	S#IDQQMEK	Solyc03g111770.2.1	Abhydrolase domain-containing protein FAM108B1 IPR000073 Alpha_beta hydrolase fold-1	blue	0.988494
Phos10934	Solyc11g072710.1.1_S427	LS#FMGIMK	Solyc11g072710.1.1	Protein kinase IPR002290 Serine_threonine protein kinase	blue	0.988459	kinase
Phos7188	Solyc10g084280.1.1_S338	QS#PTTPSKPSTAR	Solyc10g084280.1.1	Calmodulin-binding protein IPR000048 IQ calmodulin-binding region	blue	0.988431
Phos9505	Solyc07g064580.2.1_S489	ICTFS#PDDGVYNK	Solyc07g064580.2.1	Os04g0625000 protein (Fragment)	blue	0.988403
Phos12958	Solyc11g008150.1.1_S575	SPLS#PEK	Solyc11g008150.1.1	Transcription elongation factor spt5 IPR005100 Supt5 repeat	blue	0.988292
Phos1647	Solyc06g066030.2.1_S222	ADGSAESSSS#PTAASDAKPR	Solyc06g066030.2.1	Os02g0200800 protein (Fragment) IPR009675 Targeting for Xklp2	blue	0.988283
Phos7754	Solyc09g042710.2.1_S475	TTLS#IGQILNK	Solyc09g042710.2.1	Myosin heavy chain-like IPR008545 Protein of unknown function DUF827, plant	blue	0.988255
Phos28364	Solyc03g123920.2.1_S60	TSYSTS#GPISSSGMPASLSTK	Solyc03g123920.2.1	Cysteine-type endopeptidase_ ubiquitin thiolesterase	blue	0.988189
Phos29100	Solyc02g078640.2.1_S1869	TPSSVPMPTPPPSSLNLSS#PK	Solyc02g078640.2.1	Microtubule associated protein IPR011989 Armadillo-like helical	blue	0.988154
Phos21551	Solyc07g053610.2.1_S395	RKS#EEAR	Solyc07g053610.2.1	Homeobox protein IPR018500 DDT subgroup	blue	0.988148	TF
Phos4286	Solyc01g059860.2.1_S350	SSRDS#GDENEGKPGISK	Solyc01g059860.2.1	Kinase family protein IPR002290 Serine_threonine protein kinase	blue	0.988135	kinase
Phos26408	Solyc10g081730.1.1_S226;S229;S230	ATSPLKDDDDARS#ATS#S#NATR	Solyc10g081730.1.1	Os02g0200800 protein (Fragment) IPR009675 Targeting for Xklp2	blue	0.988106
Phos10209	Solyc04g015830.2.1_S812;S817	KQS#SESGS#PVQSNR	Solyc04g015830.2.1	Actin-binding protein gelsolin IPR007122 Gelsolin	blue	0.988088
Phos5536	Solyc10g086060.1.1_S293	S#ASIAGGEITK	Solyc10g086060.1.1	IQ-domain 10 (Fragment) IPR000048 IQ calmodulin-binding region	blue	0.987985
Phos8804	Solyc12g017450.1.1_S167	KVS#GPLDSTGSIK	Solyc12g017450.1.1	Cysteine-type endopeptidase_ ubiquitin thiolesterase	blue	0.987981
Phos29883	Solyc08g061980.2.1_T73;T75	TVQVNDSSPEISRYT#PT#PSPSANKPPK	Solyc08g061980.2.1	Mechanosensitive ion channel family IPR010920 Like-Sm ribonucleoprotein-related, core	blue	0.987973
Phos4023	Solyc03g113400.2.1_T904	IFSET#TNFNELNQLAEEAK	Solyc03g113400.2.1	H-ATPase IPR006534 ATPase, P-type, plasma-membrane proton-efflux	blue	0.987956
Phos10882	Solyc01g097770.2.1_S358	GDVS#QELGK	Solyc01g097770.2.1	Serine_threonine protein kinase IPR002290 Serine_threonine protein kinase	blue	0.98789	kinase
Phos6232	Solyc07g041730.2.1_T36	HIDAT#LGSGNLR	Solyc07g041730.2.1	Mps one binder kinase activator-like 1A IPR005301 Mob1_phocein	blue	0.987879
Phos18115	Solyc06g073110.2.1_S209	VKS#SSSSR	Solyc06g073110.2.1	Legume lectin beta domain IPR010341 Protein of unknown function DUF936, plant	blue	0.987837
Phos1993	Solyc10g079560.1.1_S155	SKS#LDIHSELDTSELEK	Solyc10g079560.1.1	Glutaredoxin family protein IPR012335 Thioredoxin fold	blue	0.987819
Phos11737	Solyc04g005060.2.1_S186	S#LISPSQSSIK	Solyc04g005060.2.1	F3I6.9 protein	blue	0.987809
Phos16996	Solyc08g082710.2.1_S282	AMS#MSINPER	Solyc08g082710.2.1	Protein ABIL1	blue	0.987805
Phos14023	Solyc07g054500.2.1_S425	KDS#SEINLSR	Solyc07g054500.2.1	Receptor like kinase, RLK	blue	0.987699	kinase
Phos25006	Solyc08g061980.2.1_S132	FGEQSLPIDANMFDEQPEPSANS#PYR	Solyc08g061980.2.1	Mechanosensitive ion channel family IPR010920 Like-Sm ribonucleoprotein-related, core	blue	0.98757
Phos16253	Solyc10g081730.1.1_S152	S#TSAGVVK	Solyc10g081730.1.1	Os02g0200800 protein (Fragment) IPR009675 Targeting for Xklp2	blue	0.987466
Phos22317	Solyc08g080260.2.1_S10	IAPS#DSK	Solyc08g080260.2.1	RanBP1 domain containing protein IPR000156 Ran Binding Protein 1	blue	0.987461
Phos6970	Solyc03g005090.2.1_S426	MQNINSS#PGTSFR	Solyc03g005090.2.1	4-coumarate-coa ligase IPR000873 AMP-dependent synthetase and ligase	blue	0.987403
Phos7418	Solyc09g059430.2.1_S161	GVAS#PAWEGK	Solyc09g059430.2.1	RPM1 interacting protein 4 transcript 2 IPR008700 Defence response, Rin4	blue	0.987352
Phos24246	Solyc11g072710.1.1_S464;S472	MTMDNDDDDDDES#DNDGRPVS#VDDK	Solyc11g072710.1.1	Protein kinase IPR002290 Serine_threonine protein kinase	blue	0.98735	kinase
Phos6783	Solyc03g123920.2.1_T101	SSGPQSGGVT#PTGR	Solyc03g123920.2.1	Cysteine-type endopeptidase_ ubiquitin thiolesterase	blue	0.987329
Phos10353	Solyc04g079560.2.1_S62;T66	FLS#PIGT#PMK	Solyc04g079560.2.1	Lysine_histidine transporter IPR013057 Amino acid transporter, transmembrane	blue	0.987327
Phos25567	Solyc10g081730.1.1_S45	ADETPNSSVAKEELS#VEDVPK	Solyc10g081730.1.1	Os02g0200800 protein (Fragment) IPR009675 Targeting for Xklp2	blue	0.987281
Phos1508	Solyc02g081810.2.1_S515	EADEAAS#PDVESVKK	Solyc02g081810.2.1	tRNA pseudouridine synthase B IPR004802 Pseudouridine synthase, putative	blue	0.987269
Phos4197	Solyc09g059430.2.1_T21	FGNWENDDNTPYT#VYFEK	Solyc09g059430.2.1	RPM1 interacting protein 4 transcript 2 IPR008700 Defence response, Rin4	blue	0.987175
Phos5838	Solyc12g017450.1.1_S124	KSS#GPQAGGGNVSSR	Solyc12g017450.1.1	Cysteine-type endopeptidase_ ubiquitin thiolesterase	blue	0.987159
Phos2438	Solyc01g097770.2.1_T131	T#SEESNLGAEFPR	Solyc01g097770.2.1	Serine_threonine protein kinase IPR002290 Serine_threonine protein kinase	blue	0.987147	kinase
Phos8401	Solyc03g083970.2.1_S183	ASNVTDSDS#DSDESQKK	Solyc03g083970.2.1	IQ calmodulin-binding motif family protein	blue	0.987098
Phos17261	Solyc01g008130.2.1_S114	LSS#MRDQFDDEK	Solyc01g008130.2.1	DEP domain-containing protein 1B IPR006869 Protein of unknown function DUF547	blue	0.987076
Phos17524	Solyc11g071970.1.1_S156	EHSS#PMR	Solyc11g071970.1.1		blue	0.987065
Phos16474	Solyc04g080170.2.1_S156	GGIQPS#PPR	Solyc04g080170.2.1	Protein serine_threonine kinase IPR002290 Serine_threonine protein kinase	blue	0.98697	kinase
Phos9643	Solyc09g089610.2.1_S524	S#NSSNDIVYIK	Solyc09g089610.2.1	Ethylene receptor IPR001789 Signal transduction response regulator, receiver region IPR014525 Signal transduction histidine kinase, hybrid-type, ethylene sensor IPR005467 Signal transduction histidine kinase, core	blue	0.98689	TR
Phos4606	Solyc12g017450.1.1_S104	MTTGGAPGYVS#MK	Solyc12g017450.1.1	Cysteine-type endopeptidase_ ubiquitin thiolesterase	blue	0.986878
Phos8457	Solyc03g118510.2.1_S660	VTQEQSDSVNES#D	Solyc03g118510.2.1	Receptor like kinase, RLK	blue	0.986874	kinase
Phos28699	Solyc01g103250.2.1_S122	LALLVEEDKSIDS#DGESVDLR	Solyc01g103250.2.1	Histone-lysine N-methyltransferase NSD3 IPR018144 Plus-3 domain, subgroup	blue	0.986873	TR
Phos2385	Solyc03g071710.1.1_T45;S48	EQAVEIRT#PGS#PQNLIPK	Solyc03g071710.1.1	Self-pruning interacting protein 1	blue	0.986827
Phos12582	Solyc05g052490.2.1_S97	ENLGTS#FSK	Solyc05g052490.2.1	Ectonucleoside triphosphate diphosphohydrolase 1 IPR000407 Nucleoside phosphatase GDA1_CD39	blue	0.986741
Phos29687	Solyc02g070260.2.1_S251	LSSPAAQS#PSVSTK	Solyc02g070260.2.1	Protein phosphatase 1 regulatory subunit 7 IPR001611 Leucine-rich repeat	blue	0.986708
Phos9357	Solyc01g008130.2.1_S83	SQS#MPESFDMPAIGK	Solyc01g008130.2.1	DEP domain-containing protein 1B IPR006869 Protein of unknown function DUF547	blue	0.986693
Phos7702	Solyc03g115640.2.1_S10	ALTTVVS#LK	Solyc03g115640.2.1	Os03g0210500 protein (Fragment) IPR007493 Protein of unknown function DUF538	blue	0.98658
Phos7017	Solyc08g077870.2.1_S83	QNS#QIVAVK	Solyc08g077870.2.1	Unknown Protein	blue	0.986562
Phos5512	Solyc12g017450.1.1_S104	MTTGGAPGYVS#MKK	Solyc12g017450.1.1	Cysteine-type endopeptidase_ ubiquitin thiolesterase	blue	0.986393
Phos1296	Solyc10g074470.1.1_S65	ENVEISHS#PVFVK	Solyc10g074470.1.1	Bzip transcription factor-like IPR006867 Protein of unknown function DUF632	blue	0.986389
Phos5374	Solyc07g064970.2.1_S504	DPEVFGSTPS#PARPLGSK	Solyc07g064970.2.1	Microtubule-associated protein MAP65-1a IPR007145 MAP65_ASE1	blue	0.986349
Phos20673	Solyc04g009620.2.1_T363	KQHT#VSR	Solyc04g009620.2.1		blue	0.986344
Phos23478	Solyc01g097770.2.1_S381	GRPS#SISFPLENEENVGPEIIMTEVER	Solyc01g097770.2.1	Serine_threonine protein kinase IPR002290 Serine_threonine protein kinase	blue	0.986242	kinase
Phos2535	Solyc04g015830.2.1_S817	QSSESGS#PVQSNR	Solyc04g015830.2.1	Actin-binding protein gelsolin IPR007122 Gelsolin	blue	0.986194
Phos7258	Solyc11g033270.1.1_S860	SS#NATVEASGLSR	Solyc11g033270.1.1	Serine_threonine-protein kinase 3 IPR002290 Serine_threonine protein kinase	blue	0.986193	kinase
Phos2965	Solyc03g123920.2.1_S97;T101	SSGPQS#GGVT#PTGR	Solyc03g123920.2.1	Cysteine-type endopeptidase_ ubiquitin thiolesterase	blue	0.98619
Phos12188	Solyc08g061980.2.1_S39	DSNS#PVRPPR	Solyc08g061980.2.1	Mechanosensitive ion channel family IPR010920 Like-Sm ribonucleoprotein-related, core	blue	0.986174
Phos15591	Solyc04g054800.2.1_S225	SSS#YNEER	Solyc04g054800.2.1	Unknown Protein IPR010369 Protein of unknown function DUF966	blue	0.986173
Phos10362	Solyc11g066380.1.1_S175;S181	GTKNS#QDDESS#PPVQR	Solyc11g066380.1.1	Auxin-regulated protein IPR010369 Protein of unknown function DUF966	blue	0.986117
Phos23622	Solyc11g072710.1.1_S464;S472	MTMDNDDDDDDES#DNDGRPVS#VDDK	Solyc11g072710.1.1	Protein kinase IPR002290 Serine_threonine protein kinase	blue	0.986014	kinase
Phos13228	Solyc06g073110.2.1_S297	S#WEGNMDLK	Solyc06g073110.2.1	Legume lectin beta domain IPR010341 Protein of unknown function DUF936, plant	blue	0.985982
Phos5651	Solyc02g023950.2.1_S708	KAS#SSEVISADEK	Solyc02g023950.2.1	Receptor like kinase, RLK	blue	0.985893	kinase
Phos8376	Solyc12g017450.1.1_S124	SS#GPQAGGGNVSSR	Solyc12g017450.1.1	Cysteine-type endopeptidase_ ubiquitin thiolesterase	blue	0.985891
Phos16960	Solyc01g097770.2.1_S547	LS#EQTEK	Solyc01g097770.2.1	Serine_threonine protein kinase IPR002290 Serine_threonine protein kinase	blue	0.98586	kinase
Phos16945	Solyc03g095250.2.1_S657	KSWPSLPS#PR	Solyc03g095250.2.1	cDNA clone 001-032-H02 full insert sequence (Fragment)	blue	0.985849
Phos17825	Solyc10g086060.1.1_S290	EHKNDQMS#VR	Solyc10g086060.1.1	IQ-domain 10 (Fragment) IPR000048 IQ calmodulin-binding region	blue	0.985742
Phos11600	Solyc10g085910.1.1_S134	KPGEFITPPGS#SR	Solyc10g085910.1.1	Heavy metal-associated domain containing protein expressed IPR006121 Heavy metal transport_detoxification protein	blue	0.985739
Phos19933	Solyc11g007900.1.1_S226	QES#IDSR	Solyc11g007900.1.1	Os03g0107400 protein (Fragment) IPR009053 Prefoldin	blue	0.985726
Phos7469	Solyc01g097770.2.1_S106;S110	S#GQNS#FADGER	Solyc01g097770.2.1	Serine_threonine protein kinase IPR002290 Serine_threonine protein kinase	blue	0.985694	kinase
Phos18032	Solyc11g071840.1.1_S306	KPATTTLS#NDR	Solyc11g071840.1.1	Calmodulin binding protein IPR000048 IQ calmodulin-binding region	blue	0.985687
Phos14715	Solyc08g066600.2.1_S136	SSSSS#GIK	Solyc08g066600.2.1	Homology to unknown gene IPR008528 Protein of unknown function DUF810	blue	0.985672
Phos12377	Solyc04g082480.2.1_S805	SPS#TSQEEAPR	Solyc04g082480.2.1	Nodule inception protein (Fragment) IPR003035 Plant regulator RWP-RK	blue	0.985656	TF
Phos26975	Solyc11g072710.1.1_S472	MTMDNDDDDDDESDNDGRPVS#VDDKVR	Solyc11g072710.1.1	Protein kinase IPR002290 Serine_threonine protein kinase	blue	0.985605	kinase
Phos6218	Solyc10g084280.1.1_S300	SAS#MSMSGGEITK	Solyc10g084280.1.1	Calmodulin-binding protein IPR000048 IQ calmodulin-binding region	blue	0.985559
Phos10164	Solyc03g118510.2.1_S299	S#VDVAAFK	Solyc03g118510.2.1	Receptor like kinase, RLK	blue	0.985547	kinase
Phos28326	Solyc03g122040.2.1_S562	DQQQLVFEQS#DNDEDMPELSK	Solyc03g122040.2.1	COP1-Interacting ProteinI 7 (CIP7) (Fragment)	blue	0.985448
Phos6831	Solyc04g078700.2.1_S102	LLPAPAPAPIPEPDS#FEEK	Solyc04g078700.2.1	Receptor-like protein kinase IPR002290 Serine_threonine protein kinase	blue	0.985445	kinase
Phos17516	Solyc10g006330.2.1_S81;S83	RMS#LS#PWR	Solyc10g006330.2.1	Unknown Protein	blue	0.985381
Phos25716	Solyc04g011580.2.1_S150;S154	LQGSGNVGS#GGNS#PVLGGIGDR	Solyc04g011580.2.1	mRNA binding protein Pumilio 2 IPR011989 Armadillo-like helical	blue	0.985379
Phos14631	Solyc01g007150.2.1_S365	TQS#GELEK	Solyc01g007150.2.1	Coatomer subunit beta-1 IPR016460 Coatomer, beta subunit	blue	0.985376
Phos6343	Solyc01g090230.2.1_S31	S#TDTSSGTNASPDR	Solyc01g090230.2.1	GRAM domain containing protein IPR004182 GRAM	blue	0.98535
Phos14924	Solyc08g082710.2.1_S282	AMS#MSINPER	Solyc08g082710.2.1	Protein ABIL1	blue	0.985313
Phos8693	Solyc09g063030.2.1_S609	SSS#LDLGVDPPSSR	Solyc09g063030.2.1		blue	0.985301
Phos6869	Solyc11g071970.1.1_S186	VLKPGS#PTPTSK	Solyc11g071970.1.1	Serine_threonine-protein kinase Nek2 IPR017442 Serine_threonine protein kinase-related	blue	0.985262
Phos18166	Solyc01g059860.2.1_S82	HSS#PLQR	Solyc01g059860.2.1		blue	0.985253	kinase
Phos25771	Solyc02g087760.2.1_S384	SSAPDVVEQMMVNSCEKTS#DSAPEIEK	Solyc02g087760.2.1	Calmodulin binding protein IPR000048 IQ calmodulin-binding region	blue	0.985251
Phos26104	Solyc12g096900.1.1_S181	VVDELMTSLHIKS#DDEDDDDAGDR	Solyc12g096900.1.1	Tir, resistance protein fragment	blue	0.985223
Phos6938	Solyc01g097770.2.1_T343	AADTESNIST#PGR	Solyc01g097770.2.1	Serine_threonine protein kinase IPR002290 Serine_threonine protein kinase	blue	0.985201	kinase
Phos229	Solyc07g062300.2.1_S437	RHDS#SVGAAGVETKPADQPK	Solyc07g062300.2.1	NHL repeat-containing protein IPR001258 NHL repeat	blue	0.985185
Phos26785	Solyc10g084280.1.1_S369;S372;S375	VSAINQEDDTRS#VFS#VQS#EMNR	Solyc10g084280.1.1	Calmodulin-binding protein IPR000048 IQ calmodulin-binding region	blue	0.985181
Phos19372	Solyc12g049510.1.1_S862	ITHSQS#R	Solyc12g049510.1.1	Erect panical 2	blue	0.985096
Phos30132	Solyc06g062960.1.1_S120	SMS#SSPVESSGEMK	Solyc06g062960.1.1	Unknown Protein IPR012876 Protein of unknown function DUF1677, plant	blue	0.985085
Phos13009	Solyc03g119140.2.1_S30	RLS#DVLSSER	Solyc03g119140.2.1	Serine_threonine-protein kinase B-raf IPR002290 Serine_threonine protein kinase	blue	0.985067	kinase
Phos1409	Solyc04g012030.2.1_S318	GGNVQVTEVDIS#DEDRR	Solyc04g012030.2.1	Palmitoyltransferase PFA4 IPR001594 Zinc finger, DHHC-type	blue	0.985045
Phos14164	Solyc06g064870.2.1_S64	FDGSIS#RR	Solyc06g064870.2.1	Hydrolase alpha_beta fold family protein IPR000073 Alpha_beta hydrolase fold-1	blue	0.98504
Phos28694	Solyc03g114320.2.1_T25	ELKENGNST#PCKENEEGGLGPR	Solyc03g114320.2.1	Kinesin light chain IPR011990 Tetratricopeptide-like helical	blue	0.984981
Phos21254	Solyc03g097190.2.1_T72	IST#PPDK	Solyc03g097190.2.1	Cingulin-like	blue	0.984945
Phos4558	Solyc12g006990.1.1_S248	EILGDSVS#PLR	Solyc12g006990.1.1	Arf GTPase activating protein IPR001164 Arf GTPase activating protein	blue	0.984896
Phos8032	Solyc02g087000.2.1_S696	FLVPES#PQMDASVR	Solyc02g087000.2.1	Potassium transporter IPR018519 Potassium uptake protein, kup IPR003855 K+ potassium transporter	blue	0.98487
Phos13575	Solyc09g008930.2.1_S500	TS#SEYFIHR	Solyc09g008930.2.1	Os03g0270500 protein (Fragment) IPR007700 Protein of unknown function DUF668	blue	0.984853
Phos270	Solyc03g026150.2.1_S81;S84	GDSSQS#PDS#QLALDEAIAR	Solyc03g026150.2.1	Ring-h2 finger protein IPR018957 Zinc finger, C3HC4 RING-type	blue	0.984842	E3 ligase
Phos15993	Solyc11g010960.1.1_S4	S#PEEEHPIK	Solyc11g010960.1.1	Alcohol dehydrogenase IPR002085 Alcohol dehydrogenase superfamily, zinc-containing	blue	0.984822
Phos17195	Solyc11g072490.1.1_S97	VAEQKS#PK	Solyc11g072490.1.1	Interactor of constitutive active ROPs 3	blue	0.98477
Phos14758	Solyc01g090230.2.1_S47	RSS#LDLPSSSTSSPSR	Solyc01g090230.2.1	GRAM domain containing protein IPR004182 GRAM	blue	0.984756
Phos16561	Solyc10g008790.2.1_T295	VET#SIDKQEVAS	Solyc10g008790.2.1	Calmodulin binding protein IPR000048 IQ calmodulin-binding region	blue	0.984742
Phos26356	Solyc05g013280.2.1_S779;S780;S783	VPNDDAVS#S#DGS#LEDASSTEK	Solyc05g013280.2.1	Cc-nbs-lrr, resistance protein with an R1 specific domain	blue	0.984625
Phos5987	Solyc08g076720.2.1_S661	SEKS#VSGIGAGDVEDVK	Solyc08g076720.2.1	Uncharacterized ABC transporter ATP-binding protein TM_0288 IPR003439 ABC transporter-like	blue	0.984584
Phos1667	Solyc09g059430.2.1_T177	NNSYDSSHGT#PGR	Solyc09g059430.2.1	RPM1 interacting protein 4 transcript 2 IPR008700 Defence response, Rin4	blue	0.984581
Phos11973	Solyc11g072710.1.1_S437;S438	KRS#S#TTMTTDDDDFEAR	Solyc11g072710.1.1	Protein kinase IPR002290 Serine_threonine protein kinase	blue	0.984577	kinase
Phos4908	Solyc03g122040.2.1_S679	SKS#TSEEVPLIK	Solyc03g122040.2.1	COP1-Interacting ProteinI 7 (CIP7) (Fragment)	blue	0.984564
Phos20613	Solyc01g110380.2.1_S666;S669	LPLLIYGANRS#NLS#R	Solyc01g110380.2.1	Kinesin like protein IPR001752 Kinesin, motor region	blue	0.984412
Phos6914	Solyc07g053980.2.1_S1008	ADS#SVSMLFK	Solyc07g053980.2.1	Glucan synthase like 1 IPR003440 Glycosyl transferase, family 48	blue	0.984383
Phos14202	Solyc01g090230.2.1_S47	SS#LDLPSSSTSSPSR	Solyc01g090230.2.1	GRAM domain containing protein IPR004182 GRAM	blue	0.984362
Phos30443	Solyc03g111770.2.1_S340	S#VEFFEKPR	Solyc03g111770.2.1	Abhydrolase domain-containing protein FAM108B1 IPR000073 Alpha_beta hydrolase fold-1	blue	0.98433
Phos6209	Solyc09g008930.2.1_S289	SFS#SLGLSGNK	Solyc09g008930.2.1	Os03g0270500 protein (Fragment) IPR007700 Protein of unknown function DUF668	blue	0.984296
Phos8864	Solyc09g059430.2.1_T229	QGNPSGT#PSR	Solyc09g059430.2.1	RPM1 interacting protein 4 transcript 2 IPR008700 Defence response, Rin4	blue	0.984261
Phos17779	Solyc09g059430.2.1_S88	LS#KEDGEFR	Solyc09g059430.2.1	RPM1 interacting protein 4 transcript 2 IPR008700 Defence response, Rin4	blue	0.984176
Phos77	Solyc09g007870.2.1_S646	GVSENAQSFISDGPGS#YK	Solyc09g007870.2.1	Manganese transporter mntH IPR017187 Ethylene-insensitive 2	blue	0.984128
Phos18578	Solyc10g007690.2.1_S36	KAS#FVVR	Solyc10g007690.2.1	Chlorophyll a-b binding protein 8, chloroplastic IPR001344 Chlorophyll A-B binding protein	blue	0.984122
Phos13188	Solyc01g009300.2.1_T505	LRT#PPNFSR	Solyc01g009300.2.1	Serine_threonine kinase IPR002290 Serine_threonine protein kinase	blue	0.984053	kinase
Phos4698	Solyc10g086060.1.1_S358	VAAISQDDDARS#MISMQSER	Solyc10g086060.1.1	IQ-domain 10 (Fragment) IPR000048 IQ calmodulin-binding region	blue	0.984033
Phos2773	Solyc11g072820.1.1_T987	SLSQEYMVDEPSCST#PTK	Solyc11g072820.1.1	Kinesin-5 IPR001752 Kinesin, motor region	blue	0.983955
Phos21953	Solyc03g097190.2.1_S71	IS#TPPDK	Solyc03g097190.2.1	Cingulin-like	blue	0.983934
Phos3456	Solyc10g005640.2.1_S416	LTNS#PEAEIK	Solyc10g005640.2.1	Phosphatase 2C family protein IPR015655 Protein phosphatase 2C	blue	0.983932	phosphatase
Phos15815	Solyc06g073110.2.1_S603	IQSSGS#QR	Solyc06g073110.2.1	Legume lectin beta domain IPR010341 Protein of unknown function DUF936, plant	blue	0.983929
Phos3793	Solyc03g006500.2.1_S340	ELTPPGFFQDSGGFS#STQLK	Solyc03g006500.2.1	Receptor-like protein kinase At3g21340 IPR002290 Serine_threonine protein kinase	blue	0.983844	kinase
Phos9608	Solyc01g097040.2.1_S502	VLLTQLS#AAR	Solyc01g097040.2.1	IFA-binding protein-like IPR007656 Protein of unknown function DUF593	blue	0.983825
Phos5353	Solyc07g062580.2.1_S50	ELDLGSPVS#PLR	Solyc07g062580.2.1	DnaJ homolog subfamily C member 7 IPR015609 Molecular chaperone, heat shock protein, Hsp40, DnaJ	blue	0.983787
Phos16663	Solyc06g076100.2.1_S160	GLYS#GPLDR	Solyc06g076100.2.1	Protein phosphatase 2C containing protein IPR015655 Protein phosphatase 2C	blue	0.983783	phosphatase
Phos17375	Solyc07g063350.2.1_S895	DRS#TDSK	Solyc07g063350.2.1	COP1-Interacting ProteinI 7 (CIP7) (Fragment)	blue	0.983779
Phos17231	Solyc11g072710.1.1_S427	LS#FMGIMK	Solyc11g072710.1.1	Protein kinase IPR002290 Serine_threonine protein kinase	blue	0.983739	kinase
Phos6759	Solyc01g005330.2.1_S35	ETTPLTVSAS#FK	Solyc01g005330.2.1	microtubule associated protein Type 1 IPR009768 Myosin II heavy chain-like	blue	0.983737
Phos1273	Solyc03g123920.2.1_S43	TSHS#GPINSNTPSAR	Solyc03g123920.2.1	Cysteine-type endopeptidase_ ubiquitin thiolesterase	blue	0.983665
Phos25849	Solyc06g073110.2.1_S619	LADGIASNQKPKS#PPPADWVR	Solyc06g073110.2.1	Legume lectin beta domain IPR010341 Protein of unknown function DUF936, plant	blue	0.98363
Phos6863	Solyc12g017450.1.1_S104	MTTGGAPGYVS#MK	Solyc12g017450.1.1	Cysteine-type endopeptidase_ ubiquitin thiolesterase	blue	0.983627
Phos11435	Solyc11g072710.1.1_S438	RSS#TTMTTDDDDFEAR	Solyc11g072710.1.1	Protein kinase IPR002290 Serine_threonine protein kinase	blue	0.983562	kinase
Phos24720	Solyc03g051790.2.1_S755	GYTS#DEELEEINSPLACIIDK	Solyc03g051790.2.1	Os12g0236050 protein (Fragment)	blue	0.983495
Phos13319	Solyc01g010290.2.1_S187	ANS#ITDSK	Solyc01g010290.2.1	Ureide permease 2 IPR009834 Fatty acid elongase 3-ketoacyl-CoA synthase 1	blue	0.98343
Phos12076	Solyc10g084280.1.1_T341	QSPTT#PSKPSTAR	Solyc10g084280.1.1	Calmodulin-binding protein IPR000048 IQ calmodulin-binding region	blue	0.983378
Phos23986	Solyc05g025740.2.1_S799;S803;S806	YESFENPLAGS#DSHS#FGS#HEEER	Solyc05g025740.2.1	SH3 domain-containing protein IPR001452 Src homology-3 domain	blue	0.983361
Phos9702	Solyc10g084280.1.1_S444;S446	LSYS#PS#PAITR	Solyc10g084280.1.1	Calmodulin-binding protein IPR000048 IQ calmodulin-binding region	blue	0.98336
Phos8803	Solyc01g097770.2.1_S358	GDVS#QELGKK	Solyc01g097770.2.1	Serine_threonine protein kinase IPR002290 Serine_threonine protein kinase	blue	0.98324	kinase
Phos11293	Solyc02g070260.2.1_S204	ASVSSDASKEES#VKK	Solyc02g070260.2.1	Protein phosphatase 1 regulatory subunit 7 IPR001611 Leucine-rich repeat	blue	0.983207
Phos8952	Solyc06g065460.2.1_S618	LSS#VPVIDFNMDR	Solyc06g065460.2.1	Os01g0873900 protein (Fragment) IPR007700 Protein of unknown function DUF668	blue	0.983202
Phos8602	Solyc12g017450.1.1_S135	SSGPQAGGGNVSS#R	Solyc12g017450.1.1	Cysteine-type endopeptidase_ ubiquitin thiolesterase	blue	0.983155
Phos23669	Solyc01g009300.2.1_S348	QLHS#FDEDTGDDAFPEDTDDFEFK	Solyc01g009300.2.1	Serine_threonine kinase IPR002290 Serine_threonine protein kinase	blue	0.983118	kinase
Phos3414	Solyc05g055880.2.1_S489	RKHS#DDDDESETADK	Solyc05g055880.2.1	Nucleolar protein 5 IPR002687 Pre-mRNA processing ribonucleoprotein, binding region	blue	0.983093
Phos11231	Solyc11g044340.1.1_S648;S657	RSDS#DKEIK	Solyc11g044340.1.1	Pre-mRNA-processing factor 40 homolog A IPR002713 FF domain	blue	0.982994
Phos11763	Solyc10g084280.1.1_S300	SAS#MSMSGGEITK	Solyc10g084280.1.1	Calmodulin-binding protein IPR000048 IQ calmodulin-binding region	blue	0.98299
Phos15221	Solyc12g017450.1.1_S64	KS#GPINSNAPLR	Solyc12g017450.1.1	Cysteine-type endopeptidase_ ubiquitin thiolesterase	blue	0.982904
Phos4950	Solyc06g071350.2.1_S579	SLQSALS#GEK	Solyc06g071350.2.1	Os02g0742100 protein (Fragment) IPR017923 TFIIS N-terminal IPR001025 Bromo adjacent region	blue	0.982867	TR
Phos10966	Solyc04g005060.2.1_S265	AFQSS#FNQGKPEVDTR	Solyc04g005060.2.1	F3I6.9 protein	blue	0.982864
Phos13383	Solyc09g059430.2.1_S88	DHRLS#KEDGEFR	Solyc09g059430.2.1	RPM1 interacting protein 4 transcript 2 IPR008700 Defence response, Rin4	blue	0.982836
Phos8115	Solyc03g096790.2.1_S402	HSLPPMS#PR	Solyc03g096790.2.1	Autophagy-related protein 13 IPR018731 Autophagy-related protein 13	blue	0.982811
Phos4193	Solyc04g008290.2.1_T570	LST#VPLNFVAMAK	Solyc04g008290.2.1	Microtubule-associated protein MAP65-1a IPR007145 MAP65_ASE1	blue	0.982793
Phos8305	Solyc11g072710.1.1_S358	ALS#ESTNNRPTFMR	Solyc11g072710.1.1	Protein kinase IPR002290 Serine_threonine protein kinase	blue	0.982764	kinase
Phos8139	Solyc03g071710.1.1_S48	TPGS#PQNLIPK	Solyc03g071710.1.1	Self-pruning interacting protein 1	blue	0.982656
Phos10532	Solyc07g053980.2.1_S1008	ADS#SVSMLFK	Solyc07g053980.2.1	Glucan synthase like 1 IPR003440 Glycosyl transferase, family 48	blue	0.982653
Phos21757	Solyc10g006330.2.1_S81;S83	MS#LS#PWR	Solyc10g006330.2.1	Unknown Protein	blue	0.982609
Phos4764	Solyc01g102810.2.1_S88	HQVSGS#FDAK	Solyc01g102810.2.1	DNA polymerase III gamma and tau subunit IPR012763 DNA polymerase III, subunit gamma_ tau	blue	0.9826
Phos15172	Solyc04g007710.2.1_S477	SSS#ISFSK	Solyc04g007710.2.1	Mitogen-activated protein kinase IPR002290 Serine_threonine protein kinase	blue	0.982584	kinase
Phos6416	Solyc02g087000.2.1_S696	FLVPES#PQMDASVR	Solyc02g087000.2.1	Potassium transporter IPR018519 Potassium uptake protein, kup IPR003855 K+ potassium transporter	blue	0.98251
Phos10070	Solyc02g087760.2.1_S384	TS#DSAPEIEK	Solyc02g087760.2.1	Calmodulin binding protein IPR000048 IQ calmodulin-binding region	blue	0.982494
Phos10513	Solyc12g055780.1.1_S263	QGHAPYFDRPPS#PGR	Solyc12g055780.1.1	Poly(RC) binding protein 1 IPR018111 K Homology, type 1, subgroup	blue	0.982459
Phos14520	Solyc08g068100.2.1_T108	SFT#MPELSKPR	Solyc08g068100.2.1	Bzip-like transcription factor-like IPR006867 Protein of unknown function DUF632	blue	0.982448
Phos15600	Solyc07g045010.2.1_S457	DDEDSRIS#PK	Solyc07g045010.2.1	Dentin sialophosphoprotein-like	blue	0.982416
Phos13657	Solyc09g059430.2.1_S100	QYANS#PAR	Solyc09g059430.2.1	RPM1 interacting protein 4 transcript 2 IPR008700 Defence response, Rin4	blue	0.982287
Phos9204	Solyc05g013340.2.1_T154	MEVTQRPPMAVT#NAVSWR	Solyc05g013340.2.1	AP-1 complex subunit mu-1 IPR001392 Clathrin adaptor, mu subunit	blue	0.982271
Phos30242	Solyc05g053870.2.1_S38	EISSFPSS#FNENFSSIPAK	Solyc05g053870.2.1	Copine I-like protein IPR010734 Copine	blue	0.982257	E3 ligase
Phos26763	Solyc05g025740.2.1_S687	VNEFLAGAGTDAPDVEEENIISRPS#MSYDDMWAK	Solyc05g025740.2.1	SH3 domain-containing protein IPR001452 Src homology-3 domain	blue	0.982215
Phos23610	Solyc01g097770.2.1_S381	GRPS#SISFPLENEENVGPEIIMTEVER	Solyc01g097770.2.1	Serine_threonine protein kinase IPR002290 Serine_threonine protein kinase	blue	0.982168	kinase
Phos6556	Solyc02g094390.2.1_S372	DGMLGQMS#PEIR	Solyc02g094390.2.1	Palmitoyltransferase-like protein IPR001594 Zinc finger, DHHC-type	blue	0.982165
Phos16045	Solyc10g084280.1.1_S16	ALS#PNSK	Solyc10g084280.1.1	Calmodulin-binding protein IPR000048 IQ calmodulin-binding region	blue	0.982123
Phos22363	Solyc03g111770.2.1_S304	S#TDKPEK	Solyc03g111770.2.1	Abhydrolase domain-containing protein FAM108B1 IPR000073 Alpha_beta hydrolase fold-1	blue	0.982072
Phos3279	Solyc11g019960.1.1_S35	RS#NATDLQQPQLK	Solyc11g019960.1.1	Retrograde Golgi transport protein RGP1 homolog IPR014756 Immunoglobulin E-set	blue	0.982028
Phos29079	Solyc06g062960.1.1_S120	SMS#SSPVESSGEMK	Solyc06g062960.1.1	Unknown Protein IPR012876 Protein of unknown function DUF1677, plant	blue	0.981951
Phos29162	Solyc06g008040.2.1_S1044	SSYDPSDVIGTSS#EEGYIGISK	Solyc06g008040.2.1	CLIP-associating protein 1-like IPR011989 Armadillo-like helical	blue	0.981931
Phos4859	Solyc10g086060.1.1_S236	ALAYSYS#HQK	Solyc10g086060.1.1	IQ-domain 10 (Fragment) IPR000048 IQ calmodulin-binding region	blue	0.981923
Phos11873	Solyc06g073110.2.1_S215;S219	S#IPTS#PTSCYSLPTSFEK	Solyc06g073110.2.1	Legume lectin beta domain IPR010341 Protein of unknown function DUF936, plant	blue	0.981894
Phos8924	Solyc03g051790.2.1_S110	INDRSS#DMESEPK	Solyc03g051790.2.1	Os12g0236050 protein (Fragment)	blue	0.981841
Phos6301	Solyc03g026110.2.1_T204	FEHPGIAT#PR	Solyc03g026110.2.1	Calmodulin binding protein IPR000048 IQ calmodulin-binding region	blue	0.981826
Phos14086	Solyc03g111670.2.1_T627	MIEEMNRGDT#DDGLR	Solyc03g111670.2.1	Receptor like kinase, RLK	blue	0.981752	kinase
Phos26425	Solyc07g064520.2.1_S694;S696	GREEEEEEDEELS#GS#DMEIPR	Solyc07g064520.2.1	Atp-dependent RNA helicase IPR011545 DNA_RNA helicase, DEAD_DEAH box type, N-terminal	blue	0.98175
Phos14041	Solyc03g065340.2.1_S262	VSTGS#DGKR	Solyc03g065340.2.1	Phosphorylase IPR011833 Glycogen_starch_alpha-glucan phosphorylase	blue	0.981701
Phos9400	Solyc04g074720.2.1_S906	TEVLS#FDGNILR	Solyc04g074720.2.1	Fam91a1 protein	blue	0.98165
Phos17645	Solyc04g007710.2.1_S475	S#SSISFSK	Solyc04g007710.2.1	Mitogen-activated protein kinase IPR002290 Serine_threonine protein kinase	blue	0.981642	kinase
Phos21293	Solyc10g083190.1.1_S519	RIS#VDER	Solyc10g083190.1.1	Os04g0625000 protein (Fragment)	blue	0.981576
Phos14694	Solyc02g070260.2.1_S214	LSS#PSLSSAR	Solyc02g070260.2.1	Protein phosphatase 1 regulatory subunit 7 IPR001611 Leucine-rich repeat	blue	0.981558
Phos11035	Solyc09g083210.2.1_S302	QKS#LYLGSK	Solyc09g083210.2.1	Receptor-like protein kinase IPR002290 Serine_threonine protein kinase	blue	0.981532	kinase
Phos8900	Solyc11g072710.1.1_S427	LS#FMGIMK	Solyc11g072710.1.1	Protein kinase IPR002290 Serine_threonine protein kinase	blue	0.981488	kinase
Phos28558	Solyc09g059430.2.1_T212	FGEWDENDPQSADNYT#HIFNK	Solyc09g059430.2.1	RPM1 interacting protein 4 transcript 2 IPR008700 Defence response, Rin4	blue	0.981415
Phos18316	Solyc01g059860.2.1_S81	HS#SPLQR	Solyc01g059860.2.1		blue	0.981244	kinase
Phos7099	Solyc10g005640.2.1_S452	LTNS#PDVEIK	Solyc10g005640.2.1	Phosphatase 2C family protein IPR015655 Protein phosphatase 2C	blue	0.981236	phosphatase
Phos8965	Solyc09g042740.2.1_S225	GSSIGTGSAS#RR	Solyc09g042740.2.1	Formin 3 IPR015425 Actin-binding FH2	blue	0.981219
Phos14223	Solyc03g111670.2.1_S650;S653	GSEGQTPQES#RGS#PHGVTP	Solyc03g111670.2.1	Receptor like kinase, RLK	blue	0.981094	kinase
Phos24493	Solyc04g015830.2.1_S840;S845;S848	SVDS#GPAES#DLS#TAEVQDSEK	Solyc04g015830.2.1	Actin-binding protein gelsolin IPR007122 Gelsolin	blue	0.981073
Phos19356	Solyc07g055130.2.1_S335	STS#IDRK	Solyc07g055130.2.1	Kinase family protein IPR002290 Serine_threonine protein kinase	blue	0.981014	kinase
Phos28531	Solyc05g025740.2.1_T672	VNEFLAGAGT#DAPDVEEENIISRPSMSYDDMWAK	Solyc05g025740.2.1	SH3 domain-containing protein IPR001452 Src homology-3 domain	blue	0.980976
Phos26838	Solyc03g026110.2.1_S60	TTGAEIAYGNEDPPAS#PYAEALDANK	Solyc03g026110.2.1	Calmodulin binding protein IPR000048 IQ calmodulin-binding region	blue	0.980965
Phos9622	Solyc04g080170.2.1_S162	AHS#YNDLK	Solyc04g080170.2.1	Protein serine_threonine kinase IPR002290 Serine_threonine protein kinase	blue	0.980942	kinase
Phos12837	Solyc03g026110.2.1_T469	VGT#PDHR	Solyc03g026110.2.1	Calmodulin binding protein IPR000048 IQ calmodulin-binding region	blue	0.980937
Phos7400	Solyc02g077630.2.1_T986	DGKLT#PYYYEEASDQGSVA	Solyc02g077630.2.1	Receptor like kinase, RLK	blue	0.980903	kinase
Phos10003	Solyc06g064430.1.1_T199	NIT#STQNFQK	Solyc06g064430.1.1	Vesicle-associated membrane protein 724 IPR011012 Longin-like	blue	0.980755
Phos28877	Solyc08g066600.2.1_S97	SPS#PSPSASNSNSSSPSMQR	Solyc08g066600.2.1	Homology to unknown gene IPR008528 Protein of unknown function DUF810	blue	0.98072
Phos4583	Solyc08g059800.2.1_S182	QSGQPDATS#PSPNADSLR	Solyc08g059800.2.1	Os02g0200800 protein (Fragment) IPR009675 Targeting for Xklp2	blue	0.980703
Phos6995	Solyc03g026110.2.1_S111	STSAYGS#SNTER	Solyc03g026110.2.1	Calmodulin binding protein IPR000048 IQ calmodulin-binding region	blue	0.980695
Phos17409	Solyc04g016330.2.1_S4	VGS#IEVK	Solyc04g016330.2.1	Glycerol-3-phosphate dehydrogenase IPR006168 NAD-dependent glycerol-3-phosphate dehydrogenase	blue	0.980542
Phos11833	Solyc00g256710.1.1_S21	ISIS#DENHGR	Solyc00g256710.1.1	Unknown Protein	blue	0.980539
Phos430	Solyc03g118510.2.1_S528	VSDFGLAQLVGPPTS#PTR	Solyc03g118510.2.1	Receptor like kinase, RLK	blue	0.980529	kinase
Phos9719	Solyc01g096390.2.1_S1666;S1672;S1676	IAS#PPKIAS#PAPS#VD	Solyc01g096390.2.1	DNA-directed RNA polymerase IPR006592 RNA polymerase, N-terminal	blue	0.980515
Phos6592	Solyc01g097770.2.1_S132	TS#EESNLGAEFPR	Solyc01g097770.2.1	Serine_threonine protein kinase IPR002290 Serine_threonine protein kinase	blue	0.980504	kinase
Phos10052	Solyc06g068140.2.1_S103	AMRPPSLLES#PKK	Solyc06g068140.2.1	Methyl binding domain protein (Fragment) IPR001739 Methyl-CpG DNA binding	blue	0.980499
Phos382	Solyc01g066640.2.1_S377	NANTPNLAAIPS#LLTAR	Solyc01g066640.2.1	Os04g0405500 protein (Fragment)	blue	0.980497
Phos14868	Solyc10g084280.1.1_S298	S#ASMSMSGGEITK	Solyc10g084280.1.1	Calmodulin-binding protein IPR000048 IQ calmodulin-binding region	blue	0.980492
Phos3907	Solyc07g063350.2.1_S969	GAELS#PQVSSEVVDAK	Solyc07g063350.2.1	COP1-Interacting ProteinI 7 (CIP7) (Fragment)	blue	0.980491
Phos19175	Solyc12g044320.1.1_S77	LS#FTLNNPSTK	Solyc12g044320.1.1	WD-40 repeat family protein IPR020472 G-protein beta WD-40 repeat, region	blue	0.980417	E3 ligase
Phos24074	Solyc03g123920.2.1_S108;S128	QNS#GPQPPLLPATGLITSGPISS#GPLNSSGAPR	Solyc03g123920.2.1	Cysteine-type endopeptidase_ ubiquitin thiolesterase	blue	0.980414
Phos30842	Solyc06g074970.1.1_S16;S20	SPSS#SVSS#PANR	Solyc06g074970.1.1	ABC transporter G family member 3 IPR003439 ABC transporter-like	blue	0.98041
Phos15604	Solyc02g077630.2.1_S672	WTLMS#FHK	Solyc02g077630.2.1	Receptor like kinase, RLK	blue	0.980333	kinase
Phos25457	Solyc03g097190.2.1_S798	KESEENGELS#ESEKDYDMLPK	Solyc03g097190.2.1	Cingulin-like	blue	0.980324
Phos10987	Solyc01g006870.2.1_S474	SVS#GNTTVK	Solyc01g006870.2.1	cDNA clone J023119C16 full insert sequence	blue	0.980309
Phos19258	Solyc03g113240.2.1_T84	VLST#VEK	Solyc03g113240.2.1	Unknown Protein IPR009500 Protein of unknown function DUF1118	blue	0.980296
Phos11094	Solyc01g067480.2.1_S468	KQFS#NDEDTSAK	Solyc01g067480.2.1	Kelch-domain-containing protein IPR015915 Kelch-type beta propeller	blue	0.980251
Phos18497	Solyc03g122040.2.1_S295	RLS#VQER	Solyc03g122040.2.1	COP1-Interacting ProteinI 7 (CIP7) (Fragment)	blue	0.980229
Phos20386	Solyc01g097770.2.1_T348	YT#PQWDAR	Solyc01g097770.2.1	Serine_threonine protein kinase IPR002290 Serine_threonine protein kinase	blue	0.980205	kinase
Phos21133	Solyc12g098570.1.1_S889	WQADEGTS#R	Solyc12g098570.1.1	Receptor like kinase, RLK	blue	0.980188	kinase
Phos16987	Solyc11g007860.1.1_S46	SS#PFLIPK	Solyc11g007860.1.1	Self-pruning interacting protein 1	blue	0.980168
Phos21070	Solyc10g006330.2.1_S81;S83	RMS#LS#PWR	Solyc10g006330.2.1	Unknown Protein	blue	0.980137
Phos19238	Solyc04g080460.2.1_S30;S35	QS#SMMGS#SQAIR	Solyc04g080460.2.1	Glucose transporter 8 IPR003663 Sugar_inositol transporter	blue	0.980136
Phos15355	Solyc06g005500.2.1_S383	S#AGDVANR	Solyc06g005500.2.1	ATP binding _ serine-threonine kinase IPR002290 Serine_threonine protein kinase	blue	0.980127	kinase
Phos18676	Solyc02g087870.2.1_S617;S625;T626	S#TRLSHSLS#T#K	Solyc02g087870.2.1	Uncharacterized ABC transporter ATP-binding protein_permease C9B6.09c IPR001140 ABC transporter, transmembrane region	blue	0.980093
Phos25738	Solyc03g097190.2.1_S900	IGDKDFS#PERETVQEEESDSK	Solyc03g097190.2.1	Cingulin-like	blue	0.980066
Phos28642	Solyc07g048110.2.1_S754	GEVDSEIDAAS#EDGDLEPSLVQTK	Solyc07g048110.2.1	Uncharacterized membrane protein C24H6.13 IPR003864 Protein of unknown function DUF221	blue	0.980059
Phos12980	Solyc06g076790.1.1_S70	KVEDKS#VSTTSSGR	Solyc06g076790.1.1	Unknown Protein	blue	0.980046
Phos2138	Solyc02g094390.2.1_S398;S400;S404	KS#GS#WEMS#PEVLALASR	Solyc02g094390.2.1	Palmitoyltransferase-like protein IPR001594 Zinc finger, DHHC-type	blue	0.980035
Phos7654	Solyc08g076060.2.1_T600	QNETEAVT#RR	Solyc08g076060.2.1	Serine_threonine kinase receptor IPR002290 Serine_threonine protein kinase	blue	0.980002	kinase
Phos6644	Solyc02g094390.2.1_S327	SAGGGFVS#PNMGK	Solyc02g094390.2.1	Palmitoyltransferase-like protein IPR001594 Zinc finger, DHHC-type	blue	0.979981
Phos4910	Solyc10g086060.1.1_T455	LENTSMNT#SINTSIAK	Solyc10g086060.1.1	IQ-domain 10 (Fragment) IPR000048 IQ calmodulin-binding region	blue	0.979976
Phos8328	Solyc01g059860.2.1_T320	EDANSSGAST#PR	Solyc01g059860.2.1		blue	0.979971	kinase
Phos15616	Solyc11g012860.1.1_S655	SKS#GVPTLK	Solyc11g012860.1.1	Filament-like plant protein (Fragment) IPR008587 Protein of unknown function DUF869, plant	blue	0.979842
Phos24193	Solyc07g053610.2.1_S535	KGS#PSTLSLDSETLQNLEAFR	Solyc07g053610.2.1	Homeobox protein IPR018500 DDT subgroup	blue	0.979802	TF
Phos15785	Solyc02g093980.2.1_S262	KKS#VDLDEK	Solyc02g093980.2.1	Os12g0236050 protein (Fragment)	blue	0.979758
Phos31457	Solyc09g090270.2.1_T914;S917;S920	ENNDVT#PDS#KAS#MARIR	Solyc09g090270.2.1	COP1-Interacting ProteinI 7 (CIP7) (Fragment)	blue	0.979678
Phos14681	Solyc03g097190.2.1_S900	IGDKDFS#PER	Solyc03g097190.2.1	Cingulin-like	blue	0.979645
Phos3863	Solyc11g010960.1.1_T26	DTSGVLT#PFNFSR	Solyc11g010960.1.1	Alcohol dehydrogenase IPR002085 Alcohol dehydrogenase superfamily, zinc-containing	blue	0.979617
Phos30550	Solyc10g005330.2.1_S47	SGADIMEGGAS#GDDQDPNKRPK	Solyc10g005330.2.1	Homeobox-leucine zipper protein ATHB-14 IPR002913 Lipid-binding START	blue	0.979598	TF
Phos16820	Solyc07g056270.2.1_S475	TAS#MEIESVK	Solyc07g056270.2.1	Receptor-like protein kinase IPR002290 Serine_threonine protein kinase	blue	0.97955	kinase
Phos28211	Solyc05g051060.2.1_S177;S180	TTDKPAASS#DGS#GEEDLLAIDK	Solyc05g051060.2.1	Myb family transcription factor-like IPR006447 Myb-like DNA-binding region, SHAQKYF class	blue	0.979532	TF
Phos10371	Solyc03g026110.2.1_S236	LHES#FGQDR	Solyc03g026110.2.1	Calmodulin binding protein IPR000048 IQ calmodulin-binding region	blue	0.979496
Phos8552	Solyc09g007870.2.1_S659	LEDTGS#GTGSLSR	Solyc09g007870.2.1	Manganese transporter mntH IPR017187 Ethylene-insensitive 2	blue	0.979441
Phos16363	Solyc05g009930.2.1_T370	NYQT#PQGK	Solyc05g009930.2.1	Chloroplast unusual positioning 1A	blue	0.979401
Phos22433	Solyc12g098740.1.1_S235	DYDDRS#R	Solyc12g098740.1.1	Epsin-1 IPR001026 Epsin, N-terminal	blue	0.979344
Phos2203	Solyc08g059800.2.1_S184	QSGQPDATSPS#PNADSLR	Solyc08g059800.2.1	Os02g0200800 protein (Fragment) IPR009675 Targeting for Xklp2	blue	0.979331
Phos14089	Solyc05g015050.2.1_S212	FS#PSQQGK	Solyc05g015050.2.1	Os12g0236050 protein (Fragment)	blue	0.979314
Phos5273	Solyc10g049360.1.1_S101	ETVELETSANSS#PK	Solyc10g049360.1.1	Cyclin-dependent protein kinase regulator-like protein IPR015453 G2_mitotic-specific cyclin A	blue	0.979253
Phos23449	Solyc08g066600.2.1_S17	RDS#TAAAAVSTMSLGSGATSSSR	Solyc08g066600.2.1	Homology to unknown gene IPR008528 Protein of unknown function DUF810	blue	0.979215
Phos5172	Solyc11g012860.1.1_S50	EFPDHDKQS#PEVTSK	Solyc11g012860.1.1	Filament-like plant protein (Fragment) IPR008587 Protein of unknown function DUF869, plant	blue	0.97918
Phos11487	Solyc06g082610.2.1_S540	QPMQS#PGRDDMVDLPR	Solyc06g082610.2.1	Receptor like kinase, RLK	blue	0.979116	kinase
Phos20687	Solyc08g068100.2.1_T339;S343	VIT#WNKS#FK	Solyc08g068100.2.1	Bzip-like transcription factor-like IPR006867 Protein of unknown function DUF632	blue	0.979108
Phos6919	Solyc10g005920.2.1_S889	DLS#PETYIVEESR	Solyc10g005920.2.1	Enhancer of mRNA-decapping protein 4 IPR017986 WD40 repeat, region	blue	0.979059	E3 ligase
Phos9097	Solyc07g055130.2.1_S341	KLS#FSHSEPNIATAAWR	Solyc07g055130.2.1	Kinase family protein IPR002290 Serine_threonine protein kinase	blue	0.979053	kinase
Phos10947	Solyc11g072710.1.1_S427	LS#FMGIMK	Solyc11g072710.1.1	Protein kinase IPR002290 Serine_threonine protein kinase	blue	0.97903	kinase
Phos8299	Solyc06g074970.1.1_S83;S88	INS#GSLPS#PSSIER	Solyc06g074970.1.1	ABC transporter G family member 3 IPR003439 ABC transporter-like	blue	0.978992
Phos440	Solyc02g087760.2.1_T353	AQQT#PNLAQAQATVSK	Solyc02g087760.2.1	Calmodulin binding protein IPR000048 IQ calmodulin-binding region	blue	0.978976
Phos6982	Solyc10g084280.1.1_S298	S#ASMSMSGGEITK	Solyc10g084280.1.1	Calmodulin-binding protein IPR000048 IQ calmodulin-binding region	blue	0.97897
Phos18035	Solyc06g073110.2.1_S297	KS#WEGNMDLK	Solyc06g073110.2.1	Legume lectin beta domain IPR010341 Protein of unknown function DUF936, plant	blue	0.978959
Phos15886	Solyc02g070260.2.1_S218	LSSPSLS#SAR	Solyc02g070260.2.1	Protein phosphatase 1 regulatory subunit 7 IPR001611 Leucine-rich repeat	blue	0.978938
Phos3226	Solyc11g010560.1.1_S25	KS#PEHEEYQRPPPLAR	Solyc11g010560.1.1	Kinesin-like protein IPR001752 Kinesin, motor region	blue	0.978879
Phos20957	Solyc10g086320.1.1_S190	GGTLS#GK	Solyc10g086320.1.1	Phosphatidylinositol-4-phosphate 5-kinase 9 IPR017163 Phosphatidylinositol-4-phosphate 5-kinase, plant	blue	0.97883
Phos26169	Solyc02g068560.2.1_S295	KPDLPSSDRS#PGGEPVAVSEAASR	Solyc02g068560.2.1	Chromodomain helicase DNA binding protein 5 IPR000330 SNF2-related	blue	0.978804	TR
Phos12236	Solyc12g017450.1.1_S64	S#GPINSNAPLR	Solyc12g017450.1.1	Cysteine-type endopeptidase_ ubiquitin thiolesterase	blue	0.978796
Phos18243	Solyc10g005640.2.1_S433	LTS#SPEAEIK	Solyc10g005640.2.1	Phosphatase 2C family protein IPR015655 Protein phosphatase 2C	blue	0.978763	phosphatase
Phos24329	Solyc10g083190.1.1_S544	SIS#GGVVEYVNQAANLPTSGDGLDR	Solyc10g083190.1.1	Os04g0625000 protein (Fragment)	blue	0.978731
Phos21975	Solyc11g069350.1.1_T79;T81	RPFT#PT#PK	Solyc11g069350.1.1	Zinc finger family protein IPR011016 Zinc finger, RING-CH-type	blue	0.978731
Phos8695	Solyc03g120970.2.1_S22	APPPS#PIASGR	Solyc03g120970.2.1	Gibberellin 2-beta-dioxygenase 2 IPR005123 Oxoglutarate and iron-dependent oxygenase	blue	0.978629
Phos12564	Solyc09g007870.2.1_S927	KYYS#LPDISGR	Solyc09g007870.2.1	Manganese transporter mntH IPR017187 Ethylene-insensitive 2	blue	0.9786
Phos7745	Solyc01g103250.2.1_S122	SIDS#DGESVDLR	Solyc01g103250.2.1	Histone-lysine N-methyltransferase NSD3 IPR018144 Plus-3 domain, subgroup	blue	0.978597	TR
Phos8230	Solyc03g111670.2.1_T573	EEWT#AEVFDVELMR	Solyc03g111670.2.1	Receptor like kinase, RLK	blue	0.978589	kinase
Phos22425	Solyc10g006330.2.1_S329;S331	TS#FS#VQSPR	Solyc10g006330.2.1	Unknown Protein	blue	0.978538
Phos14815	Solyc08g082590.2.1_T74	LNT#SIDDSPK	Solyc08g082590.2.1	Glutaredoxin family protein IPR012335 Thioredoxin fold	blue	0.978535
Phos8438	Solyc09g090270.2.1_T914	KENNDVT#PDSK	Solyc09g090270.2.1	COP1-Interacting ProteinI 7 (CIP7) (Fragment)	blue	0.978506
Phos1830	Solyc09g092130.2.1_S157	NFS#NLEVWSDSNK	Solyc09g092130.2.1	Sucrose phosphate synthase IPR012819 Sucrose phosphate synthase, plant	blue	0.978412
Phos328	Solyc04g015830.2.1_S774	ASALAALNSAFSSPS#PPK	Solyc04g015830.2.1	Actin-binding protein gelsolin IPR007122 Gelsolin	blue	0.978346
Phos5799	Solyc04g082480.2.1_S805	RSPS#TSQEEAPR	Solyc04g082480.2.1	Nodule inception protein (Fragment) IPR003035 Plant regulator RWP-RK	blue	0.978331	TF
Phos3	Solyc04g071860.2.1_S392;S394	RS#GS#WEIASEVIGVK	Solyc04g071860.2.1	Palmitoyltransferase AKR1 IPR001594 Zinc finger, DHHC-type	blue	0.978304
Phos14593	Solyc04g072380.2.1_S219	SKS#TVAMSTVLR	Solyc04g072380.2.1	Phosphatidylinositol 3,4,5-trisphosphate-dependent Rac exchanger 2 protein IPR006869 Protein of unknown function DUF547	blue	0.978297
Phos906	Solyc07g062140.2.1_S871	RPS#PENVSWNVLDLK	Solyc07g062140.2.1	Alpha alpha-trehalose-phosphate synthase IPR012766 Alpha,alpha-trehalose-phosphate synthase	blue	0.978218
Phos10062	Solyc03g118510.2.1_S313	HPETELS#AEK	Solyc03g118510.2.1	Receptor like kinase, RLK	blue	0.978191	kinase
Phos11117	Solyc11g027880.1.1_S102	IPQSLIS#FK	Solyc11g027880.1.1	Phosphatidylinositol transfer protein SFH5 IPR001251 Cellular retinaldehyde-binding_triple function, C-terminal	blue	0.978152
Phos6181	Solyc12g017450.1.1_S167;S175	KVS#GPLDSTGS#IK	Solyc12g017450.1.1	Cysteine-type endopeptidase_ ubiquitin thiolesterase	blue	0.978116
Phos123	Solyc12g017450.1.1_S77	TGS#FSGATSHSGQLNSGNR	Solyc12g017450.1.1	Cysteine-type endopeptidase_ ubiquitin thiolesterase	blue	0.978082
Phos21809	Solyc07g039190.2.1_S555	RSES#TTMK	Solyc07g039190.2.1	Unknown Protein	blue	0.978046
Phos11210	Solyc06g036430.2.1_S29	FHSHDYS#SDSDDDKGK	Solyc06g036430.2.1	Reticulon family protein IPR003388 Reticulon	blue	0.97798
Phos27047	Solyc02g087760.2.1_S47	APVGDLSIDS#PSLDLPVQNFDNGGDQAGLEK	Solyc02g087760.2.1	Calmodulin binding protein IPR000048 IQ calmodulin-binding region	blue	0.97797
Phos15910	Solyc07g043130.2.1_S12	NTNRLS#LAMER	Solyc07g043130.2.1	Os12g0117400 protein (Fragment) IPR004249 NPH3	blue	0.977902	E3 ligase
Phos17976	Solyc03g123920.2.1_S77	KS#NSGPLTK	Solyc03g123920.2.1	Cysteine-type endopeptidase_ ubiquitin thiolesterase	blue	0.977885
Phos6417	Solyc01g095390.2.1_S364	VEKEDDDS#FDNVK	Solyc01g095390.2.1	SKIP interacting protein 7 (Fragment)	blue	0.97776
Phos17355	Solyc01g006720.2.1_S36	LTGAS#PGR	Solyc01g006720.2.1	ABC transporter G family member 22 IPR013525 ABC-2 type transporter	blue	0.977745
Phos5012	Solyc04g081210.2.1_S747	LNHAPGTTS#SEQLSK	Solyc04g081210.2.1	Calmodulin binding protein IQ IPR000048 IQ calmodulin-binding region	blue	0.977719
Phos18619	Solyc05g018510.2.1_S799	HSGS#LTR	Solyc05g018510.2.1	ABC transporter G family member 32 IPR013525 ABC-2 type transporter	blue	0.977692
Phos12463	Solyc06g016770.2.1_S211	SLS#LPVINK	Solyc06g016770.2.1	Zinc finger family protein IPR011016 Zinc finger, RING-CH-type	blue	0.97765
Phos13448	Solyc05g018510.2.1_S799;S804	HSGS#LTRQS#FK	Solyc05g018510.2.1	ABC transporter G family member 32 IPR013525 ABC-2 type transporter	blue	0.977572
Phos1840	Solyc07g064520.2.1_S715	IYFDS#DDEDDKR	Solyc07g064520.2.1	Atp-dependent RNA helicase IPR011545 DNA_RNA helicase, DEAD_DEAH box type, N-terminal	blue	0.97757
Phos11687	Solyc05g006490.2.1_S434;S437	S#VNS#PVLEDKR	Solyc05g006490.2.1	F3I6.9 protein	blue	0.977531
Phos26374	Solyc10g081730.1.1_S226;S229	ATSPLKDDDDARS#ATS#SNATR	Solyc10g081730.1.1	Os02g0200800 protein (Fragment) IPR009675 Targeting for Xklp2	blue	0.97747
Phos22273	Solyc07g018190.2.1_S1044	LSS#SEFY	Solyc07g018190.2.1	Receptor like kinase, RLK	blue	0.977466	kinase
Phos208	Solyc01g104910.2.1_S157	RPAVPILDEGS#TSAK	Solyc01g104910.2.1	Os11g0223400 protein (Fragment)	blue	0.977425
Phos2783	Solyc03g095250.2.1_S399	TKS#LLSASVGANK	Solyc03g095250.2.1	cDNA clone 001-032-H02 full insert sequence (Fragment)	blue	0.977415
Phos15192	Solyc02g081150.1.1_S190	SNS#AGESK	Solyc02g081150.1.1	Unknown Protein	blue	0.97739
Phos20848	Solyc02g082480.2.1_S953	VVS#FGESV	Solyc02g082480.2.1	Glutamate-gated kainate-type ion channel receptor subunit GluR5 IPR017103 Ionotropic glutamate-like receptor, plant	blue	0.97737
Phos9105	Solyc02g094390.2.1_S398;S400;S404	KS#GS#WEMS#PEVLALASR	Solyc02g094390.2.1	Palmitoyltransferase-like protein IPR001594 Zinc finger, DHHC-type	blue	0.977352
Phos22777	Solyc03g097190.2.1_S56	S#VTSKPSVER	Solyc03g097190.2.1	Cingulin-like	blue	0.977343
Phos24064	Solyc11g012270.1.1_S62	QMS#ESSIYTTDHEEDDDEANHK	Solyc11g012270.1.1	RHO protein GDP dissociation inhibitor IPR000406 RHO protein GDP dissociation inhibitor	blue	0.97733
Phos3212	Solyc05g052490.2.1_S749	SQS#REDLISSLSTEVPLPK	Solyc05g052490.2.1	Ectonucleoside triphosphate diphosphohydrolase 1 IPR000407 Nucleoside phosphatase GDA1_CD39	blue	0.977309
Phos5279	Solyc11g027880.1.1_S102	IPQSLIS#FKEESNK	Solyc11g027880.1.1	Phosphatidylinositol transfer protein SFH5 IPR001251 Cellular retinaldehyde-binding_triple function, C-terminal	blue	0.97726
Phos10069	Solyc04g081260.2.1_S535	SIVEITLS#PK	Solyc04g081260.2.1	Filament-like plant protein (Fragment) IPR008587 Protein of unknown function DUF869, plant	blue	0.977244
Phos19129	Solyc08g082710.2.1_S282	AMS#MSINPER	Solyc08g082710.2.1	Protein ABIL1	blue	0.977235
Phos7732	Solyc10g085910.1.1_T130	KPGEFIT#PPGSSR	Solyc10g085910.1.1	Heavy metal-associated domain containing protein expressed IPR006121 Heavy metal transport_detoxification protein	blue	0.977226
Phos12305	Solyc01g009300.2.1_S572	RVS#FGASK	Solyc01g009300.2.1	Serine_threonine kinase IPR002290 Serine_threonine protein kinase	blue	0.977183	kinase
Phos3323	Solyc02g093790.2.1_S140	RNS#YGGNVDDLALK	Solyc02g093790.2.1	CXE carboxylesterase IPR013094 Alpha_beta hydrolase fold-3	blue	0.977136
Phos12224	Solyc11g065350.1.1_S672	SLS#SQEGLSSPIP	Solyc11g065350.1.1	ABC transporter G family member 15 IPR003439 ABC transporter-like	blue	0.977108
Phos11646	Solyc11g072710.1.1_S150	VRTS#GDDTNGK	Solyc11g072710.1.1	Protein kinase IPR002290 Serine_threonine protein kinase	blue	0.977107	kinase
Phos16760	Solyc05g018510.2.1_S12;S14	S#TS#FREDRDDDEEALR	Solyc05g018510.2.1	ABC transporter G family member 32 IPR013525 ABC-2 type transporter	blue	0.977063
Phos15633	Solyc05g053870.2.1_S382	VVPKPPPVPYS#R	Solyc05g053870.2.1	Copine I-like protein IPR010734 Copine	blue	0.977053	E3 ligase
Phos11868	Solyc03g078230.2.1_S173	ERS#PSDAADR	Solyc03g078230.2.1	E3 ubiquitin-protein ligase CHFR IPR001841 Zinc finger, RING-type	blue	0.977036
Phos6739	Solyc01g094640.2.1_S322	SKS#QEVYPPMGNETPR	Solyc01g094640.2.1	( related)	blue	0.976955
Phos6781	Solyc03g119140.2.1_S469	SPS#WTEGISSPAVR	Solyc03g119140.2.1	Serine_threonine-protein kinase B-raf IPR002290 Serine_threonine protein kinase	blue	0.976935	kinase
Phos20802	Solyc06g007980.2.1_S78;T79	VS#T#LPSENPQSPSDQPK	Solyc06g007980.2.1	Sterol 3-beta-glucosyltransferase IPR004276 Glycosyl transferase, family 28	blue	0.976901
Phos16319	Solyc01g059860.2.1_S54;S56	SHS#IS#PQRPLR	Solyc01g059860.2.1	Kinase family protein IPR002290 Serine_threonine protein kinase	blue	0.976866	kinase
Phos8108	Solyc04g077780.2.1_S75	QTGSLDKS#FEGTPK	Solyc04g077780.2.1	LIM domain protein IPR001781 Zinc finger, LIM-type	blue	0.976837	TF
Phos15619	Solyc01g008130.2.1_S83	SQS#MPESFDMPAIGK	Solyc01g008130.2.1	DEP domain-containing protein 1B IPR006869 Protein of unknown function DUF547	blue	0.976693
Phos14135	Solyc07g063350.2.1_S895;S898	DRS#TDS#KTTPSR	Solyc07g063350.2.1	COP1-Interacting ProteinI 7 (CIP7) (Fragment)	blue	0.976663
Phos13550	Solyc02g070260.2.1_S216	LSSPS#LSSAR	Solyc02g070260.2.1	Protein phosphatase 1 regulatory subunit 7 IPR001611 Leucine-rich repeat	blue	0.976649
Phos10747	Solyc06g068680.2.1_T97	SST#AAQNVLK	Solyc06g068680.2.1	Respiratory burst oxidase-like protein IPR013121 Ferric reductase, NAD binding	blue	0.976575
Phos17269	Solyc01g097770.2.1_S376	LSLKGS#K	Solyc01g097770.2.1	Serine_threonine protein kinase IPR002290 Serine_threonine protein kinase	blue	0.976556	kinase
Phos20398	Solyc06g073110.2.1_S268	GAS#PTPK	Solyc06g073110.2.1	Legume lectin beta domain IPR010341 Protein of unknown function DUF936, plant	blue	0.976548
Phos11516	Solyc07g042160.2.1_S10	VETLTPSSS#SR	Solyc07g042160.2.1	Polygalacturonase IPR012334 Pectin lyase fold	blue	0.976442
Phos12994	Solyc11g044340.1.1_S648;S657	SDS#DKEIK	Solyc11g044340.1.1	Pre-mRNA-processing factor 40 homolog A IPR002713 FF domain	blue	0.976435
Phos26613	Solyc09g009090.2.1_S717;S720	ANTFLS#SKS#AAGTPEWMAPEVLR	Solyc09g009090.2.1	Protein kinase IPR002290 Serine_threonine protein kinase	blue	0.97643	kinase
Phos19569	Solyc07g064970.2.1_S569;S579;T580	DDAAS#HISGTEPIPS#T#P	Solyc07g064970.2.1	Microtubule-associated protein MAP65-1a IPR007145 MAP65_ASE1	blue	0.976378
Phos4009	Solyc09g042740.2.1_S180	VDS#PEIHPLPPLHGHR	Solyc09g042740.2.1	Formin 3 IPR015425 Actin-binding FH2	blue	0.976342
Phos25247	Solyc05g055780.2.1_T407;T408	LIDQGDNEKGPDVDPVEEVVLNDT#T#DEETPTAVEA	Solyc05g055780.2.1	Protein recA IPR013765 RecA	blue	0.976306
Phos1049	Solyc09g065340.2.1_S640	SSQGGVDS#DGDEFILYDGK	Solyc09g065340.2.1	PHD finger family protein IPR019787 Zinc finger, PHD-finger	blue	0.976295	TR;kinase
Phos29554	Solyc09g009090.2.1_S717;T724	ANTFLS#SKSAAGT#PEWMAPEVLR	Solyc09g009090.2.1	Protein kinase IPR002290 Serine_threonine protein kinase	blue	0.976276	kinase
Phos6045	Solyc02g068300.2.1_S325	SQS#NILGALK	Solyc02g068300.2.1	Receptor-like kinase IPR002290 Serine_threonine protein kinase	blue	0.976227	kinase
Phos24536	Solyc03g032040.2.1_S471	AES#VLGQQSIEEAIETQSETVTK	Solyc03g032040.2.1	MFS family major facilitator transporter D-xylose cation symporter IPR016196 Major facilitator superfamily, general substrate transporter	blue	0.976203
Phos2799	Solyc10g074470.1.1_S264;S267	TLESYPVYPPS#RDS#R	Solyc10g074470.1.1	Bzip transcription factor-like IPR006867 Protein of unknown function DUF632	blue	0.976199
Phos14784	Solyc03g083210.2.1_S9	RMS#IDNEK	Solyc03g083210.2.1	At5g24280 (Fragment)	blue	0.976158	E3 ligase
Phos21392	Solyc03g124050.2.1_S321	SPS#LLSR	Solyc03g124050.2.1	Receptor like kinase, RLK	blue	0.976141	kinase
Phos7030	Solyc11g065120.1.1_S762	RGS#MNQSLTDITDKDTK	Solyc11g065120.1.1	Regulator of chromosome condensation domain-containing protein IPR009091 Regulator of chromosome condensation_beta-lactamase-inhibitor protein II	blue	0.97613
Phos31558	Solyc06g035920.2.1_S175	ATGS#SPK	Solyc06g035920.2.1	Remorin 1 IPR005516 Remorin, C-terminal region	blue	0.976092
Phos18034	Solyc06g066030.2.1_T102	EQKT#PPR	Solyc06g066030.2.1	Os02g0200800 protein (Fragment) IPR009675 Targeting for Xklp2	blue	0.976052
Phos1706	Solyc07g056270.2.1_S391	S#ANEVNLVEWLK	Solyc07g056270.2.1	Receptor-like protein kinase IPR002290 Serine_threonine protein kinase	blue	0.975999	kinase
Phos10712	Solyc01g059870.2.1_S65	SFDYSQS#VK	Solyc01g059870.2.1	Phytochrome B1	blue	0.975996
Phos10503	Solyc09g042740.2.1_S225	GSSIGTGSAS#R	Solyc09g042740.2.1	Formin 3 IPR015425 Actin-binding FH2	blue	0.975902
Phos19958	Solyc11g072710.1.1_S437;S438;T443	KRS#S#TTMTT#DDDDFEAR	Solyc11g072710.1.1	Protein kinase IPR002290 Serine_threonine protein kinase	blue	0.9759	kinase
Phos7912	Solyc01g067480.2.1_S485	TSGDES#PSQEQGAK	Solyc01g067480.2.1	Kelch-domain-containing protein IPR015915 Kelch-type beta propeller	blue	0.975872
Phos11440	Solyc10g081730.1.1_S402	LAEAAKVS#DEKTER	Solyc10g081730.1.1	Os02g0200800 protein (Fragment) IPR009675 Targeting for Xklp2	blue	0.975825
Phos2655	Solyc04g009790.2.1_S199;S203	FIMS#APVS#PIPGNVLLIDR	Solyc04g009790.2.1	Multidrug resistance protein mdtK IPR015521 MATE family transporter related protein	blue	0.975806
Phos10109	Solyc12g098740.1.1_S221	YGDSNS#RDGDR	Solyc12g098740.1.1	Epsin-1 IPR001026 Epsin, N-terminal	blue	0.975801
Phos27445	Solyc02g087760.2.1_S384	SSAPDVVEQMMVNSCEKTS#DSAPEIEK	Solyc02g087760.2.1	Calmodulin binding protein IPR000048 IQ calmodulin-binding region	blue	0.975782
Phos6247	Solyc08g068100.2.1_T108	SFT#MPELSKPR	Solyc08g068100.2.1	Bzip-like transcription factor-like IPR006867 Protein of unknown function DUF632	blue	0.975712
Phos12369	Solyc02g092470.2.1_S888	SWDDNSLS#P	Solyc02g092470.2.1	Formin 3 IPR015425 Actin-binding FH2	blue	0.975555
Phos8989	Solyc12g008560.1.1_S31	SATGMSGS#PK	Solyc12g008560.1.1	Unknown Protein	blue	0.975543
Phos17084	Solyc05g008480.2.1_S182	EEPVSS#PK	Solyc05g008480.2.1	Histone chaperone asf1 IPR006818 Histone chaperone, ASF1-like	blue	0.975476
Phos16816	Solyc10g081200.1.1_S590	QS#SELSDSK	Solyc10g081200.1.1	Ulp1 protease family C-terminal catalytic domain containing protein expressed	blue	0.975474
Phos6969	Solyc01g103490.2.1_S600	YSLLTVIQPDDEIS#E	Solyc01g103490.2.1	Necrotic spotted lesions 1 (Fragment) IPR001862 Membrane attack complex component_perforin_complement C9	blue	0.975342
Phos27596	Solyc02g093160.2.1_T953;S957	VISTTSETTSDTMTT#PKKS#FGR	Solyc02g093160.2.1	Filament-like plant protein (Fragment) IPR008587 Protein of unknown function DUF869, plant	blue	0.975318
Phos7663	Solyc08g008130.2.1_S422	DKTPEIAQDS#PRR	Solyc08g008130.2.1	Sumo ligase IPR004181 Zinc finger, MIZ-type	blue	0.975306	E3 ligase
Phos13817	Solyc10g086060.1.1_S358	VAAISQDDDARS#MISMQSER	Solyc10g086060.1.1	IQ-domain 10 (Fragment) IPR000048 IQ calmodulin-binding region	blue	0.975285
Phos18128	Solyc10g006330.2.1_S326;T328;S334	KQS#KT#SFSVQS#PR	Solyc10g006330.2.1	Unknown Protein	blue	0.975272
Phos14242	Solyc06g071440.2.1_S104	RS#PLVYVSR	Solyc06g071440.2.1	UPF0497 membrane protein At2g36330 IPR006702 Uncharacterised protein family UPF0497, trans-membrane plant	blue	0.975184
Phos13632	Solyc11g066380.1.1_S475	IS#SDGIGSSR	Solyc11g066380.1.1	Auxin-regulated protein IPR010369 Protein of unknown function DUF966	blue	0.975156
Phos8290	Solyc12g008560.1.1_S31	SATGMSGS#PK	Solyc12g008560.1.1	Unknown Protein	blue	0.975126
Phos6281	Solyc04g077290.1.1_S17	KHDQDPTDS#TGPTLK	Solyc04g077290.1.1	YEATS domain-containing protein IPR005033 YEATS	blue	0.975116
Phos5049	Solyc03g051790.2.1_S226	SLSDS#SEEGDEK	Solyc03g051790.2.1	Os12g0236050 protein (Fragment)	blue	0.975094
Phos3262	Solyc02g081810.2.1_S563	ESENGDVGS#DDEGSK	Solyc02g081810.2.1	tRNA pseudouridine synthase B IPR004802 Pseudouridine synthase, putative	blue	0.975065
Phos10744	Solyc02g070260.2.1_S225	SAS#TSLESTASSGSTR	Solyc02g070260.2.1	Protein phosphatase 1 regulatory subunit 7 IPR001611 Leucine-rich repeat	blue	0.975037
Phos11683	Solyc02g068300.2.1_S333	S#LPGTPQEFQFK	Solyc02g068300.2.1	Receptor-like kinase IPR002290 Serine_threonine protein kinase	blue	0.975006	kinase
Phos11844	Solyc00g006820.2.1_S10;T20	EIKS#PEVQLGGNST#PKR	Solyc00g006820.2.1	Peptide transporter-like protein IPR000109 TGF-beta receptor, type I_II extracellular region	blue	0.974982
Phos6256	Solyc07g042380.2.1_S1108	KSES#EDEAEIDSEGR	Solyc07g042380.2.1	Ribosomal RNA processing protein IPR012978 Region of unknown function, NUC173	blue	0.974967
Phos17380	Solyc12g021280.1.1_T530;S534	IIKT#LNES#MDDLSNKR	Solyc12g021280.1.1	Protein kinase IPR002290 Serine_threonine protein kinase	blue	0.974951	kinase
Phos24093	Solyc10g084280.1.1_S51	EKQPLPDSSTLVVASVS#PPQPIPQVEEVK	Solyc10g084280.1.1	Calmodulin-binding protein IPR000048 IQ calmodulin-binding region	blue	0.974926
Phos150	Solyc08g076650.2.1_S5;S17	S#YSNLLDLISDDS#PTFGR	Solyc08g076650.2.1	Alpha alpha-trehalose-phosphate synthase (UDP-forming) IPR001830 Glycosyl transferase, family 20	blue	0.974916
Phos26946	Solyc03g007760.2.1_S212	NAS#VSSDISSISSESSASNPAPIK	Solyc03g007760.2.1	Cell division protease ftsH IPR003959 ATPase, AAA-type, core	blue	0.974892
Phos4156	Solyc11g066380.1.1_S136	GSELFDESDAGRFS#PAGNVR	Solyc11g066380.1.1	Auxin-regulated protein IPR010369 Protein of unknown function DUF966	blue	0.974793
Phos11383	Solyc11g012770.1.1_S1169	ELKDDSS#PAEVR	Solyc11g012770.1.1	Sister chromatid cohesion protein PDS5 homolog B IPR016024 Armadillo-type fold	blue	0.974792
Phos6706	Solyc10g084280.1.1_S300	SAS#MSMSGGEITK	Solyc10g084280.1.1	Calmodulin-binding protein IPR000048 IQ calmodulin-binding region	blue	0.97478
Phos17441	Solyc05g013280.2.1_S493;S497	AS#FPSS#PHRPNR	Solyc05g013280.2.1	Cc-nbs-lrr, resistance protein with an R1 specific domain	blue	0.97475
Phos11173	Solyc04g079560.2.1_S40	GGGGHTS#TGASK	Solyc04g079560.2.1	Lysine_histidine transporter IPR013057 Amino acid transporter, transmembrane	blue	0.974734
Phos5706	Solyc01g103250.2.1_S122	SIDS#DGESVDLRDR	Solyc01g103250.2.1	Histone-lysine N-methyltransferase NSD3 IPR018144 Plus-3 domain, subgroup	blue	0.974728	TR
Phos22967	Solyc12g013690.1.1_S130;S134	VDS#VEVS#GPLK	Solyc12g013690.1.1	Monooxygenase FAD-binding protein IPR003042 Aromatic-ring hydroxylase-like	blue	0.974707
Phos25513	Solyc03g097190.2.1_S859	AVETLS#EDEKPNGELTGNNNK	Solyc03g097190.2.1	Cingulin-like	blue	0.974642
Phos21738	Solyc08g082710.2.1_S319	HGHAQGS#RK	Solyc08g082710.2.1	Protein ABIL1	blue	0.974516
Phos66	Solyc09g083080.2.1_S457;S470	KMS#IDDQTEEAAGDES#PVTK	Solyc09g083080.2.1	Nucleolar protein 5 IPR002687 Pre-mRNA processing ribonucleoprotein, binding region	blue	0.974431
Phos12736	Solyc02g087850.1.1_S26	SYS#MHDDGYHR	Solyc02g087850.1.1	Glutaredoxin family protein IPR012335 Thioredoxin fold	blue	0.974407
Phos26112	Solyc01g090270.2.1_S155;S157	LPHILS#GS#SLNSYNEDYTYDAK	Solyc01g090270.2.1	Bzip-like transcription factor-like IPR006867 Protein of unknown function DUF632	blue	0.974402
Phos21004	Solyc01g090270.2.1_S794	KAELAAS#QR	Solyc01g090270.2.1	Bzip-like transcription factor-like IPR006867 Protein of unknown function DUF632	blue	0.974388
Phos14589	Solyc09g090270.2.1_S899	S#ASSLSEPK	Solyc09g090270.2.1	COP1-Interacting ProteinI 7 (CIP7) (Fragment)	blue	0.974364
Phos4574	Solyc07g066470.2.1_S356	MGEDAGQELLS#K	Solyc07g066470.2.1	Porphobilinogen deaminase IPR000860 Tetrapyrrole biosynthesis, hydroxymethylbilane synthase	blue	0.974345
Phos10242	Solyc07g048110.2.1_S783	GSS#PPLLSDFDATTQV	Solyc07g048110.2.1	Uncharacterized membrane protein C24H6.13 IPR003864 Protein of unknown function DUF221	blue	0.974303
Phos20436	Solyc02g070260.2.1_T1015	IRPGT#PR	Solyc02g070260.2.1	Protein phosphatase 1 regulatory subunit 7 IPR001611 Leucine-rich repeat	blue	0.97424
Phos20811	Solyc03g115000.2.1_S245	SLS#YHSK	Solyc03g115000.2.1	AT1G74160 protein (Fragment)	blue	0.974239
Phos18262	Solyc04g008290.2.1_S511	ESIYGSRPS#PR	Solyc04g008290.2.1	Microtubule-associated protein MAP65-1a IPR007145 MAP65_ASE1	blue	0.974204
Phos17849	Solyc10g086060.1.1_S166	VQS#QISSR	Solyc10g086060.1.1	IQ-domain 10 (Fragment) IPR000048 IQ calmodulin-binding region	blue	0.974193
Phos30458	Solyc03g119140.2.1_S66	QSPS#PPSSSNVSR	Solyc03g119140.2.1	Serine_threonine-protein kinase B-raf IPR002290 Serine_threonine protein kinase	blue	0.974191	kinase
Phos29487	Solyc06g062960.1.1_S120	SMS#SSPVESSGEMK	Solyc06g062960.1.1	Unknown Protein IPR012876 Protein of unknown function DUF1677, plant	blue	0.974181
Phos25565	Solyc01g090270.2.1_S359	SNFGSTAS#VKNEEGSNINVNSK	Solyc01g090270.2.1	Bzip-like transcription factor-like IPR006867 Protein of unknown function DUF632	blue	0.974174
Phos30850	Solyc09g008930.2.1_S330	FANVGS#FK	Solyc09g008930.2.1	Os03g0270500 protein (Fragment) IPR007700 Protein of unknown function DUF668	blue	0.974173
Phos15411	Solyc11g072710.1.1_T100	LASPIT#QK	Solyc11g072710.1.1	Protein kinase IPR002290 Serine_threonine protein kinase	blue	0.97413	kinase
Phos759	Solyc09g083080.2.1_S457	KMS#IDDQTEEAAGDESPVTK	Solyc09g083080.2.1	Nucleolar protein 5 IPR002687 Pre-mRNA processing ribonucleoprotein, binding region	blue	0.974106
Phos17077	Solyc08g059800.2.1_S149	SKS#FNDR	Solyc08g059800.2.1	Os02g0200800 protein (Fragment) IPR009675 Targeting for Xklp2	blue	0.974052
Phos20709	Solyc10g083190.1.1_T64	SST#PVPSWR	Solyc10g083190.1.1	Os04g0625000 protein (Fragment)	blue	0.974048
Phos7651	Solyc09g092550.2.1_S885	QQHTPLKS#LLGEAR	Solyc09g092550.2.1	Hypothetical salt-inducible protein (Fragment)	blue	0.974029
Phos19949	Solyc02g086860.2.1_S112	IDSTTATVNRDS#TATK	Solyc02g086860.2.1	UPF0497 membrane protein At2g36330 IPR006702 Uncharacterised protein family UPF0497, trans-membrane plant	blue	0.974024
Phos1513	Solyc07g063130.2.1_S667	IHYS#GPLLVPSGK	Solyc07g063130.2.1	Cell division protein kinase 10 IPR002290 Serine_threonine protein kinase	blue	0.973963	kinase
Phos9418	Solyc06g066030.2.1_S356	LSLDENAS#QNNPVK	Solyc06g066030.2.1	Os02g0200800 protein (Fragment) IPR009675 Targeting for Xklp2	blue	0.973937
Phos4314	Solyc03g019960.2.1_T321	ILPESEIMLETPAQPT#PK	Solyc03g019960.2.1	CDT1a protein IPR014939 DNA replication factor CDT1-like	blue	0.973841
Phos5567	Solyc04g006970.2.1_S428	SAS#LSASQLLQR	Solyc04g006970.2.1	Phosphoenolpyruvate carboxylase IPR015813 Pyruvate_Phosphoenolpyruvate kinase, catalytic core	blue	0.973825
Phos18328	Solyc06g075360.2.1_S282	SQPS#RIHF	Solyc06g075360.2.1	Senescence-associated protein IPR000301 Tetraspanin, subgroup	blue	0.973825
Phos9931	Solyc07g062300.2.1_S387	SSS#SKDPNLSTK	Solyc07g062300.2.1	NHL repeat-containing protein IPR001258 NHL repeat	blue	0.973788
Phos18176	Solyc01g097770.2.1_T49	TGT#DKLINK	Solyc01g097770.2.1	Serine_threonine protein kinase IPR002290 Serine_threonine protein kinase	blue	0.973782	kinase
Phos27874	Solyc07g064610.2.1_S37;S51	S#PGPEAQLHVRPPPS#PKPAVR	Solyc07g064610.2.1	Calcium-dependent protein kinase 2 IPR002290 Serine_threonine protein kinase	blue	0.973781	kinase
Phos2469	Solyc03g097190.2.1_S33	GLS#KSDADSTSPLQNSR	Solyc03g097190.2.1	Cingulin-like	blue	0.973781
Phos10722	Solyc02g068720.2.1_S1344	S#GPLEYSATR	Solyc02g068720.2.1	Nck-associated protein 1 IPR019137 Nck-associated protein 1	blue	0.973769
Phos7902	Solyc03g113240.2.1_T100	AEELGFT#LSSIEK	Solyc03g113240.2.1	Unknown Protein IPR009500 Protein of unknown function DUF1118	blue	0.973738
Phos16430	Solyc07g007150.1.1_S90;S91	RHS#S#AEFR	Solyc07g007150.1.1	Unknown Protein	blue	0.973722
Phos22710	Solyc08g082710.2.1_S275	CPS#EPRR	Solyc08g082710.2.1	Protein ABIL1	blue	0.973698
Phos8610	Solyc12g021280.1.1_T530;S534	IIKT#LNES#MDDLSNK	Solyc12g021280.1.1	Protein kinase IPR002290 Serine_threonine protein kinase	blue	0.973687	kinase
Phos26247	Solyc07g062530.2.1_S136	KGELSDESNLMTES#DIEETLKR	Solyc07g062530.2.1	Phosphoenolpyruvate carboxylase 2 IPR015813 Pyruvate_Phosphoenolpyruvate kinase, catalytic core IPR001449 Phosphoenolpyruvate carboxylase	blue	0.973683
Phos24019	Solyc07g056340.2.1_S480	SSGIGTLSGPQFLWGSS#PIQSER	Solyc07g056340.2.1	RNA-binding protein IPR007201 RNA recognition motif 2	blue	0.973682
Phos3785	Solyc03g083970.2.1_S188	ASNVTDSDSDSDES#QK	Solyc03g083970.2.1	IQ calmodulin-binding motif family protein	blue	0.973605
Phos21103	Solyc04g080460.2.1_S31;S35	QSS#MMGS#SQAIR	Solyc04g080460.2.1	Glucose transporter 8 IPR003663 Sugar_inositol transporter	blue	0.973476
Phos9816	Solyc03g097190.2.1_S16;T20	STLGDTPNKS#TPAT#PR	Solyc03g097190.2.1	Cingulin-like	blue	0.973464
Phos1984	Solyc10g084280.1.1_T427	LQSPLGVENGT#PPAK	Solyc10g084280.1.1	Calmodulin-binding protein IPR000048 IQ calmodulin-binding region	blue	0.973459
Phos19588	Solyc10g084280.1.1_S295	GDQMS#VR	Solyc10g084280.1.1	Calmodulin-binding protein IPR000048 IQ calmodulin-binding region	blue	0.973439
Phos26508	Solyc01g067400.2.1_S457;S461	KWGVDESERPDS#QRNS#PVSAGR	Solyc01g067400.2.1	Serine_threonine-protein kinase IPR002290 Serine_threonine protein kinase	blue	0.973417	kinase
Phos5823	Solyc12g100330.1.1_S8	KSS#PATKPESSSGSR	Solyc12g100330.1.1	Cytosine-specific methyltransferase IPR001525 C-5 cytosine-specific DNA methylase	blue	0.973414
Phos7316	Solyc08g006310.2.1_S592	SS#EPDLLAAAEK	Solyc08g006310.2.1	Cellulose synthase-like C1-2 glycosyltransferase family 2 protein IPR001173 Glycosyl transferase, family 2	blue	0.973377
Phos11227	Solyc02g070000.2.1_T643	QAT#SNPSGFSSR	Solyc02g070000.2.1	Receptor like kinase, RLK	blue	0.973331	kinase
Phos5831	Solyc01g095800.2.1_S27	RSS#LSDIWNNK	Solyc01g095800.2.1	F-box_LRR-repeat protein IPR006553 Leucine-rich repeat, cysteine-containing subtype	blue	0.973324
Phos24097	Solyc06g066030.2.1_S185	QPGHAEVAAS#ASPSAAQSEGLK	Solyc06g066030.2.1	Os02g0200800 protein (Fragment) IPR009675 Targeting for Xklp2	blue	0.973245
Phos7153	Solyc03g121280.2.1_S7	VGS#QGSLEEGK	Solyc03g121280.2.1	Os03g0731050 protein (Fragment) IPR004949 Protein of unknown function DUF266, plant	blue	0.973236
Phos367	Solyc10g011770.2.1_S69	AS#SSEETSVDTSEFITELK	Solyc10g011770.2.1	Threonine endopeptidase	blue	0.973229
Phos25640	Solyc01g094020.2.1_S331	VLDGEVGGVS#PEVGVPSEGIEK	Solyc01g094020.2.1	Receptor kinase-like protein IPR002290 Serine_threonine protein kinase	blue	0.973226	kinase
Phos1961	Solyc03g117180.2.1_S314	LS#GTLGYVAPEYLLDGK	Solyc03g117180.2.1	Serine_threonine-protein kinase IPR002290 Serine_threonine protein kinase	blue	0.973212	kinase
Phos3276	Solyc10g083190.1.1_S90	QSLGGGIS#QPVSAR	Solyc10g083190.1.1	Os04g0625000 protein (Fragment)	blue	0.973078
Phos11211	Solyc12g096410.1.1_S30	S#PNSSTTNSPVR	Solyc12g096410.1.1	Unknown Protein	blue	0.973064
Phos22921	Solyc12g056300.1.1_S330	S#ASMKDHLK	Solyc12g056300.1.1	Receptor like kinase, RLK	blue	0.973055	kinase
Phos31306	Solyc09g089560.2.1_S688	SS#LDSSK	Solyc09g089560.2.1	Ubiquitin carboxyl-terminal hydrolase family protein expressed IPR002083 MATH	blue	0.973049
Phos19591	Solyc03g123520.2.1_S711	LGS#GSVR	Solyc03g123520.2.1	Polyphosphoinositide phosphatase IPR002013 Synaptojanin, N-terminal	blue	0.973028
Phos19576	Solyc02g087760.2.1_S522	FNSLS#PR	Solyc02g087760.2.1	Calmodulin binding protein IPR000048 IQ calmodulin-binding region	blue	0.972973
Phos12819	Solyc03g123920.2.1_S141;S146	KIS#GPLDS#AK	Solyc03g123920.2.1	Cysteine-type endopeptidase_ ubiquitin thiolesterase	blue	0.972966
Phos6454	Solyc12g017450.1.1_S134	SSGPQAGGGNVS#SR	Solyc12g017450.1.1	Cysteine-type endopeptidase_ ubiquitin thiolesterase	blue	0.972962
Phos22404	Solyc03g051790.2.1_S110	SS#DMESEPK	Solyc03g051790.2.1	Os12g0236050 protein (Fragment)	blue	0.972952
Phos7179	Solyc02g076840.2.1_S962;S969;S970	VS#PFTSPPS#S#PPLGHMK	Solyc02g076840.2.1	Wiskott-Aldrich syndrome protein family member 2	blue	0.972911
Phos18855	Solyc00g009110.2.1_S297	TLS#GTER	Solyc00g009110.2.1	Inositol-1 4 5-trisphosphate 5-Phosphatase-like protein IPR000300 Inositol polyphosphate related phosphatase	blue	0.972879
Phos4987	Solyc07g047960.2.1_S401	ISGESTSES#GENK	Solyc07g047960.2.1	WRKY transcription factor 2 IPR003657 DNA-binding WRKY	blue	0.97286	TF
Phos10708	Solyc09g090270.2.1_S1127	FANIGS#TVYR	Solyc09g090270.2.1	COP1-Interacting ProteinI 7 (CIP7) (Fragment)	blue	0.972803
Phos23579	Solyc07g047960.2.1_S394	TVIQNTAEADSNTTRIS#GESTSESGENK	Solyc07g047960.2.1	WRKY transcription factor 2 IPR003657 DNA-binding WRKY	blue	0.972777	TF
Phos12597	Solyc03g005090.2.1_S538;S540;S545	TLS#AS#SNLPS#PTAK	Solyc03g005090.2.1	4-coumarate-coa ligase IPR000873 AMP-dependent synthetase and ligase	blue	0.972749
Phos5662	Solyc04g081440.2.1_S56;S60	SFSEMS#MTHS#PPR	Solyc04g081440.2.1	Neutral invertase like protein IPR006937 Plant neutral invertase	blue	0.972736
Phos13895	Solyc01g102810.2.1_S1068	SS#FNDPESK	Solyc01g102810.2.1	DNA polymerase III gamma and tau subunit IPR012763 DNA polymerase III, subunit gamma_ tau	blue	0.972724
Phos4737	Solyc01g103380.2.1_S183	KPLS#SEEPANANIK	Solyc01g103380.2.1	Ras-related protein Rab-25 IPR015595 Rab11-related	blue	0.972707
Phos17322	Solyc12g017450.1.1_S124;S135	KSS#GPQAGGGNVSS#R	Solyc12g017450.1.1	Cysteine-type endopeptidase_ ubiquitin thiolesterase	blue	0.972699
Phos27260	Solyc05g012790.2.1_S378	LFVEDQYDVVPPDTVSVSS#LGK	Solyc05g012790.2.1	Palmitoyltransferase erf2 IPR001594 Zinc finger, DHHC-type	blue	0.972644
Phos3676	Solyc02g092470.2.1_S186	TSAMTDSNDATGS#PYR	Solyc02g092470.2.1	Formin 3 IPR015425 Actin-binding FH2	blue	0.972634
Phos2302	Solyc12g017450.1.1_S11	FPSHQLS#SGLYVSGRPEQPK	Solyc12g017450.1.1	Cysteine-type endopeptidase_ ubiquitin thiolesterase	blue	0.972605
Phos11003	Solyc01g007100.2.1_S98	AYS#SPDFNWAPK	Solyc01g007100.2.1	Digalactosyldiacylglycerol synthase 1, chloroplastic IPR001296 Glycosyl transferase, group 1	blue	0.972605
Phos13139	Solyc09g007680.2.1_S79	IDMSTS#PVQTPK	Solyc09g007680.2.1	Zinc finger family protein IPR011016 Zinc finger, RING-CH-type	blue	0.972596
Phos4682	Solyc11g019960.1.1_S278;S281	TFGSSLS#LRS#SLAR	Solyc11g019960.1.1	Retrograde Golgi transport protein RGP1 homolog IPR014756 Immunoglobulin E-set	blue	0.972594
Phos1481	Solyc01g080880.2.1_S213	SYS#TNLAYTPPEFLR	Solyc01g080880.2.1	Receptor-like kinase IPR002290 Serine_threonine protein kinase	blue	0.972578
Phos12132	Solyc10g084280.1.1_S372	SVFS#VQSEMNR	Solyc10g084280.1.1	Calmodulin-binding protein IPR000048 IQ calmodulin-binding region	blue	0.972573
Phos24281	Solyc12g017450.1.1_S154	QNSGPIPPILPTTGLITS#GPLNSAGAPR	Solyc12g017450.1.1	Cysteine-type endopeptidase_ ubiquitin thiolesterase	blue	0.97254
Phos11410	Solyc12g015850.1.1_S21	KDS#DAGEAGR	Solyc12g015850.1.1	Solute carrier family 35 member E3 IPR004853 Protein of unknown function DUF250	blue	0.972412
Phos18066	Solyc02g070260.2.1_S200	ASVSSDAS#KEESVK	Solyc02g070260.2.1	Protein phosphatase 1 regulatory subunit 7 IPR001611 Leucine-rich repeat	blue	0.972394
Phos6875	Solyc11g066900.1.1_S64	RRES#DPNLDLEAGR	Solyc11g066900.1.1	Nucleobase ascorbate transporter IPR006043 Xanthine_uracil_vitamin C permease	blue	0.972302
Phos5503	Solyc12g017450.1.1_S104	MTTGGAPGYVS#MKK	Solyc12g017450.1.1	Cysteine-type endopeptidase_ ubiquitin thiolesterase	blue	0.972275
Phos30	Solyc09g083080.2.1_S457;S470	KMS#IDDQTEEAAGDES#PVTK	Solyc09g083080.2.1	Nucleolar protein 5 IPR002687 Pre-mRNA processing ribonucleoprotein, binding region	blue	0.972273
Phos18106	Solyc06g071180.2.1_S92	SKS#QQGK	Solyc06g071180.2.1	Dynein light chain 1 cytoplasmic IPR001372 Dynein light chain, type 1 and 2	blue	0.972265
Phos21571	Solyc04g007710.2.1_S476	SS#SISFSK	Solyc04g007710.2.1	Mitogen-activated protein kinase IPR002290 Serine_threonine protein kinase	blue	0.972145	kinase
Phos2583	Solyc10g049360.1.1_S101	ETVELETSANSS#PKDNLQK	Solyc10g049360.1.1	Cyclin-dependent protein kinase regulator-like protein IPR015453 G2_mitotic-specific cyclin A	blue	0.972144
Phos22222	Solyc03g026110.2.1_S480	SSS#PFGPR	Solyc03g026110.2.1	Calmodulin binding protein IPR000048 IQ calmodulin-binding region	blue	0.972076
Phos14774	Solyc02g081070.2.1_S705	RS#SDESAFTYK	Solyc02g081070.2.1	Receptor like kinase, RLK	blue	0.972063	kinase
Phos8323	Solyc01g102810.2.1_S488	GEDGEEGS#PENIR	Solyc01g102810.2.1	DNA polymerase III gamma and tau subunit IPR012763 DNA polymerase III, subunit gamma_ tau	blue	0.972044
Phos37	Solyc03g007340.2.1_S272	RQS#SGEEGQMPLLVEEQSR	Solyc03g007340.2.1	Unknown Protein	blue	0.972013
Phos5988	Solyc06g062810.1.1_S43	KVQESLSLS#KR	Solyc06g062810.1.1	Glycylpeptide N-tetradecanoyltransferase IPR000903 Myristoyl-CoA:protein N-myristoyltransferase	blue	0.971995
Phos7896	Solyc08g076060.2.1_S738	DEAESYS#SSNK	Solyc08g076060.2.1	Serine_threonine kinase receptor IPR002290 Serine_threonine protein kinase	blue	0.971959	kinase
Phos4844	Solyc11g072710.1.1_S437;S438	KRS#S#TTMTTDDDDFEAR	Solyc11g072710.1.1	Protein kinase IPR002290 Serine_threonine protein kinase	blue	0.971953	kinase
Phos19743	Solyc08g066600.2.1_T9;S13	DRT#LGYS#R	Solyc08g066600.2.1	Homology to unknown gene IPR008528 Protein of unknown function DUF810	blue	0.97194
Phos5872	Solyc00g006820.2.1_S35	KLGIYFLES#DDRK	Solyc00g006820.2.1	Peptide transporter-like protein IPR000109 TGF-beta receptor, type I_II extracellular region	blue	0.971939
Phos20412	Solyc11g012860.1.1_S270	KSS#PFNDQR	Solyc11g012860.1.1	Filament-like plant protein (Fragment) IPR008587 Protein of unknown function DUF869, plant	blue	0.971933
Phos14196	Solyc06g007980.2.1_T99;S106	SKT#EKPTHSS#GFAQEAAK	Solyc06g007980.2.1	Sterol 3-beta-glucosyltransferase IPR004276 Glycosyl transferase, family 28	blue	0.971895
Phos25302	Solyc01g009300.2.1_T353	QLHSFDEDT#GDDAFPEDTDDFEFK	Solyc01g009300.2.1	Serine_threonine kinase IPR002290 Serine_threonine protein kinase	blue	0.97187	kinase
Phos2301	Solyc03g005100.2.1_S112	RNS#YGNQTHVQK	Solyc03g005100.2.1	CXE carboxylesterase IPR013094 Alpha_beta hydrolase fold-3	blue	0.971866
Phos5035	Solyc04g008290.2.1_T570	LST#VPLNFVAMAK	Solyc04g008290.2.1	Microtubule-associated protein MAP65-1a IPR007145 MAP65_ASE1	blue	0.971861
Phos18142	Solyc05g015050.2.1_T289	SMT#SIQK	Solyc05g015050.2.1	Os12g0236050 protein (Fragment)	blue	0.971828
Phos11334	Solyc09g059470.2.1_S500	KVYS#QGANSQR	Solyc09g059470.2.1	Os01g0917200 protein (Fragment) IPR009003 Peptidase, trypsin-like serine and cysteine	blue	0.971759
Phos2103	Solyc03g083970.2.1_S181	ASNVTDS#DSDSDESQKK	Solyc03g083970.2.1	IQ calmodulin-binding motif family protein	blue	0.971747
Phos22885	Solyc10g081730.1.1_S95	S#LSFPTR	Solyc10g081730.1.1	Os02g0200800 protein (Fragment) IPR009675 Targeting for Xklp2	blue	0.971726
Phos11062	Solyc10g081730.1.1_S378	TSQTTAQS#PK	Solyc10g081730.1.1	Os02g0200800 protein (Fragment) IPR009675 Targeting for Xklp2	blue	0.971725
Phos24717	Solyc09g059430.2.1_S142	QSIGSEHSFDKS#PLHPHYQAK	Solyc09g059430.2.1	RPM1 interacting protein 4 transcript 2 IPR008700 Defence response, Rin4	blue	0.97172
Phos22937	Solyc02g093630.2.1_S551	S#KSMFVR	Solyc02g093630.2.1	Uncharacterized membrane protein At3g27390	blue	0.971717
Phos28205	Solyc09g090270.2.1_S522	LKS#TISDDPLAIGSQDGIEMK	Solyc09g090270.2.1	COP1-Interacting ProteinI 7 (CIP7) (Fragment)	blue	0.971685
Phos15499	Solyc03g123920.2.1_S77;S79	KS#NS#GPLTK	Solyc03g123920.2.1	Cysteine-type endopeptidase_ ubiquitin thiolesterase	blue	0.971609
Phos11015	Solyc01g097040.2.1_S258	DYSIDDLS#DR	Solyc01g097040.2.1	IFA-binding protein-like IPR007656 Protein of unknown function DUF593	blue	0.971587
Phos16763	Solyc11g071840.1.1_S165	MS#LESQTEQQK	Solyc11g071840.1.1	Calmodulin binding protein IPR000048 IQ calmodulin-binding region	blue	0.971571
Phos22574	Solyc12g094660.1.1_S107	RIPS#DIKR	Solyc12g094660.1.1	Cc-nbs-lrr, resistance protein	blue	0.971568
Phos21972	Solyc01g060040.2.1_S705	EPS#PPDR	Solyc01g060040.2.1	Bromodomain and WD repeat-containing protein 1 (Predicted) IPR001487 Bromodomain	blue	0.971531
Phos8885	Solyc09g007870.2.1_T661;S663	LEDTGSGT#GS#LSR	Solyc09g007870.2.1	Manganese transporter mntH IPR017187 Ethylene-insensitive 2	blue	0.97153
Phos5968	Solyc10g086060.1.1_S293;S295	S#AS#IAGGEITK	Solyc10g086060.1.1	IQ-domain 10 (Fragment) IPR000048 IQ calmodulin-binding region	blue	0.971523
Phos7858	Solyc04g014680.2.1_S143	SGQLEPAAS#FKK	Solyc04g014680.2.1	Cysteine-type endopeptidase_ ubiquitin thiolesterase	blue	0.971493
Phos15441	Solyc03g114290.2.1_S76;S80	YYS#PVRS#PHK	Solyc03g114290.2.1	UPF0497 membrane protein At2g36330 IPR006702 Uncharacterised protein family UPF0497, trans-membrane plant	blue	0.971462
Phos11641	Solyc01g106570.2.1_S365;S373	WKS#FPNNGNAS#FK	Solyc01g106570.2.1	Magnesium and cobalt efflux protein corC IPR002550 Protein of unknown function DUF21	blue	0.971452
Phos21576	Solyc06g076100.2.1_S142	GFMS#GPIER	Solyc06g076100.2.1	Protein phosphatase 2C containing protein IPR015655 Protein phosphatase 2C	blue	0.971446	phosphatase
Phos11702	Solyc03g119810.1.1_S133	LQEVPMRS#PR	Solyc03g119810.1.1	Unknown Protein	blue	0.971409
Phos4550	Solyc11g027880.1.1_S102	KIPQSLIS#FK	Solyc11g027880.1.1	Phosphatidylinositol transfer protein SFH5 IPR001251 Cellular retinaldehyde-binding_triple function, C-terminal	blue	0.971316
Phos14182	Solyc07g042160.2.1_T6	VETLT#PSSSSR	Solyc07g042160.2.1	Polygalacturonase IPR012334 Pectin lyase fold	blue	0.971308
Phos5411	Solyc09g009090.2.1_S146	MKPLEANLFGGS#SSK	Solyc09g009090.2.1	Protein kinase IPR002290 Serine_threonine protein kinase	blue	0.971303	kinase
Phos1432	Solyc09g066460.2.1_S316	TLAYS#TVGTPDYIAPEVLLK	Solyc09g066460.2.1	Serine_threonine-protein kinase 38 IPR002290 Serine_threonine protein kinase	blue	0.971302	kinase
Phos7330	Solyc09g042740.2.1_S137	SNS#STADPTNIPK	Solyc09g042740.2.1	Formin 3 IPR015425 Actin-binding FH2	blue	0.9713
Phos13120	Solyc00g256710.1.1_S52	RPPS#PSTSR	Solyc00g256710.1.1		blue	0.971247
Phos19884	Solyc07g005530.2.1_S915	SSS#ANQPFR	Solyc07g005530.2.1	Ubiquitin carboxyl-terminal hydrolase IPR001394 Peptidase C19, ubiquitin carboxyl-terminal hydrolase 2	blue	0.971173
Phos19277	Solyc07g041070.2.1_S258	S#FQSVPR	Solyc07g041070.2.1	Unknown Protein	blue	0.971136
Phos18086	Solyc06g066030.2.1_S151	GKS#FSDK	Solyc06g066030.2.1	Os02g0200800 protein (Fragment) IPR009675 Targeting for Xklp2	blue	0.971108
Phos3303	Solyc04g050920.2.1_S16	GSPS#PEPTPAPESVLPALR	Solyc04g050920.2.1	Os02g0504100 protein (Fragment)	blue	0.971072
Phos17910	Solyc09g009090.2.1_S536	GS#QLVPSK	Solyc09g009090.2.1	Protein kinase IPR002290 Serine_threonine protein kinase	blue	0.971048	kinase
Phos6727	Solyc10g006330.2.1_S58	DSIPPIESLTS#GAK	Solyc10g006330.2.1	Unknown Protein	blue	0.970999
Phos6368	Solyc01g008130.2.1_S83	SQS#MPESFDMPAIGK	Solyc01g008130.2.1	DEP domain-containing protein 1B IPR006869 Protein of unknown function DUF547	blue	0.97095
Phos12574	Solyc03g095250.2.1_S850	LDS#PQKYENR	Solyc03g095250.2.1	cDNA clone 001-032-H02 full insert sequence (Fragment)	blue	0.970948
Phos8967	Solyc03g121610.2.1_S847	YGTVESES#FRR	Solyc03g121610.2.1	Receptor-like kinase IPR002290 Serine_threonine protein kinase	blue	0.970937	kinase
Phos335	Solyc06g064870.2.1_S56	QALSMAIQQHQLS#QR	Solyc06g064870.2.1	Hydrolase alpha_beta fold family protein IPR000073 Alpha_beta hydrolase fold-1	blue	0.970937
Phos20351	Solyc10g083190.1.1_S612	DISS#PIR	Solyc10g083190.1.1	Os04g0625000 protein (Fragment)	blue	0.970927
Phos16161	Solyc09g007870.2.1_S651;S663	SLS#GKLEDTGSGTGS#LSR	Solyc09g007870.2.1	Manganese transporter mntH IPR017187 Ethylene-insensitive 2	blue	0.970889
Phos23670	Solyc03g123920.2.1_S128	QNSGPQPPLLPATGLITSGPISS#GPLNSSGAPR	Solyc03g123920.2.1	Cysteine-type endopeptidase_ ubiquitin thiolesterase	blue	0.970834
Phos6712	Solyc03g005780.1.1_S49	AKPASSGS#PWYGPDR	Solyc03g005780.1.1	Chlorophyll a-b binding protein 3C-like IPR001344 Chlorophyll A-B binding protein	blue	0.970815
Phos20261	Solyc05g012790.2.1_S400	IS#PWTLAR	Solyc05g012790.2.1	Palmitoyltransferase erf2 IPR001594 Zinc finger, DHHC-type	blue	0.970753
Phos25165	Solyc02g094390.2.1_S356	AVWSEVGDNEGQLS#DNDGLNIK	Solyc02g094390.2.1	Palmitoyltransferase-like protein IPR001594 Zinc finger, DHHC-type	blue	0.970681
Phos24442	Solyc12g017450.1.1_S139	QNS#GPIPPILPTTGLITSGPLNSAGAPR	Solyc12g017450.1.1	Cysteine-type endopeptidase_ ubiquitin thiolesterase	blue	0.970668
Phos27710	Solyc09g063030.2.1_S1045	SKYDPYDVTGTS#SEEGYVGASK	Solyc09g063030.2.1	CLIP-associating protein 1-like IPR011989 Armadillo-like helical	blue	0.970666
Phos10641	Solyc08g066600.2.1_S89	ALTYIPS#NSSDR	Solyc08g066600.2.1	Homology to unknown gene IPR008528 Protein of unknown function DUF810	blue	0.970666
Phos27197	Solyc06g072300.2.1_T1004;S1005	FYMEPET#S#DGGSVTSGAAPYR	Solyc06g072300.2.1	ARGONAUTE 1 IPR003165 Stem cell self-renewal protein Piwi	blue	0.970657
Phos15777	Solyc10g086060.1.1_S290	EHKNDQMS#VR	Solyc10g086060.1.1	IQ-domain 10 (Fragment) IPR000048 IQ calmodulin-binding region	blue	0.970628
Phos29411	Solyc01g095040.2.1_S389	LASVSRES#PSQLQGSMVSQNSSGR	Solyc01g095040.2.1	Glyoxylate_hydroxypyruvate reductase B IPR006140 D-isomer specific 2-hydroxyacid dehydrogenase, NAD-binding	blue	0.970598
Phos541	Solyc04g072780.2.1_S78	KS#ADFLETANFLK	Solyc04g072780.2.1	Genomic DNA chromosome 5 TAC clone K14A3 IPR007650 Protein of unknown function DUF581	blue	0.970595
Phos30679	Solyc06g065190.1.1_S313;S315	GSGIDLGMNLEQHHHHQNQPQGS#DS#GDENHKDSQS	Solyc06g065190.1.1	TCP family transcription factor IPR005333 Transcription factor, TCP	blue	0.970579	TF
Phos2714	Solyc07g005880.2.1_S173	GVPLDES#EDDASAVK	Solyc07g005880.2.1	DNA REPLICATION FACTOR C SUBUNIT IPR012178 DNA replication factor C, large subunit	blue	0.970548
Phos6612	Solyc03g095250.2.1_T679	TPSTTNSAGTTT#PTR	Solyc03g095250.2.1	cDNA clone 001-032-H02 full insert sequence (Fragment)	blue	0.970532
Phos17349	Solyc05g013730.2.1_S9	HSSS#IGNR	Solyc05g013730.2.1	Auxin-independent growth protein (Fragment) IPR004348 Protein of unknown function DUF246, plant	blue	0.970513
Phos610	Solyc12g088820.1.1_S293	ALAYS#TVGTLDYMAPEVLLK	Solyc12g088820.1.1		blue	0.970503	kinase
Phos29280	Solyc03g097190.2.1_S798	KESEENGELS#ESEKDYDMLPK	Solyc03g097190.2.1	Cingulin-like	blue	0.970478
Phos2378	Solyc12g017450.1.1_S104	MTTGGAPGYVS#MK	Solyc12g017450.1.1	Cysteine-type endopeptidase_ ubiquitin thiolesterase	blue	0.970439
Phos17786	Solyc12g014350.1.1_S949	TTS#DDEMR	Solyc12g014350.1.1	Receptor like kinase, RLK	blue	0.970404	kinase
Phos1372	Solyc02g093980.2.1_S340	ILANSES#DGEIYTPQK	Solyc02g093980.2.1	Os12g0236050 protein (Fragment)	blue	0.970391
Phos4727	Solyc07g047960.2.1_T398	ISGEST#SESGENK	Solyc07g047960.2.1	WRKY transcription factor 2 IPR003657 DNA-binding WRKY	blue	0.970383	TF
Phos7444	Solyc11g071970.1.1_S235	QVVHDRS#PTRPR	Solyc11g071970.1.1	Serine_threonine-protein kinase Nek2 IPR017442 Serine_threonine protein kinase-related	blue	0.970372
Phos8861	Solyc05g006540.2.1_S234	ENAVDRS#DPEYEETTMR	Solyc05g006540.2.1	Paired amphipathic helix protein SIN3 IPR013194 Histone deacetylase interacting	blue	0.97027	TR
Phos7063	Solyc06g036430.2.1_S30;S32	FHSHDYSS#DS#DDDKGK	Solyc06g036430.2.1	Reticulon family protein IPR003388 Reticulon	blue	0.970199
Phos24395	Solyc11g006000.1.1_T42	T#SKDFSGSGSGFSGFDSGSSLEK	Solyc11g006000.1.1	Protein serine_threonine kinase IPR015748 Mitogen activated protein kinase kinase kinase 3	blue	0.970194	kinase
Phos1129	Solyc07g039190.2.1_S329	S#QPNLVGIGGSLK	Solyc07g039190.2.1	Unknown Protein	blue	0.970193
Phos13498	Solyc10g081730.1.1_S226	DDDDARS#ATSSNATR	Solyc10g081730.1.1	Os02g0200800 protein (Fragment) IPR009675 Targeting for Xklp2	blue	0.970181
Phos16620	Solyc03g114450.2.1_T383	FGT#TGTVK	Solyc03g114450.2.1	Extracellular calcium sensing receptor IPR001763 Rhodanese-like	blue	0.97016
Phos1938	Solyc12g099830.1.1_S211	SYS#TNLAFTPPEYLR	Solyc12g099830.1.1		blue	0.970108	kinase
Phos3363	Solyc05g007130.2.1_S329	TSS#PILEKPVQSEVDTER	Solyc05g007130.2.1	Calmodulin binding protein IPR000048 IQ calmodulin-binding region	blue	0.970077
Phos16226	Solyc01g067480.2.1_S16	LNS#AQGTR	Solyc01g067480.2.1	Kelch-domain-containing protein IPR015915 Kelch-type beta propeller	blue	0.969988
Phos1841	Solyc04g079830.2.1_T548	EAET#DQEEEEQEQQQQEK	Solyc04g079830.2.1	BEL1-like homeodomain protein 2 IPR006563 POX	blue	0.969986	TF
Phos27282	Solyc09g065600.2.1_S113	QDNGNDQDNYGDS#DEEKGMSGNFSSR	Solyc09g065600.2.1	Sugar nucleotide transporter-like protein (Fragment)	blue	0.969962
Phos7953	Solyc06g008450.2.1_S500	GLIAVNS#PK	Solyc06g008450.2.1	Cc-nbs-lrr, resistance protein	blue	0.969936
Phos13917	Solyc11g069590.1.1_S391	DDFKGS#FSYDNK	Solyc11g069590.1.1	Receptor-like protein kinase At5g59670 IPR002290 Serine_threonine protein kinase	blue	0.969924	kinase
Phos19898	Solyc05g005480.2.1_S228	AGFSS#GK	Solyc05g005480.2.1	Oxidoreductase zinc-binding dehydrogenase IPR002085 Alcohol dehydrogenase superfamily, zinc-containing	blue	0.969905
Phos18735	Solyc10g081730.1.1_S236	TS#AGFSFR	Solyc10g081730.1.1	Os02g0200800 protein (Fragment) IPR009675 Targeting for Xklp2	blue	0.969888
Phos20371	Solyc11g065350.1.1_S658;S662	RKPS#LSYS#KR	Solyc11g065350.1.1	ABC transporter G family member 15 IPR003439 ABC transporter-like	blue	0.969885
Phos14900	Solyc04g051310.2.1_S495	LDTIS#FSR	Solyc04g051310.2.1	Genomic DNA chromosome 5 P1 clone MQK4	blue	0.969871
Phos19605	Solyc10g006330.2.1_S329;S334	TS#FSVQS#PR	Solyc10g006330.2.1	Unknown Protein	blue	0.969869
Phos5420	Solyc06g071350.2.1_S628;S632	ASS#PVLS#EKNDQLDR	Solyc06g071350.2.1	Os02g0742100 protein (Fragment) IPR017923 TFIIS N-terminal IPR001025 Bromo adjacent region	blue	0.969854	TR
Phos4525	Solyc03g032040.2.1_S323	SMLFSNVGS#MFNITENQGK	Solyc03g032040.2.1	MFS family major facilitator transporter D-xylose cation symporter IPR016196 Major facilitator superfamily, general substrate transporter	blue	0.969817
Phos2030	Solyc01g097770.2.1_S99	TDVGEGS#FHAISR	Solyc01g097770.2.1	Serine_threonine protein kinase IPR002290 Serine_threonine protein kinase	blue	0.969811	kinase
Phos15719	Solyc11g072710.1.1_S150	TS#GDDTNGK	Solyc11g072710.1.1	Protein kinase IPR002290 Serine_threonine protein kinase	blue	0.969799	kinase
Phos29370	Solyc10g084280.1.1_S43	QPLPDSS#TLVVASVSPPQPIPQVEEVK	Solyc10g084280.1.1	Calmodulin-binding protein IPR000048 IQ calmodulin-binding region	blue	0.969776
Phos18952	Solyc01g095800.2.1_S27	SS#LSDIWNNK	Solyc01g095800.2.1	F-box_LRR-repeat protein IPR006553 Leucine-rich repeat, cysteine-containing subtype	blue	0.969744
Phos14503	Solyc02g087760.2.1_S386	TSDS#APEIEK	Solyc02g087760.2.1	Calmodulin binding protein IPR000048 IQ calmodulin-binding region	blue	0.969679
Phos24761	Solyc07g056340.2.1_S794;S797	LPDGSYSGDSLDS#PNS#DVDAK	Solyc07g056340.2.1	RNA-binding protein IPR007201 RNA recognition motif 2	blue	0.969634
Phos21245	Solyc11g069710.1.1_S27	VPS#SNFFYLR	Solyc11g069710.1.1	ABC transporter G family member 3 IPR013525 ABC-2 type transporter	blue	0.969608
Phos31589	Solyc06g065640.2.1_S481	IMGSGTGDGSMSNSFRGNDQAS#K	Solyc06g065640.2.1	WD-40 repeat family protein IPR017986 WD40 repeat, region	blue	0.969509	TR;E3 ligase
Phos10046	Solyc01g107180.2.1_S492	ANASS#GSSTPDLPK	Solyc01g107180.2.1	Phototropic-responsive NPH3 family protein IPR004249 NPH3	blue	0.969491
Phos373	Solyc04g074720.2.1_S323	LIDPASILQEPNVPGS#PK	Solyc04g074720.2.1	Fam91a1 protein	blue	0.969487
Phos4615	Solyc06g007980.2.1_T79;S87	VST#LPSENPQS#PSDQPK	Solyc06g007980.2.1	Sterol 3-beta-glucosyltransferase IPR004276 Glycosyl transferase, family 28	blue	0.969482
Phos17847	Solyc06g066760.2.1_S29	AEKSS#PADK	Solyc06g066760.2.1	Dual-specificity protein-like phosphatase 1 IPR020422 Dual specificity phosphatase, subgroup, catalytic domain	blue	0.969465	phosphatase
Phos11399	Solyc09g063030.2.1_S605	GLDMSERS#R	Solyc09g063030.2.1	CLIP-associating protein 1-like IPR011989 Armadillo-like helical	blue	0.969465
Phos14645	Solyc03g119140.2.1_S435	GNNNS#DDFTK	Solyc03g119140.2.1	Serine_threonine-protein kinase B-raf IPR002290 Serine_threonine protein kinase	blue	0.96945	kinase
Phos22057	Solyc02g087850.1.1_S19	APCS#PVR	Solyc02g087850.1.1	Glutaredoxin family protein IPR012335 Thioredoxin fold	blue	0.969426
Phos14702	Solyc06g050370.1.1_S46	GGGVGESS#FR	Solyc06g050370.1.1	Unknown Protein	blue	0.969426
Phos17457	Solyc10g006330.2.1_S81	RMS#LSPWR	Solyc10g006330.2.1	Unknown Protein	blue	0.969396
Phos10256	Solyc06g068140.2.1_S103	AMRPPSLLES#PKK	Solyc06g068140.2.1	Methyl binding domain protein (Fragment) IPR001739 Methyl-CpG DNA binding	blue	0.969387
Phos14876	Solyc12g017450.1.1_S124;S134	KSS#GPQAGGGNVS#SR	Solyc12g017450.1.1	Cysteine-type endopeptidase_ ubiquitin thiolesterase	blue	0.969279
Phos25278	Solyc11g072710.1.1_S75	SS#NENEQIATSWMAIAPASTK	Solyc11g072710.1.1	Protein kinase IPR002290 Serine_threonine protein kinase	blue	0.969271	kinase
Phos27947	Solyc03g097190.2.1_S798;S800	KESEENGELS#ES#EKDYDMLPK	Solyc03g097190.2.1	Cingulin-like	blue	0.969258
Phos4702	Solyc04g082260.2.1_S217	SYS#TNLAYTPPEYLR	Solyc04g082260.2.1	Receptor protein kinase-like protein IPR002290 Serine_threonine protein kinase	blue	0.969221	kinase
Phos6850	Solyc01g097770.2.1_S99;S104	TDVGEGS#FHAIS#R	Solyc01g097770.2.1	Serine_threonine protein kinase IPR002290 Serine_threonine protein kinase	blue	0.969218	kinase
Phos23387	Solyc04g011580.2.1_S243	HPSRPDS#R	Solyc04g011580.2.1	mRNA binding protein Pumilio 2 IPR011989 Armadillo-like helical	blue	0.969194
Phos20251	Solyc12g021280.1.1_S510	KKS#NAQR	Solyc12g021280.1.1	Protein kinase IPR002290 Serine_threonine protein kinase	blue	0.969171	kinase
Phos14972	Solyc10g086060.1.1_S358;S361	VAAISQDDDARS#MIS#MQSER	Solyc10g086060.1.1	IQ-domain 10 (Fragment) IPR000048 IQ calmodulin-binding region	blue	0.969139
Phos22486	Solyc01g097770.2.1_S368;S372	KS#SRLS#LK	Solyc01g097770.2.1	Serine_threonine protein kinase IPR002290 Serine_threonine protein kinase	blue	0.969128	kinase
Phos5437	Solyc03g098280.2.1_T930;S931	FYMEPET#S#DGGSVTSGAAGR	Solyc03g098280.2.1	ARGONAUTE 1 IPR003165 Stem cell self-renewal protein Piwi	blue	0.969108
Phos14358	Solyc06g066030.2.1_S151	GKS#FSDKK	Solyc06g066030.2.1	Os02g0200800 protein (Fragment) IPR009675 Targeting for Xklp2	blue	0.969032
Phos23056	Solyc02g081250.1.1_S991	STEES#CK	Solyc02g081250.1.1	Pentatricopeptide repeat-containing protein IPR009091 Regulator of chromosome condensation_beta-lactamase-inhibitor protein II	blue	0.968986
Phos11518	Solyc01g007520.2.1_S10	ATQTVENSS#R	Solyc01g007520.2.1	Photosystem II reaction center protein H IPR001056 Photosystem II phosphoprotein PsbH	blue	0.968968
Phos14401	Solyc01g107180.2.1_S491;S492	ANAS#S#GSSTPDLPK	Solyc01g107180.2.1	Phototropic-responsive NPH3 family protein IPR004249 NPH3	blue	0.968959
Phos13261	Solyc02g072090.1.1_S908	TSS#GQVTGK	Solyc02g072090.1.1	DNA polymerase III subunit gamma_tau IPR012763 DNA polymerase III, subunit gamma_ tau	blue	0.968936
Phos22796	Solyc09g010790.1.1_S327	SS#KDIEK	Solyc09g010790.1.1	( related)	blue	0.968896
Phos19064	Solyc10g084280.1.1_S171	AQS#QISSR	Solyc10g084280.1.1	Calmodulin-binding protein IPR000048 IQ calmodulin-binding region	blue	0.968874
Phos1330	Solyc02g087000.2.1_S634	GHS#FEAVEDIDANER	Solyc02g087000.2.1	Potassium transporter IPR018519 Potassium uptake protein, kup IPR003855 K+ potassium transporter	blue	0.968872
Phos10886	Solyc03g123920.2.1_S30	S#APITTAPSR	Solyc03g123920.2.1	Cysteine-type endopeptidase_ ubiquitin thiolesterase	blue	0.968812
Phos2694	Solyc03g119140.2.1_S420	FGEISAGNES#PSTGNSEK	Solyc03g119140.2.1	Serine_threonine-protein kinase B-raf IPR002290 Serine_threonine protein kinase	blue	0.96881	kinase
Phos2600	Solyc12g008390.1.1_S21	AKS#VVGENSDEQPNVR	Solyc12g008390.1.1	Golgin candidate 1	blue	0.968803
Phos11974	Solyc07g062140.2.1_S49	GNELS#DHDFR	Solyc07g062140.2.1	Alpha alpha-trehalose-phosphate synthase IPR012766 Alpha,alpha-trehalose-phosphate synthase	blue	0.968793
Phos22262	Solyc10g081730.1.1_T235	T#SAGFSFR	Solyc10g081730.1.1	Os02g0200800 protein (Fragment) IPR009675 Targeting for Xklp2	blue	0.968788
Phos16556	Solyc01g006870.2.1_S536	RIS#SSLCTR	Solyc01g006870.2.1	cDNA clone J023119C16 full insert sequence	blue	0.968767
Phos19482	Solyc10g006330.2.1_S326;S329;S334	KQS#KTS#FSVQS#PR	Solyc10g006330.2.1	Unknown Protein	blue	0.968746
Phos5189	Solyc08g066070.1.1_S532	IDNNAMSS#PTGASR	Solyc08g066070.1.1	Exocyst complex protein EXO70 IPR004140 Exo70 exocyst complex subunit	blue	0.968726
Phos11033	Solyc07g056270.2.1_S500	ADS#STSDTILG	Solyc07g056270.2.1	Receptor-like protein kinase IPR002290 Serine_threonine protein kinase	blue	0.96872	kinase
Phos12698	Solyc08g066600.2.1_T117	SLT#STAASK	Solyc08g066600.2.1	Homology to unknown gene IPR008528 Protein of unknown function DUF810	blue	0.968709
Phos21124	Solyc11g072710.1.1_S437;T442	KRS#STTMT#TDDDDFEAR	Solyc11g072710.1.1	Protein kinase IPR002290 Serine_threonine protein kinase	blue	0.968708	kinase
Phos12237	Solyc01g059860.2.1_S56	SHSIS#PQRPLR	Solyc01g059860.2.1	Kinase family protein IPR002290 Serine_threonine protein kinase	blue	0.968607	kinase
Phos17105	Solyc11g066370.1.1_S80	KTTSSS#PK	Solyc11g066370.1.1	DNA ligase IPR000977 ATP-dependent DNA ligase	blue	0.968593
Phos21727	Solyc03g111670.2.1_S653	GS#PHGVTP	Solyc03g111670.2.1	Receptor like kinase, RLK	blue	0.968563	kinase
Phos2962	Solyc08g082710.2.1_S216	NSWTDASPNPLNFS#FTR	Solyc08g082710.2.1	Protein ABIL1	blue	0.968554
Phos1686	Solyc02g094390.2.1_S398;S404	KS#GSWEMS#PEVLALASR	Solyc02g094390.2.1	Palmitoyltransferase-like protein IPR001594 Zinc finger, DHHC-type	blue	0.968539
Phos18139	Solyc12g014350.1.1_S949	TTS#DDEMR	Solyc12g014350.1.1	Receptor like kinase, RLK	blue	0.968527	kinase
Phos16160	Solyc07g056270.2.1_S475	TAS#MEIESVK	Solyc07g056270.2.1	Receptor-like protein kinase IPR002290 Serine_threonine protein kinase	blue	0.968513	kinase
Phos6241	Solyc09g042740.2.1_S341	ISDVWDQNVES#PIR	Solyc09g042740.2.1	Formin 3 IPR015425 Actin-binding FH2	blue	0.968509
Phos28518	Solyc11g010560.1.1_S1086	SDMTMLTLEDGSS#PVRNPSTAAEDAR	Solyc11g010560.1.1	Kinesin-like protein IPR001752 Kinesin, motor region	blue	0.968498
Phos25155	Solyc01g097770.2.1_S381;S382	GRPS#S#ISFPLENEENVGPEIIMTEVER	Solyc01g097770.2.1	Serine_threonine protein kinase IPR002290 Serine_threonine protein kinase	blue	0.968492	kinase
Phos1605	Solyc02g081810.2.1_S563	DKESENGDVGS#DDEGSK	Solyc02g081810.2.1	tRNA pseudouridine synthase B IPR004802 Pseudouridine synthase, putative	blue	0.968452
Phos5754	Solyc02g088230.2.1_T48	NAPLPEVAAT#PR	Solyc02g088230.2.1	Xenotropic and polytropic retrovirus receptor IPR004342 EXS, C-terminal	blue	0.96843
Phos27425	Solyc10g081730.1.1_S216;S226;S229	ATS#PLKDDDDARS#ATS#SNATR	Solyc10g081730.1.1	Os02g0200800 protein (Fragment) IPR009675 Targeting for Xklp2	blue	0.968407
Phos21076	Solyc12g008560.1.1_S31	SATGMSGS#PKK	Solyc12g008560.1.1	Unknown Protein	blue	0.968387
Phos29830	Solyc01g107410.2.1_S209	LPASLFDNEGEIDS#EDIFCAK	Solyc01g107410.2.1	PHD-finger family homeodomain protein (Fragment) IPR019787 Zinc finger, PHD-finger	blue	0.968288	TF
Phos15008	Solyc04g014680.2.1_S99	LTNSGS#MPK	Solyc04g014680.2.1	Cysteine-type endopeptidase_ ubiquitin thiolesterase	blue	0.968277
Phos16624	Solyc00g256710.1.1_S66	AKPSPDRGS#GK	Solyc00g256710.1.1		blue	0.968272
Phos13978	Solyc03g118130.2.1_S115	DANS#TDVR	Solyc03g118130.2.1	Rubredoxin-like protein4 protein	blue	0.968241
Phos10184	Solyc10g086060.1.1_S140	LKS#LADGPTGK	Solyc10g086060.1.1	IQ-domain 10 (Fragment) IPR000048 IQ calmodulin-binding region	blue	0.96823
Phos10788	Solyc08g082710.2.1_S263	SIS#PSTSSIK	Solyc08g082710.2.1	Protein ABIL1	blue	0.968214
Phos11517	Solyc01g007520.2.1_T5	ATQT#VENSSR	Solyc01g007520.2.1	Photosystem II reaction center protein H IPR001056 Photosystem II phosphoprotein PsbH	blue	0.968151
Phos8689	Solyc09g098490.2.1_S395	YDNTDDGQYS#PR	Solyc09g098490.2.1	Epsin 2 IPR001026 Epsin, N-terminal	blue	0.96815
Phos2578	Solyc11g072710.1.1_S21	GS#LEVFNPSTYSSR	Solyc11g072710.1.1	Protein kinase IPR002290 Serine_threonine protein kinase	blue	0.968102	kinase
Phos811	Solyc09g083080.2.1_S470	KMSIDDQTEEAAGDES#PVTK	Solyc09g083080.2.1	Nucleolar protein 5 IPR002687 Pre-mRNA processing ribonucleoprotein, binding region	blue	0.968073
Phos24934	Solyc12g100140.1.1_S352	ARPPTLLSHLS#LPQTSAELSAMEK	Solyc12g100140.1.1	BHLH transcription factor IPR011598 Helix-loop-helix DNA-binding	blue	0.96803	TF
Phos20374	Solyc06g009970.2.1_T435	KDPT#GAK	Solyc06g009970.2.1	Elongation factor 1-alpha IPR004539 Translation elongation factor EF1A, eukaryotic and archaeal IPR000795 Protein synthesis factor, GTP-binding	blue	0.968009
Phos11573	Solyc08g080780.2.1_S446	STTS#DDAEKFPDVISNSK	Solyc08g080780.2.1	SKIP interacting protein 24 (Fragment)	blue	0.967994
Phos24759	Solyc11g072710.1.1_S464;S472	MTMDNDDDDDDES#DNDGRPVS#VDDKVR	Solyc11g072710.1.1	Protein kinase IPR002290 Serine_threonine protein kinase	blue	0.967981	kinase
Phos19946	Solyc12g014490.1.1_T566	DEHIPST#P	Solyc12g014490.1.1	Microtubule-associated protein MAP65-1c IPR007145 MAP65_ASE1	blue	0.967922
Phos3316	Solyc11g072710.1.1_S371	S#EGDQVEQDKQDTHK	Solyc11g072710.1.1	Protein kinase IPR002290 Serine_threonine protein kinase	blue	0.967902	kinase
Phos16072	Solyc06g007980.2.1_T79;S82	VST#LPS#ENPQSPSDQPK	Solyc06g007980.2.1	Sterol 3-beta-glucosyltransferase IPR004276 Glycosyl transferase, family 28	blue	0.9679
Phos19532	Solyc03g118130.2.1_S115	DANS#TDVRK	Solyc03g118130.2.1	Rubredoxin-like protein4 protein	blue	0.967868
Phos15799	Solyc00g009110.2.1_S84	RKS#ETFR	Solyc00g009110.2.1	Inositol-1 4 5-trisphosphate 5-Phosphatase-like protein IPR000300 Inositol polyphosphate related phosphatase	blue	0.967825
Phos29816	Solyc03g120620.2.1_S86;T95	SRGS#DDDLEHDDT#CNEDEEDPNNNSK	Solyc03g120620.2.1	Homeobox-leucine zipper protein ATHB-15 IPR002913 Lipid-binding START	blue	0.967781	TF
Phos6904	Solyc04g014680.2.1_S143	SGQLEPAAS#FK	Solyc04g014680.2.1	Cysteine-type endopeptidase_ ubiquitin thiolesterase	blue	0.967776
Phos25551	Solyc12g096900.1.1_S181	VVDELMTSLHIKS#DDEDDDDAGDR	Solyc12g096900.1.1	Tir, resistance protein fragment	blue	0.96775
Phos8465	Solyc11g007900.1.1_S1409	SHLISLSS#K	Solyc11g007900.1.1	Os03g0107400 protein (Fragment) IPR009053 Prefoldin	blue	0.96773
Phos22374	Solyc09g059430.2.1_T237	TSNNT#QK	Solyc09g059430.2.1	RPM1 interacting protein 4 transcript 2 IPR008700 Defence response, Rin4	blue	0.967698
Phos6148	Solyc03g123920.2.1_S97	SSGPQS#GGVTPTGR	Solyc03g123920.2.1	Cysteine-type endopeptidase_ ubiquitin thiolesterase	blue	0.967609
Phos9964	Solyc05g023770.2.1_S172	TPS#PIPPIDPPTNK	Solyc05g023770.2.1	Unknown Protein	blue	0.967521
Phos2620	Solyc08g081380.2.1_S224	S#PGNQFNDSSSSDVK	Solyc08g081380.2.1	At5g63850-like protein (Fragment) IPR000210 BTB_POZ-like	blue	0.967455
Phos451	Solyc02g067080.2.1_S393	FDWDHPLHLQPMS#PTTVK	Solyc02g067080.2.1	UDP-D-glucose dehydrogenase IPR014028 UDP-glucose_GDP-mannose dehydrogenase, dimerisation and substrate-binding	blue	0.967335
Phos1186	Solyc06g066620.2.1_T48	AT#SESSESLSSPSVVK	Solyc06g066620.2.1	Threonine endopeptidase	blue	0.967324
Phos9996	Solyc10g084280.1.1_T104	LTT#VNQFPGK	Solyc10g084280.1.1	Calmodulin-binding protein IPR000048 IQ calmodulin-binding region	blue	0.967312
Phos1001	Solyc01g102970.2.1_S611	KPVSNLIEEQS#PAKR	Solyc01g102970.2.1	RNA-binding protein IPR012677 Nucleotide-binding, alpha-beta plait	blue	0.967192
Phos13029	Solyc02g070980.1.1_S42	S#APSSSPWYGPDR	Solyc02g070980.1.1	Chlorophyll a_b binding protein IPR001344 Chlorophyll A-B binding protein	blue	0.967178
Phos3870	Solyc06g048470.2.1_S403	TKS#LLNVSVANK	Solyc06g048470.2.1	COP1-Interacting ProteinI 7 (CIP7) (Fragment)	blue	0.967108
Phos11430	Solyc08g059730.1.1_S688	KNYDPSQSS#EK	Solyc08g059730.1.1	S-receptor kinase -like protein IPR002290 Serine_threonine protein kinase	blue	0.967101	kinase
Phos3356	Solyc03g123920.2.1_S43;T50	TSHS#GPINSNT#PSAR	Solyc03g123920.2.1	Cysteine-type endopeptidase_ ubiquitin thiolesterase	blue	0.9671
Phos11484	Solyc01g097120.2.1_S61	LHQNS#PMMTR	Solyc01g097120.2.1	Os02g0200800 protein (Fragment) IPR009675 Targeting for Xklp2	blue	0.9671
Phos1009	Solyc02g081810.2.1_S537;S538	DKENNDVAS#S#DEEKSEK	Solyc02g081810.2.1	tRNA pseudouridine synthase B IPR004802 Pseudouridine synthase, putative	blue	0.967093
Phos10497	Solyc07g062530.2.1_S863	SDYEETKS#LLLK	Solyc07g062530.2.1	Phosphoenolpyruvate carboxylase 2 IPR015813 Pyruvate_Phosphoenolpyruvate kinase, catalytic core IPR001449 Phosphoenolpyruvate carboxylase	blue	0.967019
Phos14239	Solyc05g016030.2.1_S98	S#GKFDELSNDAR	Solyc05g016030.2.1	Palmitoyltransferase erf2 IPR001594 Zinc finger, DHHC-type	blue	0.967018
Phos15912	Solyc06g076790.1.1_T73	SVST#TSSGR	Solyc06g076790.1.1	Unknown Protein	blue	0.967002
Phos3308	Solyc01g005330.2.1_S409	RQS#LGGAENISK	Solyc01g005330.2.1	microtubule associated protein Type 1 IPR009768 Myosin II heavy chain-like	blue	0.966992
Phos7485	Solyc03g097250.2.1_S156	MPSVPVES#DAEEATM	Solyc03g097250.2.1	Chromosome 06 contig 1 DNA sequence	blue	0.966963
Phos30310	Solyc01g097770.2.1_S342;T343;T348	AADTESNIS#T#PGRYT#PQWDAR	Solyc01g097770.2.1	Serine_threonine protein kinase IPR002290 Serine_threonine protein kinase	blue	0.966952	kinase
Phos7323	Solyc01g101100.2.1_T90	DGILLT#IHDKTSDKESDK	Solyc01g101100.2.1	Receptor-like protein kinase IPR002290 Serine_threonine protein kinase	blue	0.966926	kinase
Phos3345	Solyc07g066470.2.1_S356	MGEDAGQELLS#K	Solyc07g066470.2.1	Porphobilinogen deaminase IPR000860 Tetrapyrrole biosynthesis, hydroxymethylbilane synthase	blue	0.966902
Phos22097	Solyc12g094660.1.1_S107	IPS#DIKR	Solyc12g094660.1.1	Cc-nbs-lrr, resistance protein	blue	0.966879
Phos20278	Solyc06g073110.2.1_S215;S219;S225	S#IPTS#PTSCYS#LPTSFEK	Solyc06g073110.2.1	Legume lectin beta domain IPR010341 Protein of unknown function DUF936, plant	blue	0.966814
Phos11144	Solyc12g015850.1.1_S21	RKDS#DAGEAGR	Solyc12g015850.1.1	Solute carrier family 35 member E3 IPR004853 Protein of unknown function DUF250	blue	0.966671
Phos18812	Solyc03g065340.2.1_S262	VSTGS#DGK	Solyc03g065340.2.1	Phosphorylase IPR011833 Glycogen_starch_alpha-glucan phosphorylase	blue	0.966631
Phos1794	Solyc01g099340.2.1_S60	KLPGNPDPSAEVIALS#PK	Solyc01g099340.2.1	Zinc finger protein IPR007087 Zinc finger, C2H2-type	blue	0.96658	TF
Phos24958	Solyc01g097770.2.1_S7	S#IDVFDPASTHDGANLASSSR	Solyc01g097770.2.1	Serine_threonine protein kinase IPR002290 Serine_threonine protein kinase	blue	0.966545	kinase
Phos26816	Solyc03g058350.2.1_S147	ASVFS#TVFDTIGDEESEEDKEPVVAGGMGK	Solyc03g058350.2.1	Translation initiation factor IPR015760 Translation initiation factor 2 related	blue	0.966537
Phos13837	Solyc12g021280.1.1_T530;S534	KIIKT#LNES#MDDLSNK	Solyc12g021280.1.1	Protein kinase IPR002290 Serine_threonine protein kinase	blue	0.966487	kinase
Phos3015	Solyc04g074180.2.1_S613	RNS#EDSTAESSSSTR	Solyc04g074180.2.1	Cryptochrome 1a	blue	0.96641
Phos13999	Solyc09g091750.2.1_S943	SS#PSGFVLLR	Solyc09g091750.2.1	26S proteasome regulatory subunit IPR016642 26S proteasome regulatory complex, non-ATPase subcomplex, Rpn2_Psmd1 subunit	blue	0.966346
Phos27135	Solyc03g026110.2.1_S390	S#LFGDYLGHPNYMSNTESYLAK	Solyc03g026110.2.1	Calmodulin binding protein IPR000048 IQ calmodulin-binding region	blue	0.966333
Phos18341	Solyc08g078290.1.1_S271	TLS#PSQSR	Solyc08g078290.1.1	Glycoprotein homolog	blue	0.966294
Phos28790	Solyc11g012860.1.1_S16	RPSDKS#PGETESSGSLSSYSER	Solyc11g012860.1.1	Filament-like plant protein (Fragment) IPR008587 Protein of unknown function DUF869, plant	blue	0.966246
Phos11384	Solyc01g006830.2.1_S131	GSLASS#SNPAIR	Solyc01g006830.2.1	Os02g0200800 protein (Fragment) IPR009675 Targeting for Xklp2	blue	0.966238
Phos16851	Solyc10g084280.1.1_T340;T341	QSPT#T#PSKPSTAR	Solyc10g084280.1.1	Calmodulin-binding protein IPR000048 IQ calmodulin-binding region	blue	0.966226
Phos1535	Solyc10g074710.1.1_S249	AGPQGDETHVS#TR	Solyc10g074710.1.1	ATP binding _ serine-threonine kinase IPR002290 Serine_threonine protein kinase	blue	0.96618	kinase
Phos23709	Solyc12g017450.1.1_S139;S154	QNS#GPIPPILPTTGLITS#GPLNSAGAPR	Solyc12g017450.1.1	Cysteine-type endopeptidase_ ubiquitin thiolesterase	blue	0.966177
Phos22638	Solyc02g087850.1.1_S19	APCS#PVRR	Solyc02g087850.1.1	Glutaredoxin family protein IPR012335 Thioredoxin fold	blue	0.966176
Phos24965	Solyc03g123920.2.1_S38;S43	SAPITTAPS#RTSHS#GPINSNTPSAR	Solyc03g123920.2.1	Cysteine-type endopeptidase_ ubiquitin thiolesterase	blue	0.966127
Phos13634	Solyc02g077630.2.1_S672	WTLMS#FHK	Solyc02g077630.2.1	Receptor like kinase, RLK	blue	0.966049	kinase
Phos21197	Solyc04g005920.1.1_S79	ISS#LLENEK	Solyc04g005920.1.1	Unknown Protein	blue	0.966004
Phos25378	Solyc08g059800.2.1_S216	AAPNNADGNAESPLS#PAADAK	Solyc08g059800.2.1	Os02g0200800 protein (Fragment) IPR009675 Targeting for Xklp2	blue	0.965918
Phos23019	Solyc05g051060.2.1_S234	SS#SFPSQQR	Solyc05g051060.2.1	Myb family transcription factor-like IPR006447 Myb-like DNA-binding region, SHAQKYF class	blue	0.965904	TF
Phos9438	Solyc08g080780.2.1_S464	NEMS#DEDDEEQK	Solyc08g080780.2.1	SKIP interacting protein 24 (Fragment)	blue	0.965834
Phos12123	Solyc01g107180.2.1_S492;S494	ANASS#GS#STPDLPK	Solyc01g107180.2.1	Phototropic-responsive NPH3 family protein IPR004249 NPH3	blue	0.965812
Phos16195	Solyc05g023770.2.1_S129	SSS#PALAR	Solyc05g023770.2.1	Unknown Protein	blue	0.965775
Phos15038	Solyc08g081740.2.1_S195	QSS#GVDIGSK	Solyc08g081740.2.1	Katanin p60 ATPase-containing subunit IPR003959 ATPase, AAA-type, core	blue	0.965735
Phos19029	Solyc10g084280.1.1_S295	ELKGDQMS#VR	Solyc10g084280.1.1	Calmodulin-binding protein IPR000048 IQ calmodulin-binding region	blue	0.965719
Phos5030	Solyc02g085520.2.1_T374	FAGQEFGT#TTGRPR	Solyc02g085520.2.1	Adenylosuccinate synthetase, chloroplastic IPR001114 Adenylosuccinate synthetase	blue	0.965717
Phos1806	Solyc09g065670.2.1_S34	NLPGNPDPDAEVVALS#PK	Solyc09g065670.2.1	Zinc finger family protein IPR007087 Zinc finger, C2H2-type	blue	0.965683	TF
Phos15556	Solyc05g013280.2.1_S496	ASFPS#SPHRPNR	Solyc05g013280.2.1	Cc-nbs-lrr, resistance protein with an R1 specific domain	blue	0.965653
Phos18945	Solyc06g008720.2.1_S87	STS#PSSLRPEGGR	Solyc06g008720.2.1	Zinc ion binding protein	blue	0.965593
Phos2755	Solyc12g099250.1.1_S362	VEHSGYES#EGKQGISK	Solyc12g099250.1.1	Kinase family protein IPR002290 Serine_threonine protein kinase	blue	0.965587	kinase
Phos8702	Solyc07g065640.2.1_S44	KTGGKPDS#PSK	Solyc07g065640.2.1	RPM1 interacting protein 4 transcript 2 IPR008700 Defence response, Rin4	blue	0.96557
Phos13638	Solyc04g082480.2.1_S803	S#PSTSQEEAPR	Solyc04g082480.2.1	Nodule inception protein (Fragment) IPR003035 Plant regulator RWP-RK	blue	0.965553	TF
Phos14452	Solyc03g114450.2.1_T386	FGTTGT#VK	Solyc03g114450.2.1	Extracellular calcium sensing receptor IPR001763 Rhodanese-like	blue	0.965447
Phos7247	Solyc11g013880.1.1_S829	QSS#SLLHSEIK	Solyc11g013880.1.1	Receptor-like protein kinase IPR002290 Serine_threonine protein kinase	blue	0.965432	kinase
Phos384	Solyc02g081810.2.1_S515	KEADEAAS#PDVESVK	Solyc02g081810.2.1	tRNA pseudouridine synthase B IPR004802 Pseudouridine synthase, putative	blue	0.965343
Phos5397	Solyc09g009090.2.1_S720	S#AAGTPEWMAPEVLR	Solyc09g009090.2.1	Protein kinase IPR002290 Serine_threonine protein kinase	blue	0.965289	kinase
Phos1218	Solyc02g068690.2.1_S21	SPPPSSVIIPPAS#PPK	Solyc02g068690.2.1	Exostosin family protein-like protein IPR004263 Exostosin-like	blue	0.965274
Phos10276	Solyc01g097770.2.1_S312	S#SQDASSGTDK	Solyc01g097770.2.1	Serine_threonine protein kinase IPR002290 Serine_threonine protein kinase	blue	0.96527	kinase
Phos8213	Solyc11g011020.1.1_S285	SADVGAVS#K	Solyc11g011020.1.1	Receptor like kinase, RLK	blue	0.965257	kinase
Phos3379	Solyc06g062810.1.1_S43	KVQESLSLS#K	Solyc06g062810.1.1	Glycylpeptide N-tetradecanoyltransferase IPR000903 Myristoyl-CoA:protein N-myristoyltransferase	blue	0.96525
Phos6273	Solyc01g097770.2.1_S313	SS#QDASSGTDK	Solyc01g097770.2.1	Serine_threonine protein kinase IPR002290 Serine_threonine protein kinase	blue	0.965196	kinase
Phos18827	Solyc10g078390.1.1_S74	VPPS#PAK	Solyc10g078390.1.1	Calcium-dependent protein kinase-like IPR002290 Serine_threonine protein kinase	blue	0.965154	kinase
Phos13281	Solyc08g059730.1.1_S688	NYDPSQSS#EK	Solyc08g059730.1.1	S-receptor kinase -like protein IPR002290 Serine_threonine protein kinase	blue	0.965135	kinase
Phos7093	Solyc09g098290.2.1_S711	SS#PDWTNSSLESILDK	Solyc09g098290.2.1	Receptor like kinase, RLK	blue	0.965133	kinase
Phos13346	Solyc12g099740.1.1_S66;S70	SDGIPS#GATS#PR	Solyc12g099740.1.1	Regulator of chromosome condensation domain-containing protein IPR009091 Regulator of chromosome condensation_beta-lactamase-inhibitor protein II	blue	0.965097	E3 ligase
Phos23671	Solyc03g123920.2.1_S153	IHAPS#LVNSQAVTTLNQNDVYSFK	Solyc03g123920.2.1	Cysteine-type endopeptidase_ ubiquitin thiolesterase	blue	0.965058
Phos7387	Solyc02g081070.2.1_S705	S#SDESAFTYK	Solyc02g081070.2.1	Receptor like kinase, RLK	blue	0.965045	kinase
Phos3102	Solyc07g064580.2.1_S162	ENDSHIDDSEQS#PR	Solyc07g064580.2.1	Os04g0625000 protein (Fragment)	blue	0.96502
Phos3772	Solyc01g005330.2.1_S479	S#CDGTKDNETENSSWK	Solyc01g005330.2.1	microtubule associated protein Type 1 IPR009768 Myosin II heavy chain-like	blue	0.964984
Phos2928	Solyc10g006330.2.1_S484	MEEDDSES#QRLDADEETVTR	Solyc10g006330.2.1	Unknown Protein	blue	0.964937
Phos1497	Solyc04g071860.2.1_S392;S394	S#GS#WEIASEVIGVK	Solyc04g071860.2.1	Palmitoyltransferase AKR1 IPR001594 Zinc finger, DHHC-type	blue	0.964897
Phos24651	Solyc11g072710.1.1_S464;S472	MTMDNDDDDDDES#DNDGRPVS#VDDKVR	Solyc11g072710.1.1	Protein kinase IPR002290 Serine_threonine protein kinase	blue	0.964893	kinase
Phos19510	Solyc03g123920.2.1_S93;S97;T101	KSS#GPQS#GGVT#PTGR	Solyc03g123920.2.1	Cysteine-type endopeptidase_ ubiquitin thiolesterase	blue	0.964888
Phos8572	Solyc02g087850.1.1_S53	LDPMNQS#QSIK	Solyc02g087850.1.1	Glutaredoxin family protein IPR012335 Thioredoxin fold	blue	0.964837
Phos2873	Solyc09g065600.2.1_S113	QDNGNDQDNYGDS#DEEK	Solyc09g065600.2.1	Sugar nucleotide transporter-like protein (Fragment)	blue	0.964822
Phos2679	Solyc03g123920.2.1_T50	TSHSGPINSNT#PSAR	Solyc03g123920.2.1	Cysteine-type endopeptidase_ ubiquitin thiolesterase	blue	0.964818
Phos16197	Solyc01g006830.2.1_S347	EQVKS#PR	Solyc01g006830.2.1	Os02g0200800 protein (Fragment) IPR009675 Targeting for Xklp2	blue	0.964795
Phos5590	Solyc10g081770.1.1_S490	IAPAS#PDVYAAIR	Solyc10g081770.1.1	cDNA clone J023119C16 full insert sequence	blue	0.964788
Phos6499	Solyc01g091630.2.1_S90	MAENYEGNNS#VGR	Solyc01g091630.2.1	Homeobox-leucine zipper protein ATHB-9 IPR002913 Lipid-binding START	blue	0.964744	TF
Phos16382	Solyc03g025320.2.1_S247	FSES#AIDQIK	Solyc03g025320.2.1	Hydroxycinnamoyl transferase IPR003480 Transferase	blue	0.964737
Phos14115	Solyc06g009220.2.1_S454	AISRDS#VLSR	Solyc06g009220.2.1	Glycogen debranching enzyme IPR006589 Glycosyl hydrolase, family 13, subfamily, catalytic region	blue	0.964713
Phos30169	Solyc06g005500.2.1_S31	SVS#IDGGDSNSSSR	Solyc06g005500.2.1	ATP binding _ serine-threonine kinase IPR002290 Serine_threonine protein kinase	blue	0.964678	kinase
Phos11013	Solyc03g118510.2.1_S656	VTQEQSDS#VNESD	Solyc03g118510.2.1	Receptor like kinase, RLK	blue	0.96465	kinase
Phos2847	Solyc05g055880.2.1_S489	KHS#DDDDESETADK	Solyc05g055880.2.1	Nucleolar protein 5 IPR002687 Pre-mRNA processing ribonucleoprotein, binding region	blue	0.964623
Phos25506	Solyc11g006000.1.1_S43	TS#KDFSGSGSGFSGFDSGSSLEK	Solyc11g006000.1.1	Protein serine_threonine kinase IPR015748 Mitogen activated protein kinase kinase kinase 3	blue	0.964602	kinase
Phos30730	Solyc05g053870.2.1_S34;S37	EISS#FPS#SFNENFSSIPAK	Solyc05g053870.2.1	Copine I-like protein IPR010734 Copine	blue	0.964592	E3 ligase
Phos9756	Solyc01g006720.2.1_S71	FDLDEVSSGAALS#R	Solyc01g006720.2.1	ABC transporter G family member 22 IPR013525 ABC-2 type transporter	blue	0.964577
Phos11535	Solyc10g086060.1.1_S358;S361;S364	VAAISQDDDARS#MIS#MQS#ER	Solyc10g086060.1.1	IQ-domain 10 (Fragment) IPR000048 IQ calmodulin-binding region	blue	0.964576
Phos5671	Solyc09g083080.2.1_S484	S#AEAEDGAEPEETGKK	Solyc09g083080.2.1	Nucleolar protein 5 IPR002687 Pre-mRNA processing ribonucleoprotein, binding region	blue	0.96457
Phos9393	Solyc03g006620.2.1_T253	RQET#LESTWK	Solyc03g006620.2.1	Cotton fiber expressed protein 1 IPR008480 Protein of unknown function DUF761, plant	blue	0.964499
Phos442	Solyc04g017750.2.1_S718;T719	SNS#T#ESLTNLDMTEGGK	Solyc04g017750.2.1	Pathogen-induced calmodulin-binding protein (Fragment) IPR012417 Calmodulin-binding, plant	blue	0.964471
Phos13157	Solyc10g086060.1.1_S443	RHS#GPPK	Solyc10g086060.1.1		blue	0.964464
Phos10373	Solyc09g009770.2.1_S425	TLS#GGLHSPR	Solyc09g009770.2.1	Calmodulin binding protein	blue	0.9644
Phos11055	Solyc10g049360.1.1_S100;S101	ETVELETSANS#S#PKDNLQK	Solyc10g049360.1.1	Cyclin-dependent protein kinase regulator-like protein IPR015453 G2_mitotic-specific cyclin A	blue	0.964322
Phos30208	Solyc01g090910.2.1_S138;S142;S143	VAYVLPKPPSPVREGS#EEGS#S#PR	Solyc01g090910.2.1	Vesicle-associated membrane protein-associated protein A IPR016763 Vesicle-associated membrane protein	blue	0.964295
Phos790	Solyc03g123740.2.1_S369	HKS#FDEADIAAKPIVPPK	Solyc03g123740.2.1	Receptor like kinase, RLK	blue	0.964242	kinase
Phos22589	Solyc03g121820.2.1_S431;S435	SS#PVMS#SDQK	Solyc03g121820.2.1	Serine_threonine kinase IPR002290 Serine_threonine protein kinase	blue	0.96424	kinase
Phos20041	Solyc10g081730.1.1_S344	NSTSMTNSSESGGSCFS#PK	Solyc10g081730.1.1	Os02g0200800 protein (Fragment) IPR009675 Targeting for Xklp2	blue	0.964134
Phos1758	Solyc03g083970.2.1_S181;S183	ASNVTDS#DS#DSDESQKK	Solyc03g083970.2.1	IQ calmodulin-binding motif family protein	blue	0.964089
Phos21744	Solyc09g089560.2.1_S687	S#SLDSSK	Solyc09g089560.2.1	Ubiquitin carboxyl-terminal hydrolase family protein expressed IPR002083 MATH	blue	0.96407
Phos4026	Solyc01g088250.2.1_S48	LVATSALS#PPRER	Solyc01g088250.2.1	IQ-domain 11 IPR000048 IQ calmodulin-binding region	blue	0.964057
Phos15754	Solyc01g090190.2.1_S274	S#SDEIFVK	Solyc01g090190.2.1	Nuclear RNA binding protein IPR006861 Hyaluronan_mRNA binding protein	blue	0.964019
Phos10629	Solyc01g097770.2.1_S106	S#GQNSFADGER	Solyc01g097770.2.1	Serine_threonine protein kinase IPR002290 Serine_threonine protein kinase	blue	0.96401	kinase
Phos20441	Solyc02g067920.2.1_S349	KS#IDHQLER	Solyc02g067920.2.1	Abhydrolase domain-containing protein FAM108B1	blue	0.96395
Phos17622	Solyc01g109200.2.1_S211	SYS#FGFER	Solyc01g109200.2.1	RING finger protein IPR018957 Zinc finger, C3HC4 RING-type	blue	0.963895	E3 ligase
Phos11584	Solyc07g022860.2.1_S502	SIS#LPHEQASPSK	Solyc07g022860.2.1	Unknown Protein IPR005061 Protein of unknown function DUF292, eukaryotic	blue	0.963868
Phos9618	Solyc10g078390.1.1_S43	FPFYS#PSPLPSAFK	Solyc10g078390.1.1	Calcium-dependent protein kinase-like IPR002290 Serine_threonine protein kinase	blue	0.963859	kinase
Phos22816	Solyc05g007130.2.1_S533;T541	IDRS#LSSSRDGT#DK	Solyc05g007130.2.1	Calmodulin binding protein IPR000048 IQ calmodulin-binding region	blue	0.96384
Phos3351	Solyc01g088250.2.1_S396	YKLS#PISSINSDATVTSR	Solyc01g088250.2.1	IQ-domain 11 IPR000048 IQ calmodulin-binding region	blue	0.963836
Phos9044	Solyc05g013290.1.1_T195;S198;T199	TMPELDLT#HLS#T#VVR	Solyc05g013290.1.1	Pto-like serine_threonine kinase IPR017442 Serine_threonine protein kinase-related	blue	0.963815	kinase
Phos25525	Solyc11g008150.1.1_S572;S575	GSEPGPSGLADFSSSPKS#PLS#PEK	Solyc11g008150.1.1	Transcription elongation factor spt5 IPR005100 Supt5 repeat	blue	0.963783
Phos12525	Solyc05g055360.2.1_S110	GADS#TDNRNEYKPDPSNVK	Solyc05g055360.2.1	Unknown Protein	blue	0.963775
Phos4298	Solyc09g083210.2.1_S622	SIDLFTDVSEEGLS#PR	Solyc09g083210.2.1	Receptor-like protein kinase IPR002290 Serine_threonine protein kinase	blue	0.963708	kinase
Phos2672	Solyc04g071350.2.1_S1013	RPTRGS#DDVFLDDR	Solyc04g071350.2.1	Exocyst complex component 2	blue	0.963693
Phos14942	Solyc06g071350.2.1_S440	SSVTQFS#ASK	Solyc06g071350.2.1	Os02g0742100 protein (Fragment) IPR017923 TFIIS N-terminal IPR001025 Bromo adjacent region	blue	0.963683	TR
Phos28471	Solyc09g059430.2.1_S138;S142	QSIGSEHS#FDKS#PLHPHYQAK	Solyc09g059430.2.1	RPM1 interacting protein 4 transcript 2 IPR008700 Defence response, Rin4	blue	0.963615
Phos27015	Solyc12g096900.1.1_S181	KVVDELMTSLHIKS#DDEDDDDAGDR	Solyc12g096900.1.1	Tir, resistance protein fragment	blue	0.963562
Phos28438	Solyc04g082560.2.1_T878;T880	HFFDSTDFGASPT#RT#ESPGAESR	Solyc04g082560.2.1	Actin cytoskeleton-regulatory complex protein PAN1 IPR011992 EF-Hand type	blue	0.963516
Phos2461	Solyc03g032040.2.1_S315;S323	S#MLFSNVGS#MFNITENQGK	Solyc03g032040.2.1	MFS family major facilitator transporter D-xylose cation symporter IPR016196 Major facilitator superfamily, general substrate transporter	blue	0.963501
Phos12302	Solyc04g081440.2.1_S56;S60	SFSEMS#MTHS#PPR	Solyc04g081440.2.1	Neutral invertase like protein IPR006937 Plant neutral invertase	blue	0.963442
Phos21773	Solyc01g056210.1.1_T480	T#ELHLPT	Solyc01g056210.1.1	Unknown Protein IPR015410 Region of unknown function DUF1985	blue	0.963401
Phos19431	Solyc03g123920.2.1_S141	IS#GPLDSAK	Solyc03g123920.2.1	Cysteine-type endopeptidase_ ubiquitin thiolesterase	blue	0.963337
Phos295	Solyc04g079560.2.1_T20;T25;S31	AST#PEILT#PSGQRS#PR	Solyc04g079560.2.1	Lysine_histidine transporter IPR013057 Amino acid transporter, transmembrane	blue	0.963328
Phos14634	Solyc01g008130.2.1_S3	MDS#INLCK	Solyc01g008130.2.1	DEP domain-containing protein 1B IPR006869 Protein of unknown function DUF547	blue	0.963224
Phos14173	Solyc12g038980.1.1_S3	GS#DSEVEK	Solyc12g038980.1.1	50S ribosomal protein L7Ae IPR004038 Ribosomal protein L7Ae_L30e_S12e_Gadd45	blue	0.963162
Phos7034	Solyc02g081810.2.1_S515	KEADEAAS#PDVESVKK	Solyc02g081810.2.1	tRNA pseudouridine synthase B IPR004802 Pseudouridine synthase, putative	blue	0.963162
Phos24085	Solyc09g092550.2.1_S102	SYRS#EDETFSDAFMEFSDSGISPGMEER	Solyc09g092550.2.1	Hypothetical salt-inducible protein (Fragment)	blue	0.963132
Phos18317	Solyc04g015830.2.1_S813;S815	KQSS#ES#GSPVQSNR	Solyc04g015830.2.1	Actin-binding protein gelsolin IPR007122 Gelsolin	blue	0.963119
Phos1387	Solyc04g081440.2.1_S56;S60	SFSEMS#MTHS#PPR	Solyc04g081440.2.1	Neutral invertase like protein IPR006937 Plant neutral invertase	blue	0.963116
Phos16877	Solyc01g106320.2.1_S492	VVPVKPTQTS#V	Solyc01g106320.2.1	Octicosapeptide_Phox_Bem1p domain-containing protein IPR000270 Octicosapeptide_Phox_Bem1p	blue	0.963104
Phos12157	Solyc01g067480.2.1_S130	LYLS#PTSLPLK	Solyc01g067480.2.1	Kelch-domain-containing protein IPR015915 Kelch-type beta propeller	blue	0.963095
Phos3046	Solyc07g064520.2.1_S715	IYFDS#DDEDDKRK	Solyc07g064520.2.1	Atp-dependent RNA helicase IPR011545 DNA_RNA helicase, DEAD_DEAH box type, N-terminal	blue	0.96309
Phos19373	Solyc01g097770.2.1_S372	SSRLS#LK	Solyc01g097770.2.1	Serine_threonine protein kinase IPR002290 Serine_threonine protein kinase	blue	0.963062	kinase
Phos31147	Solyc01g008960.2.1_S875;S878;S879	FEDAS#ETS#S#SHNGVTNAGPVSVPQLPK	Solyc01g008960.2.1	Argonaute 4-like protein IPR003165 Stem cell self-renewal protein Piwi	blue	0.96304
Phos21402	Solyc10g074710.1.1_S36	IGIDS#KK	Solyc10g074710.1.1	ATP binding _ serine-threonine kinase IPR002290 Serine_threonine protein kinase	blue	0.963028	kinase
Phos22536	Solyc03g025320.2.1_S367	EWESS#PK	Solyc03g025320.2.1	Hydroxycinnamoyl transferase IPR003480 Transferase	blue	0.963024
Phos25547	Solyc12g014250.1.1_S137	KGDFGDESNATTES#DIEETFK	Solyc12g014250.1.1	Phosphoenolpyruvate carboxylase 1 IPR015813 Pyruvate_Phosphoenolpyruvate kinase, catalytic core IPR001449 Phosphoenolpyruvate carboxylase	blue	0.963005
Phos17293	Solyc10g006330.2.1_S329	TS#FSVQSPR	Solyc10g006330.2.1	Unknown Protein	blue	0.962989
Phos1589	Solyc01g103350.2.1_S676	IHYS#GPLMPPGGNIDEMLK	Solyc01g103350.2.1	Cell division protein kinase 13 IPR002290 Serine_threonine protein kinase	blue	0.962981	kinase
Phos11565	Solyc10g084280.1.1_S298;S300	S#AS#MSMSGGEITK	Solyc10g084280.1.1	Calmodulin-binding protein IPR000048 IQ calmodulin-binding region	blue	0.96295
Phos7712	Solyc02g087870.2.1_S644	NLSYSYS#TGADGR	Solyc02g087870.2.1	Uncharacterized ABC transporter ATP-binding protein_permease C9B6.09c IPR001140 ABC transporter, transmembrane region	blue	0.962944
Phos13915	Solyc07g006680.1.1_S189	SPS#NTGANK	Solyc07g006680.1.1	Hydroxycinnamoyl CoA quinate transferase IPR003480 Transferase	blue	0.962865
Phos17421	Solyc07g053130.2.1_S843	RNS#AGASTSSSSSK	Solyc07g053130.2.1	Serine_threonine-protein kinase receptor IPR002290 Serine_threonine protein kinase	blue	0.962792	kinase
Phos9446	Solyc12g007060.1.1_S51	TS#GETTSAAWFK	Solyc12g007060.1.1	Unknown Protein	blue	0.962681
Phos23534	Solyc06g008450.2.1_S201	VGHFLWEDKTDEDS#DEDDQNDRDSR	Solyc06g008450.2.1	Cc-nbs-lrr, resistance protein	blue	0.962665
Phos7150	Solyc03g123740.2.1_T691	RT#FGADQGTSR	Solyc03g123740.2.1	Receptor like kinase, RLK	blue	0.962618	kinase
Phos5321	Solyc02g094390.2.1_S398	S#GSWEMSPEVLALASR	Solyc02g094390.2.1	Palmitoyltransferase-like protein IPR001594 Zinc finger, DHHC-type	blue	0.962545
Phos14059	Solyc04g006970.2.1_S878	KSS#GGIGQLR	Solyc04g006970.2.1	Phosphoenolpyruvate carboxylase IPR015813 Pyruvate_Phosphoenolpyruvate kinase, catalytic core	blue	0.962532
Phos2226	Solyc06g066030.2.1_S243	KVGTLPTYNIS#FK	Solyc06g066030.2.1	Os02g0200800 protein (Fragment) IPR009675 Targeting for Xklp2	blue	0.962516
Phos27377	Solyc10g006010.2.1_S33	LKS#APMPEFIPGEMNDIKDDQSLPR	Solyc10g006010.2.1	Calcium-activated outward-rectifying potassium channel 1 IPR013099 Ion transport 2	blue	0.962511
Phos7531	Solyc08g079550.1.1_S259;S263	LKS#PKAS#PGPTLSK	Solyc08g079550.1.1	HAT family dimerisation domain containing protein	blue	0.962503
Phos6816	Solyc09g090270.2.1_S852;S860	GSKFS#DSEPGSLS#PLQR	Solyc09g090270.2.1	COP1-Interacting ProteinI 7 (CIP7) (Fragment)	blue	0.962462
Phos2897	Solyc12g056640.1.1_S318;S320	HGS#DS#SQADDKV	Solyc12g056640.1.1	Integral membrane protein like IPR004853 Protein of unknown function DUF250	blue	0.962408
Phos24797	Solyc04g011580.2.1_S150	LQGSGNVGS#GGNSPVLGGIGDR	Solyc04g011580.2.1	mRNA binding protein Pumilio 2 IPR011989 Armadillo-like helical	blue	0.962375
Phos3868	Solyc03g044160.1.1_S649	GS#FGYLDPEYLK	Solyc03g044160.1.1	Pto-like, Serine_threonine kinase protein, resistance protein	blue	0.962372	kinase
Phos1031	Solyc09g083210.2.1_S617;S622	SIDLFTDVS#EEGLS#PR	Solyc09g083210.2.1	Receptor-like protein kinase IPR002290 Serine_threonine protein kinase	blue	0.962362	kinase
Phos3786	Solyc02g094390.2.1_S398;S404	S#GSWEMS#PEVLALASR	Solyc02g094390.2.1	Palmitoyltransferase-like protein IPR001594 Zinc finger, DHHC-type	blue	0.962356
Phos2759	Solyc01g097770.2.1_S128;S132	NSVGS#TRTS#EESNLGAEFPR	Solyc01g097770.2.1	Serine_threonine protein kinase IPR002290 Serine_threonine protein kinase	blue	0.962345	kinase
Phos2359	Solyc12g014350.1.1_S821	LDEEENTHIS#TR	Solyc12g014350.1.1	Receptor like kinase, RLK	blue	0.962339	kinase
Phos865	Solyc03g080090.2.1_S531	SDS#SEGAEIHEAVAEGEK	Solyc03g080090.2.1	NAC domain protein IPR003441 protein	blue	0.962251	TF
Phos5205	Solyc11g069710.1.1_S48	QPISFEDS#PDWEDTDIEVR	Solyc11g069710.1.1	ABC transporter G family member 3 IPR013525 ABC-2 type transporter	blue	0.962224
Phos5142	Solyc11g027880.1.1_S102	KIPQSLIS#FKEESNK	Solyc11g027880.1.1	Phosphatidylinositol transfer protein SFH5 IPR001251 Cellular retinaldehyde-binding_triple function, C-terminal	blue	0.962192
Phos19451	Solyc11g008610.1.1_S17	LVAS#PTK	Solyc11g008610.1.1	Nucleotide-sugar transporter UDP N-acetylglucosamine-like signal peptide 9 or more transmembrane domains (Fragment) IPR007271 Nucleotide-sugar transporter	blue	0.96217
Phos13599	Solyc10g083190.1.1_S168	SGTGS#YQK	Solyc10g083190.1.1	Os04g0625000 protein (Fragment)	blue	0.962089
Phos9918	Solyc03g122040.2.1_S330	LSS#DVSVPPVLR	Solyc03g122040.2.1	COP1-Interacting ProteinI 7 (CIP7) (Fragment)	blue	0.962078
Phos11411	Solyc06g068140.2.1_S103	AMRPPSLLES#PK	Solyc06g068140.2.1	Methyl binding domain protein (Fragment) IPR001739 Methyl-CpG DNA binding	blue	0.96207
Phos16016	Solyc05g051060.2.1_S235	SSS#FPSQQR	Solyc05g051060.2.1	Myb family transcription factor-like IPR006447 Myb-like DNA-binding region, SHAQKYF class	blue	0.961991	TF
Phos18886	Solyc03g114000.2.1_S76	S#FEGGPR	Solyc03g114000.2.1	LIM domain protein IPR001781 Zinc finger, LIM-type	blue	0.961954	TF
Phos21743	Solyc06g066030.2.1_S143	QSS#SLDAK	Solyc06g066030.2.1	Os02g0200800 protein (Fragment) IPR009675 Targeting for Xklp2	blue	0.961948
Phos29709	Solyc03g123920.2.1_S56;S58	TS#YS#TSGPISSSGMPASLSTK	Solyc03g123920.2.1	Cysteine-type endopeptidase_ ubiquitin thiolesterase	blue	0.961941
Phos14864	Solyc06g073110.2.1_S215;T218	S#IPT#SPTSCYSLPTSFEK	Solyc06g073110.2.1	Legume lectin beta domain IPR010341 Protein of unknown function DUF936, plant	blue	0.961883
Phos9211	Solyc03g026110.2.1_S443;S446	YVDGLVDADTNS#EKS#WR	Solyc03g026110.2.1	Calmodulin binding protein IPR000048 IQ calmodulin-binding region	blue	0.961852
Phos28190	Solyc06g072300.2.1_T1004;S1005	FYMEPET#S#DGGSVTSGAAPYR	Solyc06g072300.2.1	ARGONAUTE 1 IPR003165 Stem cell self-renewal protein Piwi	blue	0.961815
Phos29889	Solyc03g097190.2.1_S798;Y804	KESEENGELS#ESEKDY#DMLPK	Solyc03g097190.2.1	Cingulin-like	blue	0.961804
Phos16433	Solyc02g023950.2.1_S688	QTQSNPSGFS#SR	Solyc02g023950.2.1	Receptor like kinase, RLK	blue	0.961772	kinase
Phos3183	Solyc09g074330.2.1_S625	TNDAGQS#GEAGTK	Solyc09g074330.2.1	NDX1 homeobox protein (Fragment) IPR001356 Homeobox	blue	0.961738
Phos5699	Solyc03g122040.2.1_S464	NFS#ELSFSEGSR	Solyc03g122040.2.1	COP1-Interacting ProteinI 7 (CIP7) (Fragment)	blue	0.961725
Phos13974	Solyc04g078590.2.1_S380	AS#AELLGR	Solyc04g078590.2.1	Receptor like kinase, RLK	blue	0.961718	kinase
Phos16688	Solyc01g091020.2.1_S142	ASGSMS#PK	Solyc01g091020.2.1	Golgi SNAP receptor complex member 1 IPR007705 Vesicle transport v-SNARE	blue	0.961709
Phos11226	Solyc06g036100.2.1_S301	EENVS#SKRDEYQDDENFR	Solyc06g036100.2.1	Citrate transporter family protein IPR004680 Divalent ion symporter	blue	0.961673
Phos9304	Solyc08g008470.1.1_S19	IS#VSDENHGR	Solyc08g008470.1.1	Unknown Protein	blue	0.961668
Phos15662	Solyc01g006830.2.1_S190	ATSEVS#NDENKKPTK	Solyc01g006830.2.1	Os02g0200800 protein (Fragment) IPR009675 Targeting for Xklp2	blue	0.961632
Phos1351	Solyc02g087760.2.1_S307	KFS#NHHIEPVQDQPQNELEK	Solyc02g087760.2.1	Calmodulin binding protein IPR000048 IQ calmodulin-binding region	blue	0.961627
Phos2513	Solyc03g123920.2.1_S52	TSHSGPINSNTPS#AR	Solyc03g123920.2.1	Cysteine-type endopeptidase_ ubiquitin thiolesterase	blue	0.96162
Phos28209	Solyc04g082560.2.1_S769;S773	ESSDSMSNADAKS#ENHS#AK	Solyc04g082560.2.1	Actin cytoskeleton-regulatory complex protein PAN1 IPR011992 EF-Hand type	blue	0.961589
Phos8310	Solyc01g097770.2.1_S110	SGQNS#FADGER	Solyc01g097770.2.1	Serine_threonine protein kinase IPR002290 Serine_threonine protein kinase	blue	0.961581	kinase
Phos15415	Solyc10g086060.1.1_S358;S361;S364	VAAISQDDDARS#MIS#MQS#ER	Solyc10g086060.1.1	IQ-domain 10 (Fragment) IPR000048 IQ calmodulin-binding region	blue	0.961557
Phos13579	Solyc08g066600.2.1_S134	SSS#SSGIK	Solyc08g066600.2.1	Homology to unknown gene IPR008528 Protein of unknown function DUF810	blue	0.961553
Phos2491	Solyc03g019650.2.1_S292;S298	MGS#FVLSLS#EVEDER	Solyc03g019650.2.1	Nodulin-like protein IPR010658 Nodulin-like	blue	0.961504
Phos16616	Solyc11g010560.1.1_S863	ASYSGQS#R	Solyc11g010560.1.1	Kinesin-like protein IPR001752 Kinesin, motor region	blue	0.961466
Phos9102	Solyc07g006780.2.1_S10	KS#MTDTTPLLDSTYLNQR	Solyc07g006780.2.1	Glycerol kinase IPR006003 Carbohydrate kinase, FGGY-related	blue	0.961272
Phos27000	Solyc11g033270.1.1_S950;S954	EPPS#RHFS#GQLEYHNLPGLEK	Solyc11g033270.1.1	Serine_threonine-protein kinase 3 IPR002290 Serine_threonine protein kinase	blue	0.961266	kinase
Phos18063	Solyc10g081730.1.1_S240	TSAGFS#FR	Solyc10g081730.1.1	Os02g0200800 protein (Fragment) IPR009675 Targeting for Xklp2	blue	0.961221
Phos20474	Solyc10g005920.2.1_S719	S#ISNSSK	Solyc10g005920.2.1	Enhancer of mRNA-decapping protein 4 IPR017986 WD40 repeat, region	blue	0.961166	E3 ligase
Phos6300	Solyc04g079560.2.1_S27	ASTPEILTPS#GQRSPR	Solyc04g079560.2.1	Lysine_histidine transporter IPR013057 Amino acid transporter, transmembrane	blue	0.961139
Phos2078	Solyc06g060370.2.1_S325	KS#MEFVPLVNEK	Solyc06g060370.2.1	Organic anion transporter IPR004853 Protein of unknown function DUF250	blue	0.961107
Phos4238	Solyc07g055130.2.1_S421	SIS#ITPEIGDDIVR	Solyc07g055130.2.1	Kinase family protein IPR002290 Serine_threonine protein kinase	blue	0.961074	kinase
Phos1798	Solyc06g065190.1.1_S171	EDTTAASTS#PSSSSAKPER	Solyc06g065190.1.1	TCP family transcription factor IPR005333 Transcription factor, TCP	blue	0.961041	TF
Phos12868	Solyc10g076990.1.1_S235	SVAQS#PNFQR	Solyc10g076990.1.1	Arf-GAP domain and FG repeats-containing protein 1 IPR001164 Arf GTPase activating protein	blue	0.961038
Phos9750	Solyc06g083370.2.1_S352	AAGS#PQHVR	Solyc06g083370.2.1	Os01g0917200 protein (Fragment) IPR009003 Peptidase, trypsin-like serine and cysteine	blue	0.961034
Phos17721	Solyc10g083610.1.1_S74	VPGS#IGSQR	Solyc10g083610.1.1	Protein kinase IPR002290 Serine_threonine protein kinase	blue	0.961007	kinase
Phos5465	Solyc03g113790.2.1_S217	VSS#FEALQPVNR	Solyc03g113790.2.1	Mannose-1-phosphate guanyltransferase IPR005835 Nucleotidyl transferase	blue	0.960976
Phos21630	Solyc06g050170.2.1_T897	EKT#QSGER	Solyc06g050170.2.1	Potassium transporter IPR018519 Potassium uptake protein, kup IPR003855 K+ potassium transporter	blue	0.960941
Phos20388	Solyc08g065150.1.1_S79	SPS#LLQR	Solyc08g065150.1.1	Genomic DNA chromosome 5 P1 clone MHM17	blue	0.960894
Phos27416	Solyc11g008150.1.1_S572	GSEPGPSGLADFSSSPKS#PLSPEK	Solyc11g008150.1.1	Transcription elongation factor spt5 IPR005100 Supt5 repeat	blue	0.960892
Phos14776	Solyc03g005760.1.1_T38	T#AAKPKPASSGSPWYGPDR	Solyc03g005760.1.1	Chlorophyll a-b binding protein 3C-like IPR001344 Chlorophyll A-B binding protein	blue	0.960864
Phos24353	Solyc05g056030.2.1_S49	NLPS#PVEDGKNDGVLTSTATENIQAIK	Solyc05g056030.2.1	Patatin-like protein 3 IPR002641 Patatin	blue	0.960771
Phos6299	Solyc01g087450.2.1_S376	TVS#VFSSSAALFDK	Solyc01g087450.2.1	Cyclin-like protein	blue	0.960665
Phos14937	Solyc09g061930.2.1_S643;S647	S#ALYS#PAETR	Solyc09g061930.2.1	Receptor like kinase, RLK	blue	0.960656	kinase
Phos18431	Solyc04g077780.2.1_S71	QTGS#LDK	Solyc04g077780.2.1	LIM domain protein IPR001781 Zinc finger, LIM-type	blue	0.96065	TF
Phos12360	Solyc07g047960.2.1_S399	ISGESTS#ESGENK	Solyc07g047960.2.1	WRKY transcription factor 2 IPR003657 DNA-binding WRKY	blue	0.960645	TF
Phos14860	Solyc08g065150.1.1_S86	S#INFANYR	Solyc08g065150.1.1	Genomic DNA chromosome 5 P1 clone MHM17	blue	0.960624
Phos3492	Solyc09g009800.2.1_S984	GEIQPHQGTPTFS#PK	Solyc09g009800.2.1	Transcription factor (Fragment) IPR007309 B-block binding subunit of TFIIIC	blue	0.960527
Phos22019	Solyc03g043760.2.1_S272	VTGAPGS#K	Solyc03g043760.2.1	Expressed protein (Fragment) IPR013256 Chromatin SPT2	blue	0.960455
Phos641	Solyc04g008040.2.1_S31	QPTSDTAGYTTPLTVSAS#FK	Solyc04g008040.2.1	microtubule associated protein Type 1 IPR009768 Myosin II heavy chain-like	blue	0.960447
Phos5772	Solyc01g097040.2.1_T139	LGAEPYLT#DEDPLLEEK	Solyc01g097040.2.1	IFA-binding protein-like IPR007656 Protein of unknown function DUF593	blue	0.960421
Phos7487	Solyc06g051210.2.1_S285	KSEESS#PPQSK	Solyc06g051210.2.1	Bromodomain-containing protein IPR001487 Bromodomain	blue	0.960399
Phos23139	Solyc10g084280.1.1_S295	GDQMS#VR	Solyc10g084280.1.1	Calmodulin-binding protein IPR000048 IQ calmodulin-binding region	blue	0.960325
Phos22145	Solyc10g081510.1.1_S30	SS#AEDLKK	Solyc10g081510.1.1	5-methyltetrahydropteroyltriglutamate--homocysteine methyltransferase IPR006276 5-methyltetrahydropteroyltriglutamate--homocysteine S-methyltransferase	blue	0.960321
Phos16727	Solyc01g111100.2.1_S85	QGS#YDEK	Solyc01g111100.2.1	Neutral invertase like protein IPR006937 Plant neutral invertase	blue	0.960295
Phos10266	Solyc02g092470.2.1_S186	TSAMTDSNDATGS#PYRK	Solyc02g092470.2.1	Formin 3 IPR015425 Actin-binding FH2	blue	0.960284
Phos23391	Solyc03g045050.2.1_S193	S#SDVERK	Solyc03g045050.2.1	Nuclear matrix constituent protein 1	blue	0.960277
Phos20661	Solyc06g066030.2.1_S333	SS#PTKER	Solyc06g066030.2.1	Os02g0200800 protein (Fragment) IPR009675 Targeting for Xklp2	blue	0.960267
Phos10355	Solyc05g006240.2.1_S306	AVEAQILS#K	Solyc05g006240.2.1	Chaperone protein dnaJ 16 IPR003095 Heat shock protein DnaJ	blue	0.960229
Phos1931	Solyc07g047960.2.1_S57	SDS#PVKDGNISLVPGK	Solyc07g047960.2.1	WRKY transcription factor 2 IPR003657 DNA-binding WRKY	blue	0.960202	TF
Phos17021	Solyc08g059660.1.1_S203;S205	KS#RS#SGDVR	Solyc08g059660.1.1	Phosphatidylinositol binding clathrin assembly protein like IPR011417 ANTH	blue	0.960151
Phos5948	Solyc10g006330.2.1_S482	MEEDDS#ESQRLDADEETVTR	Solyc10g006330.2.1	Unknown Protein	blue	0.960134
Phos6387	Solyc05g018300.2.1_S71	VS#AQFLPPDGSR	Solyc05g018300.2.1	Protein kinase A-like kinase IPR015655 Protein phosphatase 2C	blue	0.960103	kinase
Phos22699	Solyc10g007600.2.1_S365	AS#LPVPR	Solyc10g007600.2.1	L-lactate dehydrogenase IPR012133 Alpha-hydroxy acid dehydrogenase, FMN-dependent	blue	0.960085
Phos18332	Solyc02g078380.2.1_S236	LHS#IPRR	Solyc02g078380.2.1	Aluminum-induced protein-like protein	blue	0.960044
Phos30168	Solyc04g072630.2.1_S2010	SSS#SIVDSPS	Solyc04g072630.2.1	Os10g0363700 protein (Fragment)	blue	0.959988
Phos2447	Solyc09g065990.2.1_S271	IKDDNNS#DPAPPEFDKPK	Solyc09g065990.2.1	Polycomb group ring finger 1 IPR018957 Zinc finger, C3HC4 RING-type	blue	0.959987	E3 ligase
Phos15650	Solyc01g106570.2.1_S330	S#PGETPVK	Solyc01g106570.2.1	Magnesium and cobalt efflux protein corC IPR002550 Protein of unknown function DUF21	blue	0.959937
Phos26496	Solyc10g084280.1.1_S369	VSAINQEDDTRS#VFSVQSEMNR	Solyc10g084280.1.1	Calmodulin-binding protein IPR000048 IQ calmodulin-binding region	blue	0.959871
Phos26011	Solyc03g032040.2.1_S264;S280	LYGAEEGLS#WIAKPVTGQSTLGLVS#R	Solyc03g032040.2.1	MFS family major facilitator transporter D-xylose cation symporter IPR016196 Major facilitator superfamily, general substrate transporter	blue	0.959864
Phos18498	Solyc02g087870.2.1_S611	DFSNPS#TR	Solyc02g087870.2.1	Uncharacterized ABC transporter ATP-binding protein_permease C9B6.09c IPR001140 ABC transporter, transmembrane region	blue	0.959817
Phos6662	Solyc01g094800.2.1_S646	AVASQVTGS#DTTQVK	Solyc01g094800.2.1	Chromodomain-helicase-DNA-binding protein 1 IPR000330 SNF2-related	blue	0.959778	TR
Phos24452	Solyc02g093980.2.1_S280	SLSDLKGS#PSPSSTDLSSDLAWLSR	Solyc02g093980.2.1	Os12g0236050 protein (Fragment)	blue	0.959707
Phos19071	Solyc09g025270.2.1_S414	S#VGNSPNLSAR	Solyc09g025270.2.1	U-box domain-containing protein 3 IPR011989 Armadillo-like helical	blue	0.959657	E3 ligase
Phos30361	Solyc03g123920.2.1_S56;S58	TS#YS#TSGPISSSGMPASLSTK	Solyc03g123920.2.1	Cysteine-type endopeptidase_ ubiquitin thiolesterase	blue	0.959634
Phos11704	Solyc06g008520.2.1_S22;S24	ASSS#YS#SHEIDEQENER	Solyc06g008520.2.1	BET1 IPR000727 Target SNARE coiled-coil region	blue	0.959629
Phos13936	Solyc02g065060.2.1_S6	SMAS#SVSSK	Solyc02g065060.2.1	Short-chain dehydrogenase_reductase family protein IPR002347 Glucose_ribitol dehydrogenase	blue	0.959596
Phos26567	Solyc07g062580.2.1_S132	SYS#SGGIAVNSPPLNVLPTGNICPSGK	Solyc07g062580.2.1	DnaJ homolog subfamily C member 7 IPR015609 Molecular chaperone, heat shock protein, Hsp40, DnaJ	blue	0.959508
Phos1162	Solyc12g010740.1.1_S368	ENPGDS#GSLVQPGHDIEK	Solyc12g010740.1.1	Receptor like kinase, RLK	blue	0.959467	kinase
Phos11972	Solyc09g009090.2.1_S717	ANTFIS#SK	Solyc09g009090.2.1		blue	0.959443	kinase
Phos6168	Solyc12g017450.1.1_S104	MTTGGAPGYVS#MK	Solyc12g017450.1.1	Cysteine-type endopeptidase_ ubiquitin thiolesterase	blue	0.959402
Phos25148	Solyc06g066030.2.1_S187;S193	QPGHAEVAASAS#PSAAQS#EGLKEK	Solyc06g066030.2.1	Os02g0200800 protein (Fragment) IPR009675 Targeting for Xklp2	blue	0.959368
Phos19954	Solyc07g062300.2.1_S474	YGDS#FPR	Solyc07g062300.2.1	NHL repeat-containing protein IPR001258 NHL repeat	blue	0.959352
Phos7552	Solyc03g032040.2.1_S434;S436	IYLHEEGGS#GS#RR	Solyc03g032040.2.1	MFS family major facilitator transporter D-xylose cation symporter IPR016196 Major facilitator superfamily, general substrate transporter	blue	0.95935
Phos27977	Solyc03g123920.2.1_S108;S123	QNS#GPQPPLLPATGLITS#GPISSGPLNSSGAPR	Solyc03g123920.2.1	Cysteine-type endopeptidase_ ubiquitin thiolesterase	blue	0.959345
Phos19503	Solyc02g090900.2.1_T87	T#PNAQTYR	Solyc02g090900.2.1	Remorin IPR005516 Remorin, C-terminal region	blue	0.959326
Phos10738	Solyc03g097250.2.1_S156	MPSVPVES#DAEEATM	Solyc03g097250.2.1	Chromosome 06 contig 1 DNA sequence	blue	0.959324
Phos6056	Solyc03g019650.2.1_S292;S298	MGS#FVLSLS#EVEDER	Solyc03g019650.2.1	Nodulin-like protein IPR010658 Nodulin-like	blue	0.959275
Phos5436	Solyc03g121280.2.1_S7	VGS#QGSLEEGKDSVTK	Solyc03g121280.2.1	Os03g0731050 protein (Fragment) IPR004949 Protein of unknown function DUF266, plant	blue	0.959162
Phos6751	Solyc08g066070.1.1_S532	IDNNAMSS#PTGASR	Solyc08g066070.1.1	Exocyst complex protein EXO70 IPR004140 Exo70 exocyst complex subunit	blue	0.959153
Phos22427	Solyc03g083970.2.1_S168	GKGDDS#R	Solyc03g083970.2.1	IQ calmodulin-binding motif family protein	blue	0.959153
Phos16919	Solyc04g079560.2.1_S62;T66	FLS#PIGT#PMK	Solyc04g079560.2.1	Lysine_histidine transporter IPR013057 Amino acid transporter, transmembrane	blue	0.959139
Phos12640	Solyc01g097040.2.1_S253	DYS#IDDLSDR	Solyc01g097040.2.1	IFA-binding protein-like IPR007656 Protein of unknown function DUF593	blue	0.959105
Phos2851	Solyc03g120760.2.1_S372	LNYDSDTHVS#TR	Solyc03g120760.2.1	Receptor-like protein kinase At3g21340 IPR002290 Serine_threonine protein kinase	blue	0.959043	kinase
Phos19820	Solyc03g083970.2.1_S185;S188	ASNVTDSDSDS#DES#QKK	Solyc03g083970.2.1	IQ calmodulin-binding motif family protein	blue	0.959041
Phos7676	Solyc03g095250.2.1_S890	EVEEESNIS#PR	Solyc03g095250.2.1	cDNA clone 001-032-H02 full insert sequence (Fragment)	blue	0.959039
Phos1401	Solyc01g090230.2.1_S31	RS#TDTSSGTNASPDR	Solyc01g090230.2.1	GRAM domain containing protein IPR004182 GRAM	blue	0.959037
Phos4311	Solyc09g057640.2.1_S610	SSS#ESGLAELNK	Solyc09g057640.2.1	Cellulose synthase-like C1-2 glycosyltransferase family 2 protein IPR001173 Glycosyl transferase, family 2	blue	0.959021
Phos28517	Solyc11g010560.1.1_S1086	SDMTMLTLEDGSS#PVRNPSTAAEDAR	Solyc11g010560.1.1	Kinesin-like protein IPR001752 Kinesin, motor region	blue	0.959015
Phos2652	Solyc02g087760.2.1_S343	VSAALATSSERS#ETEIEK	Solyc02g087760.2.1	Calmodulin binding protein IPR000048 IQ calmodulin-binding region	blue	0.958989
Phos31643	Solyc01g008960.2.1_S891	FEDASETSSSHNGVTNAGPVS#VPQLPK	Solyc01g008960.2.1	Argonaute 4-like protein IPR003165 Stem cell self-renewal protein Piwi	blue	0.958917
Phos9184	Solyc11g019960.1.1_S35	S#NATDLQQPQLK	Solyc11g019960.1.1	Retrograde Golgi transport protein RGP1 homolog IPR014756 Immunoglobulin E-set	blue	0.958907
Phos2502	Solyc04g015830.2.1_S772;S774	ASALAALNSAFSS#PS#PPK	Solyc04g015830.2.1	Actin-binding protein gelsolin IPR007122 Gelsolin	blue	0.958872
Phos31308	Solyc06g074970.1.1_S20	SPSSSVSS#PANR	Solyc06g074970.1.1	ABC transporter G family member 3 IPR003439 ABC transporter-like	blue	0.958857
Phos21511	Solyc03g118970.2.1_S258	TWTGLS#K	Solyc03g118970.2.1	Multidrug resistance protein mdtK IPR015521 MATE family transporter related protein	blue	0.958832
Phos120	Solyc08g076650.2.1_S5	S#YSNLLDLISDDSPTFGR	Solyc08g076650.2.1	Alpha alpha-trehalose-phosphate synthase (UDP-forming) IPR001830 Glycosyl transferase, family 20	blue	0.958832
Phos23904	Solyc09g014980.2.1_S1445	QGS#AHLEGNLPLPVSDGIKPK	Solyc09g014980.2.1	Wiskott-Aldrich syndrome protein family member 2 IPR003124 Actin-binding WH2	blue	0.958804
Phos5334	Solyc04g081440.2.1_S84	VFDNMVGVYS#PGR	Solyc04g081440.2.1	Neutral invertase like protein IPR006937 Plant neutral invertase	blue	0.958767
Phos14177	Solyc12g021280.1.1_T530;S534	IIKT#LNES#MDDLSNKR	Solyc12g021280.1.1	Protein kinase IPR002290 Serine_threonine protein kinase	blue	0.958729	kinase
Phos3002	Solyc04g072780.2.1_S78	S#ADFLETANFLK	Solyc04g072780.2.1	Genomic DNA chromosome 5 TAC clone K14A3 IPR007650 Protein of unknown function DUF581	blue	0.958699
Phos7642	Solyc09g066460.2.1_S528	S#QGSFVNLMPP	Solyc09g066460.2.1	Serine_threonine-protein kinase 38 IPR002290 Serine_threonine protein kinase	blue	0.958676	kinase
Phos19909	Solyc06g050370.1.1_S32	LLS#KETSAK	Solyc06g050370.1.1	Unknown Protein	blue	0.958669
Phos8505	Solyc10g018350.1.1_S144	EGSEEGSS#PR	Solyc10g018350.1.1		blue	0.958658
Phos28900	Solyc01g008960.2.1_S875;S879;S880	FEDAS#ETSS#S#HNGVTNAGPVSVPQLPK	Solyc01g008960.2.1	Argonaute 4-like protein IPR003165 Stem cell self-renewal protein Piwi	blue	0.958551
Phos26535	Solyc10g081730.1.1_S226	ATSPLKDDDDARS#ATSSNATR	Solyc10g081730.1.1	Os02g0200800 protein (Fragment) IPR009675 Targeting for Xklp2	blue	0.95855
Phos31566	Solyc11g068950.1.1_S321	DAIS#GQIK	Solyc11g068950.1.1	BEL1-like homeodomain protein 1 IPR006563 POX	blue	0.958375	TF
Phos17758	Solyc09g059470.2.1_S358	FSGS#PQPAR	Solyc09g059470.2.1	Os01g0917200 protein (Fragment) IPR009003 Peptidase, trypsin-like serine and cysteine	blue	0.958339
Phos22226	Solyc04g011420.2.1_S3	MRS#PQVR	Solyc04g011420.2.1	UPF0497 membrane protein 2 IPR006459 Uncharacterised protein family UPF0497, trans-membrane plant subgroup	blue	0.958285
Phos13109	Solyc02g093010.2.1_S191;S192	KAAS#S#ESEDLLP	Solyc02g093010.2.1	RER1 protein IPR004932 Retrieval of early ER protein Rer1	blue	0.95828
Phos25036	Solyc08g066600.2.1_S17	RDS#TAAAAVSTMSLGSGATSSSR	Solyc08g066600.2.1	Homology to unknown gene IPR008528 Protein of unknown function DUF810	blue	0.958271
Phos16445	Solyc03g111670.2.1_T627	MIEEMNRGDT#DDGLR	Solyc03g111670.2.1	Receptor like kinase, RLK	blue	0.958229	kinase
Phos20793	Solyc10g005920.2.1_S612	TES#NVSR	Solyc10g005920.2.1	Enhancer of mRNA-decapping protein 4 IPR017986 WD40 repeat, region	blue	0.958204	E3 ligase
Phos16724	Solyc01g080160.2.1_S485	KSSEDLSTS#RR	Solyc01g080160.2.1	Cbs domain containing protein expressed (Fragment) IPR002550 Protein of unknown function DUF21	blue	0.958185
Phos25371	Solyc11g072710.1.1_S464;S472	MTMDNDDDDDDES#DNDGRPVS#VDDKVR	Solyc11g072710.1.1	Protein kinase IPR002290 Serine_threonine protein kinase	blue	0.958166	kinase
Phos23625	Solyc06g066030.2.1_S185	AKQPGHAEVAAS#ASPSAAQSEGLK	Solyc06g066030.2.1	Os02g0200800 protein (Fragment) IPR009675 Targeting for Xklp2	blue	0.958136
Phos10737	Solyc05g010450.1.1_S83	IS#FLLENEK	Solyc05g010450.1.1	Unknown Protein	blue	0.958106
Phos16155	Solyc06g073110.2.1_S219;T221	SIPTS#PT#SCYSLPTSFEK	Solyc06g073110.2.1	Legume lectin beta domain IPR010341 Protein of unknown function DUF936, plant	blue	0.958075
Phos29552	Solyc09g007870.2.1_S651;S659;S663	SLS#GKLEDTGS#GTGS#LSR	Solyc09g007870.2.1	Manganese transporter mntH IPR017187 Ethylene-insensitive 2	blue	0.95807
Phos22260	Solyc08g066600.2.1_S133	SS#SSSGIK	Solyc08g066600.2.1	Homology to unknown gene IPR008528 Protein of unknown function DUF810	blue	0.958062
Phos13654	Solyc01g097770.2.1_S117	SGQNSFADGERS#K	Solyc01g097770.2.1	Serine_threonine protein kinase IPR002290 Serine_threonine protein kinase	blue	0.957979	kinase
Phos20123	Solyc03g112760.2.1_S1042	WS#GFWNPK	Solyc03g112760.2.1	Unknown Protein	blue	0.957956
Phos18505	Solyc11g007900.1.1_S19	SSSS#FSEK	Solyc11g007900.1.1	Os03g0107400 protein (Fragment) IPR009053 Prefoldin	blue	0.957913
Phos17977	Solyc01g094370.2.1_S49	SSKGS#FDR	Solyc01g094370.2.1	Remorin 2 IPR005516 Remorin, C-terminal region	blue	0.957906
Phos20288	Solyc08g082710.2.1_S256	FGS#AVTR	Solyc08g082710.2.1	Protein ABIL1	blue	0.957833
Phos19107	Solyc01g007870.2.1_S18	LNLS#PPR	Solyc01g007870.2.1	Cyclin B-like protein	blue	0.957831
Phos7756	Solyc06g005710.2.1_T375	AAAT#IAKEPEEK	Solyc06g005710.2.1	cDNA clone 002-143-C11 full insert sequence-binding domain	blue	0.957804
Phos9156	Solyc03g044160.1.1_T451;T457	TTVRT#PIGSTT#PDMNLGLK	Solyc03g044160.1.1	Pto-like, Serine_threonine kinase protein, resistance protein	blue	0.957707	kinase
Phos2712	Solyc09g007870.2.1_S659;S663	LEDTGS#GTGS#LSR	Solyc09g007870.2.1	Manganese transporter mntH IPR017187 Ethylene-insensitive 2	blue	0.957694
Phos831	Solyc09g092550.2.1_S918	TTTVNS#ILSSEAPTAVSK	Solyc09g092550.2.1	Hypothetical salt-inducible protein (Fragment)	blue	0.957685
Phos2870	Solyc03g019960.2.1_T321	ILPESEIMLETPAQPT#PK	Solyc03g019960.2.1	CDT1a protein IPR014939 DNA replication factor CDT1-like	blue	0.957664
Phos981	Solyc11g071840.1.1_S43	KHS#VEIDSNLLQK	Solyc11g071840.1.1	Calmodulin binding protein IPR000048 IQ calmodulin-binding region	blue	0.957613
Phos12816	Solyc06g018110.2.1_S96	TEEREES#VDISNK	Solyc06g018110.2.1	RNA binding protein IPR000504 RNA recognition motif, RNP-1	blue	0.957534
Phos17469	Solyc01g108890.2.1_S154	GS#SDLVHK	Solyc01g108890.2.1	Potential GTPase activation protein	blue	0.957515
Phos25085	Solyc11g012270.1.1_S62	QMS#ESSIYTTDHEEDDDEANHK	Solyc11g012270.1.1	RHO protein GDP dissociation inhibitor IPR000406 RHO protein GDP dissociation inhibitor	blue	0.957512
Phos17268	Solyc11g069350.1.1_S344	NVNAGS#NR	Solyc11g069350.1.1	Zinc finger family protein IPR011016 Zinc finger, RING-CH-type	blue	0.957509
Phos1578	Solyc10g006330.2.1_S453	LS#ALDSIAQQIK	Solyc10g006330.2.1	Unknown Protein	blue	0.957437
Phos14882	Solyc12g021280.1.1_S534	TLNES#MDDLSNK	Solyc12g021280.1.1	Protein kinase IPR002290 Serine_threonine protein kinase	blue	0.95743	kinase
Phos9486	Solyc12g006270.1.1_S210	DSAAS#PLTAPTAK	Solyc12g006270.1.1	Dentin sialophosphoprotein-like protein	blue	0.957367
Phos10501	Solyc01g111980.2.1_T111;S115	FIT#PLGS#PLR	Solyc01g111980.2.1	Lysine_histidine transporter IPR013057 Amino acid transporter, transmembrane	blue	0.957298
Phos7566	Solyc07g041730.2.1_T36	KHIDAT#LGSGNLR	Solyc07g041730.2.1	Mps one binder kinase activator-like 1A IPR005301 Mob1_phocein	blue	0.957289
Phos18976	Solyc01g095040.2.1_S465	FAS#PEDLR	Solyc01g095040.2.1	Glyoxylate_hydroxypyruvate reductase B IPR006140 D-isomer specific 2-hydroxyacid dehydrogenase, NAD-binding	blue	0.957268
Phos30928	Solyc04g074790.1.1_S272	SVS#VDSSISSSR	Solyc04g074790.1.1	RING finger protein IPR018957 Zinc finger, C3HC4 RING-type	blue	0.957243	E3 ligase
Phos4044	Solyc02g070000.2.1_S672	KGS#SEIISPDEK	Solyc02g070000.2.1	Receptor like kinase, RLK	blue	0.957236	kinase
Phos16033	Solyc03g026240.2.1_S276	EGNS#EYGR	Solyc03g026240.2.1	Arginine_serine-rich splicing factor 31 IPR000504 RNA recognition motif, RNP-1	blue	0.957176
Phos14605	Solyc06g066030.2.1_S365	GHS#PLIVK	Solyc06g066030.2.1	Os02g0200800 protein (Fragment) IPR009675 Targeting for Xklp2	blue	0.957114
Phos12622	Solyc02g081070.2.1_S706;S709	RRSS#DES#AFTYK	Solyc02g081070.2.1	Receptor like kinase, RLK	blue	0.957099	kinase
Phos17790	Solyc07g019530.2.1_S370	RLS#GHMNSER	Solyc07g019530.2.1	Afadin- and alpha-actinin-binding protein	blue	0.957091
Phos19374	Solyc09g014490.2.1_S301	GTS#PTVK	Solyc09g014490.2.1	En_Spm-like transposon protein	blue	0.957081
Phos11512	Solyc01g007520.2.1_T3	AT#QTVENSSR	Solyc01g007520.2.1	Photosystem II reaction center protein H IPR001056 Photosystem II phosphoprotein PsbH	blue	0.956978
Phos18141	Solyc10g008790.2.1_S296	VETS#IDKQEVAS	Solyc10g008790.2.1	Calmodulin binding protein IPR000048 IQ calmodulin-binding region	blue	0.956899
Phos23476	Solyc03g006430.2.1_S13	SSGS#YGSLQQQLFQNSSSPIQTTSPIPR	Solyc03g006430.2.1	Os11g0198100 protein (Fragment) IPR006852 Protein of unknown function DUF616	blue	0.956887
Phos8668	Solyc01g097770.2.1_S342	AADTESNIS#TPGR	Solyc01g097770.2.1	Serine_threonine protein kinase IPR002290 Serine_threonine protein kinase	blue	0.956851	kinase
Phos28031	Solyc08g079510.2.1_S129	LS#LSSSEVESSVVGGVSTK	Solyc08g079510.2.1	Unknown Protein	blue	0.95682
Phos1878	Solyc11g010560.1.1_S694	ASLAGSTQVSS#PLPK	Solyc11g010560.1.1	Kinesin-like protein IPR001752 Kinesin, motor region	blue	0.956756
Phos7726	Solyc01g102970.2.1_S611	RKPVSNLIEEQS#PAK	Solyc01g102970.2.1	RNA-binding protein IPR012677 Nucleotide-binding, alpha-beta plait	blue	0.956739
Phos17558	Solyc04g005060.2.1_S200	KLNS#STLQR	Solyc04g005060.2.1	F3I6.9 protein	blue	0.956713
Phos27269	Solyc11g013120.1.1_S106	VVVPISEDTMLGSNAMSSVTPVS#PIK	Solyc11g013120.1.1	Protein crcB homolog IPR003691 Camphor resistance CrcB protein	blue	0.956703
Phos21671	Solyc04g008290.2.1_S569	LS#TVPLNFVAMAK	Solyc04g008290.2.1	Microtubule-associated protein MAP65-1a IPR007145 MAP65_ASE1	blue	0.956682
Phos12483	Solyc05g005510.2.1_S75	IEVTEPAS#FSVK	Solyc05g005510.2.1	DNA-binding related protein (Fragment) IPR012340 Nucleic acid-binding, OB-fold	blue	0.956674
Phos29312	Solyc10g081730.1.1_T228;S230	ATSPLKDDDDARSAT#SS#NATR	Solyc10g081730.1.1	Os02g0200800 protein (Fragment) IPR009675 Targeting for Xklp2	blue	0.956615
Phos26163	Solyc01g090910.2.1_S132;S138;S143	VAYVLPKPPS#PVREGS#EEGSS#PR	Solyc01g090910.2.1	Vesicle-associated membrane protein-associated protein A IPR016763 Vesicle-associated membrane protein	blue	0.95659
Phos6648	Solyc04g014680.2.1_S135	S#GQLEPAASFK	Solyc04g014680.2.1	Cysteine-type endopeptidase_ ubiquitin thiolesterase	blue	0.956586
Phos19834	Solyc06g075580.2.1_S36	LAEGNMS#GR	Solyc06g075580.2.1	Kinesin-5 IPR001752 Kinesin, motor region	blue	0.956549
Phos9416	Solyc04g050050.2.1_S374	RLS#FSASPGGVPR	Solyc04g050050.2.1	Calmodulin-binding protein IPR000048 IQ calmodulin-binding region	blue	0.956539
Phos20707	Solyc03g097280.2.1_S74	DLDTS#PR	Solyc03g097280.2.1	Pre-mRNA-splicing factor CWC22 homolog IPR016024 Armadillo-type fold	blue	0.95649
Phos6617	Solyc07g056270.2.1_S131;S134	GFS#SQS#GEEGSSGTVR	Solyc07g056270.2.1	Receptor-like protein kinase IPR002290 Serine_threonine protein kinase	blue	0.956482	kinase
Phos11464	Solyc02g089090.2.1_S670;T671	THVS#T#VVK	Solyc02g089090.2.1	Pto-like, Serine_threonine kinase protein, resistance protein	blue	0.956416	kinase
Phos632	Solyc06g007980.2.1_T99	SKT#EKPTHSSGFAQEAAK	Solyc06g007980.2.1	Sterol 3-beta-glucosyltransferase IPR004276 Glycosyl transferase, family 28	blue	0.95639
Phos28163	Solyc08g059730.1.1_S451;S455;S456	MPDS#AKGS#S#EEDNFLEGLSGMPIR	Solyc08g059730.1.1	S-receptor kinase -like protein IPR002290 Serine_threonine protein kinase	blue	0.956347	kinase
Phos26140	Solyc10g084280.1.1_S51	QPLPDSSTLVVASVS#PPQPIPQVEEVK	Solyc10g084280.1.1	Calmodulin-binding protein IPR000048 IQ calmodulin-binding region	blue	0.956314
Phos11862	Solyc05g023770.2.1_S40	SSS#ITGMSNIK	Solyc05g023770.2.1	Unknown Protein	blue	0.956296
Phos12403	Solyc11g065350.1.1_S672;S678	SLS#SQEGLS#SPIP	Solyc11g065350.1.1	ABC transporter G family member 15 IPR003439 ABC transporter-like	blue	0.956257
Phos4767	Solyc01g108440.2.1_S41;S45	AATLFYS#APAS#PTR	Solyc01g108440.2.1	Calmodulin-binding protein IPR012442 Protein of unknown function DUF1645	blue	0.956182
Phos12213	Solyc02g090900.2.1_S269	QLPDISS#PISTWDVVDGTK	Solyc02g090900.2.1	Remorin IPR005516 Remorin, C-terminal region	blue	0.956154
Phos2942	Solyc12g044610.1.1_S207	AMES#DKEQLAPSATK	Solyc12g044610.1.1	Myb transcription factor IPR006447 Myb-like DNA-binding region, SHAQKYF class	blue	0.956142	TF
Phos162	Solyc01g095430.2.1_S69	AS#SSEESGAVDTSELLTDLK	Solyc01g095430.2.1	Threonine endopeptidase	blue	0.956122
Phos21538	Solyc09g005360.2.1_S148;S150	DKPSADS#GS#RSR	Solyc09g005360.2.1	PHD finger family protein IPR019787 Zinc finger, PHD-finger	blue	0.956096	TF;E3 ligase
Phos22865	Solyc05g054930.2.1_S48	SLS#LSSGSFYDSGSGK	Solyc05g054930.2.1	Centromere protein-like IPR009053 Prefoldin	blue	0.955964
Phos16108	Solyc03g083400.2.1_S191	SFS#EGDIK	Solyc03g083400.2.1	CCT motif family protein IPR010402 CCT domain	blue	0.955946	TR
Phos9334	Solyc09g015080.2.1_S15;S18	ALKS#PES#APQSSPKPQSLK	Solyc09g015080.2.1	Phosphatidylinositol transfer protein SFH5 IPR001251 Cellular retinaldehyde-binding_triple function, C-terminal	blue	0.955898
Phos8550	Solyc07g047960.2.1_S35	KGLESEGGAS#ESSR	Solyc07g047960.2.1	WRKY transcription factor 2 IPR003657 DNA-binding WRKY	blue	0.955881	TF
Phos5977	Solyc05g013320.1.1_T194	GT#FGYIDPEYFIK	Solyc05g013320.1.1	Pto-like serine_threonine kinase IPR017442 Serine_threonine protein kinase-related	blue	0.955871	kinase
Phos23422	Solyc09g061930.2.1_S653	S#GSGTPF	Solyc09g061930.2.1	Receptor like kinase, RLK	blue	0.955864	kinase
Phos28743	Solyc08g007000.2.1_S172;S190	GALS#GPLDAAASSDGGGGVPFS#APLGGAYVK	Solyc08g007000.2.1	Protein phosphatase 2C containing protein IPR015655 Protein phosphatase 2C	blue	0.955852	phosphatase
Phos7145	Solyc05g008810.2.1_T310	TGTT#PNPFEDVEYGR	Solyc05g008810.2.1	Lipid phosphate phosphatase 3 IPR000326 Phosphatidic acid phosphatase type 2_haloperoxidase	blue	0.955834
Phos17264	Solyc03g117980.2.1_T112	KST#LGASLVR	Solyc03g117980.2.1	Respiratory burst oxidase-like protein IPR013121 Ferric reductase, NAD binding	blue	0.955802
Phos22752	Solyc05g023770.2.1_S39	SS#SITGMSNIK	Solyc05g023770.2.1	Unknown Protein	blue	0.955791
Phos27750	Solyc04g082560.2.1_S763;S769	ESSDSMS#NADAKS#ENHSAK	Solyc04g082560.2.1	Actin cytoskeleton-regulatory complex protein PAN1 IPR011992 EF-Hand type	blue	0.95574
Phos5901	Solyc01g104770.2.1_S326	EITALAPSS#MK	Solyc01g104770.2.1		blue	0.955677
Phos29041	Solyc12g008560.1.1_S51	FTWAGDGSYSS#K	Solyc12g008560.1.1	Unknown Protein	blue	0.955589
Phos18054	Solyc08g067370.1.1_T97	QPAEVT#SPPR	Solyc08g067370.1.1	Unknown Protein	blue	0.955564
Phos18831	Solyc05g013750.2.1_S24	SIS#WSDR	Solyc05g013750.2.1	Dual specificity phosphatase 4 IPR020422 Dual specificity phosphatase, subgroup, catalytic domain	blue	0.955504	phosphatase
Phos17629	Solyc10g078390.1.1_S74	RVPPS#PAK	Solyc10g078390.1.1	Calcium-dependent protein kinase-like IPR002290 Serine_threonine protein kinase	blue	0.955494	kinase
Phos17871	Solyc11g010560.1.1_S212	LSPLIS#EK	Solyc11g010560.1.1	Kinesin-like protein IPR001752 Kinesin, motor region	blue	0.955442
Phos11504	Solyc03g121820.2.1_S431	SS#PVMSSDQK	Solyc03g121820.2.1	Serine_threonine kinase IPR002290 Serine_threonine protein kinase	blue	0.955339	kinase
Phos25554	Solyc05g012790.2.1_S375;S378	LFVEDQYDVVPPDTVS#VSS#LGK	Solyc05g012790.2.1	Palmitoyltransferase erf2 IPR001594 Zinc finger, DHHC-type	blue	0.955332
Phos12290	Solyc10g006330.2.1_S326;S329	KQS#KTS#FSVQSPR	Solyc10g006330.2.1	Unknown Protein	blue	0.955302
Phos17377	Solyc02g093980.2.1_S1073	SAS#SVLK	Solyc02g093980.2.1	Os12g0236050 protein (Fragment)	blue	0.955275
Phos17982	Solyc02g093980.2.1_S262	S#VDLDEK	Solyc02g093980.2.1	Os12g0236050 protein (Fragment)	blue	0.955273
Phos24876	Solyc07g062530.2.1_S136	KGELSDESNLMTES#DIEETLKR	Solyc07g062530.2.1	Phosphoenolpyruvate carboxylase 2 IPR015813 Pyruvate_Phosphoenolpyruvate kinase, catalytic core IPR001449 Phosphoenolpyruvate carboxylase	blue	0.955243
Phos13724	Solyc10g080400.1.1_S71	QNIS#PTGQGR	Solyc10g080400.1.1	Polychome UV-B-insensitive 4	blue	0.955193
Phos20409	Solyc07g007150.1.1_S91	HSS#AEFR	Solyc07g007150.1.1	Unknown Protein	blue	0.955186
Phos27987	Solyc10g006010.2.1_S33	LKS#APMPEFIPGEMNDIKDDQSLPR	Solyc10g006010.2.1	Calcium-activated outward-rectifying potassium channel 1 IPR013099 Ion transport 2	blue	0.955182
Phos10843	Solyc06g060370.2.1_S325	S#MEFVPLVNEK	Solyc06g060370.2.1	Organic anion transporter IPR004853 Protein of unknown function DUF250	blue	0.955137
Phos20497	Solyc07g005880.2.1_S378	SSAS#PAKK	Solyc07g005880.2.1	DNA REPLICATION FACTOR C SUBUNIT IPR012178 DNA replication factor C, large subunit	blue	0.95512
Phos2052	Solyc07g047850.2.1_T40	T#VKSAPQSIWYGEDRPK	Solyc07g047850.2.1	Chlorophyll a-b binding protein 4, chloroplastic IPR001344 Chlorophyll A-B binding protein	blue	0.955118
[truncated: 4,234 more rows]

## Sheet: Site-specific hubs
Table S5C Hub phosphopeptides identified from the phosphoproteome at site-specific levels
[truncated: 3,365 more rows]
