# Supplementary material for: Proteome and Phosphoproteome of Tomato Fruit Identify REDUCED CHLOROPLAST COVERAGE 1a as A Ripening Regulator
Source: Genomics Proteomics Bioinformatics. 2025 Jun 9;23(6):qzaf050. doi: 10.1093/gpbjnl/qzaf050 (PMC13220761; doi:10.1093/gpbjnl/qzaf050)
Supplement: qzaf050_Supplementary_Data [file qzaf050_supplementary_data.zip › Table_S6.xlsx]

## Sheet: Combine_normalized
Table S6 Quantified fruit proteome of rec1a mutant and wild-type Micro-Tom
Accession	Description	WT_MG_1	WT_MG_2	WT_MG_3	WT_BR_1	WT_BR_2	WT_BR_3	WT_BR+6_1	WT_BR+6_2	WT_BR+6_3	IRS1_1	IRS1_2	rec1a_MG_1	rec1a_MG_2	rec1a_MG_3	rec1a_BR_1	rec1a_BR_2	rec1a_BR_3	rec1a_BR+6_1	rec1a_BR+6_2	rec1a_BR+6_3	IRS2_1	IRS2_2
Solyc02g086460.2.1	Unknown Protein	8.01927e+07	8.02375e+07	7.64779e+07	100625238	9.60497e+07	9.82922e+07	9.26636e+07	9.04217e+07	8.91771e+07	8.68744e+07	8.32494e+07	6.52505e+07	6.77385e+07	6.65336e+07	9.66339e+07	9.66756e+07	1.00005e+08	7.9468e+07	8.49969e+07	8.20911e+07	8.61625e+07	8.39614e+07
Solyc07g043320.2.1	Unknown Protein IPR009053 Prefoldin	1.28616e+08	1.33494e+08	1.33566e+08	1.32143e+08	121551538	1.20795e+08	7.95556e+07	8.55786e+07	8.31571e+07	1.12401e+08	1.14213e+08	127394015	1.33452e+08	1.2818e+08	1.19216e+08	1.17573e+08	1.16418e+08	1.0193e+08	9.67038e+07	9.62135e+07	1.13317e+08	1.13296e+08
Solyc07g062530.2.1	Phosphoenolpyruvate carboxylase 2 IPR015813 Pyruvate_Phosphoenolpyruvate kinase, catalytic core IPR001449 Phosphoenolpyruvate carboxylase	2.15411e+08	2.26357e+08	2.37864e+08	2.37467e+08	2.27219e+08	2.12322e+08	7.0864e+07	7.25521e+07	7.43701e+07	1.95361e+08	1.94821e+08	2.7558e+08	2.84689e+08	2.82507e+08	2.43013e+08	2.49219e+08	231311070	1.32565e+08	1.22616e+08	1.30087e+08	1.96336e+08	1.93846e+08
Solyc01g102310.2.1	Unknown Protein	9.55734e+07	9.63522e+07	9.34135e+07	6.50051e+07	6.22314e+07	6.70154e+07	4.32062e+07	5.05451e+07	4.21081e+07	5.46605e+07	5.35367e+07	5.94256e+07	5.76366e+07	6.00334e+07	4.72753e+07	4.53726e+07	4.90845e+07	2.60698e+07	3.40456e+07	2.67592e+07	5.5083e+07	5.31142e+07
Solyc08g014000.2.1	Lipoxygenase IPR001246 Lipoxygenase, plant	337130606	3.55827e+08	3.64943e+08	442650419	4.15742e+08	4.08783e+08	2.28828e+08	2.38706e+08	2.38338e+08	4.04628e+08	4.034e+08	3.7367e+08	3.92569e+08	4.04715e+08	5.31996e+08	5.61553e+08	5.41582e+08	4.45015e+08	3.72888e+08	4.23018e+08	4.01207e+08	4.06822e+08
Solyc05g052510.2.1	Clathrin heavy chain IPR016341 Clathrin, heavy chain	7.01125e+07	7.7781e+07	7.88585e+07	7.79139e+07	7.65606e+07	7.09119e+07	3.7619e+07	3.7763e+07	3.81158e+07	66159333	6.57643e+07	7.82669e+07	8.02764e+07	7.93591e+07	6.90845e+07	7.22062e+07	6.49119e+07	5.91266e+07	5.3276e+07	5.90372e+07	6.54645e+07	6.64591e+07
Solyc12g055800.1.1	V-type ATP synthase alpha chain IPR005725 ATPase, V1 complex, subunit A	207070867	2.05065e+08	1.95848e+08	224756270	2.17298e+08	2.16871e+08	1.9836e+08	1.93498e+08	1.9945e+08	204819105	1.96622e+08	1.85346e+08	1.95965e+08	1.86747e+08	2.06446e+08	202785090	2.11404e+08	1.88577e+08	1.82265e+08	1.89971e+08	2.01847e+08	1.99595e+08
Solyc07g065840.2.1	Heat shock protein 90 IPR003594 ATP-binding region, ATPase-like IPR001404 Heat shock protein Hsp90	1.55934e+08	1.59808e+08	1.66858e+08	1.76311e+08	1.73663e+08	164889548	133873154	1.32652e+08	1.30005e+08	1.53397e+08	1.59017e+08	1.67731e+08	1.76761e+08	1.75592e+08	1.54899e+08	1.57536e+08	1.53173e+08	1.45972e+08	1.32254e+08	135937671	1.53036e+08	1.59378e+08
Solyc01g080460.2.1	Pyruvate phosphate dikinase IPR010121 Pyruvate, phosphate dikinase	1.06473e+08	1.08352e+08	1.01856e+08	1.29824e+08	1.20109e+08	1.18979e+08	8.34996e+07	8.83278e+07	8.80334e+07	1.06223e+08	1.05712e+08	9.63734e+07	9.83126e+07	9.8235e+07	117194394	1.15984e+08	1.15969e+08	117583542	1.0537e+08	1.16182e+08	1.06464e+08	1.05471e+08
Solyc06g051310.2.1	Clathrin heavy chain IPR016341 Clathrin, heavy chain	1.80181e+07	1.93834e+07	2.05332e+07	2.09527e+07	2.05953e+07	1.89501e+07	8.91633e+06	9.30069e+06	9.1071e+06	1.62207e+07	1.79785e+07	2.14706e+07	2.14017e+07	2.25889e+07	1.88965e+07	1.91987e+07	1.71887e+07	1.4003e+07	1.28662e+07	1.37402e+07	1.64557e+07	1.77436e+07
Solyc12g015880.1.1	Heat shock protein 90 IPR019805 Heat shock protein Hsp90, conserved site IPR018249 EF-HAND 2 IPR001404 Heat shock protein Hsp90	3.61867e+07	3.81121e+07	3.83306e+07	4.00574e+07	3.82089e+07	3.72291e+07	2.72871e+07	2.67232e+07	2.63193e+07	3.51011e+07	3.35552e+07	4.00234e+07	4.39603e+07	3.86749e+07	3.72667e+07	3.79991e+07	3.93578e+07	2.95888e+07	2.87889e+07	3.01409e+07	3.48914e+07	3.37649e+07
Solyc01g099190.2.1	Lipoxygenase IPR001246 Lipoxygenase, plant	1.58405e+08	1.62752e+08	170121597	3.55953e+08	3.39088e+08	3.38726e+08	4.95523e+08	5.02383e+08	5.15005e+08	4.12929e+08	4.18206e+08	1.52616e+08	1.60338e+08	1.71469e+08	4.20087e+08	4.32858e+08	4.3308e+08	8.75533e+08	7.46114e+08	8.30447e+08	4.22094e+08	4.09041e+08
Solyc03g096000.2.1	Clathrin heavy chain IPR016341 Clathrin, heavy chain	3.14506e+06	3.71794e+06	3.52837e+06	3.9385e+06	3.91714e+06	3.52195e+06	1.84971e+06	1.89681e+06	1.92125e+06	3.31068e+06	3.59988e+06	3.83563e+06	4.21139e+06	3.97841e+06	3.79981e+06	4.13682e+06	3.77595e+06	3.28422e+06	3.08912e+06	3.20637e+06	3.33915e+06	3.5714e+06
Solyc11g066100.1.1	heat shock protein IPR013126 Heat shock protein 70	1.84189e+08	1.99804e+08	1.8715e+08	2.62044e+08	2.61844e+08	248757497	2.44987e+08	2.46914e+08	2.58657e+08	2.46233e+08	2.32111e+08	1.82543e+08	1.99301e+08	1.81713e+08	2.4617e+08	2.56355e+08	2.56925e+08	3.01923e+08	278562041	2.90455e+08	2.40279e+08	2.38065e+08
Solyc04g011440.2.1	heat shock protein IPR013126 Heat shock protein 70	1.19672e+07	1.28602e+07	1.3082e+07	2.07167e+07	1.97362e+07	1.93878e+07	1.98519e+07	2.01315e+07	2.0667e+07	1.76112e+07	1.80651e+07	1.00534e+07	1.08661e+07	1.07711e+07	2.02791e+07	2.03982e+07	2.10228e+07	2.39876e+07	2.25625e+07	2.36343e+07	1.78549e+07	1.78215e+07
Solyc11g066060.1.1	heat shock protein IPR013126 Heat shock protein 70	1.27374e+08	1.3038e+08	1.30033e+08	1.42833e+08	1.43082e+08	1.41898e+08	9.75511e+07	9.75852e+07	1.01726e+08	1.2605e+08	1.26799e+08	1.29904e+08	1.4081e+08	1.35521e+08	1.35088e+08	1.39485e+08	1.3194e+08	1.32618e+08	1.23525e+08	1.27439e+08	127871365	1.24978e+08
Solyc04g076620.2.1	Ubiquitin-protein ligase 1 IPR000569 HECT	2.0976e+07	2.26748e+07	2.36368e+07	2.31248e+07	2.32478e+07	2.19007e+07	1.69551e+07	1.61529e+07	1.69534e+07	2.1385e+07	2.16148e+07	2.49845e+07	2.47191e+07	2.53969e+07	2.12259e+07	2.17115e+07	2.11996e+07	1.91599e+07	1.79986e+07	1.96642e+07	2.11942e+07	2.18055e+07
Solyc10g081510.1.1	5-methyltetrahydropteroyltriglutamate--homocysteine methyltransferase IPR006276 5-methyltetrahydropteroyltriglutamate--homocysteine S-methyltransferase	3.49187e+08	3.54586e+08	3.60541e+08	3.18559e+08	2.89634e+08	2.82468e+08	1.07347e+08	1.11298e+08	1.10313e+08	258651168	2.70335e+08	4.4251e+08	4.45216e+08	4.3963e+08	2.60948e+08	2.64758e+08	2.44844e+08	1.55352e+08	1.31516e+08	1.44065e+08	2.58848e+08	2.70138e+08
Solyc02g089260.2.1	E3 ubiquitin-protein ligase UBR4 IPR013993 Zinc finger, N-recognin, metazoa	1.6572e+07	1.85959e+07	1.93636e+07	1.97666e+07	2.00921e+07	1.80412e+07	1.21573e+07	1.16662e+07	1.24544e+07	1.8197e+07	1.8152e+07	2.14627e+07	2.21758e+07	2.17266e+07	1.87662e+07	1.96323e+07	1.78783e+07	1.80042e+07	1.67473e+07	1.82954e+07	1.82336e+07	1.81154e+07
Solyc12g014250.1.1	Phosphoenolpyruvate carboxylase 1 IPR015813 Pyruvate_Phosphoenolpyruvate kinase, catalytic core IPR001449 Phosphoenolpyruvate carboxylase	3.4589e+07	3.72405e+07	3.91714e+07	4.06348e+07	3.7519e+07	3.62192e+07	1.26802e+07	1.34085e+07	1.3346e+07	2.75507e+07	2.83441e+07	3.05492e+07	2.98828e+07	3.10176e+07	3.17043e+07	3.25871e+07	3.04762e+07	1.84946e+07	1.69407e+07	1.79772e+07	2.7513e+07	2.83818e+07
Solyc07g055060.2.1	Phosphoenolpyruvate carboxylase 1 IPR015813 Pyruvate_Phosphoenolpyruvate kinase, catalytic core IPR001449 Phosphoenolpyruvate carboxylase	4.59116e+07	4.77061e+07	51246619	5.6914e+07	5.39505e+07	5.28054e+07	2.31911e+07	2.34202e+07	2.35211e+07	4.38612e+07	4.3504e+07	4.89437e+07	5.04187e+07	5.04274e+07	4.61892e+07	4.64832e+07	4.45592e+07	3.95837e+07	3.4841e+07	3.77465e+07	4.35913e+07	4.3774e+07
Solyc04g006970.2.1	Phosphoenolpyruvate carboxylase IPR015813 Pyruvate_Phosphoenolpyruvate kinase, catalytic core	1.13895e+08	1.21297e+08	1.22611e+08	1.22492e+08	1.13486e+08	1.11906e+08	2.94566e+07	3.11419e+07	2.99178e+07	8.26202e+07	8.24358e+07	1.17882e+08	1.19637e+08	1.1878e+08	9.40982e+07	9.35704e+07	8.83239e+07	3.84784e+07	3.63023e+07	3.8686e+07	8.34695e+07	8.15865e+07
Solyc09g010630.2.1	heat shock protein IPR013126 Heat shock protein 70	2.78655e+07	2.91803e+07	2.74274e+07	2.81828e+07	2.81041e+07	2.76042e+07	1.79477e+07	1.94772e+07	1.86096e+07	2.57259e+07	2.54942e+07	3.14906e+07	2.86979e+07	3.30794e+07	2.46804e+07	2.48494e+07	2.42272e+07	2.27009e+07	2.09491e+07	2.07657e+07	2.40371e+07	2.7183e+07
Solyc03g063560.2.1	Glutamate synthase (Ferredoxin) IPR002932 Glutamate synthase, central-C	4.17444e+07	4.42556e+07	4.50464e+07	4.43316e+07	4.25668e+07	3.95869e+07	2.3525e+07	2.40622e+07	2.42034e+07	3.53779e+07	3.61702e+07	4.20099e+07	4.31632e+07	4.33695e+07	3.59319e+07	3.69465e+07	3.4708e+07	2.73197e+07	2.56696e+07	2.75033e+07	3.56741e+07	3.5874e+07
Solyc08g082010.2.1	Myosin heavy chain-like protein IPR009053 Prefoldin	2.62908e+07	2.75892e+07	2.78751e+07	2.83187e+07	2.66134e+07	2.6077e+07	2.00775e+07	2.09266e+07	2.09265e+07	2.39197e+07	2.40666e+07	2.21605e+07	2.32019e+07	2.23718e+07	2.41867e+07	2.42975e+07	2.39321e+07	2.15741e+07	2.07579e+07	2.11845e+07	2.37576e+07	2.42287e+07
Solyc12g009300.1.1	Sucrose synthase IPR012820 Sucrose synthase, plants and cyanobacteria IPR000368 Sucrose synthase	4.6585e+07	5.31106e+07	5.364e+07	3.9562e+07	3.7976e+07	3.5647e+07	1.54429e+07	1.68803e+07	1.69414e+07	5.41632e+07	5.50025e+07	1.56404e+08	1.54547e+08	1.55209e+08	4.12013e+07	4.1679e+07	3.56138e+07	2.51691e+07	2.44455e+07	2.68192e+07	5.41714e+07	5.49943e+07
Solyc06g074980.2.1	26S protease regulatory subunit 6B homolog IPR005938 ATPase, AAA-type, CDC48	5.7351e+07	5.55499e+07	6.09267e+07	6.99205e+07	6.70889e+07	6.41599e+07	5.28356e+07	5.59491e+07	5.38143e+07	6.23935e+07	6.79213e+07	6.15691e+07	6.13248e+07	6.70616e+07	6.40319e+07	6.42909e+07	6.33224e+07	7.13831e+07	6.73066e+07	7.0206e+07	6.31461e+07	6.71687e+07
Solyc04g081570.2.1	Chaperone protein htpG IPR015566 Molecular chaperone, heat shock protein, endoplasmin	8.52431e+07	8.30263e+07	7.96988e+07	8.35667e+07	7.98863e+07	7.88465e+07	8.85608e+07	7.76151e+07	8.80295e+07	7.75366e+07	8.1163e+07	7.54228e+07	8.24248e+07	7.90196e+07	8.10598e+07	8.09226e+07	8.29855e+07	7.14897e+07	6.86088e+07	7.17872e+07	7.86853e+07	8.00143e+07
Solyc10g086410.2.1	Heat shock protein 70-3 IPR013126 Heat shock protein 70	4.77384e+06	4.61199e+06	5.41387e+06	5.40409e+06	4.92679e+06	5.01753e+06	2.99748e+06	2.998e+06	3.05452e+06	4.5565e+06	5.23364e+06	6.25736e+06	5.78333e+06	6.2983e+06	5.012e+06	5.16207e+06	5.0443e+06	4.08148e+06	3.74585e+06	3.74467e+06	4.66072e+06	5.12942e+06
Solyc02g088610.2.1	ATP-dependent chaperone ClpB IPR017730 Chaperonin ClpB	3.4632e+07	3.58919e+07	3.64901e+07	5.79499e+07	5.64518e+07	5.59618e+07	1.07225e+08	105351833	1.08471e+08	5.70304e+07	5.69561e+07	2.97262e+07	3.11141e+07	3.05381e+07	4.91184e+07	4.90607e+07	4.98065e+07	6.06333e+07	5.62081e+07	5.99012e+07	5.76652e+07	5.63212e+07
Solyc08g062920.2.1	Elongation factor EF-2 IPR000795 Protein synthesis factor, GTP-binding	1.86395e+08	190617629	1.98033e+08	1.95082e+08	1.95904e+08	1.80984e+08	9.20655e+07	9.45846e+07	9.40094e+07	163479746	1.62945e+08	2.13637e+08	2.10606e+08	2.07921e+08	1.74681e+08	1.83465e+08	1.76654e+08	1.38724e+08	1.17217e+08	1.3383e+08	1.65117e+08	1.61307e+08
Solyc08g081250.2.1	Aminopeptidase N IPR012779 Peptidase M1, alanyl aminopeptidase	3.49105e+07	3.64077e+07	3.75269e+07	4.82435e+07	4.37127e+07	4.53119e+07	4.18707e+07	4.35537e+07	4.29203e+07	4.34866e+07	4.53764e+07	4.33646e+07	4.6313e+07	4.50405e+07	4.04751e+07	4.09211e+07	4.0391e+07	5.70231e+07	5.11433e+07	5.37281e+07	4.48235e+07	4.40395e+07
Solyc08g079170.2.1	Stress-induced protein sti1-like protein IPR011990 Tetratricopeptide-like helical	5.48765e+07	5.38681e+07	5.40953e+07	5.89006e+07	5.7172e+07	5.8308e+07	7.35614e+07	7.14589e+07	7.23204e+07	6.00561e+07	6.0677e+07	5.03696e+07	5.08043e+07	5.31849e+07	6.01146e+07	5.80309e+07	6.02562e+07	6.49464e+07	6.62694e+07	6.3785e+07	5.87519e+07	6.19812e+07
Solyc11g051160.1.1	Phosphatidylinositol transfer protein SFH5 IPR001251 Cellular retinaldehyde-binding_triple function, C-terminal	5.52696e+07	5.62608e+07	5.37306e+07	6.35423e+07	6.03833e+07	6.07776e+07	7.51925e+07	7.58571e+07	7.7242e+07	5.26747e+07	5.10665e+07	2.24123e+07	2.36176e+07	2.26702e+07	4.39383e+07	4.38426e+07	4.50871e+07	5.268e+07	5.06977e+07	5.28909e+07	5.31952e+07	5.0546e+07
Solyc02g065300.1.1	Leucyl-tRNA synthetase IPR004493 Leucyl-tRNA synthetase, class Ia, archaeal_eukaryotic cytosolic	2.96645e+07	3.21012e+07	3.28115e+07	3.27973e+07	3.18513e+07	3.0275e+07	1.56249e+07	1.67367e+07	1.62359e+07	2.76563e+07	2.73278e+07	3.22107e+07	3.30874e+07	3.31887e+07	29261864	2.97586e+07	2.79703e+07	2.31948e+07	2.17381e+07	2.27878e+07	2.77386e+07	2.72455e+07
Solyc03g115230.2.1	ClpB chaperone IPR013093 ATPase associated with various cellular activities, AAA-2	4.50981e+07	4.54697e+07	4.67798e+07	86130863	8.07131e+07	8.20998e+07	8.3231e+07	8.02616e+07	8.16852e+07	7.11137e+07	7.00155e+07	3.74295e+07	4.05931e+07	3.94964e+07	8.64924e+07	8.51721e+07	8.80532e+07	9.68196e+07	8.96124e+07	8.99095e+07	7.24737e+07	6.86555e+07
Solyc07g066600.2.1	Phosphoglycerate kinase IPR001576 Phosphoglycerate kinase	2.28624e+08	2.2965e+08	2.18333e+08	2.15259e+08	2.04578e+08	2.16336e+08	2.63634e+08	2.32381e+08	264137513	2.31093e+08	2.24727e+08	2.64166e+08	2.78433e+08	2.6953e+08	2.14079e+08	212924811	2.22699e+08	2.00712e+08	2.0406e+08	2.07825e+08	2.26964e+08	2.28856e+08
Solyc09g009020.2.1	Enolase IPR000941 Enolase	3.21026e+08	3.20226e+08	318257153	3.22359e+08	3.05332e+08	309988120	2.07134e+08	2.09919e+08	2.1255e+08	2.94338e+08	3.06919e+08	4.0639e+08	4.21285e+08	4.11753e+08	3.19207e+08	338449794	3.27083e+08	2.21621e+08	1.98922e+08	2.21148e+08	2.97134e+08	3.04123e+08
Solyc08g062910.2.1	Elongation factor EF-2 IPR000795 Protein synthesis factor, GTP-binding	336030	228212	137846	101283	148139	105021	244429	256430	283900	321942	230596	464593	412019	395341	377323	425345	273586	423572	417056	428452	285783	266755
Solyc11g069720.1.1	26S protease regulatory subunit 6B homolog IPR005938 ATPase, AAA-type, CDC48	1.82047e+06	1.90343e+06	2.03903e+06	2.21874e+06	2.14356e+06	2.0411e+06	1.47075e+06	1.51185e+06	1.48427e+06	1.83701e+06	2.13161e+06	1.92329e+06	1.9517e+06	2.16438e+06	1.94802e+06	1.87843e+06	1.92706e+06	1.91285e+06	1.73753e+06	1.77166e+06	1.88383e+06	2.08479e+06
Solyc01g007320.2.1	ATP synthase subunit beta chloroplastic IPR005722 ATPase, F1 complex, beta subunit	9.75089e+07	9.91738e+07	9.57734e+07	8.90632e+07	8.33971e+07	8.72861e+07	6.72825e+07	6.20708e+07	6.52134e+07	7.17171e+07	7.30211e+07	7.37925e+07	7.76465e+07	7.47429e+07	6.6847e+07	6.43066e+07	6.84928e+07	5.12547e+07	4.96265e+07	5.23015e+07	7.03213e+07	7.44169e+07
Solyc07g052350.2.1	3-isopropylmalate dehydratase large subunit IPR006249 Aconitase_iron regulatory protein 2	6.07572e+07	6.29166e+07	6.44231e+07	6.20967e+07	5.88082e+07	5.85933e+07	4.98099e+07	5.15565e+07	5.01253e+07	6.16719e+07	6.33487e+07	7.69465e+07	7.86875e+07	7.84147e+07	6.80638e+07	6.43294e+07	6.44709e+07	5.91322e+07	5.68112e+07	5.7493e+07	6.21331e+07	6.28875e+07
Solyc03g118020.2.1	Tudor _ nuclease domain-containing protein IPR016685 RNA-induced silencing complex, nuclease component Tudor-SN	3.88232e+07	3.84932e+07	39387116	4.60368e+07	4.43509e+07	4.35072e+07	2.70915e+07	2.84111e+07	2.83001e+07	3.83837e+07	3.71385e+07	4.12988e+07	4.28263e+07	4.24906e+07	3.92852e+07	4.06533e+07	3.73191e+07	3.50279e+07	3.29267e+07	3.38921e+07	3.79245e+07	3.75976e+07
Solyc05g008460.2.1	ATP synthase subunit beta IPR005722 ATPase, F1 complex, beta subunit	7.80422e+07	7.77475e+07	7.44028e+07	7.32742e+07	7.5564e+07	7.15442e+07	7.83604e+07	7.39825e+07	7.69798e+07	7.8899e+07	7.67795e+07	8.08253e+07	8.3597e+07	8.14699e+07	7.84685e+07	8.05644e+07	8.07668e+07	7.63383e+07	7.4151e+07	7.77081e+07	7.84988e+07	7.71797e+07
Solyc12g043110.1.1	Heat shock protein 4 IPR013126 Heat shock protein 70	4.27243e+07	4.31982e+07	4.43655e+07	4.7775e+07	4.7947e+07	4.59148e+07	3.21856e+07	3.33217e+07	3.31328e+07	4.26735e+07	4.18531e+07	4.48749e+07	4.69245e+07	4.50148e+07	4.69687e+07	4.71085e+07	4.50056e+07	4.37992e+07	4.08102e+07	4.14715e+07	4.27028e+07	4.18237e+07
Solyc01g006540.2.1	Lipoxygenase IPR001246 Lipoxygenase, plant	2.44944e+07	2.59891e+07	2.56925e+07	3.66325e+07	4.25152e+07	3.984e+07	2.37587e+08	2.3522e+08	2.43533e+08	8.27486e+07	8.37945e+07	1.84812e+07	1.93848e+07	1.87866e+07	3.24179e+07	3.55688e+07	3.42591e+07	120843420	1.04261e+08	1.17875e+08	8.25953e+07	8.39478e+07
Solyc03g065340.2.1	Phosphorylase IPR011833 Glycogen_starch_alpha-glucan phosphorylase	6.32115e+07	6.36131e+07	6.46671e+07	5.94664e+07	5.71175e+07	5.32522e+07	1.94501e+07	2.06106e+07	1.99211e+07	4.73805e+07	4.65244e+07	7.09348e+07	7.41989e+07	7.38497e+07	5.34828e+07	5.3666e+07	4.99908e+07	2.6599e+07	2.55739e+07	2.58271e+07	4.74358e+07	4.64691e+07
Solyc04g007550.2.1	ATP synthase subunit beta IPR005722 ATPase, F1 complex, beta subunit	11519335	1.13096e+07	1.12498e+07	1.11006e+07	1.07622e+07	1.06885e+07	1.14768e+07	1.11518e+07	1.12429e+07	1.18423e+07	1.16481e+07	1.16027e+07	1.20214e+07	1.18413e+07	1.13178e+07	1.15863e+07	1.14728e+07	1.1604e+07	1.10185e+07	1.22642e+07	1.16488e+07	1.18416e+07
Solyc07g064170.2.1	Pectinesterase IPR018040 Pectinesterase, active site IPR000070 Pectinesterase, catalytic	5.99746e+08	5.70568e+08	5.92261e+08	6.72564e+08	6.35221e+08	6.78976e+08	5.88318e+08	5.90763e+08	6.31568e+08	6.17376e+08	6.25515e+08	4.07059e+08	4.29627e+08	4.5178e+08	6.88017e+08	6.80405e+08	6.65446e+08	6.55402e+08	5.94046e+08	6.35524e+08	6.26343e+08	6.16548e+08
Solyc10g084050.1.1	26S protease regulatory subunit 6B homolog IPR005938 ATPase, AAA-type, CDC48	3.37454e+06	3.45678e+06	3.64273e+06	4.80855e+06	4.78822e+06	4.58102e+06	5.61029e+06	5.72012e+06	5.7764e+06	5.19683e+06	5.2171e+06	3.91483e+06	3.84102e+06	4.09787e+06	4.61135e+06	4.52286e+06	4.46274e+06	7.28542e+06	6.95503e+06	6.92582e+06	4741574	5.67236e+06
Solyc12g005860.1.1	3-isopropylmalate dehydratase large subunit IPR006249 Aconitase_iron regulatory protein 2	1.86111e+07	1.88657e+07	1.88788e+07	1.94345e+07	1.88908e+07	1.80157e+07	2.07656e+07	2.12262e+07	2.0904e+07	1.87912e+07	1.99416e+07	2.27988e+07	2.28865e+07	2.36664e+07	1.82314e+07	1.90923e+07	1.80768e+07	1.4703e+07	1.43461e+07	1.43645e+07	1.84785e+07	2.02543e+07
Solyc06g076020.2.1	heat shock protein IPR013126 Heat shock protein 70	4.3251e+06	4.70136e+06	4.53127e+06	5.60476e+06	5.78541e+06	5.55614e+06	4.27052e+06	4.35564e+06	4.30273e+06	4.84506e+06	4.53508e+06	4.12067e+06	4.64781e+06	4.01569e+06	4.71174e+06	4.83151e+06	4.52541e+06	5.7759e+06	5.44234e+06	5.59977e+06	4.74445e+06	4.6357e+06
Solyc05g010670.2.1	Chaperone protein htpG IPR001404 Heat shock protein Hsp90	3.07476e+07	3.16571e+07	2.99864e+07	4.10215e+07	3.82078e+07	3.82939e+07	5.47729e+07	5.60041e+07	5.76297e+07	3.71352e+07	3.56239e+07	3.0549e+07	3.07513e+07	3.12643e+07	3.41553e+07	3.40263e+07	3.40051e+07	3.47403e+07	3.15171e+07	3.42944e+07	3.78818e+07	3.48772e+07
Solyc12g056940.1.1	Acetyl-CoA carboxylase IPR013537 Acetyl-CoA carboxylase, central region	1.23635e+07	1.31831e+07	1.39863e+07	2.20142e+07	2.17165e+07	2.07438e+07	1.24942e+07	1.27875e+07	1.24942e+07	1.51439e+07	1.47563e+07	9.95964e+06	1.04039e+07	1.04695e+07	1.65913e+07	1.73028e+07	1.60618e+07	1.50861e+07	1.36829e+07	1.53837e+07	1.48199e+07	1.50803e+07
Solyc05g053470.2.1	chaperonin IPR001844 Chaperonin Cpn60	6.96186e+07	7.06273e+07	7.06661e+07	8.19698e+07	8.18826e+07	7.92814e+07	109240051	1.05494e+08	1.05884e+08	8.8631e+07	8.76659e+07	7.77638e+07	7.6893e+07	7.32154e+07	8.58789e+07	8.77931e+07	8.95906e+07	1.11418e+08	104076807	1.07894e+08	8.78468e+07	8.84501e+07
Solyc04g080980.2.1	Coatomer alpha subunit-like protein IPR016391 Coatomer, alpha subunit	4.00692e+07	4.46115e+07	4.57487e+07	4.54008e+07	4.25753e+07	3.96505e+07	2.05449e+07	2.15708e+07	2.21185e+07	3.80322e+07	3.6908e+07	5.06609e+07	5.29346e+07	5.20544e+07	3.76412e+07	3.85757e+07	3.49752e+07	3.00843e+07	2.77295e+07	3.06905e+07	3.74283e+07	3.75119e+07
Solyc04g015830.2.1	Actin-binding protein gelsolin IPR007122 Gelsolin	4.17902e+07	4.18115e+07	4.39379e+07	4.46755e+07	4.28405e+07	4.14018e+07	2.36065e+07	2.48538e+07	2.42015e+07	3.62663e+07	3.8837e+07	3.69034e+07	3.87221e+07	3.97316e+07	4.23849e+07	4.20136e+07	4.22963e+07	3.13608e+07	2.8893e+07	3.02856e+07	3.71529e+07	3.79504e+07
Solyc11g008870.1.1	Methylenetetrahydrofolate reductase IPR004621 Eukaryotic-type methylenetetrahydrofolate reductase	5.36943e+07	5.4472e+07	5.65038e+07	5.22091e+07	4.8543e+07	4.78665e+07	2.15011e+07	2.25622e+07	2.21787e+07	4.59661e+07	4.68978e+07	7.43722e+07	7.44827e+07	7.76195e+07	4.86335e+07	4.99498e+07	4.63394e+07	3.28175e+07	2.98709e+07	3.16416e+07	4.65595e+07	4.63044e+07
Solyc12g042060.1.1	ATP-dependent clp protease ATP-binding subunit IPR013093 ATPase associated with various cellular activities, AAA-2	3.95794e+07	4.07565e+07	3.90961e+07	4.8433e+07	4.59357e+07	4.59594e+07	6.02124e+07	5.93139e+07	6.00018e+07	4.39838e+07	4.34015e+07	3.93002e+07	4.07976e+07	3.98248e+07	3.8464e+07	3.90506e+07	3.90688e+07	3.35495e+07	3.26503e+07	3.2792e+07	4.42916e+07	4.30937e+07
Solyc06g071100.2.1	H-ATPase IPR006534 ATPase, P-type, plasma-membrane proton-efflux	3.38197e+07	34705370	3.75738e+07	4.01257e+07	3.91189e+07	3.60649e+07	2.18794e+07	2.17689e+07	2.17281e+07	2.92e+07	3.15688e+07	2.73375e+07	2.67285e+07	2.85047e+07	2.99888e+07	3.1736e+07	2.86233e+07	2.7485e+07	2.41505e+07	2.61879e+07	2.92656e+07	3.15032e+07
Solyc01g109540.2.1	Coatomer subunit gamma IPR017106 Coatomer, gamma subunit	3.14048e+07	3.39097e+07	3.50917e+07	3.41258e+07	3.26544e+07	3.07448e+07	1.57714e+07	1.5915e+07	1.63978e+07	2.83892e+07	2.82927e+07	3.82108e+07	3.95944e+07	3.90428e+07	2.94929e+07	3.00015e+07	2.72199e+07	2.31176e+07	2.09247e+07	2.29959e+07	2.86796e+07	2.80024e+07
Solyc01g103450.2.1	Chaperone DnaK IPR012725 Chaperone DnaK	5.85513e+07	6.01977e+07	5.75237e+07	6.63572e+07	6.39502e+07	6.81884e+07	1.40546e+08	1.3348e+08	1.42951e+08	7.66012e+07	75399864	6.0032e+07	5.9059e+07	5.71201e+07	5.75137e+07	5.77353e+07	6.0018e+07	7.32686e+07	7.0495e+07	7.05368e+07	7.8475e+07	7.35261e+07
Solyc09g091180.2.1	chaperonin IPR001844 Chaperonin Cpn60	2.08031e+07	2.12714e+07	2.20072e+07	2.53771e+07	2.43659e+07	2.49588e+07	3.00651e+07	2.92289e+07	2.87056e+07	2.57904e+07	2.48751e+07	2.01642e+07	2.17435e+07	2.03015e+07	2.52699e+07	2.4844e+07	2.60866e+07	3.02183e+07	2.8092e+07	2.91168e+07	2.59604e+07	2.47052e+07
Solyc03g113400.2.1	H-ATPase IPR006534 ATPase, P-type, plasma-membrane proton-efflux	7.01286e+06	7.87753e+06	7.86139e+06	7.47237e+06	7.1478e+06	6.90207e+06	3.00024e+06	2.97688e+06	3.00544e+06	5.10088e+06	5.04494e+06	5.24862e+06	5.40324e+06	5.19623e+06	5.44722e+06	5.3173e+06	5.01089e+06	3.3811e+06	3.12151e+06	3.38394e+06	5.15572e+06	4.9901e+06
Solyc12g043120.1.1	Heat shock protein 4 IPR013126 Heat shock protein 70	3.8093e+06	3.94727e+06	3.96377e+06	4.9557e+06	4.90595e+06	4.71086e+06	3.47827e+06	3.59476e+06	3.61228e+06	4.78894e+06	4.60351e+06	4.6099e+06	4.59993e+06	4.52533e+06	5.06466e+06	4.93093e+06	5.0641e+06	5.02071e+06	4.64145e+06	4.99663e+06	4.76909e+06	4.62336e+06
Solyc05g050120.2.1	Malic enzyme IPR012302 Malic enzyme, NAD-binding	1.13475e+08	1.15089e+08	1.18031e+08	1.2015e+08	1.08981e+08	1.1008e+08	5.50694e+07	5.70712e+07	5.56414e+07	9.06458e+07	9.24948e+07	1.01201e+08	1.04215e+08	1.08364e+08	1.02142e+08	9.92627e+07	9.90095e+07	7.13743e+07	6.57097e+07	6.80644e+07	9.2148e+07	9.09926e+07
Solyc03g082920.2.1	Heat shock protein IPR013126 Heat shock protein 70	1.01303e+08	103727575	1.0323e+08	1.11581e+08	1.07649e+08	106735123	101900179	9.78009e+07	1.0369e+08	1.03388e+08	1.03977e+08	1.00531e+08	1.0708e+08	1.0061e+08	1.06018e+08	1.05445e+08	1.07224e+08	1.00994e+08	9.71108e+07	1.03895e+08	104497329	1.02868e+08
Solyc10g007290.2.1	Phosphoenolpyruvate carboxylase IPR015813 Pyruvate_Phosphoenolpyruvate kinase, catalytic core IPR001449 Phosphoenolpyruvate carboxylase	4.33135e+06	4.79595e+06	4.92673e+06	5.02623e+06	4.91353e+06	4.54929e+06	1.84944e+06	1.94071e+06	1.95012e+06	4.21215e+06	3.99431e+06	6.26127e+06	6.29493e+06	6.44705e+06	4.21168e+06	4.2835e+06	3.99434e+06	3.31362e+06	3.23575e+06	2.85597e+06	4.18869e+06	4.01777e+06
Solyc01g028810.2.1	chaperonin IPR001844 Chaperonin Cpn60	6.13291e+07	6.13411e+07	6.29082e+07	7.06354e+07	6.54936e+07	6.65455e+07	8.74566e+07	8.61051e+07	8.826e+07	6.71104e+07	6.49552e+07	6.9205e+07	6.91726e+07	6.96571e+07	6.34531e+07	6.13468e+07	6.28197e+07	5.82473e+07	5.72759e+07	5.64882e+07	6.7794e+07	6.42716e+07
Solyc06g066610.2.1	TATA element modulatory factor 1	1.32249e+07	1.37373e+07	1.35625e+07	1.37202e+07	1.34051e+07	1.34726e+07	1.17557e+07	1.24614e+07	1.21706e+07	1.32295e+07	1.2744e+07	1.46343e+07	1.49896e+07	1.49591e+07	1.21571e+07	1.27424e+07	1.24035e+07	1.15792e+07	1.20923e+07	1.18177e+07	1.3096e+07	1.28775e+07
Solyc06g068090.2.1	Phospholipase D IPR011402 Phospholipase D, plant	4.60515e+07	4.92114e+07	4.99958e+07	4.57978e+07	4.33913e+07	4.19507e+07	2.08869e+07	2.2018e+07	2.2216e+07	3.9645e+07	4.06287e+07	4.63606e+07	4.64958e+07	4.90641e+07	4.50976e+07	4.44533e+07	4.26927e+07	3.31436e+07	2.96353e+07	3.21904e+07	3.92815e+07	4.09921e+07
Solyc08g082820.2.1	Heat shock protein IPR013126 Heat shock protein 70	2.3908e+07	2.42817e+07	2.39714e+07	2.54044e+07	2.49261e+07	2.53018e+07	2.05895e+07	2.01551e+07	2.12853e+07	2.40589e+07	2.34162e+07	27425631	2.79426e+07	2.81587e+07	2.51883e+07	2.32436e+07	2.44358e+07	2.11587e+07	2.14713e+07	1.99177e+07	2.37528e+07	2.37224e+07
Solyc09g092380.2.1	Adenosylhomocysteinase IPR000043 S-adenosyl-L-homocysteine hydrolase	1.57158e+08	1.5902e+08	1.6687e+08	2.26756e+08	2.22714e+08	2.21153e+08	3.59177e+08	3.41261e+08	377523648	2.78952e+08	2.82754e+08	1.70379e+08	1.66814e+08	1.79777e+08	208585836	2.15832e+08	2.15663e+08	4.95935e+08	4.22463e+08	4.96131e+08	2.80071e+08	2.81635e+08
Solyc04g045340.2.1	Phosphoglucomutase IPR016055 Alpha-D-phosphohexomutase, alpha_beta_alpha I, II and III	5.92738e+07	5.91337e+07	5.97023e+07	6.04852e+07	5.96145e+07	5.73934e+07	4.9922e+07	4.85722e+07	5.01239e+07	5.60693e+07	5.63532e+07	6.33011e+07	64235003	6.39201e+07	5.73972e+07	5.60225e+07	5.9872e+07	4.95026e+07	4.80966e+07	4.71319e+07	5.64783e+07	5.59442e+07
Solyc03g007890.2.1	Heat shock protein 90 (Fragment) IPR003594 ATP-binding region, ATPase-like IPR001404 Heat shock protein Hsp90	21581854	2.24499e+07	2.29703e+07	3.3562e+07	3.23458e+07	3.10591e+07	3.59525e+07	3.3974e+07	3.39598e+07	2.7909e+07	2.78003e+07	1.49698e+07	1.61278e+07	1.57394e+07	2.85896e+07	2.86383e+07	2.87176e+07	3.59867e+07	3.21015e+07	3.43016e+07	2.76562e+07	2.80531e+07
Solyc06g063330.2.1	V-type ATP synthase alpha chain IPR005725 ATPase, V1 complex, subunit A	222975	246910	246222	260203	254965	260210	241550	228363	226936	229911	230862	196623	258839	208504	215534	246114	203189	189923	191024	219087	223883	236890
Solyc06g068860.2.1	Alpha-mannosidase IPR011682 Glycosyl hydrolases 38, C-terminal	3.88902e+07	3.74574e+07	3.65171e+07	3.94973e+07	3.84688e+07	3.75772e+07	3.78211e+07	3.43719e+07	3.72394e+07	3.63921e+07	3.49951e+07	3.48817e+07	3.70646e+07	3.41826e+07	4.06372e+07	4.0456e+07	4.11383e+07	3.01491e+07	2.94392e+07	2.95026e+07	3.66206e+07	3.47666e+07
Solyc09g092390.2.1	Adenosylhomocysteinase IPR000043 S-adenosyl-L-homocysteine hydrolase	138168	141429	140144	134228	137765	118280	71390.9	73828.6	91654	118278	117093	124975	152693	111983	98889.2	114799	90001.8	71081	76429.6	93135.4	107262	128110
Solyc07g042550.2.1	Sucrose synthase IPR012820 Sucrose synthase, plants and cyanobacteria IPR000368 Sucrose synthase	1.16453e+07	1.24358e+07	1.29916e+07	1.34385e+07	1.27717e+07	1.20859e+07	7.70623e+06	7.95391e+06	8.03897e+06	1.19205e+07	1.30321e+07	1.43984e+07	1.44879e+07	1.49444e+07	1.34714e+07	1.36647e+07	1.26021e+07	1.12391e+07	1.03805e+07	1.14215e+07	1.20462e+07	1.29064e+07
Solyc11g011960.1.1	UTP-glucose 1 phosphate uridylyltransferase IPR016267 UTP--glucose-1-phosphate uridylyltransferase, subgroup	1.72189e+08	1.67792e+08	1.66389e+08	1.67437e+08	1.55919e+08	161159110	1.16016e+08	1.15041e+08	1.13782e+08	1.46158e+08	1.51935e+08	1.68948e+08	1.72028e+08	1.79684e+08	1.62818e+08	1.54399e+08	1.63637e+08	1.10947e+08	1.06606e+08	1.05132e+08	1.43252e+08	1.54841e+08
Solyc07g032100.2.1	Coatomer alpha subunit-like protein IPR016391 Coatomer, alpha subunit	7.10227e+06	7.72151e+06	7.97497e+06	7.85978e+06	7.94649e+06	7.15341e+06	4.31076e+06	4.42341e+06	4.38311e+06	6.88849e+06	6.64731e+06	8.71513e+06	8.89557e+06	8.95979e+06	6.58099e+06	7.04919e+06	6.1051e+06	5.34744e+06	4.77777e+06	5.39185e+06	6.79363e+06	6.74218e+06
Solyc09g010460.2.1	Eukaryotic translation initiation factor 3 subunit A IPR000717 Proteasome component region PCI	3.07906e+07	3.44204e+07	3.48104e+07	3.64078e+07	3.66961e+07	3.32802e+07	2.02152e+07	2.08103e+07	2.07569e+07	3.17458e+07	3.49543e+07	3.48349e+07	3.60994e+07	3.52203e+07	3.3591e+07	3.6374e+07	3.19554e+07	2.79319e+07	2.74611e+07	2.97576e+07	3.2686e+07	3.4014e+07
Solyc04g071620.2.1	ASR4 (Fragment) IPR003496 ABA_WDS induced protein	9.66635e+07	8.64811e+07	7.52314e+07	8.69506e+07	9.44756e+07	8.83896e+07	6.37499e+07	8.11836e+07	6.78974e+07	7.68384e+07	7.25065e+07	4.3183e+07	4.66089e+07	3.99905e+07	9.59146e+07	9.60532e+07	9.7355e+07	6.05869e+07	9.25952e+07	6.39058e+07	7.73914e+07	7.19536e+07
Solyc11g011470.1.1	NADH-ubiquinone oxidoreductase subunit IPR010228 NADH:ubiquinone oxidoreductase, subunit G	2.128e+07	2.2263e+07	2.05126e+07	2.21144e+07	2.15858e+07	2.12257e+07	1.75965e+07	1.76064e+07	1.83389e+07	2.19157e+07	2.16614e+07	2.41739e+07	2.58166e+07	2.35729e+07	2.32428e+07	2.30692e+07	2.3353e+07	2.39225e+07	2.29419e+07	2.4409e+07	2.26368e+07	2.09402e+07
Solyc09g074940.1.1	Translocase of chloroplast 90, chloroplastic IPR005690 Chloroplast protein import component Toc86_159	1.30141e+07	1.3194e+07	1.35015e+07	1.44185e+07	1.37009e+07	1.35009e+07	1.39799e+07	1.36436e+07	1.41032e+07	1.3501e+07	1.2846e+07	1.35425e+07	1.38643e+07	1.3736e+07	1.21185e+07	1.27642e+07	1.24071e+07	1.20061e+07	1.22626e+07	1.2148e+07	1.32786e+07	1.30684e+07
Solyc01g099160.2.1	Lipoxygenase IPR001246 Lipoxygenase, plant	2.15757e+07	2.12293e+07	2.28464e+07	3.79e+07	3.60947e+07	3.58013e+07	3.30763e+07	3.34682e+07	3.27149e+07	3.06223e+07	2.99879e+07	1.78019e+07	1.85359e+07	1.72672e+07	3.62999e+07	3.64088e+07	3.64754e+07	3.84535e+07	3.35498e+07	3.69512e+07	3.00754e+07	3.05347e+07
Solyc07g017610.2.1	Saccharopine dehydrogenase (NAD(+) L-glutamate-forming) IPR005097 Saccharopine dehydrogenase	1.66746e+07	1.70476e+07	1.77906e+07	2.23928e+07	2.24633e+07	2.11365e+07	1.9269e+07	2.01477e+07	1.91938e+07	2.0543e+07	1.98181e+07	1.66326e+07	1.65693e+07	1.70353e+07	2.21661e+07	2.24953e+07	2.06577e+07	2.30363e+07	2.10614e+07	2.15064e+07	2.05557e+07	1.98054e+07
Solyc10g081610.1.1	Ubiquitin carboxyl-terminal hydrolase family protein expressed IPR001394 Peptidase C19, ubiquitin carboxyl-terminal hydrolase 2	3.82576e+07	3.9665e+07	3.999e+07	4.27315e+07	4.10423e+07	3.89656e+07	2.33801e+07	2.41303e+07	2.39111e+07	3.64591e+07	3.45831e+07	4.12481e+07	4.2439e+07	4.17787e+07	3.89466e+07	4.00887e+07	3.79902e+07	3.23777e+07	2.96746e+07	3.12783e+07	3.56739e+07	3.53682e+07
Solyc08g062630.2.1	Aminopeptidase-like protein IPR015568 Peptidase M1, puromycin-sensitive aminopeptidase	3.43388e+07	3.60358e+07	3.71493e+07	3.7745e+07	3.86563e+07	3.4601e+07	1.75496e+07	1.83974e+07	1.88191e+07	3.18058e+07	3.18387e+07	3.58068e+07	3.73737e+07	3.53555e+07	3.56139e+07	3.7631e+07	3.45666e+07	2.74271e+07	2.49217e+07	2.65536e+07	3.24386e+07	3.12059e+07
Solyc06g064940.2.1	Phosphatidylinositol transfer protein SFH5 IPR001251 Cellular retinaldehyde-binding_triple function, C-terminal	1.47118e+07	1.41844e+07	1.41342e+07	2.10574e+07	2.03515e+07	2.0607e+07	2.88258e+07	2.80696e+07	2.94455e+07	1.78221e+07	1.6718e+07	7.12591e+06	7.39804e+06	7.23101e+06	1.61268e+07	1.58213e+07	1.67737e+07	1.92541e+07	1.82321e+07	1.86062e+07	1.80129e+07	1.65272e+07
Solyc03g123630.2.1	Pectinesterase IPR000070 Pectinesterase, catalytic	3.076e+08	2.89822e+08	2.82831e+08	2.83672e+08	3.23472e+08	3.20177e+08	2.62918e+08	2.69534e+08	2.60163e+08	3.10427e+08	3.19612e+08	3.24575e+08	3.41701e+08	2.9426e+08	3.22952e+08	3.27758e+08	3.28614e+08	2.66006e+08	2.59184e+08	2.72859e+08	3.02757e+08	3.27281e+08
Solyc02g021420.2.1	Gelsolin IPR007122 Gelsolin	2.38895e+07	2.41846e+07	2.45306e+07	2.63379e+07	2.52843e+07	2.40929e+07	1.51157e+07	1.60057e+07	1.56792e+07	2.13684e+07	2.12458e+07	2.01894e+07	2.15679e+07	2.07926e+07	2.2266e+07	2.34866e+07	2.2943e+07	1.98469e+07	1.88125e+07	20132390	2.15355e+07	2.10787e+07
Solyc03g097290.2.1	Alanyl-tRNA synthetase IPR018164 Alanyl-tRNA synthetase, class IIc, N-terminal	3.40325e+07	3.64904e+07	3.4836e+07	3.93803e+07	3.63614e+07	3.4962e+07	2.16281e+07	2.2784e+07	2.34743e+07	3.19171e+07	3.13168e+07	3.23124e+07	3.30161e+07	3.3387e+07	3.5592e+07	3.49697e+07	3.45421e+07	3.04668e+07	2.77803e+07	2.98291e+07	3.15727e+07	3.16612e+07
Solyc09g073000.2.1	Elongation factor Tu IPR004541 Translation elongation factor EFTu_EF1A, bacterial and organelle	3.2478e+07	3.12837e+07	3.21009e+07	3.47545e+07	3.20616e+07	3.46977e+07	5.43006e+07	5.06051e+07	5.41349e+07	3.98686e+07	3.86499e+07	3.47127e+07	3.53143e+07	3.48533e+07	3.65733e+07	3.57463e+07	3.86635e+07	4.45328e+07	4.57921e+07	4.60273e+07	3.93745e+07	3.9144e+07
Solyc10g085550.1.1	Enolase IPR000941 Enolase	9.71951e+06	9.82026e+06	9.37249e+06	1.00276e+07	9.14566e+06	9.80371e+06	7.74355e+06	7.84862e+06	8.35136e+06	9.43636e+06	9.06449e+06	1.22934e+07	1.28977e+07	1.19491e+07	9.65799e+06	9.2692e+06	9.43799e+06	8.35243e+06	8.07965e+06	7.68702e+06	9.49043e+06	9.01042e+06
Solyc02g092670.1.1	Subtilisin-like protease IPR015500 Peptidase S8, subtilisin-related	4.06774e+07	3.55453e+07	3.5874e+07	4.19659e+07	4.02456e+07	4.0032e+07	7.03879e+07	6.12162e+07	6.59338e+07	3.91882e+07	3.81472e+07	1.96038e+07	1.92491e+07	1.87662e+07	2.64151e+07	2.70764e+07	2.80082e+07	3.72391e+07	3.73238e+07	3.69872e+07	3.82774e+07	3.9058e+07
Solyc11g039650.1.1	Dynamin-2A IPR001401 Dynamin, GTPase region	1.97475e+07	2.09243e+07	2.15432e+07	2.16289e+07	2.16857e+07	2.08306e+07	1.47264e+07	1.45155e+07	1.48797e+07	1.94486e+07	1.90248e+07	2.14013e+07	2.18548e+07	2.16076e+07	2.06929e+07	2.05071e+07	2.01466e+07	1.81708e+07	1.70794e+07	1.77059e+07	1.92628e+07	1.92106e+07
Solyc07g066610.2.1	Phosphoglycerate kinase IPR001576 Phosphoglycerate kinase	7.56691e+07	7.59027e+07	7.32391e+07	6.59364e+07	6.07498e+07	6.34161e+07	5.45005e+07	5.07408e+07	5.28284e+07	6.1629e+07	6.31254e+07	8.1006e+07	8.26256e+07	8.14965e+07	5.95128e+07	5.99841e+07	6.0922e+07	4.5811e+07	4.66665e+07	4.60438e+07	6.13484e+07	6.34061e+07
Solyc01g111760.2.1	V-type ATP synthase beta chain IPR005723 ATPase, V1 complex, subunit B	8.89371e+07	8.83044e+07	8.6811e+07	9.95487e+07	9.28895e+07	9.88462e+07	9.05831e+07	8.85951e+07	9.47539e+07	9.103e+07	8.9155e+07	7.9428e+07	8.16889e+07	7.82538e+07	8.43322e+07	8.51723e+07	8.85269e+07	8.75428e+07	8.02345e+07	8.7258e+07	9.04998e+07	8.96851e+07
Solyc11g020040.1.1	Chaperone DnaK IPR012725 Chaperone DnaK	1.82572e+07	1.8776e+07	1.83436e+07	2.43258e+07	2.33371e+07	2.3731e+07	6.00782e+07	5.50016e+07	5.91948e+07	2.80005e+07	2.66953e+07	1.16482e+07	1.30156e+07	1.27481e+07	2.13588e+07	2.17146e+07	2.13663e+07	3.04936e+07	3.053e+07	2.99222e+07	2.78427e+07	2.6853e+07
Solyc07g044840.2.1	2 3-bisphosphoglycerate-independent phosphoglycerate mutase IPR005995 Phosphoglycerate mutase, 2,3-bisphosphoglycerate-independent	5.177e+07	5.18711e+07	4.92085e+07	5.70024e+07	5.69585e+07	5.65309e+07	5.55756e+07	5.6462e+07	5.88984e+07	5.57916e+07	5.49678e+07	5.50374e+07	5.65852e+07	5.48204e+07	5.58774e+07	5.52967e+07	5.62877e+07	6.0901e+07	5.91455e+07	6.06268e+07	5.60265e+07	5.47329e+07
Solyc12g094620.1.1	Catalase IPR018028 Catalase related subgroup	4.92083e+07	4.66096e+07	4.75839e+07	6.3611e+07	6.68823e+07	6.76351e+07	6.89088e+07	6.90524e+07	7.12258e+07	6.08748e+07	6.75869e+07	3.66653e+07	3.57214e+07	3.81066e+07	7.53899e+07	7.51599e+07	7.57361e+07	5.90329e+07	5.68566e+07	5.70753e+07	5.80772e+07	7.03844e+07
Solyc03g025530.2.1	S-layer domain protein IPR001119 S-layer homology region	1.64046e+07	1.63032e+07	1.71133e+07	1.89687e+07	1.75434e+07	1.78807e+07	1.79052e+07	1.81557e+07	1.81765e+07	1.80249e+07	1.87606e+07	1.86033e+07	1.9284e+07	1.88585e+07	1.90851e+07	1.89242e+07	1.87332e+07	1.82805e+07	1.79305e+07	1.77356e+07	1.80806e+07	1.87048e+07
Solyc03g083910.2.1	Acid beta-fructofuranosidase IPR001362 Glycoside hydrolase, family 32	3.11901e+07	2.92328e+07	2.7613e+07	3.35109e+07	3.90332e+07	3.73277e+07	2.14772e+08	2.0156e+08	2.23465e+08	1.32027e+08	1.38376e+08	1.90166e+07	1.72047e+07	2.30446e+07	3.98276e+07	5.1575e+07	5.02945e+07	4.07557e+08	4.13159e+08	4.22837e+08	132248171	1.38154e+08
Solyc02g069800.1.1	CXE carboxylesterase IPR013094 Alpha_beta hydrolase fold-3	1.41277e+07	1.44113e+07	1.34375e+07	2.25743e+07	2.29003e+07	2.36982e+07	5.32017e+07	5.38581e+07	5.55056e+07	3.19288e+07	3.16029e+07	1.15063e+07	1.22294e+07	1.26436e+07	2.52277e+07	2.65642e+07	2.63517e+07	5.87931e+07	5.70225e+07	5.90363e+07	3.28514e+07	3.06802e+07
Solyc03g118340.2.1	ATP-dependent clp protease ATP-binding subunit IPR013093 ATPase associated with various cellular activities, AAA-2	3.55703e+06	3.85303e+06	3.98296e+06	5.5296e+06	5.47704e+06	5.40956e+06	7.4177e+06	6.95793e+06	7.14666e+06	5.07013e+06	5.24574e+06	4.09889e+06	3.86891e+06	4.08478e+06	5.57597e+06	5.37841e+06	5.5971e+06	5.54835e+06	4.97583e+06	5.22337e+06	5.15174e+06	5.16412e+06
Solyc03g118010.2.1	Tudor _ nuclease domain-containing protein IPR016685 RNA-induced silencing complex, nuclease component Tudor-SN	4.51324e+06	4.54294e+06	4.6816e+06	5.28422e+06	4.94163e+06	5.11245e+06	2.96834e+06	3.08714e+06	3.14451e+06	4.23289e+06	4.15504e+06	4.65469e+06	4.99235e+06	4.69843e+06	4.67832e+06	4.40361e+06	4.36584e+06	3.92764e+06	3.71182e+06	3.66324e+06	4.1375e+06	4.25043e+06
Solyc06g082100.2.1	Related to ATP dependent RNA helicase IPR004179 Sec63 domain	9.28937e+06	1.01853e+07	1.0584e+07	1.07224e+07	1.08283e+07	1.01344e+07	8.29252e+06	7.81941e+06	8.35947e+06	9.77864e+06	9.30118e+06	1.02473e+07	1.05452e+07	1.07115e+07	1.0123e+07	1.02847e+07	9.85735e+06	8.88764e+06	8.53038e+06	8.92637e+06	9.64426e+06	9.43556e+06
Solyc05g054640.2.1	2-oxoglutarate dehydrogenase E1 component IPR011603 2-oxoglutarate dehydrogenase, E1 component	2.06944e+07	2.25844e+07	2.16427e+07	2.22129e+07	2.18376e+07	2.0926e+07	1.11217e+07	1.16073e+07	1.12962e+07	1.92327e+07	1.86105e+07	2.06012e+07	2.15297e+07	2.01048e+07	2.09952e+07	2.1204e+07	1.99612e+07	1.69964e+07	1.56432e+07	1.69986e+07	1.86884e+07	1.91548e+07
Solyc09g091470.2.1	3-ketoacyl CoA thiolase 2 IPR002155 Thiolase	1.67243e+07	1.62537e+07	1.54143e+07	3.16598e+07	3.18762e+07	3.18069e+07	6.75194e+07	6.74372e+07	6.88341e+07	4.32536e+07	4.35468e+07	1.56743e+07	1.61202e+07	1.52368e+07	3.30246e+07	3.33049e+07	3.40517e+07	8.38746e+07	8.09915e+07	8.64891e+07	4.46618e+07	42138657
Solyc01g088020.2.1	Protein transport protein sec31 IPR017986 WD40 repeat, region	2.72323e+07	2.829e+07	2.90167e+07	2.96001e+07	2.82267e+07	2.70179e+07	1.57123e+07	1.66263e+07	1.64371e+07	2.45524e+07	2.48872e+07	2.81015e+07	2.79658e+07	2.83483e+07	2.57702e+07	2.65017e+07	2.56678e+07	2.26651e+07	2.05414e+07	2.17965e+07	2.51354e+07	2.43042e+07
Solyc01g007150.2.1	Coatomer subunit beta-1 IPR016460 Coatomer, beta subunit	2.48169e+07	2.69766e+07	2.72247e+07	2.72773e+07	2.51433e+07	2.44895e+07	1.25992e+07	1.32895e+07	1.30196e+07	2.30628e+07	2.3459e+07	3.1878e+07	3.36807e+07	3.22396e+07	2.37827e+07	2.43655e+07	2.21272e+07	1.9252e+07	1.75418e+07	1.91722e+07	2.3354e+07	2.31678e+07
Solyc03g118640.2.1	D-tagatose-1,6-bisphosphate aldolase subunit gatY IPR015815 3-hydroxyacid dehydrogenase_reductase	3.12424e+07	3.25237e+07	3.40268e+07	3.53467e+07	3.26331e+07	3.08571e+07	1.36085e+07	1.40707e+07	1.36174e+07	2.55908e+07	2.53776e+07	2.93892e+07	3.00811e+07	3.01027e+07	2.70868e+07	2.69787e+07	2.57311e+07	2.05398e+07	1.88707e+07	2.05929e+07	2.56158e+07	2.53526e+07
Solyc07g043560.2.1	Heat shock protein 4 IPR013126 Heat shock protein 70	1.44078e+07	1.44169e+07	1.45293e+07	1.70144e+07	1.63473e+07	1.62254e+07	1.94038e+07	1.77385e+07	1.91343e+07	1.66829e+07	1.63775e+07	1.46899e+07	1.56474e+07	1.52622e+07	1.55009e+07	1.59826e+07	1.55582e+07	1.76031e+07	1.7816e+07	1.83271e+07	1.61674e+07	1.6893e+07
Solyc08g066800.2.1	Phospholipase D IPR011402 Phospholipase D, plant	2.49903e+07	2.72652e+07	2.70557e+07	3.04865e+07	2.84227e+07	2.66068e+07	1.44753e+07	1.49762e+07	1.47237e+07	2.37646e+07	2.34856e+07	2.33998e+07	2.47789e+07	2.3779e+07	2.76828e+07	2.84068e+07	2.60327e+07	2.15608e+07	1.90744e+07	2.08691e+07	2.34567e+07	2.37935e+07
Solyc11g005330.1.1	Actin IPR004000 Actin_actin-like	2.54042e+08	2.62781e+08	2.73655e+08	2.53247e+08	2.35078e+08	2.39049e+08	1.94869e+08	185683710	2.03336e+08	2.22476e+08	2.36728e+08	2.40461e+08	2.30215e+08	2.3356e+08	2.11448e+08	2.17979e+08	2.21136e+08	1.79463e+08	1.70411e+08	1.80073e+08	2.20473e+08	2.38732e+08
Solyc12g096000.1.1	ATP-dependent RNA helicase eIF4A IPR011545 DNA_RNA helicase, DEAD_DEAH box type, N-terminal	9.24779e+07	9.21135e+07	9.50159e+07	1.03882e+08	9.47286e+07	9.6e+07	7.54064e+07	7.56104e+07	7.37433e+07	8.67667e+07	8.98591e+07	98224760	9.76537e+07	9.8097e+07	9.32955e+07	9.55878e+07	9.58406e+07	8.77044e+07	7.7374e+07	8.00308e+07	8.87956e+07	8.78301e+07
Solyc03g117630.1.1	heat shock protein IPR013126 Heat shock protein 70	2.14954e+06	2.35948e+06	2.29456e+06	9.60721e+06	8.50324e+06	8.86904e+06	4.94983e+06	5.03271e+06	5.01536e+06	6.06821e+06	5.77317e+06	1.85901e+06	1.91976e+06	1.99451e+06	8.47581e+06	8.4424e+06	8.78754e+06	8.60077e+06	8.09581e+06	8.29942e+06	6.05584e+06	5.78553e+06
Solyc06g036290.2.1	Heat shock protein 90 (Fragment) IPR003594 ATP-binding region, ATPase-like IPR001404 Heat shock protein Hsp90	4.50668e+06	4.43997e+06	4.28625e+06	6.00315e+06	6.18904e+06	5.8207e+06	7.39203e+06	7.09487e+06	7.33682e+06	5.73863e+06	5.26919e+06	4.15712e+06	4.34376e+06	4.17567e+06	5.89672e+06	6.24837e+06	5.61443e+06	6.99534e+06	6.18034e+06	6.70732e+06	5.90563e+06	5.10219e+06
Solyc05g012510.2.1	Phosphorylase IPR011833 Glycogen_starch_alpha-glucan phosphorylase	1.66855e+07	1.69023e+07	1.72832e+07	1.53426e+07	1.48348e+07	1.37061e+07	5.70627e+06	6.15314e+06	5.97575e+06	1.27286e+07	1.26018e+07	2.07113e+07	2.02576e+07	2.06272e+07	1.25748e+07	1.2958e+07	1.12512e+07	7.17568e+06	6.76685e+06	7.15716e+06	1.25779e+07	1.27525e+07
Solyc11g069000.1.1	T-complex protein 1 subunit beta IPR012716 T-complex protein 1, beta subunit	3.0895e+07	3.15944e+07	3.29664e+07	3.45171e+07	3.23322e+07	3.1366e+07	1.95423e+07	1.92788e+07	1.93884e+07	2.85946e+07	2.88695e+07	3.14534e+07	3.2034e+07	3.26789e+07	3.18358e+07	3.16335e+07	3.04559e+07	2.46505e+07	2.33923e+07	2.38098e+07	2.77562e+07	2.97079e+07
Solyc02g081160.2.1	Diphosphate-fructose-6-phosphate 1-phosphotransferase IPR011183 Pyrophosphate-dependent phosphofructokinase PfpB	4.36689e+07	4.22327e+07	4.25678e+07	4.15544e+07	3.90149e+07	4.18039e+07	2.22586e+07	2.36317e+07	2.34052e+07	3.96189e+07	4.00217e+07	5.2377e+07	5.22568e+07	5.40225e+07	4.23409e+07	4.20597e+07	4.28311e+07	2.85587e+07	2.64886e+07	2.80495e+07	3.92977e+07	4.0343e+07
Solyc12g017830.1.1	Sec7 guanine nucleotide exchange factor IPR000904 SEC7-like	1.56711e+07	1.78133e+07	1.81887e+07	1.78939e+07	1.70823e+07	1.53105e+07	8.31197e+06	8.45904e+06	8.35734e+06	1.52113e+07	1.42291e+07	2.14412e+07	2.14288e+07	2.11849e+07	1.51343e+07	1.54574e+07	1.45151e+07	1.24344e+07	1.18651e+07	12553131	1.49623e+07	1.44781e+07
Solyc07g065630.2.1	Ubiquitin-protein ligase 1 IPR000569 HECT	5.89269e+06	6.57005e+06	6.42112e+06	7.28371e+06	8.00426e+06	6.94305e+06	6.138e+06	5.77089e+06	6.64084e+06	7.10615e+06	7.53943e+06	7.08962e+06	7274889	7.30338e+06	7.93986e+06	8.23844e+06	7.78898e+06	8.21306e+06	7.45215e+06	8.32005e+06	7.41382e+06	7.23176e+06
Solyc04g082200.2.1	Dehydrin IPR000167 Dehydrin	1.1056e+08	1.01668e+08	1.24862e+08	1.08275e+08	9.77615e+07	1.14301e+08	2.41809e+08	3.01174e+08	1.9946e+08	1.61597e+08	1.72869e+08	9.59671e+07	9.15192e+07	1.02744e+08	128332615	1.26728e+08	1.41925e+08	2.7147e+08	4.43744e+08	2.60394e+08	1.64396e+08	1.7007e+08
Solyc09g009260.2.1	Fructose-bisphosphate aldolase IPR000741 Fructose-bisphosphate aldolase, class-I	1.80654e+08	1.80501e+08	1.73805e+08	1.85041e+08	1.84939e+08	1.86105e+08	1.70724e+08	1.68626e+08	1.7899e+08	1.87119e+08	1.9028e+08	2.02286e+08	2.13683e+08	1.97548e+08	1.81991e+08	1.90256e+08	1.88721e+08	1.97885e+08	181879790	201452116	1.89328e+08	1.8807e+08
Solyc01g104040.2.1	UDP-glucose glycoprotein glucosyltransferase IPR009448 UDP-glucose:Glycoprotein Glucosyltransferase	1.29928e+07	1.40131e+07	1.46134e+07	1.50115e+07	1.43998e+07	1.39259e+07	6.89712e+06	7.29991e+06	7.352e+06	1.2362e+07	1.21301e+07	1.47362e+07	1.50962e+07	1.48376e+07	1.32151e+07	1.37577e+07	1.26062e+07	1.02942e+07	9.5282e+06	1.04208e+07	1.23597e+07	1.21324e+07
Solyc07g007790.2.1	Sucrose phosphate synthase IPR012819 Sucrose phosphate synthase, plant	2.89162e+07	3.10393e+07	3.12566e+07	3.17746e+07	3.00971e+07	2.87092e+07	1.74509e+07	1.82365e+07	1.83354e+07	2.75594e+07	2.56629e+07	2.86123e+07	2.95274e+07	2.92581e+07	3.09996e+07	3.05162e+07	2.81832e+07	2.74828e+07	2.43204e+07	2.65157e+07	2.71024e+07	2.61198e+07
Solyc12g095990.1.1	ATP-dependent RNA helicase eIF4A IPR011545 DNA_RNA helicase, DEAD_DEAH box type, N-terminal	15972.2	15299.5	15103.7	19015.4	18706.3	15493.8	18840.7	20440.4	19682.9	16807.7	17417.8	16117	19447.9	16594.3	16984.4	18052.9	19187	17800.2	19890.4	18570.5	18250.8	15974.6
Solyc06g083190.2.1	Peptidyl-prolyl cis-trans isomerase IPR001179 Peptidyl-prolyl cis-trans isomerase, FKBP-type	3.27464e+07	3.34131e+07	3.31377e+07	4.15023e+07	3.88349e+07	4.04648e+07	5.41325e+07	5.39375e+07	53497622	4.20969e+07	4.17976e+07	3.49676e+07	3.52612e+07	3.50979e+07	4.19118e+07	4.18101e+07	4.2699e+07	5.31648e+07	5.30491e+07	5.28079e+07	4.23448e+07	4.15497e+07
Solyc01g106210.2.1	Chaperone DnaK IPR012725 Chaperone DnaK	2.79973e+07	2.84055e+07	2.73338e+07	3.21524e+07	3.29794e+07	3.26326e+07	5.39721e+07	4.98974e+07	5.37824e+07	3.73908e+07	3.83253e+07	2.81161e+07	2.93762e+07	2.87661e+07	3.39231e+07	3.52648e+07	3.56588e+07	4.68242e+07	4.62085e+07	4.78335e+07	3.78376e+07	3.78784e+07
Solyc12g010040.1.1	Leucyl aminopeptidase IPR011356 Peptidase M17, leucyl aminopeptidase IPR000819 Peptidase M17, leucyl aminopeptidase, C-terminal	5.23862e+07	5.55558e+07	5.49814e+07	5.93883e+07	5.58144e+07	5.71584e+07	5.07392e+07	4.93217e+07	5.32328e+07	5.72669e+07	5.52871e+07	5.53589e+07	5.50863e+07	5.70047e+07	5.9325e+07	5.88854e+07	5.93691e+07	5.97929e+07	5.76245e+07	5.73305e+07	5.615e+07	5.6404e+07
Solyc10g055670.1.1	V-type ATP synthase beta chain IPR005723 ATPase, V1 complex, subunit B	1.34378e+06	1.46262e+06	1.24738e+06	1.46089e+06	1.43975e+06	1.46883e+06	1.15832e+06	1.22212e+06	1.19818e+06	1.35145e+06	1.39349e+06	1.20105e+06	1.25503e+06	1.15412e+06	1.40378e+06	1.4617e+06	1.50019e+06	1.26093e+06	1.25837e+06	1.23616e+06	1.33917e+06	1.40577e+06
Solyc06g065710.2.1	Sister chromatid cohesion protein PDS5 homolog B-B IPR016024 Armadillo-type fold	1.75056e+07	1.85241e+07	1.8624e+07	2.04635e+07	2.01571e+07	1.87424e+07	14325583	14794985	1.4784e+07	1.75357e+07	1.90618e+07	1.78405e+07	1.7994e+07	1.76281e+07	20599570	2.10093e+07	2.04845e+07	1.8197e+07	1.83633e+07	1.75757e+07	1.81038e+07	1.84936e+07
Solyc09g031780.2.1	Tic110 family transporter chloroplast inner envelope protein Tic110	1.52202e+07	1.63163e+07	1.66835e+07	1.72914e+07	1.66253e+07	1.58227e+07	1.26716e+07	1.33235e+07	1.37574e+07	1.48036e+07	1.52902e+07	1.89658e+07	1.82423e+07	1.88193e+07	1.38469e+07	1.48443e+07	1.35694e+07	1.07305e+07	1.00237e+07	1.09038e+07	1.47876e+07	1.53062e+07
Solyc04g049070.2.1	Alpha glucosidase II IPR000322 Glycoside hydrolase, family 31	1.34664e+07	1.35612e+07	1.3816e+07	1.51793e+07	1.47049e+07	1.39617e+07	1.00627e+07	1.03763e+07	1.04684e+07	1.28056e+07	1.3072e+07	1.33316e+07	1.41445e+07	1.40368e+07	1.431e+07	1.40931e+07	1.41748e+07	1.25247e+07	1.15013e+07	1.21631e+07	1.29758e+07	1.29017e+07
Solyc02g085790.2.1	T-complex protein 1 subunit zeta IPR012722 T-complex protein 1, zeta subunit	6.28045e+06	6.1086e+06	6.28003e+06	6.64373e+06	6.1017e+06	6.316e+06	4.63707e+06	4.6258e+06	4.6844e+06	5.83029e+06	5.57853e+06	6.17038e+06	6.23243e+06	6.79546e+06	6.12994e+06	6.14489e+06	6.27383e+06	5.52565e+06	5.04587e+06	5.08564e+06	5.72555e+06	5.68327e+06
Solyc11g071700.1.1	Ubiquitin carboxyl-terminal hydrolase family protein expressed IPR001394 Peptidase C19, ubiquitin carboxyl-terminal hydrolase 2	1.43308e+07	1.427e+07	1.54918e+07	1.57172e+07	1.51649e+07	1.41736e+07	9.98514e+06	9.71697e+06	1.0051e+07	1.33453e+07	1.37188e+07	1.44734e+07	1.42314e+07	1.50937e+07	1.47875e+07	1.47624e+07	1.43638e+07	1.27453e+07	1.13794e+07	1.27931e+07	1.35519e+07	1.35122e+07
Solyc10g081920.1.1	Coatomer subunit beta-1 IPR016460 Coatomer, beta subunit	6.51207e+06	6.70966e+06	7.33807e+06	7.18721e+06	6.70875e+06	6.52346e+06	3.62577e+06	4.21442e+06	3.65856e+06	6.01337e+06	6.50761e+06	7.6655e+06	7.7583e+06	7.91551e+06	6.24407e+06	6.55978e+06	6.01663e+06	5.05949e+06	4.97225e+06	4.99473e+06	6.13185e+06	6.38913e+06
Solyc07g047790.2.1	Chaperone protein htpG IPR001404 Heat shock protein Hsp90	1.66813e+07	1.76824e+07	1.68323e+07	1.83463e+07	1.79616e+07	1.74393e+07	1.54692e+07	1.62314e+07	1.66931e+07	1.79365e+07	16675772	1.77932e+07	1.79762e+07	1.76444e+07	1.90325e+07	1.94605e+07	1.88265e+07	1.72822e+07	1.5871e+07	1.68828e+07	1.79064e+07	1.67059e+07
Solyc03g118170.2.1	Glycyl-tRNA synthetase IPR002315 Glycyl-tRNA synthetase, alpha2 dimer	1.83174e+07	1.94353e+07	2.00926e+07	2.00076e+07	1.88177e+07	1.99931e+07	1.25518e+07	1.21202e+07	1.25862e+07	1.77735e+07	21062290	2.03814e+07	2.07951e+07	2.07964e+07	2.04377e+07	2.13716e+07	2.10185e+07	1.82039e+07	1.56392e+07	1.74108e+07	1.88444e+07	1.99914e+07
Solyc12g009590.1.1	Methyl binding domain protein (Fragment) IPR001739 Methyl-CpG DNA binding	6.49688e+06	6.18816e+06	6.21456e+06	6.048e+06	6.05314e+06	6.74516e+06	9.27709e+06	1.21656e+07	8.48008e+06	7.43135e+06	6.5532e+06	5.95105e+06	5.30952e+06	5.74883e+06	7.09053e+06	6.84502e+06	7.4257e+06	8.11879e+06	1.31023e+07	8.22103e+06	7.28389e+06	6.70066e+06
Solyc03g112590.2.1	Cell division protease ftsH homolog IPR005938 ATPase, AAA-type, CDC48	7.21601e+06	7.52234e+06	8.09066e+06	9.10893e+06	8.61051e+06	8.57533e+06	3.82167e+06	4.3498e+06	4.20623e+06	7.20142e+06	7.1376e+06	6.21798e+06	6.43882e+06	6.44322e+06	9.6412e+06	9.69886e+06	9.58525e+06	5.52653e+06	5.07202e+06	5.43156e+06	7.32172e+06	7.0173e+06
Solyc01g100380.2.1	Calreticulin 2 calcium-binding protein IPR009169 Calreticulin	7.17055e+07	6.90744e+07	6.76309e+07	6.86445e+07	6.67879e+07	6.68624e+07	8.08235e+07	7.98111e+07	8.28137e+07	6.86248e+07	6.36397e+07	5.99862e+07	6.47736e+07	6.21057e+07	6.03301e+07	5.88736e+07	6.18601e+07	6.49439e+07	6.83497e+07	6.85045e+07	6.73694e+07	6.4895e+07
Solyc06g009970.2.1	Elongation factor 1-alpha IPR004539 Translation elongation factor EF1A, eukaryotic and archaeal IPR000795 Protein synthesis factor, GTP-binding	534007981	5.3257e+08	5.53811e+08	4.80171e+08	5.3143e+08	5.19981e+08	2.96659e+08	3.28824e+08	3.03945e+08	4.73587e+08	4.8885e+08	5.77067e+08	6.01341e+08	5.96974e+08	4.95529e+08	5.0803e+08	497766183	3.68203e+08	3.6659e+08	3.89414e+08	4.70283e+08	4.92155e+08
Solyc07g053650.2.1	26S proteasome regulatory subunit IPR016643 26S proteasome regulatory complex, non-ATPase subcomplex, Rpn1 subunit	1.64051e+07	1.78769e+07	1.81775e+07	1.98234e+07	1.94511e+07	1.7908e+07	1.11587e+07	1.14007e+07	1.14912e+07	1.72456e+07	1.63323e+07	1.85511e+07	1.90279e+07	1.8465e+07	1.85618e+07	1.87613e+07	1.8159e+07	1.7513e+07	1.6134e+07	1.70404e+07	1.71014e+07	1.64765e+07
Solyc11g012140.1.1	Isoleucyl-tRNA synthetase IPR002300 Aminoacyl-tRNA synthetase, class Ia IPR002301 Isoleucyl-tRNA synthetase, class Ia IPR018353 Isoleucyl-tRNA synthetase	2.07194e+07	2.30226e+07	2.26876e+07	2.44047e+07	2.28002e+07	2.16782e+07	1.14909e+07	1.19474e+07	1.19208e+07	1.96296e+07	1.95243e+07	2.50605e+07	2.55887e+07	2.50924e+07	2.19886e+07	2.22021e+07	2.07061e+07	1.62132e+07	1.5089e+07	1.60976e+07	1.95655e+07	1.95884e+07
Solyc08g013860.2.1	NAD-dependent malic enzyme 2 IPR012302 Malic enzyme, NAD-binding	1.83552e+07	1.8365e+07	1.99174e+07	1.90514e+07	1.87754e+07	1.81032e+07	1.1217e+07	1.18294e+07	1.11576e+07	1.63781e+07	1.7558e+07	1.84307e+07	1.91149e+07	1.89843e+07	1.77217e+07	1.94552e+07	1.81329e+07	1.40172e+07	1.28042e+07	1.42107e+07	1.68644e+07	1.70718e+07
Solyc04g072670.2.1	Apoptotic chromatin condensation inducer 1 (Fragment) IPR003034 DNA-binding SAP	8.74936e+06	8.5805e+06	8.68468e+06	8.92842e+06	8.93328e+06	8.79381e+06	8.70857e+06	8.72858e+06	8.78816e+06	9.02813e+06	8.48675e+06	8.54941e+06	8.74178e+06	8.74456e+06	9.33611e+06	9.35597e+06	9.44213e+06	8.56646e+06	9.04767e+06	8.4166e+06	8.92693e+06	8.58795e+06
Solyc07g008880.2.1	Pre-mRNA-processing-splicing factor 8 IPR012592 PROCN	7.34161e+06	7.71391e+06	8.29733e+06	8.5264e+06	8.62157e+06	7.93247e+06	4.52195e+06	5.00903e+06	4.6594e+06	7.43486e+06	7.26165e+06	8.05583e+06	8.40334e+06	8.21479e+06	8.01308e+06	8.26649e+06	7.51727e+06	6.51899e+06	6.07237e+06	6.5655e+06	7.42843e+06	7.26808e+06
Solyc01g104920.2.1	26S protease regulatory subunit 8 homolog IPR003959 ATPase, AAA-type, core	1.24085e+07	1.29287e+07	1.32363e+07	1.29415e+07	1.25517e+07	1.1947e+07	8.15492e+06	8.51719e+06	8.59397e+06	1.18035e+07	1.22664e+07	1.47886e+07	1.52795e+07	1.50386e+07	1.2143e+07	1.22047e+07	1.15713e+07	1.07272e+07	1.00305e+07	1.07467e+07	1.1939e+07	1.21309e+07
Solyc01g009180.2.1	5-methyltetrahydropteroyltriglutamate--homocysteine methyltransferase IPR006276 5-methyltetrahydropteroyltriglutamate--homocysteine S-methyltransferase	10372067	1.06841e+07	1.07661e+07	1.16494e+07	1.09319e+07	1.04748e+07	7.9747e+06	8.31416e+06	8.23892e+06	9.92727e+06	1.02808e+07	9.73854e+06	1.05164e+07	9.48353e+06	1.10346e+07	1.13408e+07	1.11551e+07	1.09047e+07	1.02812e+07	1.06523e+07	1.02199e+07	9.9881e+06
Solyc05g056310.2.1	T-complex protein 1 subunit gamma IPR012719 T-complex protein 1, gamma subunit	3.31369e+07	3.33816e+07	3.26715e+07	3.30731e+07	3.17235e+07	3.12156e+07	1.89788e+07	2.02224e+07	1.96966e+07	2.87421e+07	2.7846e+07	3.2342e+07	3.36738e+07	3.2304e+07	3.11796e+07	3.15166e+07	3.00547e+07	2.50617e+07	2.34338e+07	2.42172e+07	2.86653e+07	2.79228e+07
Solyc06g065520.2.1	T-complex protein eta subunit IPR012720 T-complex protein 1, eta subunit	2.11768e+07	2.11725e+07	2.09797e+07	2.10834e+07	2.01413e+07	1.9736e+07	1.306e+07	1.30714e+07	1.32208e+07	1.87301e+07	1.86623e+07	2.15083e+07	2.23614e+07	2.19697e+07	2.06813e+07	2.0455e+07	2.06697e+07	1.72736e+07	1.55913e+07	1.57133e+07	1.86994e+07	1.8693e+07
Solyc07g041150.2.1	Myosin XI IPR001609 Myosin head, motor region	1.04021e+07	1.14394e+07	1.1682e+07	1.22241e+07	1.20191e+07	1.14491e+07	6.62708e+06	6.89752e+06	7.00251e+06	1.06525e+07	1.01943e+07	10733502	1.09151e+07	1.08022e+07	1.12282e+07	1.17969e+07	1.1284e+07	1.00495e+07	8.95026e+06	9.85599e+06	1.04896e+07	1.03572e+07
Solyc04g077020.2.1	Tubulin alpha-3 chain IPR002452 Alpha tubulin	1.31947e+08	1.26979e+08	1.34063e+08	9.3926e+07	9.2018e+07	8.96928e+07	4.40556e+07	4.30886e+07	4.44474e+07	8.2559e+07	9.6949e+07	1.36808e+08	135940478	1.43176e+08	7.64477e+07	7.4299e+07	7.47136e+07	4.0107e+07	3.77513e+07	3.97341e+07	8.37596e+07	9.57484e+07
Solyc04g008740.2.1	Pyruvate kinase IPR001697 Pyruvate kinase	2.94598e+07	3.12485e+07	2.94014e+07	3.31044e+07	3.30033e+07	3.2609e+07	3.77036e+07	3.72548e+07	3.82519e+07	3.54166e+07	3.38019e+07	2.94306e+07	3.17612e+07	2.99909e+07	3.15607e+07	3.19412e+07	3.1703e+07	4.40417e+07	4.12476e+07	4.35688e+07	3.51115e+07	3.4107e+07
Solyc01g059880.2.1	ATP citrate lyase a-subunit IPR016141 Citrate synthase-like, core	4.10469e+07	4.17294e+07	4.24676e+07	4.41943e+07	4.14852e+07	3.96802e+07	1.69344e+07	1.83147e+07	1.90667e+07	3.28417e+07	3.40919e+07	4.3359e+07	4.35248e+07	4.33031e+07	3.60251e+07	3.60207e+07	3.39064e+07	2.53447e+07	2.3349e+07	2.46475e+07	3.38465e+07	3.30871e+07
Solyc09g007540.2.1	Valyl-tRNA synthetase IPR002303 Valyl-tRNA synthetase, class Ia	2.02084e+07	2.16456e+07	2.21821e+07	2.24693e+07	2.17339e+07	2.03007e+07	1.10621e+07	1.14854e+07	1.12826e+07	1.7979e+07	1.80098e+07	2.08338e+07	2.13009e+07	2.17711e+07	1.94466e+07	1.98779e+07	1.83293e+07	1.58984e+07	1.44772e+07	1.53182e+07	1.7988e+07	1.80008e+07
Solyc06g068320.2.1	Prolyl-tRNA synthetase IPR004499 Prolyl-tRNA synthetase, class IIa, prokaryotic-type	3.19629e+07	3.28668e+07	3.39752e+07	3.27786e+07	3.08066e+07	3.07496e+07	1.66093e+07	1.6505e+07	1.63832e+07	2.66157e+07	2.70499e+07	3.16227e+07	3.23444e+07	3.38119e+07	2.87987e+07	2.89179e+07	2.69458e+07	2.07801e+07	1.88524e+07	2.09691e+07	2.67296e+07	2.69359e+07
Solyc11g072880.1.1	Calcium-transporting ATPase IPR005782 ATPase, P-type, calcium-transporting	1.09396e+07	1.16025e+07	1.24405e+07	1.40865e+07	1.34843e+07	1.2739e+07	7.65497e+06	7.78137e+06	7.75798e+06	1.17609e+07	1.20722e+07	1.19784e+07	1.19234e+07	12057516	1.29064e+07	1.39232e+07	1.23599e+07	1.37668e+07	1.2134e+07	1.3532e+07	1.19535e+07	1.18796e+07
Solyc09g090700.1.1	Succinate semialdehyde dehydrogenase IPR015590 Aldehyde dehydrogenase	2.32796e+07	2.33677e+07	2.34076e+07	2.45626e+07	2.41425e+07	2.41722e+07	2.27007e+07	2.21096e+07	2.30339e+07	2.36221e+07	2.38071e+07	2.54164e+07	2.77132e+07	2.63346e+07	2.46653e+07	2.46297e+07	2.50073e+07	2.4127e+07	2.36022e+07	2.33256e+07	2.38224e+07	2.36067e+07
Solyc01g108600.2.1	Presequence protease, mitochondrial IPR013578 Peptidase M16C associated	1.19032e+07	1.24905e+07	1.2329e+07	1.49941e+07	1.39048e+07	1.37212e+07	13670161	1.43502e+07	1.45406e+07	1.31658e+07	1.31308e+07	1.24119e+07	1.2464e+07	1.28396e+07	1.25533e+07	1.25632e+07	1.27589e+07	1.27569e+07	1.16694e+07	1.24533e+07	1.36276e+07	1.2669e+07
Solyc01g060470.2.1	Importin alpha-1b subunit IPR011989 Armadillo-like helical	1.50823e+07	1.48641e+07	1.52152e+07	1.4581e+07	1.34869e+07	1.41138e+07	9.72448e+06	1.07853e+07	1.02817e+07	1.37072e+07	1.44909e+07	1.75356e+07	1.74162e+07	1.81285e+07	1.53292e+07	1.4155e+07	1.46148e+07	1.27288e+07	1.21079e+07	1.24627e+07	1.37496e+07	1.44485e+07
Solyc01g094200.2.1	NAD-dependent malic enzyme 2 IPR012302 Malic enzyme, NAD-binding	2.58442e+07	2.5748e+07	2.77146e+07	2.67155e+07	2.49549e+07	2.5212e+07	1.79179e+07	1.84629e+07	1.85334e+07	2.36866e+07	2.5498e+07	2.61714e+07	2.79788e+07	2.85098e+07	2.61206e+07	2.63694e+07	2.76248e+07	2.10014e+07	2.03413e+07	2.1342e+07	2.37125e+07	2.54721e+07
Solyc01g111520.2.1	Synaptotagmin IPR018029 C2 membrane targeting protein	2.83317e+07	2.83593e+07	2.89448e+07	3.0409e+07	2.88222e+07	2.80049e+07	1.96902e+07	1.96334e+07	2.0828e+07	2.54408e+07	2.53713e+07	2.4818e+07	2.56206e+07	2.49474e+07	2.625e+07	2.69719e+07	2.6049e+07	2.33755e+07	2.09702e+07	2.26408e+07	2.51169e+07	2.56953e+07
Solyc05g056580.2.1	Dehydration-responsive family protein IPR004159 Protein of unknown function DUF248, methyltransferase putative	1.59062e+07	1.56861e+07	1.67853e+07	1.54545e+07	1.44044e+07	1.41659e+07	7.538e+06	7.62095e+06	7.56912e+06	1.28926e+07	1.27406e+07	2.1705e+07	2.15381e+07	2.27353e+07	1.27106e+07	1.27159e+07	1.1982e+07	7.72182e+06	7.3809e+06	7.61193e+06	1.29174e+07	1.27158e+07
Solyc03g118910.1.1	T-complex protein 1 subunit delta IPR012717 T-complex protein 1, delta subunit	2.93785e+07	3.09961e+07	2.961e+07	30571764	3.01543e+07	2.81341e+07	1.75886e+07	1.75515e+07	1.76323e+07	2.65658e+07	2.53364e+07	2.98295e+07	3.08399e+07	2.92522e+07	2.85869e+07	2.81554e+07	2.70147e+07	2.24167e+07	2.04621e+07	2.09016e+07	2.58397e+07	2.60625e+07
Solyc08g006890.2.1	Tubulin alpha-3 chain IPR002452 Alpha tubulin	392253	396872	475620	328985	383078	306826	173809	168601	182901	337285	285439	469573	588326	620712	273824	273751	245970	143372	116511	122058	327315	295409
Solyc11g010560.1.1	Kinesin-like protein IPR001752 Kinesin, motor region	1.32609e+07	1.43085e+07	1.41696e+07	1.35403e+07	1.2506e+07	1.18394e+07	5.83277e+06	6.07374e+06	6.18202e+06	1.07876e+07	1.03684e+07	1.45686e+07	1.51994e+07	1.48721e+07	11491223	1.1364e+07	1.09438e+07	6.60182e+06	6.47049e+06	6.81807e+06	1.08121e+07	1.03438e+07
Solyc01g090780.2.1	Ccr4-Not transcription complex subunit IPR007196 CCR4-Not complex component, Not1	9.25559e+06	1.02427e+07	1.05927e+07	1.17421e+07	1.16073e+07	1.0684e+07	6.49325e+06	6.66567e+06	6.85077e+06	1.01457e+07	1.01353e+07	10998801	1.09826e+07	1.10904e+07	1.08867e+07	1.15436e+07	1.06179e+07	1.00094e+07	9.09961e+06	1.00182e+07	1.02104e+07	1.00706e+07
Solyc06g011280.2.1	Elongation factor 1-gamma IPR001662 Translation elongation factor EF1B, gamma chain, conserved	2.56343e+07	2.73551e+07	2.85475e+07	2.75942e+07	2.58561e+07	2.55341e+07	1.53711e+07	1.4713e+07	1.41953e+07	2.25406e+07	2.40306e+07	2.72704e+07	2.56511e+07	2.86503e+07	2.42681e+07	2.57763e+07	2.47738e+07	1.89373e+07	1.6363e+07	1.81765e+07	2.21814e+07	2.43899e+07
Solyc11g069790.1.1	chaperonin IPR001844 Chaperonin Cpn60	2.14985e+07	2.13957e+07	2.18431e+07	2.48292e+07	2.31168e+07	2.3877e+07	4.82826e+07	4.51145e+07	47523651	2.79221e+07	2.64251e+07	2.32538e+07	2.36054e+07	2.349e+07	2.17508e+07	2.14036e+07	2.22944e+07	2.5995e+07	2.52238e+07	2.55755e+07	2.69748e+07	2.73725e+07
Solyc08g081320.2.1	AP-1 complex subunit beta-1 IPR016342 Adaptor protein complex, beta subunit	1.50424e+07	1.61892e+07	1.5731e+07	1.5672e+07	1.51291e+07	1.44063e+07	7.38071e+06	7.95045e+06	7.91887e+06	1.34738e+07	1.34834e+07	1.69285e+07	1.74726e+07	1.69739e+07	1.37591e+07	1.47308e+07	1.35483e+07	1.08868e+07	9.96082e+06	1.07697e+07	1.37836e+07	1.31736e+07
Solyc09g013080.2.1	Acetyl-coenzyme A carboxylase carboxyl transferase subunit alpha IPR001095 Acetyl-CoA carboxylase, alpha subunit	1.98995e+07	2.09905e+07	2.12873e+07	2.54594e+07	2.55646e+07	2.50725e+07	3.81861e+07	3.73722e+07	3.80426e+07	2.59549e+07	2.57659e+07	2.38473e+07	2.43211e+07	2.42402e+07	2.01275e+07	2.15992e+07	2.0552e+07	2.49216e+07	2.40375e+07	2.46538e+07	2.59658e+07	2.5755e+07
Solyc03g097190.2.1	Cingulin-like	2.17438e+07	2.14846e+07	2.20449e+07	1.56763e+07	1.43705e+07	1.44888e+07	7.78632e+06	8.2964e+06	7.88903e+06	1.40961e+07	1.37223e+07	2.24935e+07	2.29511e+07	2.28199e+07	1.22635e+07	1.2031e+07	1.196e+07	6.66309e+06	7.01026e+06	6.65523e+06	1.41271e+07	1.36913e+07
Solyc10g085880.1.1	UDP-glucosyltransferase family 1 protein IPR002213 UDP-glucuronosyl_UDP-glucosyltransferase	2.10181e+07	2.19484e+07	2.13865e+07	7.23272e+07	6.71753e+07	6.84943e+07	1.03258e+08	1.07459e+08	1.0819e+08	7.98973e+07	8.13436e+07	1.98668e+07	2.07672e+07	2.19676e+07	6.78084e+07	7.57771e+07	7.52131e+07	1.84433e+08	1.5887e+08	1.81415e+08	8.07306e+07	8.05104e+07
Solyc06g071000.2.1	N-succinylglutamate 5-semialdehyde dehydrogenase IPR015590 Aldehyde dehydrogenase	3.02773e+07	2.92657e+07	3.12753e+07	3.14771e+07	3.04179e+07	3.05303e+07	2.65031e+07	2.69639e+07	2.70829e+07	3.08065e+07	3.1847e+07	3.11713e+07	3.34249e+07	3.34132e+07	3.3194e+07	3.32372e+07	3.3535e+07	3.33575e+07	3.03618e+07	3.18815e+07	3.13496e+07	3.13039e+07
Solyc03g120350.2.1	N-alpha-acetyltransferase 16, NatA auxiliary subunit IPR011990 Tetratricopeptide-like helical	2.05406e+07	2.20706e+07	2.22267e+07	2.29852e+07	2.16935e+07	2.08809e+07	1.10242e+07	1.11218e+07	1.1181e+07	1.86233e+07	1.82822e+07	2.18917e+07	2.19814e+07	2.26547e+07	1.92144e+07	1.98747e+07	1.84457e+07	1.59011e+07	1.4618e+07	1.60664e+07	1.8339e+07	1.85665e+07
Solyc09g089580.2.1	1-aminocyclopropane-1-carboxylate oxidase-like protein IPR005123 Oxoglutarate and iron-dependent oxygenase	3.85546e+07	4.62697e+07	4.24582e+07	1.20507e+08	126202384	1.264e+08	5.57606e+08	5.40588e+08	5.78791e+08	2.5027e+08	2.85742e+08	3.30807e+07	3.19194e+07	3.59001e+07	1.77704e+08	1.81415e+08	2.01425e+08	5.85275e+08	5.42e+08	608464118	2.60676e+08	275334850
Solyc01g101060.2.1	S-adenosylmethionine synthase IPR002133 S-adenosylmethionine synthetase	1.35916e+07	1.24864e+07	1.26501e+07	9.96653e+06	9.67354e+06	9.50015e+06	4.45136e+06	4.71398e+06	4.53209e+06	1.00552e+07	1.06534e+07	1.93518e+07	1.73335e+07	1.92276e+07	1.02186e+07	1.00105e+07	1.01111e+07	5.79211e+06	5.86676e+06	5.72623e+06	1.00398e+07	1.06687e+07
Solyc05g014470.2.1	Glyceraldehyde 3-phosphate dehydrogenase IPR000173 Glyceraldehyde 3-phosphate dehydrogenase	4.87873e+08	5.10953e+08	4.947e+08	4.84112e+08	4.88273e+08	4.72782e+08	4.5663e+08	4.25401e+08	4.68502e+08	5.06998e+08	5.17813e+08	5.60346e+08	5.96035e+08	5.6773e+08	515503971	537734090	5.41433e+08	4.98534e+08	4.54459e+08	4.60704e+08	5.19934e+08	5.04877e+08
Solyc10g080500.1.1	Actin IPR004000 Actin_actin-like	1.31481e+06	1.33415e+06	1.36803e+06	1.30676e+06	1.19424e+06	1.17642e+06	864699	886118	906645	1.04662e+06	1.07268e+06	1.1666e+06	1.27334e+06	1.3267e+06	1.02989e+06	1.0024e+06	1.02419e+06	811552	734169	776568	1.05811e+06	1.06119e+06
Solyc02g091580.2.1	Oligopeptidase A IPR001567 Peptidase M3A and M3B, thimet_oligopeptidase F	3.11518e+07	3.17496e+07	3.14538e+07	3.277e+07	3.19761e+07	3.15382e+07	2.33169e+07	2.36789e+07	2.40897e+07	2.91353e+07	2.95324e+07	3.31463e+07	3.37934e+07	3.34056e+07	3.11016e+07	3.01964e+07	3.01952e+07	2.58874e+07	2.43866e+07	2.49376e+07	2.9197e+07	2.94708e+07
Solyc03g118040.2.1	Calcium-binding protein Calnexin IPR018124 Calreticulin_calnexin, conserved site IPR001580 Calreticulin_calnexin	4.94501e+07	4.90929e+07	5.09202e+07	5.70979e+07	5.18729e+07	5.21362e+07	5.91365e+07	5.52366e+07	5.54456e+07	5.08667e+07	5.57128e+07	4.84485e+07	5.15595e+07	5.11946e+07	5.31749e+07	5.05886e+07	5.26888e+07	5.36423e+07	5.25542e+07	5.10089e+07	5.26653e+07	5.39142e+07
Solyc11g039830.1.1	Glycyl-tRNA synthetase IPR002315 Glycyl-tRNA synthetase, alpha2 dimer	3.67652e+07	3.73155e+07	3.60282e+07	3.95762e+07	3.61696e+07	3.63436e+07	2.46482e+07	2.55257e+07	2.4539e+07	3.24352e+07	3.38451e+07	3.73688e+07	3.9663e+07	3.70089e+07	3.73754e+07	3.60818e+07	3.62012e+07	3.17208e+07	2.91418e+07	3.01643e+07	3.3368e+07	3.29123e+07
Solyc09g072560.2.1	Legumin 11S-globulin IPR014710 RmlC-like jelly roll fold	5.13452e+07	3.7724e+07	7.65787e+07	8.70123e+06	9.3233e+06	6.9306e+06	5.70463e+06	6.16516e+06	5.65495e+06	1.44729e+07	1.37988e+07	4.68555e+06	5.23346e+06	6.98412e+06	4.79169e+06	4.63789e+06	4.60786e+06	2.03037e+06	2.41222e+06	2.57699e+06	1.41457e+07	1.41259e+07
Solyc12g044600.2.1	NADP-dependent malic enzyme, chloroplastic IPR012302 Malic enzyme, NAD-binding	2.55255e+07	2.61801e+07	2.64814e+07	2.94769e+07	2.67735e+07	2.71491e+07	2.19154e+07	2.31028e+07	2.31479e+07	2.62024e+07	26011967	3.05047e+07	2.97752e+07	3.10186e+07	2.5718e+07	2.57023e+07	2.61233e+07	2.57062e+07	2.31379e+07	2.5393e+07	2.69214e+07	2.52929e+07
Solyc10g083720.1.1	Pyruvate kinase IPR001697 Pyruvate kinase	3.51823e+07	3.53426e+07	3.76668e+07	43047160	4.11267e+07	4.03928e+07	4.60114e+07	4.69688e+07	47311929	42849616	4.72139e+07	3.62191e+07	3.57623e+07	3.64467e+07	3.99838e+07	3.93172e+07	3.86864e+07	6.45819e+07	5.65195e+07	6.29891e+07	4.35886e+07	4.64749e+07
Solyc06g075340.2.1	Carbamoyl-phosphate synthase large chain IPR006275 Carbamoyl phosphate synthase, large subunit, glutamine-dependent	2.64879e+07	2.79498e+07	2.77873e+07	2.77308e+07	2.66883e+07	2.4831e+07	1.32454e+07	1.45928e+07	1.39395e+07	2.22304e+07	2.28995e+07	2.99422e+07	2.99e+07	3.03032e+07	2.39773e+07	2.41047e+07	2.37264e+07	1.57556e+07	1.41103e+07	1.47609e+07	2.2626e+07	2.25038e+07
Solyc01g110120.2.1	V-type proton ATPase subunit a IPR002490 ATPase, V0_A0 complex, 116-kDa subunit	3.43399e+07	3.69459e+07	3.72982e+07	4.01855e+07	4.06497e+07	3.80292e+07	2.11082e+07	2.2516e+07	2.33445e+07	3.44613e+07	3.59796e+07	3.4858e+07	3.61248e+07	3.47587e+07	3.8523e+07	3.9581e+07	3.51125e+07	3.69569e+07	3.2174e+07	3.65621e+07	3.45723e+07	3.58687e+07
Solyc09g010560.1.1	5-oxoprolinase (ATP-hydrolyzing) IPR003692 Hydantoinase B_oxoprolinase	1.28738e+07	1.36797e+07	1.41644e+07	1.53222e+07	14789555	1.40883e+07	8.23135e+06	8.76313e+06	8.66087e+06	1.27048e+07	1.27117e+07	1.38564e+07	1.39532e+07	1.44836e+07	1.3968e+07	1.40515e+07	1.35796e+07	1.18291e+07	1.04721e+07	1.1712e+07	1.27506e+07	1.26659e+07
Solyc05g013990.2.1	T-complex protein 1 subunit epsilon IPR012718 T-complex protein 1, epsilon subunit	3.20207e+07	3.20227e+07	3.17366e+07	3.36176e+07	3.09966e+07	3.15791e+07	2.22546e+07	2.29e+07	2.19573e+07	2.89716e+07	2.81e+07	3.23265e+07	3.34414e+07	3.35545e+07	3.22986e+07	3.15194e+07	3.21717e+07	2.55579e+07	2.27172e+07	2.36748e+07	2.90117e+07	2.80598e+07
Solyc04g011500.2.1	Actin 4 IPR004000 Actin_actin-like	6.42234e+07	6.37334e+07	6.41047e+07	6.33307e+07	5.60769e+07	5.58176e+07	4.82769e+07	4.46342e+07	4.53506e+07	5.24138e+07	5.1414e+07	5.19316e+07	5.19018e+07	5.21842e+07	4.55785e+07	4.66558e+07	4.6481e+07	3.79308e+07	3.69501e+07	3.86334e+07	5.19884e+07	5.18394e+07
Solyc05g050970.2.1	Transketolase 1 IPR005478 Bacterial transketolase	1.66844e+07	1.66798e+07	1.68375e+07	1.76979e+07	1.65541e+07	1.66085e+07	1.54116e+07	1.57575e+07	1.50022e+07	1.59167e+07	1.52116e+07	1.95919e+07	2.03323e+07	1.91963e+07	1.56662e+07	1.50905e+07	1.53588e+07	1.30434e+07	1.22561e+07	1.26491e+07	1.58556e+07	1.52728e+07
Solyc08g076970.2.1	Acetylornithine deacetylase or succinyl-diaminopimelate desuccinylase IPR011650 Peptidase M20, dimerisation	1.34642e+08	1.34416e+08	1.34296e+08	1.23636e+08	1.16961e+08	1.1932e+08	1.02579e+08	1.03025e+08	9.55024e+07	108060705	1.11972e+08	131144045	1.33203e+08	1.36002e+08	8.08789e+07	8.18656e+07	7.80643e+07	9.45873e+07	8.22111e+07	9.70627e+07	1.07227e+08	1.12807e+08
Solyc06g069020.2.1	Elongation factor 1 alpha IPR000795 Protein synthesis factor, GTP-binding	2.71148e+07	2.82602e+07	2.80395e+07	2.91528e+07	2.88001e+07	2.78197e+07	2.49885e+07	24143320	2.27684e+07	2.61154e+07	2.57211e+07	2.82921e+07	2.92587e+07	2.87798e+07	2.79955e+07	2.79457e+07	2.77488e+07	2.54955e+07	2.38939e+07	2.43146e+07	2.62511e+07	2.55854e+07
Solyc01g088700.2.1	Eukaryotic translation initiation factor 4 gamma 1 IPR016021 MIF4-like, type 1_2_3	1.15701e+07	1.24019e+07	1.18606e+07	1.34556e+07	1.34339e+07	1.33243e+07	9.38226e+06	1.0074e+07	9.57963e+06	1.23442e+07	1.17418e+07	1.20144e+07	1.25903e+07	1.22679e+07	1.30238e+07	1.3286e+07	1.26801e+07	1.26842e+07	1.25335e+07	1.25117e+07	1.22083e+07	1.18776e+07
Solyc12g099260.1.1	ATP citrate lyase a-subunit IPR016141 Citrate synthase-like, core	8.6162e+06	9.30538e+06	9.43506e+06	8.71306e+06	8.40917e+06	7.9351e+06	3.49061e+06	3.45903e+06	3.38388e+06	7.20534e+06	6.84268e+06	1.09485e+07	1.19223e+07	1.10613e+07	7.36651e+06	7.28115e+06	6.87104e+06	4.24001e+06	4.06797e+06	4.27935e+06	6.99698e+06	7.05105e+06
Solyc02g083700.2.1	Alpha-mannosidase IPR011682 Glycosyl hydrolases 38, C-terminal	2.79843e+07	2.51186e+07	2.57798e+07	2.92976e+07	2.66203e+07	2.72647e+07	2.53703e+07	2.31616e+07	2.36164e+07	2.25536e+07	2.31687e+07	1.98685e+07	1.9244e+07	1.86566e+07	2.21153e+07	2.04524e+07	2.14955e+07	1.65604e+07	1.61006e+07	1.6692e+07	2.19643e+07	2.37579e+07
Solyc08g075310.2.1	AP-1 complex subunit gamma-1 IPR011989 Armadillo-like helical	1.97382e+07	2.15737e+07	2.14669e+07	2.25291e+07	2.10957e+07	2.04148e+07	1.14412e+07	1.1673e+07	1.13271e+07	1.84492e+07	1.81585e+07	2.28367e+07	2.36745e+07	2.33275e+07	1.91698e+07	1.95923e+07	1.85892e+07	1.55601e+07	1.39352e+07	1.52313e+07	1.89735e+07	1.76342e+07
Solyc01g090750.2.1	T-complex protein 1 subunit alpha IPR012715 T-complex protein 1, alpha subunit	2.18637e+07	2.3259e+07	2.3119e+07	2.45903e+07	2.35595e+07	2.1906e+07	1.24476e+07	1.31922e+07	1.3036e+07	2.07535e+07	1.8738e+07	2.28249e+07	2.35102e+07	2.27798e+07	2.29912e+07	2.24334e+07	2.18522e+07	1.73052e+07	1.60548e+07	1.70458e+07	1.97827e+07	1.97088e+07
Solyc06g071920.2.1	Glyceraldehyde-3-phosphate dehydrogenase IPR000173 Glyceraldehyde 3-phosphate dehydrogenase	1.67633e+07	1.74387e+07	1.73124e+07	1.92045e+07	2.00376e+07	1.98873e+07	2.50334e+07	2.17138e+07	2.3012e+07	1.97809e+07	1.86019e+07	1.63912e+07	1.83395e+07	1.66614e+07	2.01837e+07	2.05737e+07	2.08056e+07	2.09139e+07	2.018e+07	2.12972e+07	1.98198e+07	1.8563e+07
Solyc03g058350.2.1	Translation initiation factor IPR015760 Translation initiation factor 2 related	9.70795e+06	1.00854e+07	1.00238e+07	1.00067e+07	9.47198e+06	9.39944e+06	7.57656e+06	7.50754e+06	7.77788e+06	9.11028e+06	9.52243e+06	9.7189e+06	9.69898e+06	9.94315e+06	9.26005e+06	9.2115e+06	8.81693e+06	7.80027e+06	7.7111e+06	8.05226e+06	9.07763e+06	9.55508e+06
Solyc11g069270.1.1	Beta-galactosidase IPR001944 Glycoside hydrolase, family 35	2.47096e+07	2.24188e+07	2.26779e+07	2.45778e+07	2.60188e+07	2.64653e+07	3.71541e+07	3.48976e+07	3.75623e+07	2.87018e+07	2.73099e+07	2.29621e+07	2.32815e+07	2.2688e+07	2.66993e+07	2.64008e+07	2.69772e+07	3.16357e+07	3.11237e+07	3.15466e+07	2.79299e+07	2.80818e+07
Solyc04g055170.2.1	Annexin 2 IPR009118 Annexin, type plant	7.59088e+07	7.67833e+07	7.54672e+07	7.10275e+07	6.7272e+07	6.88696e+07	4.5669e+07	4.46823e+07	4.52469e+07	6.77717e+07	6.70666e+07	9.39457e+07	9.40454e+07	9.59642e+07	7.35725e+07	7.26103e+07	7.26217e+07	5.53279e+07	5.09358e+07	5.60777e+07	6.87401e+07	6.60982e+07
Solyc12g088720.1.1	Polyadenylate-binding protein 2 IPR006515 Polyadenylate binding protein, human types 1, 2, 3, 4	1.7212e+07	1.69069e+07	1.63479e+07	1.48428e+07	1.52376e+07	1.52334e+07	1.37595e+07	1.39722e+07	1.37033e+07	1.52291e+07	1.43658e+07	1.6855e+07	1.74293e+07	1.63503e+07	1.49251e+07	1.51229e+07	1.48071e+07	1.27995e+07	1.3052e+07	1.31909e+07	1.49849e+07	1.46099e+07
Solyc05g009220.2.1	Glutaminyl-tRNA synthetase IPR004514 Glutaminyl-tRNA synthetase, class Ic	1.608e+07	1.70584e+07	1.70548e+07	1.82173e+07	1.78094e+07	1.65022e+07	9.22166e+06	9.52806e+06	9.69089e+06	1.5022e+07	1.5063e+07	1.55848e+07	1.59573e+07	1.65101e+07	1.61906e+07	1.64041e+07	1.59597e+07	1.22442e+07	1.08767e+07	1.16843e+07	1.40399e+07	1.6045e+07
Solyc01g044360.2.1	Importin beta-3 IPR011989 Armadillo-like helical	2.2603e+07	2.49027e+07	2.61983e+07	2.5524e+07	2.51313e+07	2.34382e+07	1.22848e+07	1.27096e+07	1.28657e+07	2.08872e+07	2.19091e+07	2.52063e+07	2.52707e+07	2.62886e+07	2.34649e+07	2.38824e+07	2.22226e+07	1.93272e+07	1.75878e+07	1.83395e+07	2.10186e+07	21777619
Solyc12g056120.1.1	6-phosphogluconate dehydrogenase decarboxylating IPR006113 6-phosphogluconate dehydrogenase, decarboxylating	1.76445e+07	1.77496e+07	17492180	1.84216e+07	1.9021e+07	1.80613e+07	2.03427e+07	1.99238e+07	2.17775e+07	1.90489e+07	1.9162e+07	2.09735e+07	2.12487e+07	2.02601e+07	1.83635e+07	1.8552e+07	1.84113e+07	2.12586e+07	1.96784e+07	2.09873e+07	1.91552e+07	1.90556e+07
Solyc02g063090.2.1	T-complex protein 1 subunit zeta IPR012722 T-complex protein 1, zeta subunit	2.60627e+07	2.63116e+07	2.59265e+07	2.71708e+07	2.52584e+07	2.57253e+07	1.70154e+07	1.75083e+07	1.81322e+07	2.31008e+07	2.2817e+07	25265656	2.62597e+07	2.59004e+07	2.56936e+07	2.41059e+07	2.48239e+07	1.89685e+07	1.8563e+07	1.88406e+07	2.31024e+07	2.28155e+07
Solyc03g096920.2.1	Exportin-1 IPR014877 Exportin 1, C-terminal	2.86548e+07	3.19599e+07	3.31816e+07	35442251	3.20252e+07	3.10383e+07	1.37588e+07	1.39803e+07	1.43298e+07	2.68908e+07	2.6199e+07	2.94339e+07	3.05013e+07	2.91307e+07	3.04834e+07	3.12765e+07	2.92564e+07	2.48358e+07	2.1451e+07	2.43578e+07	2.63649e+07	2.67249e+07
Solyc01g102510.2.1	Genomic DNA chromosome 5 P1 clone MXC17 IPR017986 WD40 repeat, region	1.02935e+07	1.08381e+07	1.09076e+07	1.12298e+07	1.09505e+07	1.02656e+07	6.12018e+06	6.53979e+06	6.43377e+06	9.43602e+06	9.65979e+06	1.07556e+07	1.10311e+07	1.09339e+07	1.07687e+07	1.09316e+07	1.01055e+07	8.26894e+06	7.89661e+06	8.28871e+06	9.63267e+06	9.46314e+06
Solyc07g008610.1.1	ATP-binding cassette protein IPR003439 ABC transporter-like	9.38808e+06	9.68282e+06	9.61027e+06	9.94088e+06	9.30702e+06	9.66327e+06	7.17734e+06	7.3247e+06	7.14668e+06	9.17378e+06	8.78062e+06	1.0137e+07	1.04417e+07	1.04851e+07	9.54071e+06	9.72365e+06	9.52642e+06	7.67428e+06	7.44644e+06	7.55383e+06	9.12182e+06	8.83258e+06
Solyc05g018570.2.1	26S protease regulatory subunit 8 homolog A IPR005937 26S proteasome subunit P45	2.03215e+07	2.08451e+07	2.12151e+07	2.20811e+07	2.17462e+07	2.23478e+07	1.91013e+07	1.93993e+07	1.9008e+07	2.09621e+07	2.1192e+07	2.19395e+07	2.18173e+07	2.21379e+07	2.20669e+07	2.15456e+07	2.16438e+07	2.12639e+07	2.07223e+07	2.05955e+07	2.12148e+07	2.09393e+07
Solyc09g018450.2.1	Ubiquitin-activating enzyme E1 IPR018075 Ubiquitin-activating enzyme, E1	2.77055e+07	2.95599e+07	2.87559e+07	3.00198e+07	2.89331e+07	2.74107e+07	1.41784e+07	1.50249e+07	1.5431e+07	2.58098e+07	2.54283e+07	3.22522e+07	3.45492e+07	3.2952e+07	2.85787e+07	2.93583e+07	2.76178e+07	2.1652e+07	1.94627e+07	2.12949e+07	2.5772e+07	2.54661e+07
Solyc03g098280.2.1	ARGONAUTE 1 IPR003165 Stem cell self-renewal protein Piwi	2.44167e+07	2.76262e+07	2.74987e+07	2.64897e+07	2.50442e+07	2.42974e+07	1.10293e+07	1.20402e+07	1.18197e+07	2.18703e+07	2.10398e+07	2.77596e+07	2.79386e+07	2.74468e+07	2.43686e+07	2.42938e+07	2.39801e+07	1.71078e+07	1.52288e+07	1.63038e+07	2.15068e+07	2.14033e+07
Solyc01g102800.2.1	Histidyl-tRNA synthetase IPR015807 Histidyl-tRNA synthetase, class IIa, subgroup	15841265	1.61392e+07	1.7132e+07	1.81677e+07	1.79899e+07	1.61694e+07	1.01373e+07	1.05574e+07	1.0701e+07	1.55728e+07	1.59889e+07	1.78265e+07	1.82757e+07	1.84304e+07	1.73113e+07	1.76022e+07	1.66812e+07	1.63627e+07	1.47144e+07	1.58042e+07	1.58415e+07	1.57202e+07
Solyc05g013850.2.1	Sieve element-occluding protein 3	2.07668e+07	2.48192e+07	2.3528e+07	2.29975e+07	2.30237e+07	2.13903e+07	1.26082e+07	1.3435e+07	1.30538e+07	2.09305e+07	2.10539e+07	2.35542e+07	2.25802e+07	2.17883e+07	2.56308e+07	2.51856e+07	2.37289e+07	1.89936e+07	1.80342e+07	1.90765e+07	2.13256e+07	2.06588e+07
Solyc12g099000.1.1	S-adenosylmethionine synthase IPR002133 S-adenosylmethionine synthetase	3.08019e+07	2.92142e+07	2.97002e+07	2.64986e+07	2.53164e+07	2.68413e+07	1.4402e+07	1.3975e+07	1.33749e+07	2.49914e+07	2.59117e+07	4.33198e+07	4.25921e+07	4.44691e+07	2.57824e+07	2.48964e+07	2.48671e+07	1.4233e+07	1.54617e+07	1.41233e+07	2.42688e+07	2.66343e+07
Solyc12g009960.1.1	Eukaryotic translation initiation factor 4 IPR016021 MIF4-like, type 1_2_3	2.23148e+07	2.21602e+07	2.33031e+07	2.34452e+07	2.20934e+07	21336859	1.4537e+07	1.50078e+07	1.51012e+07	2.06606e+07	1.99864e+07	1.99961e+07	2.02947e+07	2.09968e+07	2.02952e+07	2.08479e+07	1.98238e+07	1.80843e+07	1.66475e+07	1.81491e+07	2.03879e+07	2.02591e+07
Solyc05g054480.2.1	Actin IPR004000 Actin_actin-like	1.73284e+06	1.77024e+06	1.65439e+06	1.70451e+06	1.6204e+06	1.66259e+06	1.17838e+06	1.23958e+06	1.12177e+06	1.44558e+06	1.49987e+06	1.7127e+06	1.6587e+06	1.63478e+06	1.36708e+06	1.43151e+06	1389920	1.17176e+06	1.20707e+06	1.12389e+06	1.47737e+06	1.46807e+06
Solyc10g018300.1.1	Transketolase 1 IPR005478 Bacterial transketolase	5.40688e+07	5.4931e+07	5.25131e+07	5.09088e+07	4.90091e+07	4.83985e+07	2.64321e+07	2.59001e+07	2.80689e+07	4.16502e+07	4.09482e+07	5.74324e+07	5.86163e+07	5.44989e+07	4.43108e+07	4.38047e+07	4.26801e+07	2.78624e+07	2.72019e+07	2.73818e+07	4.22302e+07	4.03683e+07
Solyc07g062650.2.1	Malate dehydrogenase IPR010097 Malate dehydrogenase, NAD-dependent, eukaryotes and gamma proteobacteria	4.87421e+07	4.95879e+07	4.7065e+07	4.72351e+07	4.71368e+07	4.74026e+07	6.52482e+07	6.12111e+07	6.41831e+07	5.31818e+07	5.16768e+07	5.38852e+07	5.79159e+07	5.15245e+07	5.51499e+07	5.07382e+07	5.63823e+07	5.81933e+07	60497675	5.58038e+07	5.45374e+07	5.03213e+07
Solyc01g104950.2.1	Alpha-L-arabinofuranosidase_beta-D-xylosidase IPR001764 Glycoside hydrolase, family 3, N-terminal	4.60258e+07	4.15463e+07	4.08395e+07	4.24278e+07	4.3217e+07	4.23393e+07	4.71065e+07	4.51825e+07	4.71705e+07	3.94009e+07	3.93969e+07	3.11376e+07	3.3823e+07	3.18163e+07	3.63332e+07	3.62471e+07	3.68242e+07	3.11744e+07	3.26084e+07	3.14045e+07	3.97402e+07	3.90576e+07
Solyc03g120270.2.1	Coatomer beta_apos subunit IPR016453 Coatomer, beta subunit	1.793e+07	1.78351e+07	1.89508e+07	1.83096e+07	1.79399e+07	1.74869e+07	1.41405e+07	1.31512e+07	1.40598e+07	1.66397e+07	1.73501e+07	2.00671e+07	2.10547e+07	2.1451e+07	1.62032e+07	1.66032e+07	1.50609e+07	1.41737e+07	1.33263e+07	1.47627e+07	1.69081e+07	1.70817e+07
Solyc01g099090.2.1	Beta-mannosidase IPR013781 Glycoside hydrolase, subgroup, catalytic core	2.14685e+07	2.08841e+07	2.17117e+07	2.34073e+07	2.19885e+07	2.25288e+07	1.8655e+07	1.87628e+07	1.87509e+07	1.97267e+07	2.24047e+07	1.7147e+07	1.80846e+07	1.82499e+07	2.22908e+07	2.2818e+07	2.1758e+07	1.98962e+07	1.80455e+07	1.94055e+07	2.00291e+07	2.21023e+07
Solyc09g098150.2.1	Metacaspase 7 IPR011600 Peptidase C14, caspase catalytic	2.33919e+07	2.26536e+07	2.1974e+07	2.15728e+07	2.14074e+07	2.22634e+07	2.3106e+07	2.3689e+07	2.27637e+07	2.28587e+07	2.21956e+07	2.25435e+07	2.16677e+07	2.19404e+07	2.32321e+07	2.22892e+07	2.35589e+07	2.31126e+07	2.39258e+07	2.3524e+07	2.21197e+07	2.29345e+07
Solyc11g011920.1.1	Glutamate decarboxylase IPR010107 Glutamate decarboxylase	3.20213e+07	3.3152e+07	3.21725e+07	3.28122e+07	3.00163e+07	3.00083e+07	1.34611e+07	1.45973e+07	1.34965e+07	2.80612e+07	2.76974e+07	4.13425e+07	4.19919e+07	4.25353e+07	3.40053e+07	3.37519e+07	3.25253e+07	1.80489e+07	1.74492e+07	1.76896e+07	2.81139e+07	2.76447e+07
Solyc02g085350.2.1	Succinate dehydrogenase flavoprotein subunit IPR011281 Succinate dehydrogenase, flavoprotein subunit	2.92808e+07	2.78144e+07	2.90814e+07	3.01807e+07	3.06577e+07	3.01177e+07	2.7977e+07	2.87671e+07	2.84027e+07	3.18398e+07	3.10509e+07	3.02417e+07	3.03996e+07	3.16067e+07	3.20477e+07	3.28154e+07	3.24999e+07	3.50376e+07	3.34953e+07	3.5178e+07	3.12531e+07	3.16376e+07
Solyc02g036350.2.1	1-aminocyclopropane-1-carboxylate oxidase IPR005123 Oxoglutarate and iron-dependent oxygenase	1.33759e+08	129861617	1.31949e+08	1.13324e+08	1.09698e+08	1.1215e+08	3.50877e+07	3.42698e+07	3.71524e+07	7.43615e+07	7.79813e+07	6.49944e+07	6.54079e+07	6.6221e+07	7.8703e+07	7.7065e+07	8.00146e+07	6.24443e+07	6.10128e+07	6.2872e+07	7.71554e+07	7.51874e+07
Solyc02g087110.2.1	Alpha-dioxygenase IPR002007 Haem peroxidase, animal	9.05671e+06	9.04123e+06	9.45415e+06	2.25726e+07	2.21547e+07	2.11464e+07	1.30321e+07	1.37713e+07	1.37367e+07	1.481e+07	1.4356e+07	5.10216e+06	5.48495e+06	5.43722e+06	1.46404e+07	1.65166e+07	1.4796e+07	2.28116e+07	2.01495e+07	2.26684e+07	1.48381e+07	1.43279e+07
Solyc06g075010.2.1	chaperonin IPR001844 Chaperonin Cpn60	1.42052e+07	1.3904e+07	1.42305e+07	1.45969e+07	1.37312e+07	1.39885e+07	1.18443e+07	1.10012e+07	1.20116e+07	1.28647e+07	1.31728e+07	1.64833e+07	1.62229e+07	1.72059e+07	12358710	1.21032e+07	1.25385e+07	9.28176e+06	8.90461e+06	9.40995e+06	1.27764e+07	1.32611e+07
Solyc01g099760.2.1	26S protease regulatory subunit 6A homolog IPR005937 26S proteasome subunit P45	2.39143e+07	2.38799e+07	2.44049e+07	2.55125e+07	2.43478e+07	2.49081e+07	2.61013e+07	2.5702e+07	2.56485e+07	2.52228e+07	2.52284e+07	2.49766e+07	2.52051e+07	2.47454e+07	2.52369e+07	2.57174e+07	2.52948e+07	2.60355e+07	2.57053e+07	2.60722e+07	2.53638e+07	2.50873e+07
Solyc06g060290.2.1	Protein disulfide isomerase IPR005792 Protein disulphide isomerase	5.31352e+07	5.23361e+07	5.15602e+07	5.41038e+07	5.16049e+07	5.38499e+07	5.44302e+07	5.21938e+07	5.83331e+07	5.11381e+07	5.128e+07	5.31416e+07	5.69163e+07	5.37802e+07	5.15038e+07	5.0887e+07	5.33709e+07	4.53522e+07	4.73738e+07	4.75788e+07	5.28406e+07	4.95775e+07
Solyc05g017760.2.1	Acetyl-CoA C-acetyltransferase IPR002155 Thiolase	3.01713e+07	2.91531e+07	2.89232e+07	3.02248e+07	2.68519e+07	2.83551e+07	1.87283e+07	1.72898e+07	1.76722e+07	2.38361e+07	2.27371e+07	3.17778e+07	3.24442e+07	3.27738e+07	2.32927e+07	2.17732e+07	2.30863e+07	1.71297e+07	1.68753e+07	1.63628e+07	2.3496e+07	2.30771e+07
Solyc01g007330.2.1	Ribulose bisphosphate carboxylase large chain IPR000685 Ribulose bisphosphate carboxylase, large subunit, C-terminal	1.97234e+08	1.86635e+08	1.96005e+08	1.58104e+08	1.52324e+08	148929896	7.29207e+07	7.40033e+07	7.3209e+07	1.26111e+08	137730681	1.52557e+08	1.55203e+08	159474565	1.31867e+08	1.28601e+08	133323551	7.68905e+07	7.36133e+07	7.72605e+07	1.28708e+08	1.35133e+08
Solyc12g008630.1.1	Mitochondrial processing peptidase alpha subunit IPR011237 Peptidase M16, core	3.13477e+07	3.1745e+07	3.26289e+07	3.36516e+07	3.27947e+07	3.26203e+07	3.61354e+07	3.45804e+07	3.58221e+07	3.3274e+07	3.54314e+07	3.34719e+07	3.38146e+07	3.31631e+07	3.35819e+07	3.33411e+07	33733032	3.75774e+07	3.58386e+07	3.7238e+07	3.35762e+07	3.51292e+07
Solyc09g009370.2.1	Vacuolar protein sorting-associated protein IPR009291 Protein of unknown function DUF946, plant	6.99713e+06	7.28664e+06	7.78484e+06	7.81971e+06	7.64486e+06	7.15635e+06	5.95253e+06	5.67205e+06	5.94636e+06	6.76646e+06	6.7065e+06	7.28698e+06	7.44723e+06	7.56196e+06	7.14766e+06	7.62761e+06	6.86373e+06	6.01944e+06	5.55212e+06	6.12451e+06	6.86921e+06	6.60375e+06
Solyc01g104170.2.1	Ankyrin repeat domain-containing protein 2 IPR002110 Ankyrin	4.4272e+07	4.15527e+07	4.09578e+07	3.64348e+07	3.49465e+07	4.1521e+07	4.3121e+07	4.49298e+07	4.76925e+07	4.01843e+07	4.077e+07	4.04807e+07	3.32066e+07	3.57295e+07	3.90837e+07	3.88039e+07	4.47112e+07	3.94164e+07	4.18498e+07	4.05808e+07	4.15926e+07	3.93617e+07
Solyc07g051850.2.1	Aspartic proteinase IPR001461 Peptidase A1	3.2163e+07	3.19307e+07	3.06589e+07	3.0023e+07	3.03468e+07	3.10663e+07	5.41413e+07	5.1242e+07	5.3441e+07	3.90382e+07	4.03346e+07	3.59724e+07	3.57809e+07	3.41884e+07	4.00548e+07	3.82718e+07	4.12119e+07	4.62798e+07	4.76254e+07	4.80409e+07	4.00366e+07	3.93362e+07
Solyc05g013870.2.1	Sieve element-occluding protein 3	1.91858e+06	2.15756e+06	2.08197e+06	2.24325e+06	2.27941e+06	2.08597e+06	1.31672e+06	1.26833e+06	1.35312e+06	1.98798e+06	1.97046e+06	2.20601e+06	2.107e+06	2.18558e+06	2.40707e+06	2.47155e+06	2.33866e+06	1.97337e+06	1.75283e+06	1.82382e+06	1.97031e+06	1.98813e+06
Solyc04g082250.2.1	ATP-dependent zinc metalloprotease FTSH, chloroplastic (Fragment) IPR005936 Peptidase M41, FtsH	2.06505e+07	2.11901e+07	2.06696e+07	2.1192e+07	1.9265e+07	1.91794e+07	1.29181e+07	1.30762e+07	1.23583e+07	1.56252e+07	1.47331e+07	1.53517e+07	1.65563e+07	1.53803e+07	1.63287e+07	1.5948e+07	1.63852e+07	9.63081e+06	8.99818e+06	9.66998e+06	1.51728e+07	15185567
Solyc02g091100.2.1	Oxalyl-CoA decarboxylase IPR012001 Thiamine pyrophosphate enzyme, N-terminal TPP binding region	3.09504e+07	3.09989e+07	3.0224e+07	3.23668e+07	3.19303e+07	3.11868e+07	2.41261e+07	2.40729e+07	2.41611e+07	2.87436e+07	2.78114e+07	2.74723e+07	2.9546e+07	2.89011e+07	2.94914e+07	3.0347e+07	2.9315e+07	2.68808e+07	2.53549e+07	2.6581e+07	2.81459e+07	2.84091e+07
Solyc08g075390.2.1	Isopentenyl-diphosphate delta-isomerase family protein IPR000086 NUDIX hydrolase domain	3.7705e+07	3.90236e+07	3.92951e+07	3.67198e+07	3.56298e+07	3.49495e+07	2.03432e+07	2.08641e+07	2.11858e+07	3.28228e+07	3.24504e+07	3.71736e+07	3.98096e+07	3.92236e+07	3.54152e+07	3.62438e+07	3.42321e+07	2.94031e+07	2.60111e+07	2.75468e+07	3.25739e+07	3.26992e+07
Solyc06g035970.2.1	Tubulin beta chain IPR002453 Beta tubulin	3.06244e+06	2.4743e+06	2.7704e+06	1.74447e+06	2.19988e+06	2.00391e+06	1.46378e+06	1.39064e+06	1.42785e+06	2.21379e+06	2.89326e+06	3.03996e+06	2.95382e+06	3.24941e+06	2.20122e+06	2.14924e+06	2.11115e+06	1.60707e+06	1.43798e+06	1.46389e+06	2.30479e+06	2.80226e+06
Solyc06g083620.2.1	26S protease regulatory subunit 4 IPR005937 26S proteasome subunit P45	3.31865e+07	3.38994e+07	3.37983e+07	3.49969e+07	3.28964e+07	3.2634e+07	3.51673e+07	3.35079e+07	3.38802e+07	3.42859e+07	3.48389e+07	3.55583e+07	3.51662e+07	3.53695e+07	3.51799e+07	3.4945e+07	3.58846e+07	3.47836e+07	3.22222e+07	3.52447e+07	3.50256e+07	3.40992e+07
Solyc11g065920.1.1	Xanthine dehydrogenase_oxidase IPR016208 Aldehyde oxidase_xanthine dehydrogenase	1.75822e+07	1.83409e+07	1.86656e+07	2.19723e+07	2.06638e+07	1.95158e+07	1.33439e+07	1.40067e+07	1.36736e+07	1.84657e+07	1.8427e+07	1.89161e+07	2.03248e+07	1.88481e+07	1.9458e+07	2.08966e+07	1.82823e+07	2.26818e+07	1.97765e+07	2.16745e+07	1.92196e+07	1.7673e+07
Solyc06g007320.2.1	Ubiquitin-activating enzyme E1 IPR018075 Ubiquitin-activating enzyme, E1	1.26115e+07	1.34845e+07	1.35166e+07	1.54954e+07	1.51208e+07	1.41743e+07	7.55157e+06	8.13205e+06	8.38337e+06	1.25882e+07	1.27198e+07	1.44597e+07	1.47258e+07	1.50872e+07	1.36295e+07	1.37955e+07	1.34279e+07	1.19918e+07	1.10928e+07	1.17897e+07	1.25812e+07	1.27268e+07
Solyc12g099440.1.1	Fatty acid oxidation complex subunit alpha IPR006176 3-hydroxyacyl-CoA dehydrogenase, NAD binding	2.08946e+07	2.16924e+07	2.23391e+07	2.84153e+07	2.94025e+07	2.77792e+07	1.9985e+07	2.14343e+07	2.09461e+07	2.49748e+07	2.55552e+07	2.08329e+07	2.08727e+07	2.19503e+07	2.78959e+07	2.87683e+07	2.75746e+07	2.704e+07	2.57436e+07	2.72831e+07	2.49068e+07	2.56231e+07
Solyc01g088080.2.1	T-complex protein theta subunit IPR012721 T-complex protein 1, theta subunit	26634123	2.92058e+07	2.76898e+07	2.77058e+07	2.54731e+07	2.57124e+07	1.39555e+07	1.504e+07	1.47076e+07	2.36928e+07	2.32866e+07	2.71758e+07	2.8767e+07	2.76322e+07	2.59248e+07	2.57651e+07	2.5077e+07	1.96712e+07	1.82188e+07	1.85265e+07	2.28222e+07	2.41571e+07
Solyc01g107870.2.1	Poly(A) RNA binding protein IPR006515 Polyadenylate binding protein, human types 1, 2, 3, 4	1.90962e+07	1.8768e+07	1.85051e+07	1.7883e+07	1.822e+07	1.82075e+07	2.14719e+07	1.9764e+07	2.06518e+07	1.84398e+07	1.72866e+07	1.67786e+07	1.67011e+07	1.64512e+07	1.68421e+07	1.67312e+07	1.74031e+07	1.86503e+07	1.77299e+07	1.77509e+07	1.77618e+07	1.79646e+07
Solyc02g086880.2.1	Formate dehydrogenase IPR006140 D-isomer specific 2-hydroxyacid dehydrogenase, NAD-binding	6.41842e+07	6.44736e+07	6.30593e+07	6.6518e+07	6.59837e+07	6.49792e+07	6.24786e+07	6.2516e+07	6.78439e+07	6.07796e+07	6.37063e+07	5.81183e+07	6.0608e+07	5.89509e+07	6.34688e+07	6.45124e+07	6.19952e+07	6.64009e+07	6.20543e+07	6.51229e+07	6.35792e+07	6.09066e+07
Solyc09g098240.2.1	Importin-7 (Imp7) (Ran-binding protein 7) (RanBP7) IPR011989 Armadillo-like helical	1.78271e+07	1.91416e+07	2.0683e+07	1.90274e+07	1.89708e+07	1.76727e+07	1.37637e+07	1.21598e+07	1.36308e+07	1.74511e+07	1.72745e+07	2.01414e+07	2.06003e+07	2.03694e+07	1.87782e+07	1.86023e+07	1.75707e+07	1.48387e+07	1.36542e+07	1.601e+07	1.77589e+07	1.69667e+07
Solyc01g106260.2.1	Chaperone DnaK IPR012725 Chaperone DnaK	4.93274e+06	4.91277e+06	5.02999e+06	5.27705e+06	5.25321e+06	5.2572e+06	8.05096e+06	7.44411e+06	8.26778e+06	5.99897e+06	6.00234e+06	5.53912e+06	5.55179e+06	5.29858e+06	5.47403e+06	5.39759e+06	5.64927e+06	7.20424e+06	7.31981e+06	7.36348e+06	6.09624e+06	5.90507e+06
Solyc06g005940.2.1	Protein disulfide isomerase IPR005792 Protein disulphide isomerase	4.2522e+07	4.22165e+07	4.32343e+07	4.42136e+07	4.37345e+07	4.4687e+07	1.05225e+08	1.00058e+08	1.04176e+08	6.28045e+07	6.66326e+07	3.39642e+07	3.4953e+07	3.41797e+07	4.15957e+07	4.34756e+07	4.60313e+07	1.09288e+08	1.13215e+08	1.16222e+08	6.4567e+07	6.48702e+07
Solyc08g065220.2.1	Glycine dehydrogenase P protein IPR003437 Glycine cleavage system P-protein	2.26933e+07	2.49555e+07	2.34257e+07	2.10509e+07	2.03347e+07	1.94917e+07	9.51612e+06	9.4606e+06	9.23853e+06	1.68901e+07	1.68193e+07	2.42747e+07	2.4374e+07	2.49469e+07	1.7184e+07	1.7641e+07	1.62811e+07	1.05764e+07	9.88166e+06	1.02241e+07	1.71612e+07	1.65483e+07
Solyc04g081490.2.1	Tubulin beta-1 chain IPR002453 Beta tubulin	5.68536e+07	5.95712e+07	5.14377e+07	3.79663e+07	3.80077e+07	3.79375e+07	2.20367e+07	2.128e+07	2.30436e+07	3.87092e+07	3.56928e+07	5.59682e+07	6.31295e+07	5.32485e+07	3.37221e+07	3.29284e+07	3.11252e+07	2.05443e+07	2.00533e+07	2.24215e+07	3.70499e+07	3.73521e+07
Solyc05g053300.2.1	Dihydrolipoyl dehydrogenase IPR012999 Pyridine nucleotide-disulphide oxidoreductase, class I, active site IPR006258 Dihydrolipoamide dehydrogenase	1.42579e+07	1.41668e+07	1.45347e+07	1.58208e+07	1.44309e+07	1.51118e+07	1.88866e+07	1.86808e+07	1.89416e+07	1.60974e+07	1.56957e+07	1.44771e+07	1.55784e+07	1.50014e+07	1.50497e+07	1.46738e+07	1.51383e+07	1.94515e+07	1.7615e+07	1.86355e+07	1.59556e+07	1.58375e+07
Solyc07g049530.2.1	1-aminocyclopropane-1-carboxylate oxidase IPR005123 Oxoglutarate and iron-dependent oxygenase	1.97611e+07	1.89039e+07	1.94762e+07	4.5183e+07	4.58385e+07	4.55009e+07	6.26091e+07	5.92067e+07	6.20991e+07	4.84526e+07	5.00058e+07	1.3507e+07	1.3514e+07	1.45999e+07	3.83698e+07	3.88904e+07	4.02465e+07	1.15477e+08	1.04924e+08	1.12009e+08	4.86335e+07	4.98249e+07
Solyc08g076650.2.1	Alpha alpha-trehalose-phosphate synthase (UDP-forming) IPR001830 Glycosyl transferase, family 20	1.00727e+07	1.10438e+07	1.11618e+07	1.14072e+07	1.08621e+07	1.04042e+07	4.80794e+06	5.08721e+06	5.0748e+06	8.8846e+06	9.42283e+06	1.05835e+07	1.12201e+07	1.1369e+07	9.72152e+06	9.91466e+06	9.17845e+06	7.17228e+06	6.83175e+06	7.21064e+06	8.77026e+06	9.53718e+06
Solyc03g019790.2.1	Alpha-galactosidase IPR013785 Aldolase-type TIM barrel	2.60692e+07	2.42556e+07	2.5622e+07	2.75138e+07	2.59365e+07	2.67677e+07	2.48371e+07	2.49939e+07	2.6522e+07	2.39301e+07	2.93961e+07	2.04357e+07	2.07708e+07	2.27279e+07	2.53994e+07	2.62543e+07	2.59125e+07	2.24217e+07	2.2157e+07	2.27102e+07	2.40153e+07	2.93109e+07
Solyc01g104770.2.1	Actin IPR004000 Actin_actin-like	4.99928e+06	4.49518e+06	4.69074e+06	3.45347e+06	3.85478e+06	3.98337e+06	4.13758e+06	3.82102e+06	4.05055e+06	4.54679e+06	4.5835e+06	4.49472e+06	4.54466e+06	4.46572e+06	4.61048e+06	4.5562e+06	4.45231e+06	4.8354e+06	4.28605e+06	4.45519e+06	4.58995e+06	4.54034e+06
Solyc09g008280.1.1	S-adenosylmethionine synthase IPR002133 S-adenosylmethionine synthetase	5.09832e+07	4.69468e+07	4.62906e+07	4.04059e+07	4.30435e+07	4.07649e+07	3.00236e+07	2.94823e+07	3.21734e+07	4.9026e+07	5.41289e+07	8.16222e+07	7.17924e+07	8.38737e+07	3.91607e+07	4.63419e+07	4.25073e+07	3.14569e+07	3.21461e+07	3.27003e+07	4.85377e+07	5.46172e+07
Solyc01g088370.2.1	Eukaryotic translation initiation factor 3 subunit B IPR011400 Translation initiation factor eIF-3b	2.72244e+07	2.73981e+07	2.78844e+07	2.92259e+07	2.80586e+07	2.82797e+07	2.44214e+07	2.32425e+07	2.44482e+07	2.70904e+07	2.59284e+07	2.89144e+07	28538586	2.97275e+07	2.71757e+07	2.81009e+07	2.70913e+07	2.41955e+07	2.20357e+07	2.43767e+07	2.68258e+07	2.6193e+07
Solyc04g076090.2.1	Glucose-6-phosphate isomerase 2	2.34901e+07	2.52334e+07	2.5531e+07	2.67206e+07	2.50751e+07	2.49161e+07	2.2435e+07	2.43257e+07	2.31631e+07	2.48606e+07	2.54953e+07	2.68e+07	2.72104e+07	2.672e+07	2.3848e+07	2.45439e+07	2.28466e+07	2.85635e+07	2.6465e+07	2.89615e+07	2.53646e+07	2.49913e+07
Solyc10g080940.1.1	Tubulin beta chain IPR002453 Beta tubulin	5.71642e+06	5.08236e+06	4.76964e+06	3.24512e+06	3.57347e+06	3.24057e+06	2.52365e+06	2.53714e+06	2.82806e+06	3.99718e+06	4.0208e+06	7.5214e+06	7.49221e+06	6.77108e+06	3.50583e+06	3.55674e+06	3.34463e+06	1.93322e+06	2.15705e+06	2.11661e+06	4.03314e+06	3.98484e+06
Solyc09g008670.2.1	Threonine ammonia-lyase biosynthetic IPR000634 Serine_threonine dehydratase, pyridoxal-phosphate-binding site IPR005787 Threonine dehydratase I	2.3566e+07	2.24734e+07	2.26327e+07	1.75693e+07	1.59483e+07	1.52545e+07	7.65791e+06	8.03564e+06	7.9016e+06	1.50346e+07	1.52839e+07	1.55161e+07	1.80631e+07	1.70036e+07	1.93447e+07	1.93662e+07	1.89689e+07	9.15496e+06	8.59427e+06	9.25903e+06	1.52552e+07	1.50634e+07
Solyc08g041870.2.1	Aspartate aminotransferase IPR000796 Aspartate_other aminotransferase	3.40124e+07	3.38146e+07	3.26895e+07	3.51559e+07	3.62253e+07	3.56025e+07	4.82645e+07	4.60608e+07	4.79333e+07	3.68025e+07	3.57033e+07	3.73207e+07	3.86817e+07	3.68162e+07	3.25531e+07	3.26228e+07	3.32252e+07	3.36318e+07	3.07322e+07	3.27597e+07	3.65689e+07	3.59369e+07
Solyc07g064180.2.1	Pectinesterase IPR018040 Pectinesterase, active site IPR000070 Pectinesterase, catalytic	1.60324e+07	1.50713e+07	1.57493e+07	1.79585e+07	1.90463e+07	19225564	1.44837e+07	1.50441e+07	1.47722e+07	1.87132e+07	2.06441e+07	1.81931e+07	1.67568e+07	1.90357e+07	2.01176e+07	2.20309e+07	1.89641e+07	2.3313e+07	2.11661e+07	2.37874e+07	1.9237e+07	2.01203e+07
Solyc06g073330.2.1	Lysyl-tRNA synthetase IPR002313 Lysyl-tRNA synthetase, class II	3.42295e+07	3.58501e+07	3.39986e+07	3.47881e+07	3.29612e+07	3.27969e+07	1.99344e+07	2.08788e+07	2.0963e+07	3.03754e+07	2.9161e+07	3.45671e+07	3.52634e+07	3.43733e+07	3.52188e+07	3.45681e+07	3.32999e+07	23924690	2.36592e+07	2.44013e+07	3.01547e+07	2.93816e+07
Solyc03g111640.2.1	Eukaryotic translation initiation factor 4 gamma 2 (Fragment) IPR003891 Initiation factor eIF-4 gamma, MA3	1.45469e+07	1.4848e+07	1.59252e+07	1.57917e+07	1.50115e+07	1.4325e+07	8.83297e+06	9.31686e+06	9.25648e+06	1.36893e+07	1.33611e+07	1.63847e+07	1.61486e+07	1.68249e+07	1.49078e+07	1.4852e+07	1.41443e+07	1.1656e+07	1.05941e+07	1.1146e+07	1.37422e+07	1.33081e+07
Solyc04g005340.2.1	Alpha-1 4-glucan protein synthase IPR004901 Alpha-1,4-glucan-protein synthase, UDP-forming	1.6074e+07	1.56687e+07	1.55937e+07	1.3426e+07	1.34574e+07	1.41593e+07	1.16013e+07	1.19613e+07	1.13909e+07	1.40809e+07	1.37753e+07	1.78848e+07	1.48257e+07	1.73578e+07	1.50472e+07	1.47642e+07	1.50556e+07	1.25784e+07	1.20824e+07	1.18999e+07	1.40055e+07	1.38508e+07
Solyc02g083710.2.1	26S proteasome non-ATPase regulatory subunit 4 IPR002035 von Willebrand factor, type A	1.23885e+07	1.32727e+07	1.19569e+07	1.30392e+07	1.2881e+07	1.33595e+07	1.68005e+07	1.64866e+07	1.69643e+07	1.47398e+07	1.27494e+07	1.31256e+07	1.37371e+07	1.29066e+07	1.3479e+07	1.3128e+07	1.36492e+07	1.67156e+07	1.61723e+07	1.65021e+07	1.42e+07	1.32893e+07
Solyc09g009390.2.1	Monodehydroascorbate reductase (NADH)-like protein IPR013027 FAD-dependent pyridine nucleotide-disulphide oxidoreductase	6.82077e+07	6.93049e+07	6.79355e+07	6.93196e+07	6.77989e+07	6.73369e+07	6.6906e+07	6.44162e+07	6.77102e+07	6.35095e+07	6.49043e+07	6.14954e+07	6.43542e+07	6.11793e+07	6.21722e+07	6.15778e+07	6.23842e+07	6.58884e+07	6.053e+07	6.27019e+07	6.52088e+07	6.3205e+07
Solyc03g082940.2.1	Importin subunit beta IPR011989 Armadillo-like helical	2.47551e+07	2.63826e+07	2.64483e+07	2.81441e+07	2.63203e+07	2.49583e+07	1.4605e+07	1.52608e+07	1.46225e+07	2.29747e+07	2.34595e+07	2.80802e+07	2.71385e+07	2.80465e+07	2.54976e+07	2.53928e+07	2.32765e+07	2.19322e+07	1.96764e+07	2.15461e+07	2.3147e+07	2.32871e+07
Solyc02g088260.2.1	Latex abundant protein 1	1.92825e+07	1.70235e+07	1.92948e+07	1.48789e+07	1.62492e+07	1.97913e+07	2.1631e+07	2.91855e+07	2.16883e+07	2.03663e+07	2.03207e+07	1.72227e+07	1.23298e+07	1.59231e+07	1.97994e+07	1.95344e+07	2.16997e+07	1.98953e+07	3.67158e+07	2.05589e+07	2.07446e+07	1.99425e+07
Solyc06g083790.2.1	Succinyl-CoA ligase IPR005809 Succinyl-CoA synthetase, beta subunit	3.46314e+07	3.60952e+07	3.59872e+07	3.72138e+07	3.41816e+07	3.47865e+07	3.62136e+07	3.49167e+07	3.54329e+07	3.63386e+07	3.56052e+07	3.96279e+07	4.03739e+07	3.93105e+07	3.92646e+07	3.76135e+07	3.77547e+07	3.82649e+07	3.62176e+07	3.76844e+07	3.61389e+07	3.58049e+07
Solyc12g095760.1.1	Diphosphate--fructose-6-phosphate 1-phosphotransferase IPR011183 Pyrophosphate-dependent phosphofructokinase PfpB	3.78209e+07	3.77932e+07	3.93368e+07	3.77653e+07	3.6223e+07	3.56308e+07	1.68243e+07	1.80386e+07	1.74538e+07	3.26123e+07	3.33922e+07	4.36439e+07	4.67731e+07	4.52468e+07	3.83013e+07	36528932	3.68971e+07	2.23982e+07	2.18555e+07	2.22434e+07	3.32776e+07	3.27268e+07
Solyc04g012120.2.1	14-3-3 protein beta_alpha-1 IPR000308 14-3-3 protein	5.87844e+07	5.78088e+07	5.91551e+07	5.81727e+07	5.28418e+07	5.40205e+07	4.71221e+07	4.66267e+07	4.65666e+07	5.35074e+07	5.30542e+07	6.99276e+07	6.65827e+07	6.98715e+07	4.76301e+07	5.07397e+07	4.91633e+07	4.38054e+07	4.47214e+07	4.37915e+07	5.20353e+07	5.45263e+07
Solyc09g007250.2.1	60S ribosomal protein L4_L1 IPR002136 Ribosomal protein L4_L1e	7.33098e+07	7.43484e+07	7.56276e+07	7.01818e+07	7.0722e+07	6.90569e+07	5.68282e+07	5.44063e+07	5.62528e+07	6.72574e+07	6.9261e+07	7.59551e+07	7.78569e+07	7.97566e+07	7.08722e+07	7.01079e+07	6.87098e+07	5.96477e+07	5.77563e+07	5.4807e+07	6.74086e+07	6.91099e+07
Solyc06g009530.2.1	Nodal modulator 3 IPR013784 Carbohydrate-binding-like fold	1.82744e+07	1.84275e+07	1.89183e+07	1.99379e+07	1.89798e+07	1.86587e+07	1.52008e+07	1.5026e+07	1.552e+07	1.78133e+07	1.73328e+07	1.8872e+07	1.94405e+07	1.952e+07	1.80497e+07	1.7588e+07	1.81001e+07	1.62879e+07	1.49144e+07	1.62399e+07	1.75729e+07	1.75732e+07
Solyc12g099100.1.1	Dihydrolipoyl dehydrogenase IPR006258 Dihydrolipoamide dehydrogenase	2.27628e+07	2.21309e+07	2.2458e+07	2.3436e+07	2.27408e+07	2.26086e+07	2.50192e+07	2.40095e+07	2.57131e+07	2.40682e+07	2.50487e+07	2.43709e+07	2.45806e+07	2.4887e+07	2.39948e+07	2.3565e+07	2.42106e+07	2.62106e+07	2.66294e+07	2.61869e+07	2.43536e+07	2.47633e+07
Solyc06g063140.2.1	26S protease regulatory subunit 7 IPR005937 26S proteasome subunit P45	3.35335e+07	3.34196e+07	3.31372e+07	3.43838e+07	3.28469e+07	3.34495e+07	2.98118e+07	2.9738e+07	3.09033e+07	3.28509e+07	3.3512e+07	3.54475e+07	3.63927e+07	3.53543e+07	3.50851e+07	3.42187e+07	3.45585e+07	3.48923e+07	3.2796e+07	3.32239e+07	3.34969e+07	3.28661e+07
Solyc07g008950.2.1	Methionyl-tRNA synthetase	1.6124e+07	1.69446e+07	1.70854e+07	1.87847e+07	1.74674e+07	1.74123e+07	1.23809e+07	1.26393e+07	1.27334e+07	1.59319e+07	1.63384e+07	1.71592e+07	1.71146e+07	1.73948e+07	1.67588e+07	1.68647e+07	1.62829e+07	1.63878e+07	1.41606e+07	1.53097e+07	1.61186e+07	1.61517e+07
Solyc04g082880.2.1	Diphosphate--fructose-6-phosphate 1-phosphotransferase IPR011183 Pyrophosphate-dependent phosphofructokinase PfpB	3.8764e+06	3.71267e+06	4.22723e+06	4.50159e+06	4.66347e+06	4.51827e+06	2.91086e+06	3.07707e+06	2.90033e+06	4.09436e+06	4.65978e+06	5.06997e+06	4.85333e+06	5.33933e+06	4.36895e+06	4.4646e+06	4.29927e+06	3.68621e+06	3.29617e+06	3.5512e+06	3.9815e+06	4.77263e+06
Solyc05g055090.2.1	Ubiquitin carboxyl-terminal hydrolase family protein expressed IPR001394 Peptidase C19, ubiquitin carboxyl-terminal hydrolase 2	6.35228e+06	6.56873e+06	6.68781e+06	7.45163e+06	6.93184e+06	6.43018e+06	4.90019e+06	4.94648e+06	4.87739e+06	6.42332e+06	6.5218e+06	7.8158e+06	7.92764e+06	8.06534e+06	6.76815e+06	6.80672e+06	6.318e+06	6.42093e+06	5.96508e+06	6.05781e+06	6.48193e+06	6.46319e+06
Solyc06g019170.2.1	Gamma-glutamyl phosphate reductase IPR005766 Delta l-pyrroline-5-carboxylate synthetase	2.24318e+07	2.32964e+07	2.43305e+07	3.36605e+07	3.30777e+07	3.15379e+07	2.50073e+07	2.63535e+07	2.68325e+07	3.13635e+07	3.28684e+07	2.70242e+07	2.80773e+07	2.67996e+07	3.67856e+07	3.8044e+07	3.5459e+07	4.09071e+07	3.79643e+07	3.93292e+07	3.30493e+07	3.11826e+07
Solyc03g111010.2.1	Glyceraldehyde-3-phosphate dehydrogenase IPR000173 Glyceraldehyde 3-phosphate dehydrogenase	4.74505e+07	4.78438e+07	4.39934e+07	5.40513e+07	5.42303e+07	5.35991e+07	8.50342e+07	8.17247e+07	83367637	6.25868e+07	6.37599e+07	4.59897e+07	4.84453e+07	4.7287e+07	6.53858e+07	6.20697e+07	6.28913e+07	8.72979e+07	7.95529e+07	8.64024e+07	6.26054e+07	6.37412e+07
Solyc03g122310.2.1	Aldehyde dehydrogenase 7b IPR015590 Aldehyde dehydrogenase	2.37551e+07	2.48094e+07	2.45846e+07	2.94726e+07	2.6837e+07	2.67039e+07	2.17705e+07	2.18492e+07	2.19779e+07	2.51398e+07	2.40178e+07	2.55948e+07	2.59193e+07	2.45088e+07	26341850	2.62251e+07	2.63071e+07	2.66251e+07	2.41604e+07	2.5349e+07	2.53175e+07	2.38401e+07
Solyc05g009470.2.1	Alpha-glucosidase IPR000322 Glycoside hydrolase, family 31	4.46143e+07	4.27315e+07	4.57722e+07	4.90868e+07	4.69517e+07	4.86381e+07	5.41475e+07	5.20618e+07	5.04917e+07	4.44022e+07	5.15921e+07	3.98877e+07	3.60734e+07	3.87867e+07	5.09529e+07	5.08061e+07	5.11987e+07	4.73976e+07	4.69943e+07	4.70663e+07	4.7098e+07	4.88964e+07
Solyc01g005560.2.1	Isocitrate dehydrogenase IPR004790 Isocitrate dehydrogenase NADP-dependent, eukaryotic	37728057	3.69134e+07	3.81913e+07	4.57414e+07	4.28603e+07	4.39518e+07	4.30096e+07	4.2531e+07	4.25528e+07	4.18252e+07	4.20139e+07	3.69764e+07	3.73807e+07	3.83235e+07	4.5937e+07	4.29086e+07	4.38819e+07	4.37363e+07	4.34355e+07	4.46929e+07	4.23142e+07	4.15248e+07
Solyc10g007480.2.1	Dtdp-glucose 4 6-dehydratase-binding domain	3.89969e+07	4.10043e+07	3.87076e+07	4.10731e+07	4.041e+07	3.91947e+07	2.91966e+07	2.92685e+07	2.96165e+07	3.52949e+07	3.51339e+07	4.2348e+07	4.47066e+07	4.04458e+07	3.30177e+07	3.35983e+07	3.28519e+07	2.88537e+07	2.69437e+07	2.99624e+07	3.55294e+07	3.48994e+07
Solyc11g028100.1.1	Elongation factor 1-gamma IPR001662 Translation elongation factor EF1B, gamma chain, conserved	7.04218e+07	7.74997e+07	8.0333e+07	7.88562e+07	7.22606e+07	7.14762e+07	4.07806e+07	4.22346e+07	3.97408e+07	62550640	6.40068e+07	8.12805e+07	8.3054e+07	8.21386e+07	6.90424e+07	6.70957e+07	6.60774e+07	4.93344e+07	4.51618e+07	4.6558e+07	6.44149e+07	6.21426e+07
Solyc02g090570.2.1	Transducin family protein IPR017986 WD40 repeat, region	9.73075e+06	1.04652e+07	1.13802e+07	1.15317e+07	1.10279e+07	1.0172e+07	7.02299e+06	6.94462e+06	7.39385e+06	9.56868e+06	9.20246e+06	1.07037e+07	1.08501e+07	1.09183e+07	1.02097e+07	1.04104e+07	9.62715e+06	8.74998e+06	7.99705e+06	8.8516e+06	9.72352e+06	9.04762e+06
Solyc03g123830.2.1	Phosphoglycerate dehydrogenase IPR015508 D-3-phosphogylcerate Dehydrogenase	2.74554e+07	2.71451e+07	2.78184e+07	2.39386e+07	2.30437e+07	2.3438e+07	7.07592e+06	7.57418e+06	7.36326e+06	1.79594e+07	1.83253e+07	2.55185e+07	2.52573e+07	2.56369e+07	2.00835e+07	1.94141e+07	2.02914e+07	7.0154e+06	7.09963e+06	6.73508e+06	1.79853e+07	1.82994e+07
Solyc07g005390.2.1	Aldehyde dehydrogenase IPR015590 Aldehyde dehydrogenase	2.58144e+07	2.50206e+07	2.54521e+07	2.3506e+07	2.27946e+07	2.26805e+07	1.42238e+07	14624740	1.42238e+07	2.11144e+07	2.13889e+07	2.42175e+07	2.44984e+07	2.47181e+07	2.35451e+07	2.32524e+07	2.34008e+07	1.66942e+07	1.56503e+07	1.56263e+07	2.15475e+07	2.09558e+07
Solyc07g049450.2.1	Thioredoxin_protein disulfide isomerase IPR005788 Disulphide isomerase	2.72824e+07	2.69257e+07	2.70242e+07	2.74431e+07	2.57519e+07	2.68362e+07	2.50797e+07	2.50336e+07	2.49257e+07	2.65863e+07	2.63844e+07	2.90476e+07	2.778e+07	2.7956e+07	2.76257e+07	2.72431e+07	2.8201e+07	2.36849e+07	2.21447e+07	2.40325e+07	2.62365e+07	2.67343e+07
Solyc07g063100.2.1	Proton pump interactor 1	1.80248e+07	1.74261e+07	1.97644e+07	2.22168e+07	2.23293e+07	2.1411e+07	1.63041e+07	1.66569e+07	1.66089e+07	1.97153e+07	2.05331e+07	1.9665e+07	1.96924e+07	2.03154e+07	2.23736e+07	2.26133e+07	2.24828e+07	2.19892e+07	2.09482e+07	2.11492e+07	2.04042e+07	1.98442e+07
Solyc07g063650.2.1	Ubiquitin carboxyl-terminal hydrolase IPR016652 Ubiquitinyl hydrolase	1.37689e+07	1.36912e+07	1.40926e+07	1.47654e+07	1.38256e+07	1.3943e+07	8.97264e+06	9.41911e+06	9.29702e+06	1.29328e+07	1.28282e+07	1.40831e+07	1.42329e+07	1.44131e+07	1.40479e+07	1.37372e+07	1.41245e+07	1.18506e+07	1.14918e+07	1.13013e+07	1.30298e+07	1.27312e+07
Solyc09g083080.2.1	Nucleolar protein 5 IPR002687 Pre-mRNA processing ribonucleoprotein, binding region	1.2481e+07	1.27483e+07	1.2623e+07	1.15665e+07	1.23829e+07	1.22432e+07	6.82991e+06	7.44151e+06	7.30007e+06	1.11597e+07	1.05623e+07	1.35357e+07	1.41383e+07	1.35847e+07	1.19012e+07	1.22289e+07	1.19021e+07	7.93954e+06	8.26863e+06	8.05605e+06	1.13312e+07	1.03907e+07
Solyc06g008940.2.1	Elongation factor Tu IPR004541 Translation elongation factor EFTu_EF1A, bacterial and organelle	483532	548618	548550	611347	601728	646239	875516	856197	892258	715107	699597	572281	624779	623552	714903	704515	771155	948222	937673	966720	639598	775106
Solyc08g080410.2.1	UBX domain-containing protein IPR001012 UBX	5.55036e+06	4.91851e+06	5.26911e+06	5.65556e+06	5.49941e+06	6.07639e+06	9.6693e+06	1.07676e+07	9.50172e+06	7.05866e+06	7.03775e+06	4.65383e+06	4.53817e+06	4.85519e+06	6.02967e+06	6.20062e+06	6.86449e+06	9.02343e+06	1.06216e+07	9.43815e+06	7.11707e+06	6.97933e+06
Solyc01g109350.2.1	WD-40 repeat-containing protein IPR013535 PUL	1.03316e+07	1.04795e+07	1.0683e+07	1.19887e+07	1.11913e+07	1.10233e+07	6.81966e+06	7.14684e+06	7.00349e+06	9.86926e+06	9.53958e+06	1.07039e+07	1.07289e+07	1.14515e+07	1.01466e+07	1.06094e+07	1.03981e+07	9.19388e+06	8.03694e+06	8.83116e+06	9.59162e+06	9.81722e+06
Solyc01g006280.2.1	Formate-tetrahydrofolate ligase IPR000559 Formate-tetrahydrofolate ligase, FTHFS	2.5521e+07	2.5018e+07	2.50141e+07	2.50201e+07	2.38975e+07	2.41458e+07	1.68032e+07	1.73901e+07	1.72779e+07	2.12975e+07	2.10346e+07	2.22189e+07	2.25935e+07	2.32522e+07	2.24481e+07	2.17565e+07	2.20446e+07	1.76569e+07	1.6783e+07	1.67711e+07	2.11448e+07	2.11874e+07
Solyc12g043000.1.1	Coatomer beta_apos subunit IPR016453 Coatomer, beta subunit	3.35628e+06	3.37685e+06	3.68463e+06	3.5758e+06	3.43025e+06	3.31416e+06	2.86382e+06	2.62553e+06	2.89045e+06	3.24283e+06	4.10383e+06	3.69008e+06	3.77069e+06	4154607	3.18562e+06	3.20297e+06	3.01228e+06	3.14383e+06	2.97182e+06	3.18629e+06	3.32948e+06	4.01718e+06
Solyc05g005020.2.1	R1 protein alpha-glucan water dikinase IPR002192 Pyruvate phosphate dikinase, PEP_pyruvate-binding	1.23339e+07	1.34741e+07	1.33085e+07	1.52061e+07	1.47145e+07	1.40299e+07	1.13108e+07	1.13624e+07	1.15105e+07	1.36904e+07	1.34662e+07	1.65027e+07	1.70239e+07	1.65356e+07	1.45627e+07	1.53345e+07	1.41137e+07	1.18216e+07	1.10123e+07	1.15541e+07	1.35662e+07	1.35904e+07
Solyc02g076720.2.1	Phosphoribosylformylglycinamidine synthase IPR010073 Phosphoribosylformylglycinamidine synthase, eukaryotes and proteobacteria	1.09511e+07	1.14141e+07	1.16891e+07	1.13421e+07	1.09102e+07	1.02232e+07	6.73413e+06	7.12907e+06	7.1307e+06	9.93484e+06	9.87241e+06	1.2026e+07	1.21896e+07	1.19933e+07	1.04469e+07	1.08209e+07	1.01141e+07	8.359e+06	7.69702e+06	8.15699e+06	9.89284e+06	9.91441e+06
Solyc04g072850.2.1	Alpha-L-arabinofuranosidase_beta-D-xylosidase IPR001764 Glycoside hydrolase, family 3, N-terminal	2.17361e+07	2.07749e+07	2.20371e+07	1.98202e+07	2.23732e+07	2.14591e+07	1.46933e+07	1.45855e+07	1.35216e+07	1.82708e+07	2.05068e+07	1.81648e+07	1.78616e+07	1.88483e+07	2.06869e+07	2.05477e+07	1.9919e+07	1.33246e+07	1.3363e+07	13267025	1.82885e+07	2.04891e+07
Solyc05g050600.2.1	Dynamin 2 IPR001401 Dynamin, GTPase region	1.68987e+07	1.78303e+07	1.78299e+07	1.91592e+07	1.85693e+07	1.86703e+07	1.2653e+07	1.26581e+07	1.29166e+07	1.71121e+07	1.69716e+07	1.84379e+07	1.87079e+07	1.93511e+07	1.73064e+07	17479477	1.71785e+07	1.60453e+07	1.47144e+07	1.51748e+07	1.67918e+07	1.72918e+07
Solyc04g076790.2.1	Serine hydroxymethyltransferase IPR001085 Serine hydroxymethyltransferase	1.64931e+07	1.66554e+07	1.67311e+07	1.48966e+07	1.46638e+07	1.45656e+07	1.6705e+07	1.58325e+07	1.6397e+07	1.61849e+07	1.70073e+07	2.32112e+07	2.37604e+07	2.34298e+07	1.51532e+07	1.53805e+07	1.47372e+07	1.48028e+07	1.44728e+07	1.40415e+07	1.66718e+07	1.65205e+07
Solyc07g065950.2.1	Enhancer of mRNA-decapping protein 4 IPR017986 WD40 repeat, region	7.97252e+06	8.59587e+06	8.76149e+06	8.93869e+06	8.53253e+06	8.31873e+06	4.36301e+06	4.60061e+06	4.55507e+06	7.17974e+06	7.30448e+06	8.63834e+06	8.81027e+06	8.88994e+06	7.67577e+06	7.81695e+06	7.49613e+06	5.64551e+06	5.2611e+06	5.56937e+06	7.38101e+06	7.10321e+06
Solyc09g066150.1.1	Cytochrome P450	5.45081e+06	5.74105e+06	5.93825e+06	9.42311e+06	1.00441e+07	9.28453e+06	3.02699e+07	30474086	3.1967e+07	2.43518e+07	2.35824e+07	7.42338e+06	7.86181e+06	7.84517e+06	1.19403e+07	1.39516e+07	1.29302e+07	7.01983e+07	5.9264e+07	6.86e+07	2.36444e+07	2.42898e+07
Solyc10g085020.1.1	Tubulin beta chain IPR002453 Beta tubulin	7.02028e+06	7.15531e+06	7.28923e+06	5.05839e+06	4.86168e+06	4.76898e+06	2.66352e+06	2.64708e+06	2.69412e+06	4.62308e+06	4.77727e+06	7.64873e+06	7.71596e+06	8.01486e+06	4.33962e+06	4.28179e+06	4.0235e+06	2.3511e+06	2.39646e+06	2.31953e+06	4.74387e+06	4.65648e+06
Solyc01g107130.2.1	Vacuolar sorting receptor IPR003137 Protease-associated PA	1.30332e+07	1.33033e+07	1.32174e+07	1.4575e+07	1.43252e+07	1.39425e+07	2.45628e+07	2.37037e+07	2.4126e+07	1.62353e+07	1.68809e+07	1.11532e+07	1.09365e+07	1.22609e+07	1.34187e+07	1.27833e+07	1.44938e+07	2.04436e+07	2.06128e+07	2.1465e+07	1.59263e+07	1.71899e+07
Solyc04g011350.2.1	2-oxoglutarate dehydrogenase E1 component IPR011603 2-oxoglutarate dehydrogenase, E1 component	1.34158e+07	1.31144e+07	1.41478e+07	1.4923e+07	1.40575e+07	1.38247e+07	9.59892e+06	1.00145e+07	9.80646e+06	1.31097e+07	1.39364e+07	1.34338e+07	1.35317e+07	1.39056e+07	1.53226e+07	1.49739e+07	1.49118e+07	1.28542e+07	1.17748e+07	1.25758e+07	1.33542e+07	1.36919e+07
Solyc10g080210.1.1	Polygalacturonase A IPR000743 Glycoside hydrolase, family 28	3.11239e+07	3.36172e+07	3.20897e+07	5.38991e+07	8.09709e+07	7.77618e+07	7.9726e+08	7.3205e+08	8.32537e+08	2.66361e+08	2.4234e+08	1.65417e+07	1.73926e+07	1.80986e+07	4.48103e+07	5.79685e+07	6.0557e+07	5.71196e+08	5.91597e+08	5.83288e+08	2.68506e+08	2.40195e+08
Solyc04g054480.2.1	C2 domain-containing protein-like IPR011989 Armadillo-like helical	1.17088e+07	1.30929e+07	1.37068e+07	7.88549e+06	7.91218e+06	7.21958e+06	3.23772e+06	3.38442e+06	3.31931e+06	8.04513e+06	8.08494e+06	1.5462e+07	1.51316e+07	1.54742e+07	6.40181e+06	6.68985e+06	6.04343e+06	3.77228e+06	3.91763e+06	4.06481e+06	8.12065e+06	8.00941e+06
Solyc03g112150.1.1	Elongation factor Tu IPR004541 Translation elongation factor EFTu_EF1A, bacterial and organelle	2.05233e+07	2.00939e+07	1.87255e+07	1.93892e+07	1.8549e+07	1.79352e+07	2.16517e+07	2.01725e+07	2.20862e+07	1.72496e+07	1.64581e+07	1.48771e+07	1.62349e+07	1.41221e+07	1.40425e+07	1.36418e+07	1.43316e+07	1.20156e+07	1.1817e+07	1.24327e+07	1.69283e+07	1.67794e+07
Solyc09g083410.2.1	Amidase hydantoinase_carbamoylase family protein expressed IPR010158 Amidase, hydantoinase_carbamoylase	2.11803e+07	2.02278e+07	1.98486e+07	2.04865e+07	2.0015e+07	1.97185e+07	2.04875e+07	2.02617e+07	2.01686e+07	1.99035e+07	1.98872e+07	1.97238e+07	2.03108e+07	2.0673e+07	1.90608e+07	1.83688e+07	1.98279e+07	1.84746e+07	1.70454e+07	1.75938e+07	1.86621e+07	2.11287e+07
Solyc03g005580.2.1	Legumin 11S-globulin IPR014710 RmlC-like jelly roll fold	4.96526e+07	4.18785e+07	7.1885e+07	8.48411e+06	8.60125e+06	5.29563e+06	4.01934e+06	4.57407e+06	4.2924e+06	1.39948e+07	1.3715e+07	6.57666e+06	7.3169e+06	1.03664e+07	5.57265e+06	5.79395e+06	5.80147e+06	2.7358e+06	3.27204e+06	3.05299e+06	1.3994e+07	1.37158e+07
Solyc12g014380.1.1	Glucose-6-phosphate isomerase 1	3.06056e+07	3.04475e+07	3.01909e+07	3.20581e+07	3.08815e+07	3.01408e+07	2.4395e+07	2.41003e+07	2.48044e+07	2.94541e+07	2.9546e+07	2.82996e+07	3.04093e+07	30269407	2.98053e+07	3.07862e+07	2.86424e+07	2.81814e+07	2.57596e+07	2.83599e+07	2.89608e+07	3.00393e+07
Solyc12g008570.1.1	Arginyl-tRNA synthetase IPR001278 Arginyl-tRNA synthetase, class Ic	2.03594e+07	2.19005e+07	2.24234e+07	2.31807e+07	2.13745e+07	2.10362e+07	1.18048e+07	1.22033e+07	1.18775e+07	1.86746e+07	1.85898e+07	2.09062e+07	2.16404e+07	2.12637e+07	2.08507e+07	2.04563e+07	2.05256e+07	1.60892e+07	1.48159e+07	1.58012e+07	1.86442e+07	1.86202e+07
Solyc07g006650.2.1	Xylose isomerase IPR013452 Xylose isomerase, bacterial type	4.94044e+07	4.92424e+07	4.91232e+07	5.34358e+07	5.04849e+07	5.19883e+07	7.08223e+07	6.62157e+07	6.91467e+07	5.50704e+07	5.30657e+07	3.46444e+07	3.63113e+07	3.58316e+07	4.85523e+07	4.8735e+07	5.10736e+07	6.34965e+07	6.00899e+07	6.35937e+07	5.31615e+07	5.49746e+07
Solyc10g085790.1.1	Atp-dependent RNA helicase IPR011545 DNA_RNA helicase, DEAD_DEAH box type, N-terminal	1.6832e+07	1.69427e+07	1.72544e+07	1.77507e+07	1.59893e+07	1.67986e+07	1.22482e+07	1.28883e+07	1.21189e+07	1.53933e+07	1.50193e+07	1.62712e+07	1.65081e+07	1.72145e+07	1.73555e+07	1.67893e+07	1.75611e+07	1.44054e+07	1.31877e+07	1.42179e+07	1.57844e+07	1.46281e+07
Solyc06g076360.2.1	Outer envelope membrane protein IPR005689 Chloroplast envelope protein translocase, IAP75	1.17442e+07	1.22834e+07	1.18069e+07	1.18626e+07	1.24105e+07	1.18879e+07	1.23061e+07	1.23086e+07	1.33245e+07	1.23074e+07	1.18109e+07	1.37502e+07	1.44206e+07	1.30561e+07	1.14208e+07	1.15057e+07	1.12322e+07	1.14259e+07	1.09033e+07	1.13765e+07	1.20387e+07	1.20796e+07
Solyc04g082630.2.1	Glyceraldehyde-3-phosphate dehydrogenase B IPR000173 Glyceraldehyde 3-phosphate dehydrogenase	6.75994e+07	6.85905e+07	6.47491e+07	5.27564e+07	4.87445e+07	4.99677e+07	2.99311e+07	3.01325e+07	2.83519e+07	4.66366e+07	4.59898e+07	6.90593e+07	7.03344e+07	6.25075e+07	4.35236e+07	4.16661e+07	4.38992e+07	2.67838e+07	2.67652e+07	2.76423e+07	4.77066e+07	4.49198e+07
Solyc02g093830.2.1	Glucose-6-phosphate 1-dehydrogenase IPR001282 Glucose-6-phosphate dehydrogenase	2.51365e+07	2.46095e+07	2.63978e+07	2.6029e+07	2.4493e+07	2.37994e+07	1.85318e+07	1.87548e+07	1.90681e+07	2.28404e+07	2.29064e+07	2.48593e+07	2.54398e+07	2.64018e+07	2.45241e+07	2.34917e+07	2.33572e+07	2.24271e+07	2.06757e+07	2.14451e+07	2.23915e+07	2.33553e+07
Solyc05g053810.2.1	Serine hydroxymethyltransferase IPR001085 Serine hydroxymethyltransferase	6.92493e+07	7.21195e+07	7.13015e+07	6.1601e+07	5.781e+07	5.94934e+07	3.48164e+07	3.56812e+07	3.59222e+07	5.48844e+07	5.47609e+07	7.99237e+07	8.02172e+07	8.18351e+07	5.41961e+07	5.36834e+07	5.43706e+07	3.72249e+07	3.67328e+07	3.63073e+07	5.51929e+07	5.44524e+07
Solyc08g015690.2.1	Late-embryogenesis abundant protein 2 IPR013990 Water Stress and Hypersensitive response	4.27445e+07	4.20923e+07	4.11612e+07	4.19095e+07	4.06338e+07	4.39305e+07	5.3706e+07	4.94658e+07	5.30468e+07	4.2887e+07	4.58106e+07	3.91978e+07	4.07791e+07	4.06105e+07	4.17774e+07	40619881	4.34014e+07	4.18829e+07	4.31745e+07	4.14279e+07	4.26779e+07	4.60197e+07
Solyc05g005460.2.1	Nucleoredoxin 2 IPR000866 Alkyl hydroperoxide reductase_ Thiol specific antioxidant_ Mal allergen	1.48733e+07	1.62068e+07	1.58354e+07	1.64563e+07	1.56349e+07	1.53294e+07	9.11292e+06	9.29688e+06	9.29087e+06	1.47111e+07	1.47524e+07	1.5428e+07	1.68255e+07	1.53062e+07	1.75518e+07	1.7115e+07	1.71848e+07	1.50703e+07	1.37725e+07	1.43858e+07	1.49452e+07	1.45183e+07
Solyc10g083570.1.1	Fructose-bisphosphate aldolase IPR000741 Fructose-bisphosphate aldolase, class-I	2.824e+07	2.92308e+07	2.83778e+07	2.84357e+07	2.94444e+07	2.76642e+07	2.54855e+07	2.53569e+07	2.60764e+07	2.75685e+07	2.56057e+07	3.18308e+07	3.52104e+07	2.95489e+07	2.51729e+07	2.63054e+07	2.52907e+07	2.57681e+07	2.58319e+07	2.57162e+07	27070036	2.61041e+07
Solyc09g025210.2.1	Legumin 11S-globulin IPR014710 RmlC-like jelly roll fold	6.65674e+07	5.19525e+07	1.0129e+08	1.16575e+07	1.16377e+07	7.97893e+06	5.66535e+06	6.32783e+06	6.24069e+06	1.86451e+07	1.90356e+07	7.20108e+06	7.5054e+06	1.12642e+07	6.78838e+06	6.93376e+06	6.62714e+06	3.55965e+06	4.24871e+06	4.00559e+06	1.85368e+07	1.91439e+07
Solyc12g098500.1.1	Adenosylhomocysteinase IPR000043 S-adenosyl-L-homocysteine hydrolase	2.12332e+06	2.13677e+06	2.17616e+06	2.9085e+06	2.79586e+06	2.69224e+06	1.97379e+06	2.07133e+06	2.03722e+06	3.31837e+06	3.16798e+06	4.04045e+06	3.83033e+06	3.58752e+06	2.69494e+06	2.60608e+06	2.64882e+06	5.21221e+06	4.53548e+06	4.79689e+06	3.42093e+06	3.06542e+06
Solyc01g100360.2.1	Dihydrolipoyl dehydrogenase IPR006258 Dihydrolipoamide dehydrogenase	2.4591e+07	2.44666e+07	2.43471e+07	2.66153e+07	2.50791e+07	2.64768e+07	3.54004e+07	3.26425e+07	3.53539e+07	2.96529e+07	2.93865e+07	3.41048e+07	3.47848e+07	3.52943e+07	2.50967e+07	2.55688e+07	2.5633e+07	2.57636e+07	2.53006e+07	2.58277e+07	2.87064e+07	3.0333e+07
Solyc02g065400.2.1	Oxygen-evolving enhancer protein 1 of photosystem II IPR002628 Photosystem II manganese-stabilizing protein PsbO	9.90347e+06	9.88769e+06	9.60519e+06	7.96751e+06	7.38534e+06	7.97939e+06	2.94213e+06	2.99817e+06	2.80346e+06	6.01201e+06	6.21129e+06	6.47841e+06	6.6666e+06	6.59522e+06	7.43362e+06	6.94448e+06	7.85273e+06	3.35331e+06	3.77529e+06	3.27863e+06	6.14461e+06	6.0787e+06
Solyc01g103010.2.1	Cullin-associated NEDD8-dissociated protein 2 IPR011989 Armadillo-like helical	2.37413e+07	2.38324e+07	2.23296e+07	2.1434e+07	2.2704e+07	2.01004e+07	1.80877e+07	1.7807e+07	1.85997e+07	2.31184e+07	21783454	2.77249e+07	2.80075e+07	2.66528e+07	2.49178e+07	2.48557e+07	2.22753e+07	2.38312e+07	2.27817e+07	2.35719e+07	2.30209e+07	2.1881e+07
Solyc11g065930.1.1	Xanthine dehydrogenase_oxidase IPR016208 Aldehyde oxidase_xanthine dehydrogenase	1.82774e+07	1.92438e+07	1.96071e+07	1.65191e+07	1.53996e+07	1.50799e+07	5.9502e+06	6.13807e+06	6.11269e+06	1.44421e+07	1.38058e+07	2.62954e+07	2.75883e+07	2.86966e+07	1.34225e+07	1.27876e+07	1.18103e+07	7.53574e+06	7.31039e+06	7.81222e+06	1.42206e+07	1.40273e+07
Solyc04g076060.2.1	14-3-3 protein beta_alpha-B IPR000308 14-3-3 protein	4.67259e+07	5.01953e+07	4.28184e+07	4.51106e+07	4.68342e+07	4.55812e+07	3.28727e+07	3.32807e+07	3.35978e+07	4.30607e+07	3.97578e+07	4.0585e+07	4.16561e+07	3.63682e+07	4.56466e+07	4.48217e+07	4.33066e+07	3.80476e+07	3.71493e+07	3.94218e+07	4.19567e+07	4.08619e+07
Solyc11g040390.1.1	Aspartokinase-homoserine dehydrogenase IPR011147 Bifunctional aspartokinase_homoserine dehydrogenase I	1.28418e+07	1.36323e+07	1.34471e+07	1.55766e+07	1.51012e+07	1.41457e+07	1.23244e+07	1.23756e+07	1.28639e+07	1.27683e+07	1.32998e+07	1.37981e+07	1.38272e+07	1.39686e+07	1.30162e+07	1.2939e+07	1.24128e+07	1.20226e+07	1.05914e+07	1.1479e+07	1.29533e+07	1.31149e+07
Solyc10g008950.2.1	Guanylate-binding protein 10 IPR015894 Guanylate-binding protein, N-terminal	1.01793e+07	1.05504e+07	1.05609e+07	1.05058e+07	1.05844e+07	9.9451e+06	5.34261e+06	5.63003e+06	5.35461e+06	8.95719e+06	8.56282e+06	1.00293e+07	1.00786e+07	1.00721e+07	1.01997e+07	1.04092e+07	9.71383e+06	7.38594e+06	6.79934e+06	7.25999e+06	8.84362e+06	8.67639e+06
Solyc11g069700.1.1	Elongation factor 1-alpha IPR004539 Translation elongation factor EF1A, eukaryotic and archaeal	1.93874e+06	2.20524e+06	2.09708e+06	2.12814e+06	2.48275e+06	2.29761e+06	1.21873e+06	1.27443e+06	1.26368e+06	1.90086e+06	1.94659e+06	2.51431e+06	2.79036e+06	2.90011e+06	1.45848e+06	1.59456e+06	1.50729e+06	1.21318e+06	1.16534e+06	1.24976e+06	1818595	2.02885e+06
Solyc10g086760.1.1	Tubulin beta chain IPR002453 Beta tubulin	717305	666752	763908	421694	341243	364257	171104	201777	244713	433775	494864	1.04268e+06	842769	935953	383832	344691	309719	179617	226153	185446	478425	450214
Solyc07g047800.2.1	Short-chain dehydrogenase_reductase family protein IPR002347 Glucose_ribitol dehydrogenase	9.56361e+06	9.66998e+06	1.01115e+07	2.0534e+07	2.05452e+07	2.08993e+07	4.20647e+07	4.08041e+07	4.336e+07	2.77576e+07	2.76113e+07	8.28336e+06	8.3484e+06	8.82874e+06	2.17263e+07	2.32228e+07	2.31145e+07	5.40979e+07	4.64948e+07	5.31391e+07	2.72697e+07	2.80992e+07
Solyc06g072300.2.1	ARGONAUTE 1 IPR003165 Stem cell self-renewal protein Piwi	6.49167e+06	6.85314e+06	7.33235e+06	7.31589e+06	6.49573e+06	6.73188e+06	3.01174e+06	3.23419e+06	3.24252e+06	5.89321e+06	6.00408e+06	7.81259e+06	7.72541e+06	7.89719e+06	6.64534e+06	6.90744e+06	6.43403e+06	4.59827e+06	4.34546e+06	4.71131e+06	6.04633e+06	5.85096e+06
Solyc01g095970.2.1	Dynamin 2 IPR001401 Dynamin, GTPase region	2.94381e+06	2.97972e+06	3.04983e+06	2.88814e+06	3.02247e+06	2.99234e+06	2.15997e+06	2.10498e+06	2.1464e+06	2.674e+06	2.62234e+06	3.20178e+06	3.27641e+06	3.1817e+06	2.62577e+06	2.79239e+06	2.64303e+06	2.31981e+06	2.32474e+06	2.35619e+06	2.78053e+06	2.51581e+06
Solyc06g071790.2.1	Elongation factor Tu IPR004541 Translation elongation factor EFTu_EF1A, bacterial and organelle	7.04952e+06	7.23775e+06	5.74331e+06	6.029e+06	5.95707e+06	5.60816e+06	7.4822e+06	6.92699e+06	7.60321e+06	5.31205e+06	4.97624e+06	5.12748e+06	5.73349e+06	4.67597e+06	3.79689e+06	4.31869e+06	3.75468e+06	3.47441e+06	3.63677e+06	3.82673e+06	5.26074e+06	5.02754e+06
Solyc09g074320.2.1	Serine_threonine-protein phosphatase IPR012391 Serine_threonine protein phosphatase, BSU1	9.47149e+06	9.98715e+06	1.04631e+07	1.06999e+07	1.08151e+07	9.75312e+06	5.83168e+06	6.42652e+06	6.4208e+06	9.03991e+06	8.96727e+06	8.74945e+06	9.52052e+06	9.24229e+06	1.00387e+07	1.04033e+07	1.01692e+07	7.7732e+06	7.51843e+06	7.91527e+06	9.06322e+06	8.94396e+06
Solyc09g007900.2.1	Phenylalanine ammonia-lyase IPR005922 Phenylalanine ammonia-lyase	5.51386e+06	5.95032e+06	6.07258e+06	2.50743e+07	2.41826e+07	2.40258e+07	5.56045e+06	6.22601e+06	5.60424e+06	1.27964e+07	1.22127e+07	4.99593e+06	5.42641e+06	5.4944e+06	2.39533e+07	2.42278e+07	2.37665e+07	9.32987e+06	8.69353e+06	8.80566e+06	1.25017e+07	1.25074e+07
Solyc03g123730.2.1	26S protease regulatory subunit 7 IPR005937 26S proteasome subunit P45	314536	379554	351859	389385	394836	362574	466179	418357	464083	393731	365853	365455	358149	310662	271806	354629	320782	455315	425575	449155	375405	384179
Solyc01g087260.2.1	Carotenoid cleavage dioxygenase 1B	1.66257e+07	1.65163e+07	1.63783e+07	1.93188e+07	1.84632e+07	1.82243e+07	1.82024e+07	1.70503e+07	1.85755e+07	1.5938e+07	1.67924e+07	1.3276e+07	1.43578e+07	1.46793e+07	1.53903e+07	1.52473e+07	1.5284e+07	16548886	1.50725e+07	1.60677e+07	1.64802e+07	1.62502e+07
Solyc08g074290.2.1	BRI1-KD interacting protein 129 (Fragment)	25392806	2.54393e+07	2.73177e+07	2.91133e+07	2.96074e+07	2.75665e+07	2.42011e+07	2.42249e+07	2.44608e+07	2.60793e+07	2.65177e+07	2.32862e+07	2.38316e+07	2.37937e+07	2.62922e+07	2.58338e+07	2.57619e+07	2.5958e+07	2.68165e+07	2.61396e+07	2.64161e+07	2.6181e+07
Solyc11g068830.1.1	Orotidine 5_apos-phosphate decarboxylase (Orotate phosphoribosyltransferase) IPR001754 Orotidine 5-phosphate decarboxylase, core	9.13161e+06	9.10384e+06	9.22558e+06	8.91159e+06	8.9825e+06	8.85893e+06	6.66293e+06	6.86696e+06	6.73799e+06	8.7526e+06	8.57064e+06	1.13798e+07	1.12401e+07	1.09217e+07	9.47241e+06	9.48861e+06	9.36459e+06	7.55865e+06	7.24798e+06	7.16075e+06	8.94157e+06	8.38168e+06
Solyc05g056230.2.1	Calreticulin 2 calcium-binding protein IPR009169 Calreticulin	3.4739e+07	3.54525e+07	34828687	3.71234e+07	3.36876e+07	3.49998e+07	2.97586e+07	2.81844e+07	2.87434e+07	3.15008e+07	3.17524e+07	3.23509e+07	3.36237e+07	3.38319e+07	3.57098e+07	3.36289e+07	3.47975e+07	2.61728e+07	2.63682e+07	2.64933e+07	3.1836e+07	3.14172e+07
Solyc01g090190.2.1	Nuclear RNA binding protein IPR006861 Hyaluronan_mRNA binding protein	2.93586e+07	2.86467e+07	2.8296e+07	2.42583e+07	2.4261e+07	2.81942e+07	3.14438e+07	3.42877e+07	2.94524e+07	2.80198e+07	2.57369e+07	2.59989e+07	2.40664e+07	2.58801e+07	2.65381e+07	2.70357e+07	2.91525e+07	2.46017e+07	3.04694e+07	2.53461e+07	2.73941e+07	2.63626e+07
Solyc02g020980.2.1	4-alpha-glucanotransferase IPR003385 Glycoside hydrolase, family 77	7.28722e+06	7.69689e+06	8.13428e+06	8.46298e+06	7.93588e+06	7.49731e+06	4.24722e+06	4.65026e+06	4.55052e+06	6.93811e+06	7.05726e+06	7.29157e+06	7.62499e+06	7.77103e+06	7.68278e+06	8.02028e+06	7.49009e+06	6.08568e+06	5.78321e+06	5.68042e+06	6.6866e+06	7.30877e+06
Solyc04g073990.2.1	Annexin IPR009118 Annexin, type plant	7.47192e+07	7.42938e+07	7.55635e+07	7.36008e+07	7.05897e+07	7.20458e+07	5.47124e+07	5.09045e+07	5.47848e+07	6.67568e+07	6.92449e+07	7.09263e+07	7.26915e+07	7.37801e+07	7.12217e+07	7.0443e+07	7.24524e+07	5.62947e+07	53798657	5.46459e+07	6.55996e+07	7.04022e+07
Solyc08g074550.2.1	Threonyl-tRNA synthetase IPR002320 Threonyl-tRNA synthetase, class IIa	1.3209e+07	1.39497e+07	1.40578e+07	1.48387e+07	1.4866e+07	1.33884e+07	7.88871e+06	8.52001e+06	8.48409e+06	1.24813e+07	1.24978e+07	1.34759e+07	1.39575e+07	1.36474e+07	1.40949e+07	1.42609e+07	1.38023e+07	1.13178e+07	1.04351e+07	1.1134e+07	1.2484e+07	1.24951e+07
Solyc03g025730.2.1	Tubulin beta chain IPR002453 Beta tubulin	1.306e+07	1.29383e+07	1.27412e+07	9.11844e+06	9.70695e+06	9.39062e+06	6.30106e+06	5.96098e+06	6.39341e+06	8.97513e+06	9.3973e+06	1.29995e+07	1.26644e+07	1.32451e+07	8.0332e+06	8.10409e+06	8.06728e+06	5.23699e+06	5.16706e+06	5441862	9.35004e+06	9.0224e+06
Solyc04g011400.2.1	UDP-glucose 4-epimerase-binding domain	2.46758e+07	2.25666e+07	2.18134e+07	2.03056e+07	2.00717e+07	1.98914e+07	1.80422e+07	1.73773e+07	1.83723e+07	2.03341e+07	2.05803e+07	2.67635e+07	2.71765e+07	2.60882e+07	2.04581e+07	2.03589e+07	1.99857e+07	1.73749e+07	1.64908e+07	1.72275e+07	2.0549e+07	2.03655e+07
Solyc08g014130.2.1	2-isopropylmalate synthase 1 IPR005671 Bacterial 2-isopropylmalate synthase	7.02098e+06	7.05015e+06	7.00413e+06	1.0963e+07	1.05477e+07	1.02472e+07	1.6492e+07	1.64456e+07	1.62723e+07	1.12522e+07	1.15888e+07	6.69197e+06	6.56976e+06	6.77689e+06	9.67527e+06	9.91276e+06	9.71326e+06	1.68776e+07	1.53956e+07	1.53091e+07	1.11858e+07	1.16553e+07
Solyc01g080640.2.1	Multidrug resistance protein ABC transporter family IPR001140 ABC transporter, transmembrane region	6.87531e+06	7.59821e+06	7.79901e+06	9.40374e+06	9.36407e+06	8.62955e+06	7.31616e+06	7.46596e+06	7.89933e+06	8.64569e+06	8.95513e+06	7.06476e+06	7.16586e+06	7.16036e+06	8.52063e+06	8.77396e+06	8.09618e+06	1.1845e+07	1.03502e+07	1.17142e+07	8.76268e+06	8.83814e+06
Solyc01g102410.2.1	Glutaminyl-tRNA synthetase IPR004526 Glutamyl-tRNA synthetase, class Ic, archaeal_eukaryotic cytosolic	1.92136e+07	2.06412e+07	2.02038e+07	2.15162e+07	2.06828e+07	1.93184e+07	9.75241e+06	1.02664e+07	1.03824e+07	1.7275e+07	1.71478e+07	2.05382e+07	2.18386e+07	2.04832e+07	1.85443e+07	1.96604e+07	1.82728e+07	1.44823e+07	1.33826e+07	1.43874e+07	1.73726e+07	1.70502e+07
Solyc07g018360.2.1	Elongation factor Ts IPR014039 Translation elongation factor EFTs_EF1B, dimerisation	1.36322e+07	1.41408e+07	1.38186e+07	1.41689e+07	1.32103e+07	1.29961e+07	9.08124e+06	9.07706e+06	9.54618e+06	1.03652e+07	1.04335e+07	1.1706e+07	1.2242e+07	1.17614e+07	9.53472e+06	9.42366e+06	9.18147e+06	5.19401e+06	5.2213e+06	5.44937e+06	1.03247e+07	1.04741e+07
Solyc05g056250.2.1	Asparaginyl-tRNA synthetase IPR004523 Aspartyl-tRNA synthetase, class IIb, archea_euk type	2.37307e+07	2.37499e+07	2.44093e+07	2.5949e+07	2.47582e+07	2.40569e+07	1.60101e+07	1.6956e+07	1.58862e+07	2.13143e+07	2.15478e+07	2.17281e+07	2.28121e+07	2.25301e+07	2.33879e+07	2.29613e+07	2.27151e+07	1.97367e+07	1.81573e+07	1.80247e+07	2.09445e+07	2.19176e+07
Solyc00g011890.2.1	Galactokinase like protein IPR012369 Galactokinase, glycosyltransferase	8.49966e+06	8.42975e+06	9.02086e+06	1.15681e+07	1.16643e+07	1.08032e+07	8.03721e+06	8.14287e+06	8.48725e+06	1.00784e+07	9.97063e+06	8.05882e+06	7.96334e+06	8.30711e+06	1.07494e+07	1.12171e+07	1.04957e+07	1.26369e+07	1.14281e+07	1.22975e+07	1.01514e+07	9.89761e+06
Solyc10g007600.2.1	L-lactate dehydrogenase IPR012133 Alpha-hydroxy acid dehydrogenase, FMN-dependent	6.72839e+07	6.71681e+07	6.59845e+07	8.95856e+07	8.53812e+07	8.63998e+07	1.80998e+07	1.83412e+07	1.90007e+07	5.12916e+07	4.87588e+07	3.85616e+07	3.97857e+07	4.25439e+07	8.30427e+07	8.37586e+07	8.31474e+07	1.86001e+07	1.57253e+07	1.88886e+07	5.06451e+07	4.94052e+07
Solyc11g069400.1.1	Protein disulfide isomerase L-2 IPR005792 Protein disulphide isomerase	3.57311e+07	3.43756e+07	3.31866e+07	34119828	3.09995e+07	3.27415e+07	3.33316e+07	3.13886e+07	3.23318e+07	3.01255e+07	3.05158e+07	2.92407e+07	3.07564e+07	3.06164e+07	3.04903e+07	2.92902e+07	3.16032e+07	25082215	2.53728e+07	2.55467e+07	3.06137e+07	3.00276e+07
Solyc09g065550.2.1	Kinase interacting family protein IPR011684 KIP1-like	6.32584e+06	7.12055e+06	7.489e+06	7.59766e+06	7.31608e+06	7.05532e+06	4.31527e+06	4.47475e+06	4.50884e+06	6.46086e+06	6.18906e+06	7.03505e+06	6.97649e+06	7.0921e+06	6.95684e+06	6.96273e+06	6.55374e+06	5.91658e+06	5.49898e+06	5.6684e+06	6.45238e+06	6.19753e+06
Solyc04g049450.2.1	Protein disulfide isomerase L-2 IPR005792 Protein disulphide isomerase	2.29445e+07	2.29117e+07	2.22975e+07	2.08192e+07	1.94724e+07	2.0431e+07	2.07568e+07	1.98326e+07	2.11238e+07	2.00254e+07	2.04169e+07	2.31606e+07	2.30008e+07	2.34298e+07	2.05511e+07	1.97193e+07	2.10782e+07	1.73947e+07	1.72867e+07	1.75675e+07	2.05139e+07	1.99284e+07
Solyc10g083970.1.1	S-adenosylmethionine synthase IPR002133 S-adenosylmethionine synthetase	6.27202e+06	5.73736e+06	6.20269e+06	7.85185e+06	8.1219e+06	7.77918e+06	3.85782e+06	3.67569e+06	3.59141e+06	6.19889e+06	6.54687e+06	9.56955e+06	9.61902e+06	9.82601e+06	7.79498e+06	7.60796e+06	7.95658e+06	3.7654e+06	3.69794e+06	3.70162e+06	6.39066e+06	6.35509e+06
Solyc05g009600.2.1	Phosphatase 2A regulatory A subunit IPR011989 Armadillo-like helical	1.96696e+07	2.04781e+07	2.06134e+07	2.05273e+07	1.99596e+07	1.91384e+07	9.84255e+06	1.00019e+07	1.01485e+07	1.69421e+07	1.64873e+07	1.88472e+07	1.99934e+07	1.89306e+07	1.8086e+07	1.85562e+07	1.72508e+07	1.48952e+07	1.32834e+07	1.40127e+07	1.6722e+07	1.67074e+07
Solyc04g005160.1.1	6-phosphogluconate dehydrogenase decarboxylating IPR006113 6-phosphogluconate dehydrogenase, decarboxylating	1.5497e+07	1.51316e+07	1.70715e+07	1.73794e+07	1.63702e+07	1.67931e+07	1.38474e+07	1.39574e+07	1.38258e+07	1.59885e+07	1.85355e+07	1.80742e+07	1.86744e+07	1.8009e+07	1.7588e+07	1.72875e+07	1.74753e+07	1.79144e+07	1.68429e+07	1.72255e+07	1.65505e+07	1.79735e+07
Solyc02g091560.2.1	Serine hydroxymethyltransferase IPR001085 Serine hydroxymethyltransferase	4.50783e+07	4.37976e+07	4.44737e+07	3.40515e+07	3.22162e+07	3.1196e+07	1.29619e+07	1.27819e+07	1.36254e+07	2.73704e+07	2.91683e+07	4.02345e+07	4.05904e+07	4.03652e+07	2.77101e+07	2.67458e+07	2.82366e+07	1.23301e+07	1.26282e+07	1.21172e+07	2.83398e+07	2.8199e+07
Solyc01g086750.2.1	Protein TIF31 homolog IPR011990 Tetratricopeptide-like helical	9.77111e+06	1.06497e+07	1.03017e+07	1.22951e+07	1.16805e+07	1.14871e+07	5.86661e+06	6.02937e+06	5.88027e+06	1.00913e+07	9.80003e+06	1.11806e+07	1.1645e+07	1.11498e+07	1.18567e+07	1.22981e+07	1.13902e+07	9.1652e+06	8.32055e+06	9.04001e+06	1.01712e+07	9.72023e+06
Solyc02g069260.2.1	ARGONAUTE 1 IPR003165 Stem cell self-renewal protein Piwi	1.7328e+07	1.92967e+07	2.02649e+07	2.01852e+07	1.86723e+07	1.86171e+07	9.01225e+06	9.11502e+06	9.03321e+06	1.62982e+07	1.68449e+07	2.0603e+07	2.1248e+07	2.18395e+07	1.82756e+07	1.79107e+07	1.77977e+07	1.4504e+07	1.38427e+07	1.41958e+07	1.66452e+07	1.64979e+07
Solyc04g071610.2.1	Water-stress inducible protein 3 (Fragment) IPR003496 ABA_WDS induced protein	1074043154	9.1774e+08	8.7384e+08	8.24806e+08	9.29514e+08	930830301	1186235038	1671465497	1245518911	1058355168	1022317776	8.74201e+08	9.25991e+08	7.38749e+08	1170542926	1167183920	1283818743	9.32612e+08	1691619991	1016480879	1040971795	1039701149
Solyc10g086010.1.1	60S ribosomal protein L4_L1 IPR002136 Ribosomal protein L4_L1e	1.54421e+07	1.51995e+07	1.66283e+07	1.56759e+07	1.44944e+07	1.60021e+07	1.3355e+07	1.2459e+07	1.34291e+07	1.5044e+07	1.49176e+07	1.6616e+07	1.7055e+07	1.7272e+07	1.53916e+07	1.50798e+07	1.47562e+07	1.28034e+07	1.25013e+07	1.28059e+07	1.49267e+07	1.5035e+07
Solyc08g076220.2.1	Phosphoribulokinase_uridine kinase IPR006083 Phosphoribulokinase_uridine kinase	3.02882e+07	2.7648e+07	2.84774e+07	2.35901e+07	2.18236e+07	2.36381e+07	1.69548e+07	16500978	17172860	2.08645e+07	2.13823e+07	2.33654e+07	2.3477e+07	2.3313e+07	1.97988e+07	1.94839e+07	2.0667e+07	1.30519e+07	1.53773e+07	1.37e+07	2.11688e+07	2.10779e+07
Solyc01g010750.2.1	Stress responsive protein IPR008997 Ricin B-related lectin	2.03078e+07	1.87966e+07	2.02942e+07	1.8493e+07	1.95269e+07	1.98713e+07	2.91118e+07	2.9409e+07	2.8805e+07	2.3174e+07	2.5485e+07	2.1282e+07	2.06642e+07	2.20556e+07	2.13955e+07	2.1008e+07	2.22791e+07	2.4449e+07	2.79532e+07	2.55775e+07	2.29181e+07	2.57409e+07
Solyc12g096760.1.1	Alcohol dehydrogenase zinc-containing IPR002085 Alcohol dehydrogenase superfamily, zinc-containing	3.80446e+07	4.02018e+07	4.01857e+07	4.13889e+07	4.35257e+07	3.97598e+07	2.61896e+07	2.50311e+07	2.62156e+07	3.52815e+07	4.62336e+07	3.42387e+07	3.6062e+07	3.5407e+07	3.75758e+07	4.12593e+07	3.81719e+07	2.86043e+07	2.63045e+07	2.80821e+07	3.58245e+07	4.56905e+07
Solyc03g119090.2.1	WD repeat-containing protein 1 IPR017986 WD40 repeat, region	2.81979e+07	3.01906e+07	2.95508e+07	2.81636e+07	2.54152e+07	2.52345e+07	1.63646e+07	1.7149e+07	1.67917e+07	2.53238e+07	2.40622e+07	3.06106e+07	3.12172e+07	2.97143e+07	2.65456e+07	2.64451e+07	2.47583e+07	2.17872e+07	1.95665e+07	2.09759e+07	2.52184e+07	2.41676e+07
Solyc09g091750.2.1	26S proteasome regulatory subunit IPR016642 26S proteasome regulatory complex, non-ATPase subcomplex, Rpn2_Psmd1 subunit	1.28213e+07	1.38836e+07	1.43455e+07	1.57233e+07	1.51641e+07	1.42326e+07	8.41541e+06	9.00016e+06	8.81713e+06	1.3318e+07	1.35097e+07	1.49994e+07	1.49362e+07	1.47392e+07	1.42101e+07	1.46248e+07	1.35403e+07	1.26993e+07	1.1698e+07	1.26389e+07	1.30084e+07	1.38193e+07
Solyc12g099660.1.1	Glucosidase 2 subunit beta IPR012913 Glucosidase II beta subunit-like	1.6304e+07	1.65709e+07	1.46985e+07	1.57673e+07	1.55705e+07	1.67536e+07	2.25318e+07	2.22035e+07	2.32284e+07	1.79213e+07	1.63999e+07	1.48521e+07	1.65449e+07	1.44868e+07	1.5187e+07	1.54676e+07	1.67657e+07	1.66992e+07	1.91243e+07	1.83394e+07	1.76503e+07	1.66708e+07
Solyc04g080240.2.1	PERQ amino acid-rich with GYF domain-containing protein 2 IPR003169 GYF	3.25022e+06	3.362e+06	3.3853e+06	4.14042e+06	4.2888e+06	4.15662e+06	4.84404e+06	4.71367e+06	5.05525e+06	4.56258e+06	4.21681e+06	3.32065e+06	3.35166e+06	3.63848e+06	4.18627e+06	4.71596e+06	4.36679e+06	5.10449e+06	5.3872e+06	5.0155e+06	4.48011e+06	4.29929e+06
Solyc08g068210.2.1	AP-1 complex subunit beta-1 IPR016342 Adaptor protein complex, beta subunit	8.15644e+06	8.62832e+06	9.32729e+06	9.26839e+06	8.62376e+06	8.65877e+06	4.81456e+06	4.98363e+06	5.02971e+06	7.59052e+06	7.80581e+06	9.91967e+06	1.01671e+07	1.00598e+07	8.24184e+06	8.2855e+06	8.07639e+06	6.49692e+06	6.20529e+06	6.27437e+06	7.67089e+06	7.72544e+06
Solyc09g008610.2.1	KIAA0090 homolog IPR011678 Protein of unknown function DUF1620	1.04253e+07	1.18222e+07	1.20586e+07	1.29948e+07	1.24806e+07	1.17556e+07	6.61901e+06	6.94059e+06	7.03521e+06	1.05555e+07	1.04865e+07	1.22049e+07	1.20618e+07	1.23891e+07	1.17476e+07	1.19222e+07	1.0598e+07	9.79107e+06	8.97175e+06	9.43859e+06	1.06392e+07	1.04027e+07
Solyc11g012770.1.1	Sister chromatid cohesion protein PDS5 homolog B IPR016024 Armadillo-type fold	7.33231e+06	7.33166e+06	7.42262e+06	8.12806e+06	8.12251e+06	7.7549e+06	7.40769e+06	6.87906e+06	7.29313e+06	7.75912e+06	7.39626e+06	7.126e+06	7.40821e+06	7.12735e+06	7.88008e+06	8.21579e+06	8.06343e+06	7.76063e+06	7.55523e+06	8.04005e+06	7.83596e+06	7.31942e+06
Solyc07g056140.2.1	Glucose-1-phosphate adenylyltransferase IPR011831 Glucose-1-phosphate adenylyltransferase	1.70433e+07	1.81594e+07	1.81374e+07	1.60441e+07	1.44104e+07	1.43258e+07	6.57669e+06	6.84725e+06	6.75728e+06	1.62691e+07	1.6209e+07	3.68154e+07	3.52226e+07	3.56469e+07	1.54373e+07	1.49011e+07	1.44928e+07	9.66469e+06	9.57165e+06	9.63834e+06	1.67526e+07	1.57255e+07
Solyc01g079680.2.1	Ran GTPase activating protein (Fragment) IPR003590 Leucine-rich repeat, ribonuclease inhibitor subtype	1.35887e+07	1.35076e+07	1.35251e+07	1.51329e+07	1.40722e+07	1.44012e+07	1.26558e+07	1.24491e+07	1.25682e+07	1.38729e+07	1.35476e+07	1.37927e+07	1.42001e+07	1.37209e+07	1.48061e+07	1.52121e+07	1.53501e+07	1.2899e+07	1.20842e+07	1.28624e+07	1.36536e+07	1.37669e+07
Solyc05g005490.2.1	Carbonic anhydrase IPR015892 Carbonic anhydrase, prokaryotic-like, conserved site	1.91437e+07	1.88626e+07	1.8633e+07	2.84326e+07	2.97093e+07	3.13951e+07	6.44628e+07	6.09371e+07	6.43939e+07	3.54909e+07	3.90751e+07	1.33554e+07	1.38838e+07	1.36681e+07	3.12174e+07	3.25249e+07	3.41473e+07	6.06533e+07	5.92266e+07	5.9961e+07	3.72326e+07	3.73334e+07
Solyc09g008840.2.1	Pyruvate kinase IPR001697 Pyruvate kinase	1.00987e+07	1.01108e+07	1.03815e+07	9.70249e+06	1.00964e+07	9.09843e+06	3.76961e+06	4.0353e+06	3.98621e+06	7.52311e+06	7.32553e+06	8.79462e+06	8.76336e+06	8.81289e+06	7.96486e+06	8.82658e+06	7.54037e+06	4.94498e+06	4.69243e+06	4.98868e+06	7.45588e+06	7.39276e+06
Solyc09g011030.2.1	Hsp70 nucleotide exchange factor fes1 IPR011989 Armadillo-like helical	9.71753e+06	9.8901e+06	9.31531e+06	1.11575e+07	1.15214e+07	1.23473e+07	3.23112e+07	3.09884e+07	3.20323e+07	1.72035e+07	1.72125e+07	7.90708e+06	8.19311e+06	8.02165e+06	1.1444e+07	1.17711e+07	1.21929e+07	2.82039e+07	2.87068e+07	2.8311e+07	1.686e+07	1.7556e+07
Solyc02g080630.2.1	Lactoylglutathione lyase IPR004361 Glyoxalase I	9.39137e+07	9.07855e+07	9.39843e+07	9.74334e+07	1.01076e+08	1.01533e+08	1.42527e+08	1.25182e+08	1.32784e+08	1.10888e+08	1.12335e+08	9.91903e+07	1.03003e+08	1.0514e+08	1.07236e+08	1.08058e+08	111783269	1.17851e+08	1.13066e+08	1.20582e+08	1.10029e+08	1.13194e+08
Solyc01g111710.2.1	26S proteasome non-ATPase regulatory subunit 3 IPR013143 PCI_PINT associated module	2.76396e+07	3.33652e+07	3.11982e+07	3.40813e+07	5.41796e+07	2.93486e+07	1.58147e+07	1.61991e+07	1.61391e+07	2.68918e+07	2.67939e+07	3.03637e+07	3.29308e+07	3.20533e+07	2.94029e+07	4.32664e+07	2.71205e+07	2.50833e+07	2.21394e+07	2.38819e+07	2.65428e+07	2.71429e+07
Solyc06g062800.2.1	ATP-dependent RNA helicase eIF4A IPR011545 DNA_RNA helicase, DEAD_DEAH box type, N-terminal	165007	164358	175527	174410	151866	139154	136849	142518	131978	160329	146375	144173	140374	184489	182239	199693	184672	164295	157620	147521	153445	153259
Solyc10g051340.1.1	Adenylyl cyclase-associated protein IPR001837 Adenylate cyclase-associated CAP	2.0975e+07	1.85588e+07	1.87416e+07	1.75106e+07	1.76587e+07	1.69413e+07	1.51e+07	1.47238e+07	1.53702e+07	1.76782e+07	1.80857e+07	1.9833e+07	2.01452e+07	1.95399e+07	1.89029e+07	1.76507e+07	1.88378e+07	1.60051e+07	1.57103e+07	1.564e+07	1.8212e+07	1.75518e+07
Solyc04g010220.2.1	Unknown Protein	7.74974e+06	7.71599e+06	8.03756e+06	8.78136e+06	8.32402e+06	8.33134e+06	5.88077e+06	6.06712e+06	6.18727e+06	7.94763e+06	8.36808e+06	9.49724e+06	9.24319e+06	9.60277e+06	8.60437e+06	8.72046e+06	8.49005e+06	7.67374e+06	7.21508e+06	7.81444e+06	8.19578e+06	8.11994e+06
Solyc11g062270.1.1	Signal recognition particle protein (SRP72) IPR013699 Signal recognition particle, SRP72 subunit, RNA-binding	1.03248e+07	1.04641e+07	1.09023e+07	1.03966e+07	1.06535e+07	1.04344e+07	9.0747e+06	8.84097e+06	8.96006e+06	1.0151e+07	1.01614e+07	1.15121e+07	1.17066e+07	1.12521e+07	1.03393e+07	1.06622e+07	1.02968e+07	9.21607e+06	9.26356e+06	9.67236e+06	1.00843e+07	1.02281e+07
Solyc01g104590.2.1	Ribosomal protein L3 IPR019926 Ribosomal protein L3, conserved site IPR000597 Ribosomal protein L3	9.45799e+07	1.01468e+08	1.03778e+08	9.86036e+07	9.35234e+07	8.90665e+07	4.42865e+07	4.46892e+07	4.56745e+07	8.058e+07	8.10509e+07	9.98824e+07	1.01097e+08	1.03938e+08	9.1159e+07	9.03862e+07	8.51562e+07	6.45332e+07	5.76464e+07	6.22652e+07	8.35369e+07	7.80941e+07
Solyc01g109300.2.1	4-hydroxy-3-methylbut-2-enyl diphosphate reductase IPR003451 LytB protein	1.23394e+07	1.19974e+07	1.22526e+07	1.606e+07	1.54176e+07	1.52715e+07	3.18332e+07	3.06074e+07	3.13771e+07	1.759e+07	1.77353e+07	1.39417e+07	1.39466e+07	1.43683e+07	1.33874e+07	1.33384e+07	1.3215e+07	2.03205e+07	1.89759e+07	1.96519e+07	1.76776e+07	1.76477e+07
Solyc05g012480.2.1	Mitochondrial processing peptidase beta subunit IPR011237 Peptidase M16, core	1.08439e+07	1.10397e+07	1.0671e+07	1.17331e+07	1.12729e+07	1.12066e+07	1.44546e+07	1.35999e+07	1.47653e+07	1.25484e+07	1.19568e+07	11687083	1.24507e+07	1.14468e+07	1.1476e+07	1.13788e+07	1.14883e+07	1.34936e+07	1.34628e+07	1.41558e+07	1.20939e+07	1.24114e+07
Solyc07g064810.2.1	Imidazole glycerol phosphate synthase subunit hisF IPR014640 Imidazole glycerol phosphate synthase HisHF	1.27393e+07	1.27264e+07	1.23898e+07	1.31699e+07	1.27749e+07	1.26828e+07	1.17287e+07	1.14748e+07	1.16806e+07	1.27214e+07	1.21405e+07	1.3325e+07	1.33967e+07	1.31033e+07	1.29068e+07	1.2854e+07	1.31689e+07	1.21998e+07	1.17185e+07	1.24506e+07	1.27893e+07	1.20727e+07
Solyc02g083860.2.1	Flavanone 3-hydroxylase IPR005123 Oxoglutarate and iron-dependent oxygenase	2.38955e+07	2.36239e+07	2.42867e+07	4.01601e+07	3.87872e+07	4.03182e+07	2.5623e+07	2.61636e+07	2.55285e+07	3.23117e+07	3.16327e+07	2.69828e+07	2.85226e+07	2.88646e+07	3.90275e+07	3.84925e+07	3.78174e+07	3.65335e+07	3.65447e+07	3.76418e+07	3.2897e+07	3.10474e+07
Solyc04g076880.2.1	Phosphoenolpyruvate carboxykinase IPR001272 Phosphoenolpyruvate carboxykinase, ATP-utilising	1.74643e+07	1.78641e+07	1.75306e+07	1.52761e+07	1.4157e+07	1.42708e+07	1.58393e+07	1.61135e+07	1.5974e+07	1.37576e+07	1.34306e+07	1.18615e+07	1.19632e+07	1.27125e+07	1.11038e+07	1.17136e+07	1.15504e+07	1.09242e+07	1.0645e+07	1.12662e+07	1.3353e+07	1.38352e+07
Solyc06g006100.2.1	Anthranilate synthase component I family protein expressed IPR005256 Anthranilate synthase component I	8.08129e+06	8.25477e+06	8.29467e+06	1.17771e+07	1.19731e+07	1.10583e+07	1.59365e+07	1.58517e+07	1.63496e+07	1.19827e+07	1.11948e+07	7.88899e+06	8.86172e+06	8.02361e+06	1.21701e+07	1.18018e+07	1.19158e+07	1.37382e+07	1.33719e+07	1.37497e+07	1.19654e+07	1.1212e+07
Solyc06g052030.2.1	Importin subunit beta IPR011989 Armadillo-like helical	6.48419e+06	7.0717e+06	7.23911e+06	7.33802e+06	6.69294e+06	6.38565e+06	3.15299e+06	3.314e+06	3.09136e+06	5.61048e+06	6.25824e+06	7340254	7.28648e+06	7.30496e+06	5.9852e+06	6.04727e+06	5.74303e+06	5.2175e+06	4.64124e+06	4.88068e+06	5.64155e+06	6.22717e+06
Solyc12g010380.1.1	Adenylate kinase-like protein IPR018962 Domain of unknown function DUF1995	1.35531e+07	1.33012e+07	1.37531e+07	1.30218e+07	1.27254e+07	1.25033e+07	8.70531e+06	8.78655e+06	9.04916e+06	1.04075e+07	1.05075e+07	1.02755e+07	1.06545e+07	1.06342e+07	1.04828e+07	1.04173e+07	1.08782e+07	7.32725e+06	6.96746e+06	6.80014e+06	1.04886e+07	1.04263e+07
Solyc08g021910.1.1	Chaperone protein dnaJ IPR016024 Armadillo-type fold	5.03461e+06	5.91361e+06	5.7383e+06	6.01828e+06	6.73793e+06	5.39722e+06	3.33045e+06	3.5941e+06	3.57069e+06	5.44029e+06	6.56983e+06	6.30615e+06	6.32897e+06	6.39858e+06	6.34446e+06	6.77598e+06	6.18634e+06	5.7315e+06	5.42058e+06	5.97257e+06	6.08311e+06	5.92701e+06
Solyc08g075870.2.1	Dehydration-responsive family protein-like IPR004159 Protein of unknown function DUF248, methyltransferase putative	1.26383e+07	12855338	1.32324e+07	1.25534e+07	1.22369e+07	1.16403e+07	4.70376e+06	5.10908e+06	4.9721e+06	1.00182e+07	1.07854e+07	1.97072e+07	1.97659e+07	1.91775e+07	9.83962e+06	9.75907e+06	8.91244e+06	5.08934e+06	5.32661e+06	5.35659e+06	1.05908e+07	1.02128e+07
Solyc12g017570.1.1	Rab GDP dissociation inhibitor IPR000806 Rab GDI protein	2.43815e+07	2.37766e+07	2.36211e+07	2.43709e+07	2.36159e+07	2.20959e+07	1.68298e+07	1.73645e+07	1.64469e+07	2.16146e+07	2.09124e+07	2.4859e+07	2.48393e+07	2.58194e+07	2.40658e+07	2.36287e+07	2.27505e+07	18310619	1.81898e+07	1.80633e+07	2.14673e+07	2.10598e+07
Solyc02g014310.2.1	Polyadenylate-binding protein IPR012677 Nucleotide-binding, alpha-beta plait	3.152e+07	3.62818e+07	3.46373e+07	3.28054e+07	2.88724e+07	2.96078e+07	1.85239e+07	1.76277e+07	1.81233e+07	2.67687e+07	2.63068e+07	3.56583e+07	3.85841e+07	3.76619e+07	2.94389e+07	2.82567e+07	2.78914e+07	1.8228e+07	1.77422e+07	1.7722e+07	2.66365e+07	2.6439e+07
Solyc02g084440.2.1	Fructose-bisphosphate aldolase IPR000741 Fructose-bisphosphate aldolase, class-I	7.25076e+07	7.09004e+07	7.02808e+07	7.51056e+07	6.724e+07	6.84516e+07	5.02742e+07	5.06604e+07	5.36494e+07	5.82107e+07	5.49366e+07	6.15134e+07	6.0244e+07	5.61741e+07	6.07614e+07	5.83956e+07	6.18205e+07	4.69425e+07	4.26109e+07	4.48897e+07	5.89663e+07	5.41811e+07
Solyc01g111040.2.1	EF-Hand containing protein-like IPR018248 EF hand	1.83546e+07	1.81276e+07	1.79512e+07	2.69049e+07	2.90842e+07	3.08371e+07	8.10073e+07	8.2575e+07	8.02576e+07	4.25929e+07	4.27981e+07	1.31839e+07	1.2445e+07	1.31081e+07	2.99727e+07	3.25564e+07	3.3224e+07	7.44846e+07	8.32054e+07	7.79156e+07	4.28833e+07	4.25077e+07
Solyc02g067080.2.1	UDP-D-glucose dehydrogenase IPR014028 UDP-glucose_GDP-mannose dehydrogenase, dimerisation and substrate-binding	4.4831e+07	4.47126e+07	4.29122e+07	3.80521e+07	3.71079e+07	3.81347e+07	1.99513e+07	2.12021e+07	2.22321e+07	3.57903e+07	3.47745e+07	5.15613e+07	5.2146e+07	5.38063e+07	3.56392e+07	3.68124e+07	3.56191e+07	2.36404e+07	2.18747e+07	2.24787e+07	3.54549e+07	3.51098e+07
Solyc07g045350.2.1	Acetyl-CoA C-acetyltransferase protein IPR002155 Thiolase	1.07347e+07	1.04915e+07	1.07388e+07	1.11253e+07	1.04966e+07	1.08003e+07	8.16456e+06	8.27505e+06	8.5086e+06	9.90006e+06	1.08191e+07	1.28371e+07	1.32249e+07	1.37998e+07	1.07549e+07	1.02785e+07	1.02879e+07	8.83686e+06	8.54767e+06	8.56273e+06	1.03976e+07	1.03216e+07
Solyc09g007910.2.1	Phenylalanine ammonia-lyase IPR005922 Phenylalanine ammonia-lyase	565139	506109	524679	2.84209e+06	2.82468e+06	2.68621e+06	599343	656343	561459	1.40457e+06	1.31271e+06	653217	683941	613928	2.6359e+06	2.82799e+06	2.70038e+06	975385	1.00251e+06	934414	1.41254e+06	1.30474e+06
Solyc12g043020.1.1	Dihydroxy-acid dehydratase IPR004404 Dihydroxy-acid dehydratase	5.14178e+06	5.15544e+06	5.31282e+06	5.64353e+06	5.56517e+06	5.31216e+06	4.23483e+06	4.45131e+06	4.38614e+06	5.20849e+06	5.08724e+06	6.53751e+06	6.07612e+06	6.53849e+06	5.44763e+06	5.01347e+06	5.5026e+06	4.99969e+06	4.71969e+06	5.04089e+06	5.15286e+06	5.14287e+06
Solyc01g096060.2.1	Nuclear envelope protein that mediates the nuclear export of importin alpha (Srp1p) IPR013713 Exportin, Cse1-like	1.64757e+07	1.83825e+07	1.86121e+07	1.95517e+07	1.82368e+07	1.69996e+07	8.95355e+06	9.46408e+06	9.29192e+06	1.607e+07	1.47002e+07	1.70655e+07	17945062	1.75839e+07	1.71609e+07	1.71506e+07	1.59106e+07	1.48752e+07	1.37801e+07	1.45176e+07	1.57539e+07	1.50162e+07
Solyc01g106320.2.1	Octicosapeptide_Phox_Bem1p domain-containing protein IPR000270 Octicosapeptide_Phox_Bem1p	1.52985e+07	1.46991e+07	1.42003e+07	1.21662e+07	1.23033e+07	1.38909e+07	1.26613e+07	1.43746e+07	1.26967e+07	1.38813e+07	1.34839e+07	1.62081e+07	1.35976e+07	1.49902e+07	1.43222e+07	1.37743e+07	1.41659e+07	1.23859e+07	1.48363e+07	1.24697e+07	1.35914e+07	1.37737e+07
Solyc02g080810.2.1	Aminomethyltransferase IPR006223 Glycine cleavage system T protein	3.16692e+07	3.17975e+07	3.03587e+07	2.70119e+07	2.533e+07	2.57732e+07	21110494	1.99686e+07	2.03104e+07	2.43355e+07	2.32458e+07	2.77575e+07	2.85539e+07	2.6944e+07	2.45818e+07	2.39762e+07	2.54116e+07	1.85905e+07	1.86627e+07	1.86313e+07	2.40801e+07	2.35012e+07
Solyc11g011380.1.1	Glutamine synthetase IPR008146 Glutamine synthetase, catalytic region	3.11677e+07	3.04827e+07	3.26123e+07	3.62051e+07	3.33628e+07	3.50162e+07	4.79318e+07	4.38265e+07	4.70375e+07	3.60114e+07	3.75225e+07	2.56152e+07	2.53641e+07	2.7767e+07	3.33105e+07	3.19131e+07	3.42836e+07	4.72629e+07	4.33489e+07	4.28273e+07	3.56677e+07	3.78662e+07
Solyc06g060260.2.1	Stromal ascorbate peroxidase 7	1.59774e+07	1.55222e+07	1.54064e+07	1.59398e+07	1.70236e+07	1.65059e+07	3.42733e+07	3.30405e+07	3.40377e+07	2.03991e+07	2.06932e+07	1.59632e+07	1.51784e+07	1.54596e+07	1.65756e+07	1.54419e+07	1.72953e+07	2.0723e+07	2.1318e+07	2.18321e+07	2.08427e+07	2.02496e+07
Solyc02g090030.2.1	Oxygen-evolving enhancer protein 1 of photosystem II IPR002628 Photosystem II manganese-stabilizing protein PsbO	1.4052e+08	1.53517e+08	1.16444e+08	8.8059e+07	9.1244e+07	9.56174e+07	3.13848e+07	2.89176e+07	3.10102e+07	81305631	7.91312e+07	87211584	9.99593e+07	8.11672e+07	9.2454e+07	8.95497e+07	9.85584e+07	3.28294e+07	4.14108e+07	4.02446e+07	8.00142e+07	8.04225e+07
Solyc07g065490.2.1	Dek protein IPR014876 DEK, C-terminal	1.193e+07	1.15923e+07	1.18097e+07	1.27904e+07	1.24094e+07	1.26423e+07	1.5556e+07	1.4133e+07	1.54461e+07	1.26405e+07	1.27788e+07	1.04771e+07	1.11538e+07	1.05615e+07	1.23379e+07	1.21977e+07	1.25676e+07	1.31529e+07	1.40019e+07	1.38156e+07	1.29488e+07	1.24705e+07
Solyc08g079260.2.1	Serine_threonine-protein phosphatase (Fragment) IPR011990 Tetratricopeptide-like helical	3.61297e+07	3.40231e+07	3.54185e+07	3.42974e+07	3.39345e+07	3.47713e+07	3.99088e+07	3.88633e+07	3.92914e+07	3.38673e+07	3.87345e+07	3.42295e+07	3.42221e+07	3.45584e+07	3.62809e+07	3.43043e+07	3.69903e+07	3.29754e+07	3.46459e+07	3.29157e+07	3.49896e+07	3.76122e+07
Solyc03g113800.2.1	Betaine aldehyde dehydrogenase IPR015590 Aldehyde dehydrogenase	33035226	3.26331e+07	3.31309e+07	3.27263e+07	3.07711e+07	3.04792e+07	2.13389e+07	2.05371e+07	2.1469e+07	2.87179e+07	3.08473e+07	3.67517e+07	3.57586e+07	3.66718e+07	3.14155e+07	3.06806e+07	2.95858e+07	2.64331e+07	2.44285e+07	2.6382e+07	2.92092e+07	3.03559e+07
Solyc11g010960.1.1	Alcohol dehydrogenase IPR002085 Alcohol dehydrogenase superfamily, zinc-containing	3.39239e+07	3.29586e+07	3.42607e+07	1.92602e+07	1.77608e+07	1.80721e+07	3.99635e+06	4.72138e+06	4.22094e+06	2.0842e+07	2.16429e+07	4.73766e+07	4.74667e+07	4.67726e+07	2.17318e+07	2.10407e+07	2.00014e+07	7.43688e+06	8.88331e+06	7.76502e+06	2.05825e+07	2.19025e+07
Solyc11g006320.1.1	Ubiquitin carboxyl-terminal hydrolase family protein expressed IPR001394 Peptidase C19, ubiquitin carboxyl-terminal hydrolase 2	5.40573e+06	5.69346e+06	5.82074e+06	5.86382e+06	5.81605e+06	5.52294e+06	4.01622e+06	3.93025e+06	3.91368e+06	5.29188e+06	4.9924e+06	5.76759e+06	5.85021e+06	5.96244e+06	5.09471e+06	5.27718e+06	4.88773e+06	4.88061e+06	4.3733e+06	4.61353e+06	5.03991e+06	5.24437e+06
Solyc01g079450.2.1	Peptidase S9 prolyl oligopeptidase active site domain protein IPR001375 Peptidase S9, prolyl oligopeptidase active site region	7.75516e+06	7.86133e+06	8.08307e+06	9.49273e+06	9.35031e+06	9.03709e+06	9.2718e+06	9.61719e+06	9.62875e+06	8.76535e+06	8.9173e+06	8.4741e+06	8.64326e+06	8.46603e+06	8.89302e+06	9.0217e+06	8.53861e+06	1.0202e+07	9.48667e+06	9.43991e+06	8.88748e+06	8.79517e+06
Solyc05g005480.2.1	Oxidoreductase zinc-binding dehydrogenase IPR002085 Alcohol dehydrogenase superfamily, zinc-containing	3.45643e+07	3.37122e+07	3.33245e+07	3.60873e+07	3.27536e+07	3.46076e+07	4.21997e+07	3.78703e+07	4.01846e+07	30912994	3.19689e+07	2.8776e+07	2.92134e+07	2.95719e+07	3.05204e+07	2.85372e+07	3.21943e+07	2.29224e+07	2.30869e+07	2.34284e+07	2.99162e+07	3.29656e+07
Solyc12g009400.1.1	Pyruvate dehydrogenase E1 component alpha subunit E1 component, alpha subunit, subgroup y	2.07043e+07	1.94161e+07	2.03552e+07	2.19908e+07	2.19075e+07	2.11157e+07	2.22511e+07	2.13097e+07	2.27169e+07	2.09205e+07	2.10758e+07	2.60853e+07	2.53811e+07	2.67328e+07	1.82871e+07	1.8505e+07	1.87703e+07	1.65863e+07	1.6684e+07	1.61837e+07	2.04675e+07	2.15289e+07
Solyc01g008960.2.1	Argonaute 4-like protein IPR003165 Stem cell self-renewal protein Piwi	1.98115e+07	2.15634e+07	2.23826e+07	1.96428e+07	1.92474e+07	1.90907e+07	8.11279e+06	8.06764e+06	8.15715e+06	1.67503e+07	1.62982e+07	2.53182e+07	2.62558e+07	2.61698e+07	1.89267e+07	1.83292e+07	1.76757e+07	9.98785e+06	9.65781e+06	9.78083e+06	1.68554e+07	1.61932e+07
Solyc06g073190.2.1	Fructokinase-like IPR002173 Carbohydrate_puine kinase, PfkB, conserved site	3.23654e+07	3.10436e+07	3.20489e+07	2.67337e+07	2.57551e+07	2.63791e+07	1.55635e+07	1.52045e+07	1.56246e+07	2.72566e+07	2.89188e+07	5.72149e+07	5.57222e+07	6.05222e+07	2.35321e+07	2.24957e+07	2.22989e+07	1.52929e+07	1.51275e+07	1.49505e+07	2.65847e+07	2.95907e+07
Solyc09g098040.2.1	Phosphoglucan water dikinase IPR013783 Immunoglobulin-like fold	7.22542e+06	7.89877e+06	7.70589e+06	6.81802e+06	6.14433e+06	6.04314e+06	3.25486e+06	3.49649e+06	3.2979e+06	6.754e+06	6.48102e+06	1.19445e+07	1.23175e+07	1.15434e+07	7.22697e+06	7.1435e+06	6.64907e+06	3.99459e+06	3.66147e+06	3.85675e+06	6.73842e+06	6.4966e+06
Solyc12g009410.1.1	Pyruvate dehydrogenase E1 component alpha subunit E1 component, alpha subunit, subgroup y	1.24217e+06	1.23465e+06	1.35865e+06	1.59289e+06	1.40896e+06	1.53826e+06	1.59411e+06	1.6523e+06	1.64679e+06	1.34848e+06	1.43385e+06	1.88359e+06	1.70846e+06	1.96548e+06	1.30213e+06	1.36272e+06	1.33994e+06	1.16739e+06	1.13305e+06	1.14929e+06	1.41498e+06	1.36736e+06
Solyc05g056270.2.1	Isocitrate lyase IPR000918 Isocitrate lyase and phosphorylmutase	8.33454e+06	8.40117e+06	8.35866e+06	9.14433e+06	8.34447e+06	8.80242e+06	1.30377e+07	1.23752e+07	1.33645e+07	9.33471e+06	9.26688e+06	7.87106e+06	7.92197e+06	8.48436e+06	8.02325e+06	7.68304e+06	8.12206e+06	8.68248e+06	8.20789e+06	8.49759e+06	9.43343e+06	9.16816e+06
Solyc11g010470.1.1	14-3-3 protein beta_alpha IPR000308 14-3-3 protein	1.49921e+07	1.52963e+07	1.53554e+07	1.56449e+07	1.36783e+07	1.40451e+07	7.97914e+06	8.15907e+06	7.84943e+06	1.1752e+07	1.14158e+07	1.10344e+07	1.18186e+07	1.21227e+07	1.28545e+07	1.25697e+07	1.26888e+07	1.02236e+07	9.18254e+06	9.4473e+06	1.16468e+07	1.1521e+07
Solyc05g014200.2.1	Myosin-like protein	4.40457e+06	4.79281e+06	4.97426e+06	4.97706e+06	4.82207e+06	4.60642e+06	2.43177e+06	2.49043e+06	2.5057e+06	4.05168e+06	4.06986e+06	5.11715e+06	5.45855e+06	5.08158e+06	4.39383e+06	4.38357e+06	4.14966e+06	3.22617e+06	3.15036e+06	3.13943e+06	4.13639e+06	3.98514e+06
Solyc09g090140.2.1	Malate dehydrogenase IPR011274 Malate dehydrogenase, NAD-dependent, cytosolic	6.95191e+07	7.06224e+07	6.79815e+07	7.09876e+07	6.6669e+07	6.72898e+07	5.99372e+07	6.06695e+07	6.05278e+07	6.70997e+07	6.5354e+07	8.05376e+07	7.75901e+07	7.48304e+07	6.85827e+07	6.57201e+07	6.9788e+07	5.58626e+07	5.42959e+07	5.99552e+07	6.70256e+07	6.54281e+07
Solyc01g008310.2.1	Phenylalanyl-tRNA synthetase beta chain IPR004531 Phenylalanyl-tRNA synthetase, class IIc, beta subunit, archae_euk cytosolic	1.61226e+07	1.64636e+07	1.70247e+07	1.7281e+07	1.72196e+07	1.65747e+07	9.1332e+06	9.27885e+06	9.64414e+06	1.4362e+07	1.43804e+07	1.66031e+07	1.75253e+07	1.71052e+07	1.59801e+07	1.60373e+07	1.55637e+07	1.2632e+07	1.15532e+07	1.1831e+07	1.45357e+07	1.42067e+07
Solyc03g112660.2.1	MOS1 IPR009738 BAT2, N-terminal	5.16254e+06	5.45475e+06	5.43928e+06	5.63948e+06	5.87261e+06	5.88209e+06	6.73668e+06	7.09371e+06	6.70879e+06	5.97396e+06	5.7805e+06	5.25494e+06	5.43304e+06	5.33497e+06	5.60425e+06	5.66661e+06	5.54989e+06	6.64158e+06	6.89092e+06	6.51695e+06	5.92622e+06	5.82824e+06
Solyc01g111240.2.1	Translocase of chloroplast 90, chloroplastic IPR005690 Chloroplast protein import component Toc86_159	6.25312e+06	6.39626e+06	6.49999e+06	7.02482e+06	7.00009e+06	6.73391e+06	5.58871e+06	5.83588e+06	5.70202e+06	6.34577e+06	6.17327e+06	6.37107e+06	6.49417e+06	6.56371e+06	6.50543e+06	6.53739e+06	6.43957e+06	5.7277e+06	5.89454e+06	6.05794e+06	6.27273e+06	6.24631e+06
Solyc07g056540.2.1	L-lactate dehydrogenase IPR012133 Alpha-hydroxy acid dehydrogenase, FMN-dependent	3.2018e+06	3.39272e+06	3.50675e+06	2.65516e+06	2.6227e+06	2.48111e+06	915228	907456	937123	1.98464e+06	1.99015e+06	1.85969e+06	2.0042e+06	1.92129e+06	2.50032e+06	2.41579e+06	2.43159e+06	1.00093e+06	1.08184e+06	971437	1.91231e+06	2.06248e+06
Solyc02g083900.2.1	Serine_threonine-protein kinase TEL1 IPR003151 PIK-related kinase, FAT	4.7147e+06	5.17851e+06	5.41451e+06	5.18308e+06	5.61322e+06	4.87433e+06	2.77579e+06	2.85497e+06	2.91874e+06	4.66992e+06	4.82255e+06	5.69887e+06	5.83892e+06	5.67062e+06	5.08526e+06	5.49867e+06	4.96146e+06	3.85954e+06	3.57094e+06	3.7723e+06	4.72094e+06	4.77153e+06
Solyc05g005700.2.1	Aldehyde dehydrogenase 1 IPR015590 Aldehyde dehydrogenase	3.15221e+07	3.29773e+07	3.10365e+07	3.37505e+07	3.10429e+07	3.34805e+07	1.62584e+07	1.65935e+07	1.67793e+07	2.64583e+07	2.52654e+07	2.55909e+07	2.6332e+07	2.56658e+07	3.31678e+07	3.35273e+07	3.45541e+07	1.92452e+07	1.90538e+07	1.95702e+07	2.66362e+07	2.50875e+07
Solyc10g081020.1.1	Transcription elongation factor SPT6 IPR017072 Transcription elongation factor Spt6	4.17498e+06	4.15315e+06	4.208e+06	4.22584e+06	4.26148e+06	4.15612e+06	3.28922e+06	3.1351e+06	3.32782e+06	3.97027e+06	3.83266e+06	4.23537e+06	4.39354e+06	4.22513e+06	4.21027e+06	4.26868e+06	4.11239e+06	3.27625e+06	3.19045e+06	3.37681e+06	3.98679e+06	3.81614e+06
Solyc10g006330.2.1	Unknown Protein	8.6925e+06	9.06448e+06	9.28933e+06	9.67541e+06	9.17e+06	8.78835e+06	3.41734e+06	3.51659e+06	3.53666e+06	6.25178e+06	6.23774e+06	6.15223e+06	6.42419e+06	6.33061e+06	7.16335e+06	7.07059e+06	7.09074e+06	3.29844e+06	3.23695e+06	3.18337e+06	6.37988e+06	6.10964e+06
Solyc02g063070.2.1	14-3-3 protein beta_alpha-1 IPR000308 14-3-3 protein	5.66447e+07	5.67495e+07	5.70343e+07	5.71353e+07	5.54547e+07	5.4933e+07	5.4417e+07	5.19095e+07	5.53152e+07	5.38548e+07	5.7112e+07	4.87621e+07	5.01941e+07	5.07157e+07	5.49815e+07	5.50762e+07	5.63595e+07	5.35206e+07	5.04986e+07	5.53388e+07	5.53247e+07	5.56421e+07
Solyc06g082090.2.1	Methionine aminopeptidase IPR004545 Proliferation-associated protein 1	2.99716e+07	3.00092e+07	2.88562e+07	2.72245e+07	2.67073e+07	2.65575e+07	1.93833e+07	1.99971e+07	1.96842e+07	2.59392e+07	2.47732e+07	2.94919e+07	2.93002e+07	2.87997e+07	2.80307e+07	2.68213e+07	2.77887e+07	2.06734e+07	2.092e+07	2.02711e+07	2.60767e+07	2.46356e+07
Solyc03g006140.2.1	Neutral ceramidase IPR006823 Neutral_alkaline nonlysosomal ceramidase	1.15101e+07	1.20058e+07	1.10303e+07	1.12507e+07	1.08937e+07	1.08298e+07	1.39968e+07	1.41315e+07	1.45003e+07	1.42702e+07	1.33998e+07	1.21514e+07	1.27027e+07	1.18395e+07	1.47413e+07	1.45544e+07	1.48437e+07	1.86062e+07	1.78852e+07	1.83334e+07	1.41572e+07	1.35128e+07
Solyc08g081530.2.1	Reductase IPR013027 FAD-dependent pyridine nucleotide-disulphide oxidoreductase	1.59099e+07	1.60726e+07	1.58801e+07	1.72819e+07	1.70257e+07	1.64267e+07	1.54987e+07	1.54282e+07	1.5683e+07	1.59387e+07	1.69041e+07	1.67382e+07	1.73274e+07	1.72089e+07	1.59726e+07	1.64192e+07	1.63157e+07	1.53641e+07	1.50968e+07	1.49294e+07	1.6122e+07	1.67207e+07
Solyc01g088510.2.1	Dynamin like protein IPR000375 Dynamin central region	1.19268e+07	1.19905e+07	1.22974e+07	1.27229e+07	1.22052e+07	1.21298e+07	7.81765e+06	8.23882e+06	8.04079e+06	1.09338e+07	1.07707e+07	1.19371e+07	11895710	1.20926e+07	1.10776e+07	1.15595e+07	1.15718e+07	9.34068e+06	8.97523e+06	9.35675e+06	1.07389e+07	1.09657e+07
Solyc09g082720.2.1	Aldo_keto reductase family protein IPR001395 Aldo_keto reductase	3.03639e+07	3.04425e+07	2.77275e+07	3.45746e+07	3.39264e+07	3.66995e+07	5.62417e+07	5.30142e+07	5.23333e+07	3.7951e+07	3.39071e+07	2.65897e+07	2.70071e+07	2.6077e+07	2.69551e+07	2.59806e+07	2.69395e+07	4.79846e+07	4.76578e+07	4.80236e+07	3.65059e+07	3.53523e+07
Solyc01g091460.2.1	ARF guanine-nucleotide exchange factor 2 IPR000904 SEC7-like	7.62043e+06	8.39814e+06	8.51363e+06	7.82557e+06	7.96666e+06	7.20343e+06	3.90447e+06	4.02431e+06	4.32394e+06	7.04e+06	6.95143e+06	9.86556e+06	1.00506e+07	1.00352e+07	7.33173e+06	7.41539e+06	6.61626e+06	5.07765e+06	4.8647e+06	5.22592e+06	6.93383e+06	7.0576e+06
Solyc07g008570.2.1	Purple acid phosphatase IPR008963 Purple acid phosphatase-like, N-terminal	2.22345e+07	2.03056e+07	2.02335e+07	2.49226e+07	2.3424e+07	2.47017e+07	8.33475e+06	8.3873e+06	8.10246e+06	1.64593e+07	1.67163e+07	3.13759e+07	34330093	3.40144e+07	9.76381e+06	9.31676e+06	8.4894e+06	6.44565e+06	6.67905e+06	6.79334e+06	1.68115e+07	1.63641e+07
Solyc09g082340.2.1	Vicilin-like protein (Fragment) IPR014710 RmlC-like jelly roll fold	4.32477e+07	3.36551e+07	6.60468e+07	1.27517e+07	9.16716e+06	7.04813e+06	5.34489e+06	5.80622e+06	5.77446e+06	1.34355e+07	1.31972e+07	4.283e+06	4.71673e+06	6.03045e+06	4.7036e+06	4.57673e+06	4.61846e+06	2.31129e+06	2.63931e+06	2.62147e+06	1.36127e+07	1.30201e+07
Solyc10g074980.1.1	Vacuolar sorting receptor IPR003137 Protease-associated PA	2.06252e+07	2.03704e+07	1.99988e+07	1.99459e+07	1.94705e+07	1.90521e+07	2.07977e+07	1.99042e+07	2.00252e+07	1.95239e+07	1.96936e+07	2.07777e+07	1.86929e+07	2.16998e+07	1.93024e+07	1.82243e+07	1.92858e+07	1.88952e+07	1.85396e+07	1.896e+07	1.97658e+07	1.94517e+07
Solyc04g082780.2.1	Cinnamoyl CoA reductase-like 1-binding domain	1.49476e+07	1.42487e+07	1.48849e+07	1.41259e+07	1.38604e+07	1.43327e+07	1.92761e+07	1.87916e+07	1.94351e+07	1.54479e+07	1.65549e+07	1.5372e+07	1.54341e+07	1.58775e+07	1.46586e+07	1.41585e+07	1.45954e+07	1.71429e+07	1.65515e+07	1.64536e+07	1.5543e+07	1.64598e+07
Solyc09g089940.1.1	Genomic DNA chromosome 3 TAC clone K7P8 IPR011205 Uncharacterized conserved protein UCP015417, vWA	9.88935e+06	1.09978e+07	1.11512e+07	1.01851e+07	1.00453e+07	9.42749e+06	5.83196e+06	5.74604e+06	5.81141e+06	8.97336e+06	9.07933e+06	1.1185e+07	1.21058e+07	1.15236e+07	1.02159e+07	1.0006e+07	9.41667e+06	7.05647e+06	6.51565e+06	6.88279e+06	9.38341e+06	8.66928e+06
Solyc03g114860.2.1	Alpha-1 4-glucan-protein synthase IPR004901 Alpha-1,4-glucan-protein synthase, UDP-forming	5.71675e+07	5.49966e+07	5.39094e+07	4.62764e+07	4.8273e+07	5.03353e+07	3.62962e+07	3.53972e+07	3.84972e+07	4.84971e+07	4.80313e+07	6.91165e+07	5.70943e+07	6.50879e+07	5.4147e+07	5.14153e+07	5.03652e+07	4.02089e+07	3.88261e+07	3.72001e+07	4.64779e+07	5.00504e+07
Solyc03g032160.2.1	Ubiquilin-1 IPR015496 Ubiquilin	2.19963e+06	1.97516e+06	2.19573e+06	2.07715e+06	2.34178e+06	2.23631e+06	2.55652e+06	2.65488e+06	2.71311e+06	2.59487e+06	2.55113e+06	2.41765e+06	2.19777e+06	2.50583e+06	2.20516e+06	2.3e+06	2.19702e+06	2.24585e+06	2.61858e+06	2.20355e+06	2.56108e+06	2.58492e+06
Solyc08g079180.2.1	Elongation factor G IPR004540 Translation elongation factor EFG_EF2	8.5701e+06	8.97188e+06	8.78287e+06	8.94593e+06	8.36194e+06	8.11983e+06	5.90301e+06	6.0685e+06	6.1947e+06	6.63745e+06	6.50266e+06	7.05977e+06	7.4732e+06	7.06503e+06	6.1973e+06	6.33452e+06	6.0231e+06	3.88905e+06	3.7974e+06	4.01307e+06	6.57824e+06	6.56187e+06
Solyc05g053540.2.1	Dihydroxy-acid dehydratase IPR004404 Dihydroxy-acid dehydratase	1.92957e+07	1.98282e+07	1.8765e+07	1.78838e+07	1.74628e+07	1.73345e+07	1.59423e+07	1.6792e+07	1.62377e+07	1.75864e+07	1.72101e+07	1.71531e+07	1.82336e+07	1.73023e+07	1.58157e+07	1.59539e+07	1.6083e+07	1.72483e+07	1.66595e+07	1.67262e+07	1.77716e+07	1.7025e+07
Solyc06g059740.2.1	Alcohol dehydrogenase 2 IPR002085 Alcohol dehydrogenase superfamily, zinc-containing	7.02807e+07	7.19595e+07	6.9892e+07	6.89038e+07	6.76299e+07	6.86917e+07	1.02592e+08	1.01704e+08	105460188	7.99717e+07	7.89616e+07	6.26506e+07	6.28942e+07	6.41364e+07	5.60808e+07	5.67765e+07	5.75335e+07	1.18861e+08	1.07058e+08	1.14833e+08	8.01923e+07	7.87409e+07
Solyc02g030170.2.1	FAD linked oxidase domain protein IPR006094 FAD linked oxidase, N-terminal	1.56428e+07	1.69971e+07	1.60872e+07	1.36013e+07	1.40152e+07	1.26147e+07	6.4414e+06	6.64638e+06	6.54118e+06	1.18921e+07	1.15092e+07	1.56228e+07	1.59163e+07	1.47356e+07	1.15016e+07	1.16191e+07	1.08134e+07	7.80686e+06	7.30276e+06	7.80646e+06	1.16839e+07	1.17175e+07
Solyc06g084440.2.1	Nuclear protein localization 4 IPR007717 NPL4	1.08463e+07	1.09619e+07	1.1142e+07	1.2838e+07	1.18163e+07	1.19609e+07	1.09205e+07	1.05845e+07	1.0662e+07	1.1685e+07	1.1965e+07	12340061	1.26057e+07	1.32006e+07	1.24274e+07	1.25006e+07	1.20749e+07	1.22567e+07	11030747	1.17507e+07	1.18445e+07	1.18056e+07
Solyc05g055160.2.1	DNAJ chaperone IPR003095 Heat shock protein DnaJ	2.17887e+06	2.08699e+06	2.29609e+06	2.69257e+06	2.72366e+06	2.78864e+06	2.28224e+06	2.26261e+06	2.15674e+06	2.50491e+06	2.52205e+06	2.14206e+06	2.10066e+06	2.07469e+06	2.88408e+06	3.05287e+06	3.20822e+06	2.8029e+06	2.69306e+06	2.63529e+06	2.54757e+06	2.47939e+06
Solyc11g056680.1.1	LRR receptor-like serine_threonine-protein kinase, RLP	1.37972e+08	1.3172e+08	1.29169e+08	118177585	1.43037e+08	1.44547e+08	1.5628e+08	1.47868e+08	1.49382e+08	1.37579e+08	1.37793e+08	1.21706e+08	1.23164e+08	121594631	1.58363e+08	151596889	1.58433e+08	1.2888e+08	1.30803e+08	1.35757e+08	134791625	1.40581e+08
Solyc02g070260.2.1	Protein phosphatase 1 regulatory subunit 7 IPR001611 Leucine-rich repeat	1.05516e+07	1.10679e+07	1.12855e+07	7.09744e+06	6.84327e+06	6.48552e+06	3.11598e+06	3.31826e+06	3.29134e+06	6.80532e+06	6.43699e+06	1.07989e+07	1.1082e+07	1.07994e+07	5.26739e+06	5.54706e+06	4.97275e+06	3.1005e+06	3.37553e+06	3.25804e+06	6.79987e+06	6.44243e+06
Solyc05g018700.2.1	Protein disulfide isomerase IPR013766 Thioredoxin domain	2.85779e+07	2.68486e+07	2.73677e+07	2.98134e+07	2.82328e+07	2.99516e+07	2.14989e+07	2.14647e+07	2.24377e+07	2.41053e+07	2.50006e+07	2.47432e+07	2.55471e+07	2.51668e+07	2.73314e+07	2.58204e+07	2.69391e+07	1.80997e+07	1.82668e+07	1.82426e+07	2.40957e+07	2.50102e+07
Solyc03g045050.2.1	Nuclear matrix constituent protein 1	6.61521e+06	6.73199e+06	6.68307e+06	6.96968e+06	7.28462e+06	6.8214e+06	7.34123e+06	6.89043e+06	7.50034e+06	6.8705e+06	7.05759e+06	5.71936e+06	6.12008e+06	5.91143e+06	6.73377e+06	6.80967e+06	6.81943e+06	6.62005e+06	6.76431e+06	7.00948e+06	7.18204e+06	6.74606e+06
Solyc06g009750.2.1	Importin alpha-1b subunit IPR002652 Importin-alpha-like, importin-beta-binding region IPR000225 Armadillo IPR011989 Armadillo-like helical	8.03913e+06	8.11758e+06	8.85561e+06	8.98365e+06	8.55525e+06	8.8258e+06	5.39389e+06	5.37359e+06	5.55047e+06	7.48513e+06	8.19732e+06	8.63567e+06	8.45708e+06	8.63935e+06	8.70396e+06	8.48164e+06	8.47186e+06	6.62867e+06	6.35001e+06	6.86335e+06	7.94765e+06	7.7348e+06
Solyc03g098240.2.1	Glutamate decarboxylase IPR010107 Glutamate decarboxylase	2.05558e+07	2.08748e+07	2.09484e+07	4.04402e+07	3.67506e+07	3.58362e+07	1.92835e+07	2.14984e+07	2.0455e+07	2.72889e+07	2.50815e+07	1.41494e+07	1.52696e+07	1.47027e+07	3.76154e+07	3.76893e+07	3.73004e+07	2.77884e+07	2.43504e+07	2.71915e+07	2.71755e+07	2.51949e+07
Solyc01g111440.2.1	Senescence-associated protein 12 IPR009686 Senescence-associated	1.03412e+07	1.03093e+07	1.04613e+07	1.15455e+07	1.1148e+07	1.11655e+07	1.21074e+07	1.15452e+07	1.16691e+07	1.12472e+07	1.08892e+07	9.67452e+06	9.53986e+06	9.47627e+06	1.18736e+07	1.14992e+07	1.20383e+07	1.22789e+07	1.23282e+07	1.27483e+07	1.11388e+07	1.09976e+07
Solyc06g076640.2.1	Tubulin beta chain IPR002453 Beta tubulin	214326	210490	197231	124530	135922	121618	82223	89351.4	85176.8	148765	152984	292690	300550	316619	109964	125391	151615	78533.4	84635.6	80794.5	169852	131897
Solyc06g009020.2.1	Glutathione S-transferase IPR004046 Glutathione S-transferase, C-terminal	3.67844e+07	3.71684e+07	3.41413e+07	3.80126e+07	3.8161e+07	4.07463e+07	5.91118e+07	5.77117e+07	6.05015e+07	4.27882e+07	4.53295e+07	3.34792e+07	3.36165e+07	3.50556e+07	3.91352e+07	3.86266e+07	4.23567e+07	4.89528e+07	5.09592e+07	5.168e+07	4.36937e+07	4.4424e+07
Solyc01g091170.2.1	Agmatinase IPR016160 Aldehyde dehydrogenase, conserved site IPR006035 Ureohydrolase	3.08377e+07	3.0799e+07	3.00174e+07	3.13426e+07	2.86864e+07	3.12228e+07	1.86569e+07	1.81264e+07	1.94745e+07	2.44768e+07	2.60007e+07	2.81055e+07	2.96336e+07	2.91407e+07	2.35107e+07	2.35439e+07	2.41495e+07	1.56005e+07	1.49465e+07	1.57189e+07	2.46762e+07	2.58012e+07
Solyc07g045440.1.1	Fasciclin-like arabinogalactan protein 19 IPR000782 FAS1 domain	6.22517e+07	6.1761e+07	6.16731e+07	4.86615e+07	4.52795e+07	4.45064e+07	1.33114e+07	1.26037e+07	1.29139e+07	2.95101e+07	2.53977e+07	3.01067e+07	3.11166e+07	3.15419e+07	2.17532e+07	2.10152e+07	2.11463e+07	5.92882e+06	7.4487e+06	6.01434e+06	2.70047e+07	2.79032e+07
Solyc01g100320.2.1	Thioredoxin_protein disulfide isomerase IPR005788 Disulphide isomerase	7.24455e+07	6.90465e+07	68296565	7.23757e+07	7.87028e+07	7.59869e+07	1.39705e+08	1.27576e+08	1.29629e+08	9.18647e+07	8.88708e+07	6.61967e+07	7.22439e+07	6.67893e+07	8.09099e+07	7.97955e+07	8.5651e+07	1.30841e+08	130725325	1.31292e+08	9.05576e+07	9.01779e+07
Solyc08g078530.2.1	Agenet domain containing protein expressed IPR008395 Agenet	4.83823e+06	4.87134e+06	5.07083e+06	5.27653e+06	5.34155e+06	5.12018e+06	4.32007e+06	4.42974e+06	4.25078e+06	4.86347e+06	4.86371e+06	5.09758e+06	5.29485e+06	5.25044e+06	5.22395e+06	5.53621e+06	5.28165e+06	4.50101e+06	4.32309e+06	4.40845e+06	4.9249e+06	4.80228e+06
Solyc06g009190.2.1	Pectinesterase IPR000070 Pectinesterase, catalytic	6.83944e+07	6.23904e+07	6.27431e+07	6.38711e+07	6.7615e+07	6.79835e+07	5.12165e+07	5.17062e+07	5.16756e+07	6.9204e+07	6.85485e+07	7.05773e+07	6.5731e+07	7.04894e+07	7.27615e+07	7.88663e+07	7.66483e+07	6.5634e+07	6.35049e+07	6.60576e+07	6.99758e+07	6.77767e+07
Solyc08g077510.2.1	Poly(U)-specific endoribonuclease-A IPR018998 Endoribonuclease XendoU	7.39586e+06	7.32823e+06	7.38008e+06	9.00898e+06	8.11836e+06	8.24756e+06	6.44591e+06	6.47965e+06	6.22054e+06	7.77396e+06	7.89579e+06	7.64305e+06	8.11728e+06	8.45641e+06	8.48926e+06	8.65128e+06	8.52222e+06	8.15946e+06	7.66443e+06	7.8045e+06	7.70697e+06	7.96279e+06
Solyc10g049890.1.1	Phosphoglycerate dehydrogenase IPR015508 D-3-phosphogylcerate Dehydrogenase	9.56392e+06	9.37196e+06	9.53532e+06	7.95671e+06	8.20779e+06	7.47879e+06	6.9484e+06	7.20228e+06	7.17166e+06	8.87218e+06	8.55387e+06	1.31036e+07	1.33396e+07	1.30184e+07	9.68637e+06	9.95482e+06	9.61175e+06	7.99743e+06	7.55471e+06	7.93939e+06	8.58409e+06	8.84197e+06
Solyc04g058070.2.1	UDP-N-acetylglucosamine-pyrophosphorylase IPR002618 UTP--glucose-1-phosphate uridylyltransferase	1.32327e+07	1.35437e+07	1.35447e+07	1.44816e+07	1.20722e+07	1.25319e+07	8.3803e+06	8.69731e+06	8.88602e+06	1.14576e+07	1.1842e+07	1.38666e+07	1.44959e+07	1.41648e+07	1.21521e+07	1.14718e+07	1.1608e+07	9.01834e+06	8.7706e+06	8.87684e+06	1.19449e+07	1.13547e+07
Solyc07g016150.2.1	Elongation factor 1-beta IPR014038 Translation elongation factor EF1B, beta and delta chains, guanine nucleotide exchange	6.99981e+07	6.85792e+07	6.67595e+07	6.75068e+07	6.66801e+07	6.72465e+07	7.26407e+07	6.72356e+07	7.11036e+07	6.23135e+07	6.39163e+07	6.61065e+07	6.85123e+07	6.68095e+07	6.21837e+07	6.21316e+07	6.45386e+07	5.62544e+07	5.63156e+07	5.87901e+07	6.44602e+07	6.17696e+07
Solyc11g006460.1.1	DNAJ chaperone IPR003095 Heat shock protein DnaJ	1.21234e+07	1.21722e+07	1.17748e+07	1.42254e+07	1.41411e+07	1.4675e+07	1.23475e+07	1.25953e+07	1.21726e+07	1.28279e+07	1.29365e+07	1.19808e+07	1.12502e+07	1.19574e+07	1.38266e+07	1.41249e+07	1.43137e+07	1.26787e+07	1.31431e+07	1.27332e+07	1.2949e+07	1.28154e+07
Solyc04g054470.2.1	Myosin class II heavy chain (ISS)	9.62112e+06	9.63852e+06	1.04293e+07	1.03505e+07	1.01324e+07	1.00672e+07	1.2515e+07	1.20034e+07	1.24941e+07	1.11789e+07	1.11797e+07	1.01341e+07	1.05427e+07	1.08388e+07	1.03295e+07	1.06422e+07	1.09564e+07	1.21768e+07	1.18578e+07	1.21058e+07	1.10496e+07	1.1309e+07
Solyc08g043170.2.1	Gamma-glutamyl phosphate reductase IPR005766 Delta l-pyrroline-5-carboxylate synthetase	9.18661e+06	9.26213e+06	9.83979e+06	1.02935e+07	9.96576e+06	9.4554e+06	5.40989e+06	5.53674e+06	5.70539e+06	8.76664e+06	8.47747e+06	1.00213e+07	1.00617e+07	1.04581e+07	9.36454e+06	9.46649e+06	9.18094e+06	7.32991e+06	6.54306e+06	7.13059e+06	8.51668e+06	8.72743e+06
Solyc05g012070.2.1	Alpha-1 4-glucan-protein synthase IPR004901 Alpha-1,4-glucan-protein synthase, UDP-forming	6.76845e+06	5.33944e+06	6.18881e+06	4.0565e+06	4.72013e+06	4.60073e+06	5.56192e+06	5.25058e+06	5.46862e+06	5.88051e+06	6.28707e+06	8.1949e+06	6.81581e+06	7.31712e+06	6.40773e+06	6.17313e+06	6.52386e+06	5.8483e+06	6.10542e+06	5.80027e+06	5.85256e+06	6.31501e+06
Solyc01g106330.2.1	Glutamyl-tRNA(Gln) amidotransferase subunit A IPR000120 Amidase signature enzyme	1.36122e+07	1.37819e+07	1.29776e+07	1.26064e+07	1.19206e+07	1.20172e+07	5.63817e+06	6.2384e+06	5.69189e+06	9.8747e+06	9.78937e+06	1.11506e+07	1.14441e+07	1.20232e+07	1.04535e+07	1.0417e+07	1.00721e+07	5.6246e+06	5.37761e+06	5.70707e+06	9.54623e+06	1.01178e+07
Solyc07g053280.2.1	Ketol-acid reductoisomerase IPR016206 Ketol-acid reductoisomerase, plant	3.84611e+07	3.86997e+07	3.64803e+07	4.13024e+07	4.20751e+07	4.14538e+07	3.67903e+07	3.80441e+07	3.7632e+07	4.2581e+07	3.77189e+07	3.96816e+07	4.04442e+07	3.79092e+07	4.1558e+07	4.24215e+07	4.07241e+07	4.37413e+07	4.00799e+07	4.39181e+07	4.17158e+07	3.85841e+07
Solyc10g081120.1.1	Alpha-L-arabinofuranosidase IPR017853 Glycoside hydrolase, catalytic core	1.10028e+07	1.06135e+07	1.07648e+07	1.14524e+07	1.04953e+07	1.07371e+07	4.53176e+06	4.71664e+06	4.62348e+06	9.24911e+06	9.63738e+06	8.60656e+06	8.97756e+06	9.16281e+06	1.39654e+07	1.29907e+07	1.43473e+07	7.84377e+06	7.2167e+06	6.92158e+06	9.54462e+06	9.34187e+06
Solyc04g026020.2.1	Sieve element-occluding protein 3	332541	377821	361901	358465	348983	339645	242919	262147	281441	338335	308690	310932	308965	310715	331307	273535	291378	291848	283908	326581	332806	314219
Solyc07g006790.2.1	Dihydrolipoyllysine-residue acetyltransferase component of pyruvate dehydrogenase complex IPR006257 Dihydrolipoamide acetyltransferase, long form	2.18949e+07	2.31477e+07	2.33894e+07	2.34617e+07	2.18469e+07	2.18814e+07	1.85379e+07	1.87438e+07	1.85781e+07	2.10155e+07	2.34955e+07	2.29388e+07	2.39432e+07	2.42794e+07	2.205e+07	2.17029e+07	2.23436e+07	2.02651e+07	2.05379e+07	2.01241e+07	2.15756e+07	2.29354e+07
Solyc06g074650.2.1	AP-2 complex subunit alpha IPR017104 Adaptor protein complex AP-2, alpha subunit	1.40287e+07	1.51242e+07	1.60117e+07	1.54906e+07	1.43629e+07	1.38779e+07	6.72973e+06	6.80934e+06	6.97991e+06	1.1618e+07	1.14712e+07	1.44535e+07	1.51864e+07	1.47916e+07	1.25656e+07	1.25033e+07	1.21875e+07	8.4767e+06	7.77761e+06	8.12572e+06	1.16207e+07	1.14685e+07
Solyc07g063440.2.1	Trafficking protein particle complex subunit 10	1.05643e+07	1.14814e+07	1.15566e+07	1.18494e+07	1.10051e+07	1.06547e+07	5.619e+06	5.86192e+06	6.03063e+06	9.76255e+06	9.56744e+06	1.20822e+07	1.2854e+07	1.19333e+07	9.93554e+06	1.07754e+07	9.6941e+06	7.80126e+06	7.07396e+06	7.92346e+06	9.80836e+06	9.52163e+06
Solyc06g066790.2.1	N-alpha-acetyltransferase 16, NatA auxiliary subunit IPR011990 Tetratricopeptide-like helical	5.4988e+06	5.81189e+06	6.38075e+06	6.71391e+06	6.42207e+06	5.98668e+06	2.36361e+06	2.42444e+06	2.39744e+06	4.88139e+06	5.35967e+06	5.62273e+06	5.78195e+06	5.60739e+06	5.74528e+06	6.19632e+06	5.35573e+06	3.13147e+06	2.70779e+06	3.29173e+06	4.85284e+06	5.38822e+06
Solyc10g005960.1.1	Fasciclin-like arabinogalactan protein 10 IPR000782 FAS1 domain	3.64155e+07	3.65244e+07	3.50736e+07	3.44051e+07	3.31362e+07	3.61302e+07	2.76103e+07	2.88885e+07	2.59327e+07	2.67525e+07	2.62041e+07	2.2505e+07	2.36228e+07	2.3552e+07	2.25831e+07	2.16181e+07	2.30686e+07	1.78869e+07	2.04961e+07	1.75618e+07	2.67002e+07	2.62564e+07
Solyc08g067030.2.1	Os01g0611000 protein (Fragment) IPR006946 Protein of unknown function DUF642	8.2744e+07	84115922	7.88664e+07	8.31305e+07	7.23901e+07	7.79974e+07	6.24805e+07	6.19996e+07	6.47664e+07	8.34202e+07	8.85222e+07	1.26933e+08	1.26955e+08	1.26641e+08	8.07776e+07	8.42544e+07	8.26641e+07	6.93554e+07	6.64309e+07	7.25103e+07	8.62435e+07	8.56988e+07
Solyc01g112280.2.1	Succinyl-diaminopimelate desuccinylase IPR010159 N-acyl-L-amino-acid amidohydrolase	38862568	3.86278e+07	4.07185e+07	4.08611e+07	3.89445e+07	4.08623e+07	4.00305e+07	3.73477e+07	3.81003e+07	3.87797e+07	3.86433e+07	4.56322e+07	4.75979e+07	4.69535e+07	3.79028e+07	3.5544e+07	3.89456e+07	3.20996e+07	3.15794e+07	3.24347e+07	3.92598e+07	3.81632e+07
Solyc07g053260.2.1	14-3-3 protein sigma gamma zeta beta_alpha IPR000308 14-3-3 protein	1.25309e+08	1.28571e+08	1.16848e+08	1.23506e+08	1.17123e+08	1.16896e+08	1.02963e+08	9.83443e+07	1.04485e+08	1.09811e+08	1.0727e+08	1.23481e+08	1.23865e+08	1.18844e+08	1.12349e+08	1.09196e+08	1.09224e+08	9.85352e+07	9.57188e+07	9.64525e+07	1.09275e+08	1.07805e+08
Solyc02g031910.2.1	Serine_threonine protein kinase IPR002290 Serine_threonine protein kinase	7.8569e+06	8.35635e+06	7.62185e+06	8.1636e+06	8.27195e+06	7.75397e+06	5.68756e+06	6.0509e+06	5.85638e+06	7.16169e+06	7.19407e+06	7.58345e+06	8.15999e+06	7.66011e+06	7.59042e+06	7.55474e+06	7.52726e+06	6.90951e+06	6.72657e+06	6.90872e+06	7.2122e+06	7.14356e+06
Solyc08g005800.2.1	Pectinacetylesterase like protein (Fragment) IPR004963 Pectinacetylesterase	8.3332e+07	7.37753e+07	7.57796e+07	7.02882e+07	9.1233e+07	9.15488e+07	8.43313e+07	8.03927e+07	7.71845e+07	8.18467e+07	7.8965e+07	8.51418e+07	8.76842e+07	8.09088e+07	9.2119e+07	8.79831e+07	8.0034e+07	6.08387e+07	6.61106e+07	6.32406e+07	7.70989e+07	8.37129e+07
Solyc03g121590.2.1	Protein SEY1 IPR008803 Root hair defective 3 GTP-binding	1.28061e+07	1.38906e+07	1.43443e+07	1.61285e+07	1.52387e+07	1.43735e+07	7.11461e+06	7.48861e+06	7.42144e+06	1.26852e+07	1.24813e+07	1.54751e+07	1.62543e+07	1.56294e+07	1.39318e+07	1.38295e+07	1.33561e+07	1.08332e+07	9.52495e+06	1.07614e+07	1.2757e+07	1.24096e+07
Solyc03g120230.2.1	MAR-binding filament-like protein 1 IPR009053 Prefoldin	1.11856e+07	1.15304e+07	1.10986e+07	1.12729e+07	1.06288e+07	1.07998e+07	8.08465e+06	8.22077e+06	8.19008e+06	9.18797e+06	9.45658e+06	9.79057e+06	1.00362e+07	9.90286e+06	9.50446e+06	9.63742e+06	9.54537e+06	6.43911e+06	6.83212e+06	6.68671e+06	9.42415e+06	9.2204e+06
Solyc09g064370.2.1	Alcohol dehydrogenaseglutathione dehydrogenase	4.71625e+07	4.55384e+07	4.40502e+07	4.37108e+07	4.30992e+07	4.2948e+07	3.53943e+07	3.51336e+07	3.70785e+07	4.21377e+07	4.53503e+07	4.99861e+07	4.99018e+07	5.21334e+07	4.99794e+07	4.71091e+07	4.94582e+07	4.17837e+07	3.93246e+07	4.00028e+07	4.34867e+07	4.40013e+07
Solyc03g058380.2.1	Translation initiation factor IPR015760 Translation initiation factor 2 related	3.96517e+06	3.91241e+06	3.97004e+06	4.22311e+06	3.96466e+06	3.77906e+06	3.36001e+06	3.3431e+06	3.48005e+06	3.74662e+06	3.64922e+06	4.33438e+06	4.47604e+06	4.56247e+06	3.89353e+06	3.8848e+06	3.59888e+06	3.38514e+06	3.40766e+06	3.45726e+06	3.76088e+06	3.63497e+06
Solyc06g073060.2.1	Iaa-amino acid hydrolase 6 IPR017439 Peptidase M20D, mername-AA028_carboxypeptidase Ss1	8.45081e+06	8.52287e+06	8.88966e+06	1.05915e+07	9.92252e+06	1.04379e+07	1.328e+07	1.28929e+07	1.32558e+07	1.00569e+07	9.74494e+06	8.49581e+06	8.40378e+06	8.97705e+06	8.56153e+06	7.98906e+06	8.42042e+06	9.91501e+06	1.01809e+07	1.01747e+07	1.00051e+07	9.79672e+06
Solyc09g075450.2.1	Fumarate hydratase class II IPR005677 Fumarate hydratase, class II	7.58582e+06	7.77177e+06	7.26801e+06	7.96139e+06	8.31411e+06	8.45367e+06	1.03441e+07	1.0929e+07	1.13855e+07	9.36142e+06	9.33143e+06	8.34814e+06	8.33929e+06	7.7159e+06	8.46444e+06	8.70213e+06	8.86557e+06	1.14184e+07	1.21028e+07	1.23321e+07	9.49308e+06	9.19977e+06
Solyc04g009770.2.1	DNAJ chaperone IPR003095 Heat shock protein DnaJ	4.35547e+06	4.47032e+06	4.43182e+06	4.99062e+06	4.74519e+06	5.20254e+06	4.7775e+06	4.80514e+06	4.93103e+06	4.75951e+06	4.84922e+06	4.67915e+06	4.27061e+06	4.40074e+06	5.31668e+06	5.34383e+06	5.3609e+06	5.48516e+06	5.20045e+06	5.33786e+06	4.95006e+06	4.65868e+06
Solyc10g080710.1.1	Asparaginyl-tRNA synthetase 2 IPR004522 Asparaginyl-tRNA synthetase, class IIb	3.41894e+07	3.55456e+07	3.58731e+07	4.12942e+07	3.71724e+07	3.61542e+07	2.57588e+07	2.71144e+07	2.64617e+07	3.27685e+07	3.03134e+07	3.01441e+07	3.04517e+07	3.00079e+07	3.28917e+07	3.30362e+07	3.16199e+07	3.15934e+07	2.86827e+07	2.99915e+07	3.24747e+07	3.06072e+07
Solyc07g055320.2.1	ATP-dependent Zn protease cell division protein FtsH homolog IPR005936 Peptidase M41, FtsH	1.72717e+07	1.69232e+07	1.7346e+07	1.74842e+07	1.61209e+07	1.59456e+07	1.32579e+07	1.29228e+07	1.32704e+07	1.3891e+07	1.35559e+07	1.32962e+07	1.33347e+07	1.29828e+07	1.41682e+07	1.35601e+07	1.3637e+07	9.58048e+06	9.56579e+06	9.44669e+06	1.3856e+07	1.35909e+07
Solyc05g005800.2.1	Threonyl-tRNA synthetase IPR002320 Threonyl-tRNA synthetase, class IIa	1.07304e+07	1.13877e+07	1.14373e+07	1.29145e+07	1.1415e+07	1.14089e+07	6.35954e+06	6.35389e+06	6.80395e+06	9.97566e+06	9.8012e+06	1.1635e+07	1.14613e+07	1.13091e+07	1.04899e+07	1.06696e+07	1.02978e+07	8.91028e+06	7.82397e+06	8.55917e+06	1.01611e+07	9.61572e+06
Solyc03g115990.1.1	Malate dehydrogenase IPR010097 Malate dehydrogenase, NAD-dependent, eukaryotes and gamma proteobacteria	1.60925e+07	1.59837e+07	1.51697e+07	1.80935e+07	1.66107e+07	1.8058e+07	3.04502e+07	2.99121e+07	3.07773e+07	2.07434e+07	2.03109e+07	2.25179e+07	2.21456e+07	2.15659e+07	1.71668e+07	1.66184e+07	1.77955e+07	2.18874e+07	2.06411e+07	2.09827e+07	2.05721e+07	2.04822e+07
Solyc10g079500.1.1	Inosine-5_apos-monophosphate dehydrogenase IPR005990 IMP dehydrogenase	1.87823e+07	1.8871e+07	1.82492e+07	2.05676e+07	1.98148e+07	1.95464e+07	2.44839e+07	2.42554e+07	2.47893e+07	2.00942e+07	2.01614e+07	1.75944e+07	1.84959e+07	1.76697e+07	1.98508e+07	1.95052e+07	2.05965e+07	2.11072e+07	2.1475e+07	2.09945e+07	2.03068e+07	1.99488e+07
Solyc01g088400.2.1	CER1 IPR006694 Fatty acid hydroxylase	4.59661e+06	4.60833e+06	5.01381e+06	7.89653e+06	7.5035e+06	7.88391e+06	2.35669e+07	2.2799e+07	2.34443e+07	1.82569e+07	1.74528e+07	6.26977e+06	6.21553e+06	6.81562e+06	1.14678e+07	11864319	1.17256e+07	5.19835e+07	4.25284e+07	5.01779e+07	1.80259e+07	1.76839e+07
Solyc08g074620.1.1	Polyphenol oxidase IPR016213 Polyphenol oxidase, plant	2.33639e+07	2.32407e+07	2.36043e+07	2.61779e+07	2.44062e+07	2.52771e+07	1.18238e+07	1.2165e+07	1.13583e+07	1.95964e+07	2.10825e+07	1.74527e+07	1.83755e+07	1.88268e+07	2.65029e+07	2.62618e+07	2.69261e+07	1.54666e+07	1.47967e+07	1.49905e+07	1.9274e+07	2.14049e+07
Solyc08g015860.2.1	Rab GDP dissociation inhibitor IPR000806 Rab GDI protein	2.82795e+06	2.64285e+06	2.43193e+06	2.48507e+06	2.49571e+06	2.494e+06	2.4543e+06	2.39356e+06	2.50903e+06	2.79943e+06	2.43184e+06	3.19398e+06	3.24196e+06	3.00455e+06	2.98456e+06	2.8042e+06	2.78681e+06	2.38452e+06	2.59977e+06	2.5984e+06	2.74822e+06	2.48305e+06
Solyc07g055210.2.1	Aspartate aminotransferase IPR000796 Aspartate_other aminotransferase	2.1588e+07	2.16558e+07	2.20526e+07	2.2213e+07	2.14537e+07	2.15948e+07	2.82697e+07	2.78165e+07	2.88513e+07	2.31889e+07	2.40814e+07	2.28749e+07	2.21755e+07	2.33764e+07	2.30731e+07	2.29821e+07	2.33473e+07	2.96352e+07	2.90566e+07	2.84243e+07	2.40549e+07	2.32154e+07
Solyc01g099150.2.1	Lipoxygenase IPR001246 Lipoxygenase, plant	504531	486585	508889	579651	517450	570227	989049	863022	805786	640709	570817	367783	353270	416524	548795	575979	492304	790233	855891	869061	609493	602033
Solyc06g073310.2.1	Ribosomal L9-like protein IPR000702 Ribosomal protein L6	2.29824e+07	2.20038e+07	2.21158e+07	1.87948e+07	2.32856e+07	2.3439e+07	2.00327e+07	1.98104e+07	1.96351e+07	2.12059e+07	2.03823e+07	2.39715e+07	2.51727e+07	2.01578e+07	2.03539e+07	2.11259e+07	2.0906e+07	1.60043e+07	1.68943e+07	1.69596e+07	2.07829e+07	2.08053e+07
Solyc01g109940.2.1	26S protease regulatory subunit IPR005937 26S proteasome subunit P45	2.02873e+07	2.08908e+07	2.011e+07	2.11042e+07	2.06037e+07	2.07501e+07	2.0927e+07	2.10352e+07	2.00772e+07	2.01496e+07	1.91356e+07	2.04311e+07	2.12488e+07	2.04814e+07	2.04444e+07	1.99739e+07	2.11357e+07	2.09098e+07	1.95573e+07	2.03895e+07	1.98432e+07	1.9442e+07
Solyc09g090980.2.1	Major allergen Mal d 1 IPR000916 Bet v I allergen	4.48279e+08	4.55097e+08	424071464	4.09117e+08	3.8691e+08	4.49073e+08	4.19963e+08	439433037	4.53959e+08	476136851	4.97576e+08	5.89734e+08	5.52204e+08	6.14413e+08	5.72171e+08	544851778	5.83704e+08	4.25432e+08	4.91388e+08	4.65047e+08	4.6783e+08	5.05882e+08
Solyc12g096700.1.1	Ribosomal L9-like protein IPR002359 Ribosomal protein L6, conserved site-2	4.88011e+07	4.74056e+07	4.7475e+07	3.84628e+07	4.72774e+07	4.56784e+07	4.28654e+07	4.24873e+07	3.97357e+07	4.45381e+07	4.35426e+07	5.13375e+07	5.11593e+07	5.19265e+07	4.74281e+07	4.48383e+07	4.58045e+07	3.77781e+07	3.939e+07	3.86746e+07	4.35037e+07	4.45771e+07
Solyc07g041870.2.1	Tubulin--tyrosine ligase-like protein 12 IPR004344 Tubulin-tyrosine ligase	8.23036e+06	8.62197e+06	8.49248e+06	8.60069e+06	8.29628e+06	8.05518e+06	4.80009e+06	4.93385e+06	4.98593e+06	7.47103e+06	7.91887e+06	8.09757e+06	8.19666e+06	8.2849e+06	8.43862e+06	8.83469e+06	8.47417e+06	6.91063e+06	6.10087e+06	6.89122e+06	7.48123e+06	7.90868e+06
Solyc04g063230.2.1	Dehydration-responsive family protein IPR004159 Protein of unknown function DUF248, methyltransferase putative	8.39617e+06	8.14452e+06	8.05347e+06	4.82292e+06	4.80482e+06	4.45453e+06	2.90716e+06	2.95025e+06	3.03609e+06	5.87182e+06	5.70385e+06	1.26565e+07	1.31852e+07	1.30215e+07	4.64591e+06	4.37622e+06	4.22793e+06	2.88459e+06	2.89749e+06	3.08466e+06	5.67352e+06	5.90215e+06
Solyc10g086580.1.1	Ribulose-1 5-bisphosphate carboxylase_oxygenase activase 1 IPR003959 ATPase, AAA-type, core	1.35491e+07	1.33591e+07	1.23138e+07	1.01648e+07	9.62312e+06	1.05573e+07	4.44343e+06	4.91638e+06	4.3832e+06	8.71726e+06	8.02273e+06	1.13491e+07	1.15263e+07	1.04796e+07	8.27886e+06	8.18514e+06	8.11983e+06	3.66381e+06	4.19182e+06	4.25799e+06	8.39384e+06	8.34615e+06
Solyc02g023970.2.1	GTP-binding protein IPR004396 Conserved hypothetical protein CHP00092	3.09119e+07	3.02564e+07	3.15373e+07	3.15224e+07	3.02189e+07	2.9774e+07	2.27802e+07	2.30144e+07	2.32528e+07	2.9896e+07	3.03924e+07	3.36224e+07	3.34216e+07	3.35741e+07	3.23644e+07	3.19628e+07	3.20964e+07	2.81064e+07	2.55909e+07	2.7029e+07	3.08064e+07	2.9482e+07
Solyc12g099430.1.1	Epoxide hydrolase 1 IPR000639 Epoxide hydrolase-like	3.29816e+07	3.35091e+07	3.35117e+07	3.1855e+07	3.03033e+07	2.96148e+07	1.30491e+07	1.27938e+07	1.2173e+07	2.39503e+07	2.30925e+07	2.56498e+07	2.64185e+07	2.61096e+07	3.28543e+07	3.10483e+07	3.05978e+07	1.54852e+07	1.48859e+07	1.4955e+07	2.43459e+07	2.26969e+07
Solyc06g065840.2.1	Trafficking protein particle complex subunit 9 IPR013935 Transport protein Trs120	5.69572e+06	6.08572e+06	6.29163e+06	6.43809e+06	6.23288e+06	5.77995e+06	3.09418e+06	3.51261e+06	3.36753e+06	5.22762e+06	5.18091e+06	6.4752e+06	6.42553e+06	6.68648e+06	5.64986e+06	5.79412e+06	5.39833e+06	4.23679e+06	3.96663e+06	4.24879e+06	5.2476e+06	5.16093e+06
Solyc06g065170.2.1	Vacuolar protein sorting protein IPR016528 Vacuolar protein sorting-associated protein 11	8.97441e+06	9.81437e+06	9.71227e+06	1.08552e+07	1.03502e+07	9.77594e+06	4.96658e+06	5.15903e+06	5.06647e+06	8.38439e+06	8.26058e+06	9.09397e+06	9.20143e+06	9.33458e+06	9.34301e+06	9.77377e+06	9.2504e+06	7.56304e+06	6.93444e+06	7.29368e+06	8.22913e+06	8.41585e+06
Solyc01g109850.2.1	Diaminopimelate decarboxylase IPR002986 Diaminopimelate decarboxylase	1.70148e+07	1.70097e+07	1.63727e+07	1.51377e+07	1.4353e+07	1.44307e+07	1.01098e+07	1.08508e+07	1.05257e+07	1.47344e+07	1.42134e+07	2.33378e+07	2.20108e+07	2.30403e+07	1.53891e+07	1.53655e+07	1.50026e+07	1.03246e+07	1.14923e+07	1.11934e+07	1.46167e+07	1.4331e+07
Solyc11g069380.1.1	4-hydroxy-3-methylbut-2-en-1-yl diphosphate synthase IPR017178 4-hydroxy-3-methylbut-2-en-1-yl diphosphate synthase, atypical	1.43738e+07	1.42443e+07	1.46557e+07	1.65262e+07	1.56912e+07	1.5702e+07	1.53896e+07	1.60802e+07	1.61086e+07	1.4191e+07	1.52492e+07	1.57125e+07	1.58074e+07	1.53837e+07	14279745	1.37009e+07	1.38681e+07	1.15369e+07	1.03337e+07	1.15257e+07	1.46922e+07	1.4748e+07
Solyc03g120850.2.1	chaperonin IPR001844 Chaperonin Cpn60	5.62584e+06	5.7015e+06	5.77871e+06	5.78289e+06	5.36723e+06	5.2446e+06	4.20497e+06	4.28679e+06	4.43002e+06	4.82814e+06	4.70382e+06	5.90511e+06	6.04115e+06	5.97625e+06	4.61962e+06	4.4951e+06	4.58987e+06	2.80117e+06	2.84687e+06	2.88227e+06	4.7719e+06	4.76006e+06
Solyc06g034120.2.1	Alcohol dehydrogenase zinc-binding domain protein IPR002085 Alcohol dehydrogenase superfamily, zinc-containing	7.92004e+06	7.42964e+06	7.29081e+06	7.73945e+06	7.87845e+06	7.46398e+06	6.94157e+06	6.67056e+06	6.97038e+06	7.27491e+06	7.23657e+06	7.24648e+06	7.22771e+06	7.56785e+06	8.14901e+06	7.98455e+06	8.30682e+06	6.63925e+06	6.36267e+06	6.50788e+06	7.45042e+06	7.06105e+06
Solyc03g112070.2.1	Phosphoglycerate dehydrogenase IPR015508 D-3-phosphogylcerate Dehydrogenase	9.62188e+06	1.01241e+07	9.20523e+06	9.13942e+06	9.09144e+06	9.27336e+06	9.11321e+06	8.64388e+06	9.18735e+06	8.73646e+06	9.18515e+06	9.42965e+06	9.93824e+06	9.04157e+06	8.02369e+06	8.40112e+06	8.328e+06	7.31167e+06	6.83307e+06	7.55062e+06	9.09673e+06	8.82488e+06
Solyc09g031970.2.1	Phosphorylase IPR011833 Glycogen_starch_alpha-glucan phosphorylase	8.56395e+06	9.05876e+06	9.06119e+06	8.86473e+06	8.43504e+06	8.16128e+06	3.58405e+06	3.59682e+06	3.50376e+06	7.6035e+06	7.68858e+06	1.1824e+07	1.14481e+07	1.15012e+07	8.27498e+06	8.08899e+06	7.86106e+06	4.80387e+06	4.58286e+06	4.82228e+06	7.51644e+06	7.77564e+06
Solyc02g062970.2.1	Xaa-Pro aminopeptidase 2 IPR001131 Peptidase M24B, X-Pro dipeptidase_aminopeptidase P, conserved site IPR000994 Peptidase M24, structural domain	1.71394e+07	1.74601e+07	1.67716e+07	1.69466e+07	1.62947e+07	1.64565e+07	1.20323e+07	1.22322e+07	1.2233e+07	1.68568e+07	1.56416e+07	1.95847e+07	1.99557e+07	1.91759e+07	1.64972e+07	1.63844e+07	1.65761e+07	1.68197e+07	1.53726e+07	1.60314e+07	1.63999e+07	1.60984e+07
Solyc04g054180.2.1	Os02g0519300 protein (Fragment)	1.10133e+07	1.11973e+07	1.07926e+07	1.09319e+07	1.0265e+07	1.063e+07	8.74721e+06	9.25884e+06	8.81405e+06	1.0322e+07	1.01285e+07	1.08224e+07	1.08355e+07	1.0494e+07	1.12213e+07	1.14068e+07	1.18188e+07	9.15052e+06	9.34567e+06	8.74668e+06	1.03458e+07	1.01047e+07
Solyc05g054760.2.1	Dehydroascorbate reductase (Fragment) IPR017933 Glutathione S-transferase_chloride channel, C-terminal	9.47599e+07	8.71319e+07	8.62845e+07	7.46801e+07	7.649e+07	7.92434e+07	1.03483e+08	9.87365e+07	1.01806e+08	9.41941e+07	9.60762e+07	1.18468e+08	1.05289e+08	1.15945e+08	8.92395e+07	81932276	8.86309e+07	9.33247e+07	9.68551e+07	9.46841e+07	9.35605e+07	9.67098e+07
Solyc08g076990.2.1	Acetylornithine deacetylase IPR011650 Peptidase M20, dimerisation	8.59173e+06	8.13267e+06	8.50199e+06	8.23006e+06	8.24137e+06	8.32253e+06	8.17368e+06	8.15182e+06	8.14976e+06	8.21938e+06	9.07646e+06	8.18439e+06	7.66442e+06	8.30781e+06	9.24028e+06	8.8702e+06	8.91438e+06	8.55389e+06	8.22174e+06	8.40788e+06	8.26052e+06	9.03532e+06
Solyc10g005890.2.1	DNA-damage inducible protein DDI1-like IPR019103 Peptidase aspartic, eukaryotic predicted	1.0396e+07	1.14769e+07	1.05569e+07	1.20106e+07	1.11103e+07	1.21107e+07	1.50425e+07	1.50109e+07	1.51901e+07	1.21432e+07	1.28594e+07	1.03024e+07	1.06319e+07	1.11076e+07	1.11606e+07	1.1339e+07	1.23208e+07	1.41469e+07	1.3988e+07	1.4394e+07	1.28679e+07	1.21348e+07
Solyc12g044740.1.1	Ubiquitin carboxyl-terminal hydrolase IPR001394 Peptidase C19, ubiquitin carboxyl-terminal hydrolase 2	7.33204e+06	7.13397e+06	6.95527e+06	7.82273e+06	7.56439e+06	7.8048e+06	7.34362e+06	7.61577e+06	7.76118e+06	7.54425e+06	7.89824e+06	7.26565e+06	7.38565e+06	7.22821e+06	8.33155e+06	8.02176e+06	8.14749e+06	9.09162e+06	8.78739e+06	8.89398e+06	7.74751e+06	7.69498e+06
Solyc08g075530.2.1	Alpha glucosidase-like protein IPR000322 Glycoside hydrolase, family 31	8.46571e+06	8.41751e+06	8.48692e+06	8.93873e+06	8.81868e+06	8.51464e+06	4.90606e+06	5.11199e+06	5.2807e+06	7.90722e+06	7.41393e+06	8.04534e+06	8.51819e+06	8.3586e+06	8.41953e+06	8.78596e+06	8.56986e+06	6.35897e+06	6.10844e+06	5.92657e+06	7.46843e+06	7.85272e+06
Solyc04g050520.2.1	Translational activator gcn1 IPR011989 Armadillo-like helical	7.85252e+06	8.92144e+06	8.95168e+06	9.25788e+06	9.5001e+06	8.67186e+06	4.49848e+06	4.49032e+06	4.50214e+06	8.11011e+06	8.087e+06	9.56071e+06	9.64939e+06	9.61202e+06	8.48302e+06	9.00209e+06	8.10235e+06	6.65448e+06	6.07233e+06	6.65702e+06	7.98172e+06	8.21538e+06
Solyc01g008330.2.1	Acetyl-CoA carboxylase biotin carboxylase IPR004549 Acetyl-CoA carboxylase, biotin carboxylase	1.89723e+07	1.89555e+07	19489429	2.17514e+07	2.05548e+07	2.0914e+07	2.40433e+07	2.36812e+07	2.42225e+07	2.0675e+07	2.11593e+07	2.54925e+07	2.51578e+07	2.59306e+07	1.72978e+07	1.78881e+07	1.75069e+07	1.71191e+07	1.69898e+07	1.75709e+07	2.07621e+07	2.10722e+07
Solyc06g069010.2.1	Guanine nucleotide-binding protein beta subunit-like protein IPR020472 G-protein beta WD-40 repeat, region	7.19582e+07	6.77008e+07	6.78462e+07	6.58018e+07	6.15492e+07	6.41057e+07	5.13326e+07	4.73055e+07	4.84965e+07	5.86819e+07	6.31849e+07	7.54124e+07	77123739	6.98045e+07	6.99145e+07	6.36788e+07	6.83221e+07	5.32272e+07	5.20093e+07	4.86853e+07	6.32097e+07	5.86571e+07
Solyc05g013030.1.1	26S proteasome regulatory subunit IPR013143 PCI_PINT associated module	2.64406e+07	2.62662e+07	2.7099e+07	2.84257e+07	2.55282e+07	2.6524e+07	1.99775e+07	2.07906e+07	1.92986e+07	2.53944e+07	2.51885e+07	2.71549e+07	2.77443e+07	2.87849e+07	2.72105e+07	2.64717e+07	26412493	2.78328e+07	2.44758e+07	2.57407e+07	2.56121e+07	2.49707e+07
Solyc05g013700.2.1	Eukaryotic translation initiation factor 4B IPR010433 Plant specific eukaryotic initiation factor 4B	5.13175e+06	5.47142e+06	5.2688e+06	4.96064e+06	5.38264e+06	5.44352e+06	6.53571e+06	7.9801e+06	6.42431e+06	5.76821e+06	6.31152e+06	5.85065e+06	5.54298e+06	5.70341e+06	5.56464e+06	5.7042e+06	5.63641e+06	6.33517e+06	8.4564e+06	6.44865e+06	5.9945e+06	6.08522e+06
Solyc08g008210.2.1	V-type proton ATPase subunit E IPR002842 ATPase, V1_A1 complex, subunit E	3.12402e+07	2.83211e+07	2.88925e+07	3.15285e+07	3.00678e+07	3.1333e+07	3.01687e+07	3.03875e+07	3.08153e+07	2.89407e+07	2.84386e+07	2.51075e+07	2.56054e+07	2.49842e+07	2.80202e+07	2.81637e+07	2.8594e+07	2.56141e+07	2.60099e+07	2.75162e+07	2.90245e+07	2.83548e+07
Solyc11g007720.1.1	Dihydrolipoyllysine-residue acetyltransferase component of pyruvate dehydrogenase complex IPR006257 Dihydrolipoamide acetyltransferase, long form	1.40432e+07	1.43043e+07	1.52034e+07	1.53509e+07	1.43083e+07	1.49334e+07	1.40477e+07	1.36937e+07	1.40036e+07	1.46352e+07	1.5262e+07	1.52129e+07	1.58767e+07	1.67727e+07	1.53867e+07	1.49453e+07	1.56115e+07	1.59724e+07	1.5635e+07	1.6277e+07	1.48004e+07	1.50968e+07
Solyc04g074510.2.1	14-3-3 protein beta_alpha-B IPR000308 14-3-3 protein	1.87861e+07	1.80534e+07	1.9049e+07	1.68495e+07	1.64494e+07	1.64924e+07	1.10793e+07	1.00982e+07	1.03561e+07	1.52938e+07	1.56867e+07	2.19669e+07	2.2122e+07	2.16616e+07	1.56395e+07	1.39982e+07	1.47309e+07	1.12477e+07	1.06503e+07	1.11911e+07	1.57538e+07	1.52266e+07
Solyc04g008310.1.1	Glucosyltransferase IPR002213 UDP-glucuronosyl_UDP-glucosyltransferase	1.75856e+07	1.8155e+07	1.87143e+07	1.85215e+07	1.7198e+07	1.73714e+07	1.00286e+07	1.08148e+07	1.12259e+07	1.5624e+07	1.66639e+07	1.54147e+07	1.56256e+07	1.60278e+07	1.74639e+07	1.73374e+07	1.78829e+07	1.30321e+07	1.11903e+07	1.20759e+07	1.51704e+07	1.71175e+07
Solyc09g092550.2.1	Hypothetical salt-inducible protein (Fragment)	6.77982e+06	6.7731e+06	6.80225e+06	6.10438e+06	5.99873e+06	5.88187e+06	3.30406e+06	3.64976e+06	3.31389e+06	4.92892e+06	6.99059e+06	6.58452e+06	6.89529e+06	7.03194e+06	6.01277e+06	6.04406e+06	5.76559e+06	3.40633e+06	3.65085e+06	3.44393e+06	5.88892e+06	6.03059e+06
Solyc01g097520.2.1	Annexin 11 IPR009118 Annexin, type plant	3.6463e+07	3.80594e+07	3.80252e+07	3.80583e+07	3.42493e+07	3.42662e+07	1.72455e+07	1.73121e+07	1.66852e+07	2.90518e+07	2.75921e+07	4.08301e+07	4.39433e+07	4.21321e+07	2.81613e+07	2.90223e+07	2.85013e+07	1.82264e+07	1.68596e+07	1.82932e+07	2.84649e+07	2.8179e+07
Solyc03g120700.2.1	Conserved oligomeric Golgi complex subunit 1 IPR014812 Vps51_Vps67	4.29237e+06	4.64427e+06	4.6566e+06	4.63918e+06	4.4781e+06	4.25351e+06	2.20936e+06	2.31157e+06	2.30646e+06	3.87283e+06	3.92069e+06	5.43956e+06	5.55117e+06	5.47299e+06	3.8401e+06	4.04477e+06	3.71925e+06	3.27099e+06	2.95545e+06	3.09101e+06	4.07774e+06	3.71578e+06
Solyc05g051750.2.1	Prosystemin IPR009966 Prosystemin	2.03461e+07	2.08165e+07	2.17192e+07	1.9116e+07	1.83321e+07	1.75177e+07	1.24269e+07	1.35524e+07	1.17995e+07	1.64131e+07	1.63588e+07	2.22677e+07	2.10136e+07	1.99152e+07	1.74714e+07	1.74274e+07	1.74575e+07	1.20434e+07	1.42339e+07	1.1945e+07	1.63894e+07	1.63825e+07
Solyc04g009030.2.1	Glyceraldehyde-3-phosphate dehydrogenase IPR000173 Glyceraldehyde 3-phosphate dehydrogenase	25048111	2.48172e+07	2.47599e+07	2.04058e+07	1.84362e+07	1.93877e+07	1.3372e+07	1.28915e+07	1.30842e+07	1.68317e+07	1.65504e+07	2.31489e+07	2.29973e+07	2.29811e+07	1.56661e+07	1.51374e+07	1.59491e+07	1.05071e+07	1.03357e+07	1.02919e+07	1.70626e+07	1.63195e+07
Solyc03g117040.2.1	X1 (Fragment) IPR005379 Region of unknown function XH	1.2199e+07	1.22912e+07	1.2515e+07	1.08707e+07	1.09624e+07	1.0796e+07	8.84072e+06	8.68928e+06	8.74376e+06	1.07403e+07	1.0042e+07	1.3593e+07	1.42665e+07	1.38775e+07	1.01033e+07	9.83643e+06	1.01531e+07	7.52641e+06	7.97807e+06	7.8633e+06	1.05117e+07	1.02706e+07
Solyc03g111200.2.1	Adenylate kinase IPR006259 Adenylate kinase, subfamily	1.79466e+07	1.85011e+07	1.82583e+07	1.42287e+07	1.57111e+07	1.73232e+07	2.50122e+07	2.37308e+07	2.40619e+07	1.90763e+07	2.01394e+07	1.94287e+07	1.74877e+07	1.88936e+07	1.88077e+07	1.84399e+07	1.90771e+07	2.09772e+07	2.15952e+07	2.16741e+07	1.94997e+07	1.97161e+07
Solyc07g016170.2.1	Galactokinase like protein IPR012369 Galactokinase, glycosyltransferase	4.22769e+06	4.64488e+06	4.65937e+06	4.45144e+06	4.38944e+06	4.07613e+06	1.93396e+06	1.97181e+06	1.94469e+06	4.02283e+06	3.80895e+06	6.12873e+06	6.10572e+06	6.37528e+06	4.10949e+06	4.36227e+06	3.93244e+06	2.69252e+06	2.38162e+06	2.56959e+06	3.9351e+06	3.89668e+06
Solyc11g065620.1.1	Sulfite reductase IPR011787 Sulphite reductase, ferredoxin dependent	2.10943e+07	2.09163e+07	2.21606e+07	2.15965e+07	2.33445e+07	2.34475e+07	2.14176e+07	2.17206e+07	2.02424e+07	2.26252e+07	2.26134e+07	2.22844e+07	2.16687e+07	2.29137e+07	2.38468e+07	2.33182e+07	2.29047e+07	2.58147e+07	2.51958e+07	2.57e+07	2.22834e+07	2.29552e+07
Solyc06g051810.2.1	X1 (Fragment) IPR005380 Region of unknown function XS	1.04212e+07	10661346	1.0606e+07	9.51609e+06	9.00151e+06	8.90085e+06	6.64064e+06	6.56463e+06	6.52065e+06	8.89896e+06	8.41081e+06	1.20329e+07	1.22235e+07	1.24746e+07	8.73403e+06	8.60073e+06	8.68808e+06	6.40597e+06	6.62094e+06	6.31352e+06	8.83013e+06	8.47964e+06
Solyc04g009200.2.1	Glutamate-1-semialdehyde-2 1-aminomutase IPR004639 Tetrapyrrole biosynthesis, glutamate-1-semialdehyde aminotransferase	1.84433e+07	1.75996e+07	1.73191e+07	1.48614e+07	1.44273e+07	1.43583e+07	1.6018e+07	1.56941e+07	1.59594e+07	1.61618e+07	1.65734e+07	2.47378e+07	2.57637e+07	2.48367e+07	1.50662e+07	1.4903e+07	1.52793e+07	1.00735e+07	9.82794e+06	9.83011e+06	1.66446e+07	1.60905e+07
Solyc04g076820.1.1	Octicosapeptide_Phox_Bem1p domain-containing protein IPR000270 Octicosapeptide_Phox_Bem1p	9.97733e+06	9.58752e+06	8.913e+06	1.04922e+07	1.01156e+07	1.10395e+07	1.572e+07	1.59406e+07	1.5386e+07	1.2153e+07	1.113e+07	8.24374e+06	8.19193e+06	8.67813e+06	1.13251e+07	1.13006e+07	1.18432e+07	1.39857e+07	1.52444e+07	1.41676e+07	11684043	11598918
Solyc08g005630.2.1	Glucose-methanol-choline oxidoreductase IPR012400 Long-chain fatty alcohol dehydrogenase	3.71632e+06	3.87396e+06	3.84822e+06	6.73473e+06	6.97575e+06	6.88234e+06	1.67102e+07	1.78756e+07	1.82647e+07	9.9567e+06	9.9899e+06	3.67294e+06	3.65039e+06	3.72845e+06	5.00223e+06	5.46304e+06	5.26399e+06	2.1978e+07	1.92302e+07	2.12669e+07	1.00768e+07	9.86978e+06
Solyc09g011080.2.1	Ribulose-1 5-bisphosphate carboxylase_oxygenase activase 1 IPR003959 ATPase, AAA-type, core	2.84565e+07	2.76104e+07	2.63237e+07	2.29778e+07	2.30859e+07	2.36254e+07	1.01889e+07	9.94242e+06	9.95296e+06	1.79532e+07	1.77328e+07	2.5789e+07	2.41116e+07	2.42296e+07	1.70081e+07	1.69624e+07	1.83572e+07	7.27791e+06	7.8148e+06	7.19123e+06	1.79907e+07	1.76953e+07
Solyc08g081410.2.1	General vesicular transport factor p115 IPR006955 Uso1_p115 like vesicle tethering protein, C-terminal	8.25826e+06	8.90672e+06	8.51204e+06	8.54339e+06	8.21857e+06	7.85727e+06	5.76607e+06	5.60793e+06	6.06822e+06	7.72009e+06	7.34319e+06	9.38647e+06	9.78729e+06	9.24896e+06	7.34445e+06	7.67004e+06	7.0763e+06	6.32463e+06	5.86819e+06	6.24907e+06	7.80155e+06	7.26173e+06
Solyc01g091690.2.1	Dehydration-responsive family protein IPR004159 Protein of unknown function DUF248, methyltransferase putative	8.76009e+06	8.86563e+06	8.57358e+06	1.31631e+07	1.34465e+07	1.25323e+07	1.0703e+07	1.04851e+07	1.05031e+07	1.07063e+07	1.04832e+07	9.09396e+06	9.55733e+06	8.96355e+06	1.11305e+07	1.12047e+07	1.08584e+07	1.29615e+07	1.18679e+07	1.29635e+07	1.09591e+07	1.02305e+07
Solyc03g123610.2.1	Alanine aminotransferase IPR004839 Aminotransferase, class I and II	9.89805e+06	9.40877e+06	9.07705e+06	1.02152e+07	9.99389e+06	1.02031e+07	1.19924e+07	1.23013e+07	1.24093e+07	1.12108e+07	1.13302e+07	1.05207e+07	1.01572e+07	1.05075e+07	1.09624e+07	1.08737e+07	1.0762e+07	1.42198e+07	1.31066e+07	1.40468e+07	1.1518e+07	1.1023e+07
Solyc03g005600.2.1	Dehydration-responsive protein-like IPR004159 Protein of unknown function DUF248, methyltransferase putative	1.33699e+07	1.30744e+07	1.34062e+07	10898102	1.14016e+07	1.04505e+07	5.22313e+06	5.30367e+06	5.28676e+06	9.85872e+06	9.98581e+06	1.61534e+07	1.61369e+07	1.60919e+07	8.46399e+06	8.98215e+06	8.14809e+06	5.02855e+06	5.14533e+06	5.22676e+06	9.71879e+06	1.01257e+07
Solyc01g111780.2.1	Importin beta-2 subunit IPR011989 Armadillo-like helical	8.83306e+06	9.62295e+06	9.48674e+06	9.99875e+06	9.6101e+06	8.91129e+06	4.87908e+06	4.9872e+06	4.76437e+06	8.15316e+06	7.93011e+06	9.65786e+06	9.62559e+06	9.4592e+06	9.15515e+06	9.35302e+06	8.72659e+06	7.88774e+06	6.81725e+06	7.5812e+06	8.24543e+06	7.83784e+06
Solyc05g008780.2.1	Proton pump interactor 1	5.85564e+06	5.76733e+06	6.12126e+06	5.7274e+06	5.53019e+06	5.30719e+06	2.88697e+06	2.95221e+06	2.88599e+06	4.73115e+06	4.8559e+06	6.89516e+06	7.01444e+06	7.17751e+06	4.9001e+06	4.97249e+06	4.88596e+06	3.1446e+06	3.29283e+06	3.1142e+06	4.885e+06	4.70205e+06
Solyc12g008840.1.1	Beta-galactosidase IPR001944 Glycoside hydrolase, family 35	2.50481e+06	2.47114e+06	2.52228e+06	4.44823e+06	5.02161e+06	5.01729e+06	1.57844e+07	1.70112e+07	1.52333e+07	9.80492e+06	9.14414e+06	2.08969e+06	2.06392e+06	2.14355e+06	5.66657e+06	5.87089e+06	5.53371e+06	2.43696e+07	2.24908e+07	2.43168e+07	9.92942e+06	9.01963e+06
Solyc01g106050.2.1	Dynamin-2 IPR000375 Dynamin central region	7.97474e+06	8.49275e+06	7.82603e+06	8.62791e+06	8.85358e+06	8.472e+06	7.70225e+06	7.68471e+06	7.60804e+06	8.43357e+06	7.37496e+06	8.15984e+06	8.06459e+06	8.11238e+06	8.20293e+06	8.30552e+06	7.93436e+06	8.79224e+06	7.97601e+06	8.67511e+06	8.03559e+06	7.77294e+06
Solyc00g006800.2.1	Transaldolase IPR014634 Transaldolase, bacterial_plant type	3.82271e+07	3.85967e+07	3.96067e+07	3.91033e+07	3.50446e+07	3.53717e+07	2.57901e+07	2.64299e+07	2.71682e+07	3.50118e+07	3.47172e+07	4.77364e+07	4.78984e+07	4.83243e+07	3.71453e+07	3.61832e+07	3.58171e+07	2.97518e+07	2.8195e+07	2.91706e+07	3.49793e+07	3.47496e+07
Solyc03g034180.2.1	14-3-3 protein beta_alpha-1 IPR000308 14-3-3 protein	1.35695e+06	1.31998e+06	1.45859e+06	1.62982e+06	1.50974e+06	1.5128e+06	1.24787e+06	1.2803e+06	1.38031e+06	1.44834e+06	1.94673e+06	1.0938e+06	1.27356e+06	1.30715e+06	1.37532e+06	1.40909e+06	1.47087e+06	1.39679e+06	1.23719e+06	1.40193e+06	1.55054e+06	1.84453e+06
Solyc02g091490.2.1	Fructokinase 3 IPR011611 Carbohydrate_purine kinase	9.89468e+06	9.74537e+06	9.46406e+06	9.67381e+06	9.28611e+06	9.44719e+06	1.18206e+07	1.16431e+07	1.17723e+07	9.50457e+06	9.05933e+06	1.02082e+07	1.06864e+07	1.01811e+07	8.51104e+06	8.14651e+06	8.45402e+06	7.43506e+06	7.55242e+06	7.46263e+06	9.37829e+06	9.18562e+06
Solyc01g098000.2.1	Elongation factor-like protein IPR014038 Translation elongation factor EF1B, beta and delta chains, guanine nucleotide exchange	9.10935e+06	9.06984e+06	8.56429e+06	8.77482e+06	8.10724e+06	8.63013e+06	8.35832e+06	8.14415e+06	8.09278e+06	8.13343e+06	7.71267e+06	8.94188e+06	9.21096e+06	9.43592e+06	7.6812e+06	7.87704e+06	8.25726e+06	6.61897e+06	6.56709e+06	6.56601e+06	8.10682e+06	7.73928e+06
Solyc12g094640.1.1	Glyceraldehyde-3-phosphate dehydrogenase B IPR000173 Glyceraldehyde 3-phosphate dehydrogenase	5.14236e+06	5.45114e+06	5.60708e+06	4.45541e+06	4.29988e+06	4.23208e+06	2.60214e+06	2.62473e+06	2.81919e+06	3.24042e+06	3.51617e+06	3.71051e+06	3.75408e+06	3.65992e+06	2.92835e+06	2.90247e+06	3.02397e+06	2.0642e+06	2.09061e+06	2.04266e+06	3.39253e+06	3.36407e+06
Solyc04g007560.2.1	pH-response regulator protein palA_RIM20 IPR004328 BRO1	8.93837e+06	9.3302e+06	9.42206e+06	9.78778e+06	9.46885e+06	9.14239e+06	7.17989e+06	7.49251e+06	7.5087e+06	9.38133e+06	9.30424e+06	9.22588e+06	9.644e+06	9.47937e+06	9.81626e+06	1.03086e+07	9.85202e+06	1.05297e+07	9.62291e+06	1.02188e+07	9.34007e+06	9.3455e+06
Solyc09g010950.2.1	Cell division protease ftsH homolog IPR005936 Peptidase M41, FtsH	6.74624e+06	6.75757e+06	6.99291e+06	7.68995e+06	7.49323e+06	7.0867e+06	5.73968e+06	5.8372e+06	5.86776e+06	7.20116e+06	6.65411e+06	6.87287e+06	6.94142e+06	6.96828e+06	7.34841e+06	7.36346e+06	7.02995e+06	8.22093e+06	7.56945e+06	7.95568e+06	7.17326e+06	6.68201e+06
Solyc08g041890.2.1	Importin alpha-1b subunit IPR011989 Armadillo-like helical	4.32505e+06	4.4743e+06	4.20693e+06	4.01428e+06	3.99745e+06	3.84684e+06	1.99621e+06	1.96212e+06	2.14276e+06	3.48737e+06	3.15803e+06	4.20177e+06	4.5484e+06	4.32333e+06	3.77729e+06	3.82979e+06	3.77809e+06	2.28075e+06	2.34345e+06	2.28815e+06	3.35549e+06	3.28991e+06
Solyc10g079880.1.1	Eukaryotic translation initiation factor 3 subunit 6 IPR016650 Translation initiation factor 3, subunit 6, eukaryotic	1.2058e+07	1.26182e+07	1.28375e+07	1.40148e+07	1.3276e+07	1.27254e+07	8.31596e+06	8.2159e+06	8.27663e+06	1.18001e+07	1.16705e+07	1.28898e+07	1.31733e+07	1.32344e+07	1.24285e+07	1.26387e+07	1.2298e+07	1.08515e+07	9.70354e+06	1.04613e+07	1.1937e+07	1.15335e+07
Solyc05g053650.2.1	26S proteasome regulatory subunit IPR016642 26S proteasome regulatory complex, non-ATPase subcomplex, Rpn2_Psmd1 subunit	3.7709e+06	3.89881e+06	4.27365e+06	4.49748e+06	3.94563e+06	3.96549e+06	2.16208e+06	2.24498e+06	2.20534e+06	3.52695e+06	3.58637e+06	4.11124e+06	4.09688e+06	4.10153e+06	4.03753e+06	4.11497e+06	3.7269e+06	3.21959e+06	3.15714e+06	3.21307e+06	3.66031e+06	3.45302e+06
Solyc00g009020.2.1	Mitochondrial ATP synthase	3.7993e+07	3.78983e+07	3.83411e+07	3.52366e+07	3.37681e+07	3.6826e+07	4.56442e+07	4.25017e+07	4.32783e+07	3.95591e+07	3.83455e+07	3.92926e+07	4.1406e+07	4.16598e+07	3.94119e+07	3.76057e+07	4.19304e+07	4.00531e+07	4.30988e+07	4.14504e+07	3.92138e+07	3.86908e+07
Solyc09g007270.2.1	Ascorbate peroxidase IPR002207 Plant ascorbate peroxidase	5.87419e+07	5.97945e+07	5.83867e+07	7.00822e+07	7.26443e+07	7.40619e+07	1.14209e+08	1.12285e+08	1.16348e+08	8.28685e+07	8.49891e+07	5.61509e+07	5.8666e+07	6.00621e+07	7.60456e+07	7.86501e+07	8.41413e+07	1.08976e+08	1.03945e+08	1.05107e+08	8.4179e+07	8.36786e+07
Solyc11g069490.1.1	Serine_threonine-protein phosphatase 6 regulatory subunit 3 IPR007587 SIT4 phosphatase-associated protein	4.58133e+06	4.87009e+06	5.01517e+06	5.39827e+06	5.15028e+06	4.95631e+06	3.55444e+06	3.86e+06	3.74056e+06	4.74224e+06	4.49102e+06	4.59772e+06	4.75915e+06	4.70642e+06	5.04133e+06	4.83355e+06	4.58615e+06	4.90628e+06	4.72802e+06	4.87089e+06	4.76047e+06	4.47279e+06
Solyc12g100120.1.1	Acetyl-CoA carboxylase-like protein IPR012878 Protein of unknown function DUF1680	1.76947e+07	1.80638e+07	1.72454e+07	1.56554e+07	1.53144e+07	1.52697e+07	9.27336e+06	8.93272e+06	9.23463e+06	1.40687e+07	1.40063e+07	1.5747e+07	1.6978e+07	1.65051e+07	1.73809e+07	1.69915e+07	1.74621e+07	9.20503e+06	9.08399e+06	8.86983e+06	1.41696e+07	1.39053e+07
Solyc01g103480.2.1	Coatomer subunit delta IPR008968 Clathrin adaptor, mu subunit, C-terminal	2.39102e+07	2.50564e+07	25284814	2.38589e+07	2.35654e+07	2.25443e+07	1.79655e+07	1.75949e+07	1.84507e+07	2.16557e+07	2.21691e+07	2.89842e+07	3.07357e+07	2.98008e+07	2.14105e+07	2.10495e+07	2.09336e+07	1.84416e+07	1.71402e+07	1.7992e+07	2.19643e+07	2.18605e+07
Solyc06g063090.2.1	Alanine aminotransferase IPR004839 Aminotransferase, class I and II	7.00023e+06	6.67446e+06	6.6398e+06	8.3826e+06	8.76149e+06	8.29612e+06	8.77989e+06	9.17708e+06	9.16244e+06	8739698	8.87952e+06	7.51923e+06	7.32547e+06	7.62564e+06	1.02831e+07	1.00215e+07	1.01625e+07	1.08562e+07	1.02721e+07	1.01651e+07	8.87068e+06	8.74854e+06
Solyc12g057110.2.1	14-3-3 (Fragment) IPR000308 14-3-3 protein	1.50056e+07	1.5307e+07	1.4594e+07	1.37131e+07	1.20999e+07	1.24359e+07	6.78651e+06	6.03794e+06	6.27774e+06	1.0651e+07	1.03667e+07	1.48487e+07	1.38577e+07	1.49713e+07	1.07801e+07	9.84767e+06	9.79804e+06	6.47548e+06	6.34749e+06	6.46363e+06	1.04819e+07	1.05358e+07
Solyc07g032740.2.1	Aspartate aminotransferase IPR000796 Aspartate_other aminotransferase	1.85308e+07	1.90364e+07	1.91055e+07	2.18678e+07	2.11073e+07	2.10024e+07	1.94443e+07	1.88717e+07	1.94208e+07	1.84467e+07	1.88174e+07	1.61555e+07	1.58742e+07	1.61785e+07	1.95134e+07	1.90053e+07	1.92109e+07	1.84929e+07	1.66138e+07	1.78814e+07	1.82792e+07	1.89848e+07
Solyc12g005080.1.1	Dihydrolipoyllysine-residue succinyltransferase component of 2-oxoglutarate dehydrogenase complex IPR006255 Dihydrolipoamide succinyltransferase	1.42586e+07	1.42728e+07	1.45091e+07	1.46902e+07	1.4017e+07	1.44062e+07	2.39591e+07	2.17498e+07	2.32456e+07	1.60474e+07	1.59856e+07	1.32398e+07	1.33727e+07	1.31918e+07	1.41162e+07	1.40645e+07	1.53111e+07	1.7618e+07	1.78992e+07	1.85433e+07	1.61767e+07	1.58564e+07
Solyc04g071900.2.1	Peroxidase IPR002016 Haem peroxidase, plant_fungal_bacterial	1.80688e+07	1.64746e+07	1.81046e+07	1.72992e+07	1.84978e+07	1.84664e+07	3.16779e+07	2.80171e+07	2.9211e+07	2.91283e+07	3.02125e+07	3.12306e+07	2.84241e+07	3.05928e+07	3.93757e+07	3.91247e+07	4.2161e+07	3.70391e+07	3.51359e+07	3.61975e+07	2.96105e+07	2.97303e+07
Solyc11g008810.1.1	Beta-hexosaminidase b IPR001540 Glycoside hydrolase, family 20	1.95632e+07	1.99609e+07	18884780	1.92465e+07	1.86408e+07	1.84152e+07	1.30416e+07	1.30346e+07	1.23732e+07	1.60526e+07	1.569e+07	1.50232e+07	1.53806e+07	1.40947e+07	1.67284e+07	1.69786e+07	1.64306e+07	1.41634e+07	1.28546e+07	1.34296e+07	1.58218e+07	1.59208e+07
Solyc06g072490.2.1	40S ribosomal protein S1 IPR001593 Ribosomal protein S3Ae	1.12238e+06	1.24373e+06	1.20875e+06	1.07063e+06	1.17289e+06	1.0816e+06	954830	1.02585e+06	968355	1.07622e+06	1.04851e+06	1.06626e+06	1.14506e+06	1.20515e+06	1.14573e+06	1.04078e+06	1.06381e+06	893206	776837	870493	1.10222e+06	1.02252e+06
Solyc03g097900.2.1	40S ribosomal protein S1 IPR001593 Ribosomal protein S3Ae	8.68479e+07	8.88785e+07	9.17128e+07	7.5208e+07	7.9453e+07	8.29519e+07	6.92887e+07	6.77397e+07	6.76325e+07	7.63283e+07	8.05438e+07	8.51519e+07	9.15975e+07	8.48953e+07	7.8073e+07	8.36315e+07	7.49628e+07	6.37185e+07	6.15169e+07	6.46621e+07	7.8203e+07	7.86691e+07
Solyc09g074660.2.1	Thymidylate kinase IPR004879 Protein of unknown function DUF255	5.49349e+06	5.65632e+06	5.77574e+06	6.40939e+06	6.44058e+06	6.0158e+06	4.66282e+06	4.77353e+06	4.74391e+06	5.91137e+06	5.74105e+06	4.78021e+06	5.0309e+06	5.10208e+06	6.37393e+06	6.63671e+06	6.35253e+06	6.30809e+06	5.87272e+06	6.34175e+06	5.83295e+06	5.81946e+06
Solyc04g009950.2.1	Pre-mRNA splicing factor IPR015495 Myb transcription factor	5.88745e+06	5.95719e+06	5.92938e+06	6.22531e+06	6.05314e+06	6.12267e+06	5.61297e+06	5.74341e+06	5.81023e+06	6.06896e+06	5.99851e+06	5.75231e+06	6.06918e+06	5.77568e+06	6.33293e+06	6.17955e+06	6.24779e+06	6.10558e+06	5.916e+06	6.02332e+06	6.08898e+06	5.97848e+06
Solyc03g120280.1.1	RAN binding protein 3 IPR000156 Ran Binding Protein 1	8.69488e+06	8.38922e+06	8.62397e+06	9.10132e+06	8.73025e+06	9.10548e+06	1.12389e+07	1.105e+07	1.11876e+07	9.61784e+06	9.10694e+06	8.43103e+06	8.6804e+06	8.4902e+06	9.86926e+06	9.63715e+06	9.83221e+06	1.00946e+07	1.06259e+07	1.02438e+07	9.49768e+06	9.2271e+06
Solyc10g052880.1.1	LRR receptor-like serine_threonine-protein kinase, RLP	2.02306e+07	1.8505e+07	2.07755e+07	1.78346e+07	2.12123e+07	2.14589e+07	2.65955e+07	2.71055e+07	2.39539e+07	1.9857e+07	1.96471e+07	1.42287e+07	1.39022e+07	1.40281e+07	1.73891e+07	1.68936e+07	1.6089e+07	2.10925e+07	2.15626e+07	2.11203e+07	1.99235e+07	1.95806e+07
Solyc07g041310.2.1	Ribosomal protein IPR005703 Ribosomal protein S3, eukaryotic_archaeal	4.04445e+07	4.00772e+07	4.13693e+07	3.5455e+07	3.65973e+07	3.67043e+07	2.70981e+07	2.70102e+07	2.5741e+07	3.46811e+07	3.37685e+07	4.10919e+07	4.04118e+07	4.23417e+07	3.6982e+07	3.64394e+07	3.48204e+07	3.06092e+07	2.85139e+07	3.05565e+07	3.502e+07	3.34296e+07
Solyc12g056530.1.1	Fructose-1 6-bisphosphatase class 1 IPR000146 Fructose-1,6-bisphosphatase	2.0232e+07	1.92511e+07	1.92784e+07	1.97116e+07	1.91409e+07	1.9057e+07	2.3794e+07	2.41628e+07	2.34331e+07	1.9568e+07	1.93793e+07	1.50396e+07	1.55936e+07	1.55104e+07	1.8159e+07	1.81677e+07	1.84292e+07	2.21193e+07	2.16327e+07	2.13272e+07	2.01411e+07	1.88062e+07
Solyc01g107550.2.1	Methylthioribose kinase IPR009212 Methylthioribose kinase	1.70673e+07	1.75589e+07	1.76227e+07	1.97995e+07	1.87445e+07	1.87052e+07	1.22548e+07	1.2965e+07	1.22927e+07	1.65797e+07	16483977	1.63804e+07	1.68753e+07	1.72666e+07	1.82637e+07	1.78082e+07	1.83963e+07	1.74534e+07	1.51623e+07	1.59361e+07	1.67881e+07	1.62755e+07
Solyc12g096190.1.1	Tryptophan synthase beta chain IPR006316 Tryptophan synthase, beta chain-like	9.43273e+06	9.10687e+06	9.39471e+06	8.57582e+06	9.04844e+06	8.88661e+06	7.35793e+06	7.42208e+06	7.93791e+06	9.057e+06	9.3473e+06	1.0535e+07	1.01822e+07	1.08702e+07	9.22468e+06	9.5412e+06	9.00295e+06	7.65319e+06	7.57313e+06	7.73424e+06	9.14311e+06	9.26119e+06
Solyc08g068310.2.1	RNA-binding La domain protein IPR014886 RNA binding motif	1.02497e+07	9.84478e+06	9.58992e+06	1.00065e+07	9.59292e+06	9.66091e+06	8.21158e+06	8.19528e+06	8.15272e+06	9.43267e+06	9.08994e+06	1.06624e+07	1.08907e+07	1.03354e+07	1.02388e+07	1.00232e+07	1.04888e+07	8.37259e+06	8.25725e+06	8.09404e+06	9.33097e+06	9.19163e+06
Solyc01g104070.2.1	Importin beta IPR011989 Armadillo-like helical	1.20917e+07	1.36881e+07	1.32531e+07	1.32179e+07	1.31329e+07	1.19731e+07	5.29674e+06	5.66088e+06	5.65457e+06	1.05898e+07	1.0373e+07	1.26467e+07	1.33937e+07	1.24672e+07	1.1436e+07	1.16845e+07	1.09078e+07	8.11942e+06	7.55607e+06	8.26654e+06	1.03646e+07	1.05983e+07
Solyc01g102660.2.1	Maleylacetoacetate isomerase _ glutathione S-transferase IPR005955 Maleylacetoacetate isomerase	3.0966e+07	2.78258e+07	2.83821e+07	3.44755e+07	3.4483e+07	3.54658e+07	4.81567e+07	4.79141e+07	4.76801e+07	3.59014e+07	3.86023e+07	3.00661e+07	2.9105e+07	3.19459e+07	3.37745e+07	3.52846e+07	3.5447e+07	4.02089e+07	4.33388e+07	4.20081e+07	3.71249e+07	3.73789e+07
Solyc02g081810.2.1	tRNA pseudouridine synthase B IPR004802 Pseudouridine synthase, putative	8.28518e+06	8.9624e+06	8.76476e+06	7.85481e+06	8.63722e+06	8.24782e+06	3.80426e+06	3.95971e+06	3.91288e+06	7.27388e+06	6.75602e+06	1.07615e+07	1.12353e+07	9.94912e+06	7.85901e+06	8.27715e+06	7.70499e+06	4.21887e+06	4.3782e+06	4.63865e+06	7.159e+06	6.87091e+06
Solyc01g010870.2.1	Dehydration-responsive family protein IPR004159 Protein of unknown function DUF248, methyltransferase putative	6.94046e+06	7.12556e+06	7.18628e+06	9.2702e+06	9.29233e+06	9.40471e+06	7.36728e+06	7.58828e+06	7.93433e+06	8.35208e+06	8.15992e+06	6.59062e+06	6.73821e+06	6.7473e+06	8.29505e+06	8.59104e+06	8.10381e+06	9.74628e+06	9.00842e+06	9.84062e+06	8.1024e+06	8.40961e+06
Solyc03g120720.2.1	Protein disulfide isomerase L-3b IPR013766 Thioredoxin domain	1.83705e+07	1.90347e+07	1.82495e+07	2.07224e+07	1.92888e+07	1.96077e+07	1.78169e+07	1.85943e+07	1.86042e+07	1.73398e+07	1.77323e+07	1.71217e+07	1.82977e+07	1.75334e+07	1.79358e+07	1.8069e+07	1.73793e+07	1.81202e+07	1.68015e+07	1.73695e+07	1.76462e+07	1.74258e+07
Solyc11g072190.1.1	Elongation factor beta-1 IPR014038 Translation elongation factor EF1B, beta and delta chains, guanine nucleotide exchange	2.47997e+07	2.34844e+07	2.54038e+07	2.43593e+07	2.39995e+07	2.51863e+07	2.65419e+07	2.55759e+07	2.71642e+07	2.42856e+07	3.77521e+07	2.82028e+07	2.75511e+07	2.87056e+07	2.78388e+07	2.72148e+07	2.86631e+07	2.42317e+07	2.69998e+07	2.64635e+07	2.72134e+07	3.48243e+07
Solyc11g010200.1.1	14-3-3 protein beta_alpha-1 IPR000308 14-3-3 protein	1.86072e+06	1.80302e+06	1.79835e+06	1.68676e+06	1.7978e+06	1.80643e+06	1.2274e+06	1.19129e+06	1.32939e+06	1.60108e+06	1.76636e+06	1.71007e+06	1.92176e+06	2.02303e+06	1.60794e+06	1.56903e+06	1.46581e+06	1.17445e+06	1.16461e+06	1.15857e+06	1.75156e+06	1.61588e+06
Solyc07g064800.2.1	Dihydrolipoyllysine-residue succinyltransferase component of 2-oxoglutarate dehydrogenase complex IPR006255 Dihydrolipoamide succinyltransferase	2.8549e+07	2.69962e+07	2.77327e+07	2.86839e+07	2.7279e+07	3.01467e+07	4.51663e+07	4.08986e+07	4.18689e+07	3.36832e+07	3.37129e+07	3.18811e+07	3.17844e+07	3.21456e+07	3.21187e+07	3.06442e+07	3.38937e+07	3.85365e+07	3.83431e+07	3.95226e+07	3.38272e+07	3.35689e+07
Solyc08g014550.2.1	Ribosomal L9-like protein IPR000702 Ribosomal protein L6	46182.5	48531	50544.2	37680.2	54590.9	47981.1	41993.9	38108.2	32429.1	43255	33657.4	51155.9	49205.6	40283.3	45678.3	44270.4	39586.6	33270.6	35525.6	32909.6	42918.8	33993.6
Solyc04g051370.2.1	26S proteasome non-ATPase regulatory subunit 12 IPR000717 Proteasome component region PCI	1.37893e+07	1.46567e+07	1.52533e+07	1.61605e+07	1.49787e+07	1.423e+07	8.38541e+06	8.65872e+06	8.64512e+06	1.32533e+07	1.34951e+07	1.50509e+07	15035817	1.52761e+07	1.47243e+07	1.46427e+07	1.37636e+07	1.30846e+07	1.16037e+07	1.19287e+07	1.32155e+07	1.35328e+07
Solyc01g098700.2.1	Branched-chain amino acid aminotransferase-like protein IPR001544 Aminotransferase, class IV	9.55818e+06	9.89642e+06	9.56371e+06	1.01239e+07	1.06085e+07	9.77059e+06	9.9926e+06	9.76666e+06	1.01006e+07	9.7659e+06	9.47842e+06	9.39154e+06	1.01602e+07	9.11509e+06	8.41524e+06	8.71652e+06	8.4589e+06	1.01207e+07	9.4306e+06	1.00382e+07	9.81778e+06	9.42654e+06
Solyc07g055300.2.1	Alpha alpha-trehalose-phosphate synthase (UDP-forming) IPR001830 Glycosyl transferase, family 20	4.66262e+06	4.78369e+06	4.94593e+06	4.78357e+06	4.75942e+06	4.5053e+06	3.54745e+06	3.42534e+06	3.57193e+06	4.268e+06	4.2718e+06	4.42422e+06	4.76088e+06	4.93409e+06	4.1975e+06	4.38541e+06	4.22137e+06	3.49036e+06	3.25573e+06	3.37685e+06	4.16034e+06	4.37945e+06
Solyc03g097790.2.1	V-type proton ATPase subunit C IPR004907 ATPase, V1 complex, subunit C	2.42168e+07	2.47849e+07	2.39914e+07	2.73498e+07	2.63732e+07	2.58542e+07	1.97718e+07	2.03674e+07	2.0243e+07	2.41465e+07	2.30218e+07	2.35067e+07	2.38699e+07	2.29779e+07	2.48545e+07	2.49826e+07	2.4044e+07	2.30992e+07	2.10142e+07	2.27653e+07	2.39124e+07	2.3256e+07
Solyc08g077240.2.1	Dehydration-responsive family protein IPR004159 Protein of unknown function DUF248, methyltransferase putative	1.10528e+07	1.13126e+07	1.14393e+07	9.98292e+06	9.96847e+06	9.15394e+06	5.29593e+06	5.48414e+06	5.67351e+06	9.19169e+06	8.86176e+06	1.44675e+07	1.46892e+07	1.41738e+07	8.77359e+06	8.82704e+06	8.00431e+06	5.56374e+06	5.56484e+06	5.70588e+06	9.15493e+06	8.89851e+06
Solyc02g078120.1.1	Eukaryotic translation initiation factor 3 subunit 7 IPR007783 Eukaryotic translation initiation factor 3, subunit 7	1.14678e+07	1.11229e+07	1.14295e+07	1.22623e+07	1.16434e+07	1.13613e+07	1.07493e+07	1.03859e+07	1.07484e+07	1.16711e+07	1.04379e+07	1.17493e+07	1.20023e+07	1.2048e+07	1.13699e+07	1.16428e+07	1.10927e+07	1.13356e+07	1.06792e+07	1.10358e+07	1.13053e+07	1.08037e+07
Solyc10g086550.1.1	Cell division protease ftsH homolog 3 IPR005936 Peptidase M41, FtsH	2.64284e+06	2.68022e+06	2.81392e+06	3.35412e+06	3.25198e+06	3.22792e+06	2.78363e+06	2.85245e+06	2.76143e+06	3.00151e+06	2.91351e+06	2.74133e+06	2.75967e+06	2.82022e+06	3.24415e+06	3.24283e+06	3.18981e+06	3.15719e+06	2.92768e+06	3.13251e+06	3.12193e+06	2.79309e+06
Solyc04g082560.2.1	Actin cytoskeleton-regulatory complex protein PAN1 IPR011992 EF-Hand type	8.4415e+06	8.47274e+06	8.4564e+06	8.67771e+06	8.2584e+06	8.34835e+06	7.04295e+06	6.95116e+06	7.0681e+06	7.66086e+06	7.82558e+06	7.81186e+06	7.90684e+06	8.27818e+06	8.20908e+06	8.18485e+06	8.26261e+06	7.07316e+06	7.24571e+06	6.77004e+06	7.86339e+06	7.62305e+06
Solyc06g073280.2.1	LL-diaminopimelate aminotransferase IPR019942 LL-diaminopimelate aminotransferase, plant-related	1.43587e+07	1.46316e+07	1.47259e+07	1.50893e+07	1.43612e+07	1.50481e+07	1.98057e+07	1.93417e+07	1.99448e+07	1.60581e+07	1.5975e+07	1.86822e+07	1.93014e+07	1.9332e+07	1.41555e+07	1.3803e+07	1.3722e+07	1.42291e+07	1.31059e+07	1.38579e+07	1.59076e+07	1.61256e+07
Solyc06g068140.2.1	Methyl binding domain protein (Fragment) IPR001739 Methyl-CpG DNA binding	6.71771e+06	6.39202e+06	6.62165e+06	5.24036e+06	5.06581e+06	5.63492e+06	6.79172e+06	8.36236e+06	6.19195e+06	6.21221e+06	6.20079e+06	5.65156e+06	4.97717e+06	5.51997e+06	6.09657e+06	6.12422e+06	6.51353e+06	5.80191e+06	8.41552e+06	5.84601e+06	6.36321e+06	6.04978e+06
Solyc07g007210.2.1	Elongation factor like protein IPR001841 Zinc finger, RING-type	5.30027e+06	5.52811e+06	5.68874e+06	6.2239e+06	6.10024e+06	5.87704e+06	5.49683e+06	4.89159e+06	5.25238e+06	5.42876e+06	5.49471e+06	5.3701e+06	5.36899e+06	5.72791e+06	5.67229e+06	5.66844e+06	5.4165e+06	5.70773e+06	5.23262e+06	5.54182e+06	5.30176e+06	5.62171e+06
Solyc08g077180.2.1	Pyruvate kinase IPR001697 Pyruvate kinase	5.42766e+06	5.50603e+06	5.57356e+06	5.97699e+06	5.74866e+06	5.67092e+06	4.60112e+06	4.67938e+06	4.37128e+06	5.34913e+06	5.57915e+06	7.25514e+06	7.43118e+06	7.44777e+06	5.35316e+06	5.48585e+06	5.25331e+06	4.47754e+06	4.36468e+06	4.35379e+06	5.44527e+06	5.48301e+06
Solyc11g017070.1.1	Eukaryotic translation initiation factor 3 subunit 2 IPR020472 G-protein beta WD-40 repeat, region	1.42694e+07	1.3536e+07	1.42505e+07	1.3808e+07	13346667	1.41294e+07	1.62553e+07	1.47417e+07	1.57609e+07	1.46043e+07	1.59819e+07	1.44259e+07	1.31383e+07	1.5506e+07	1.41438e+07	1.40661e+07	1.4783e+07	1.42325e+07	1.36029e+07	1.35809e+07	1.46107e+07	1.59756e+07
Solyc10g085830.1.1	O-methyltransferase 1 IPR016461 O-methyltransferase, COMT, eukaryota	1.03185e+07	8.84222e+06	9.3908e+06	1.50002e+07	1.50469e+07	1.49891e+07	3.64219e+07	3.42482e+07	3.61471e+07	1.97183e+07	1.91736e+07	5.95147e+06	6.14355e+06	5.97221e+06	1.44341e+07	1.49044e+07	1.54815e+07	3.31627e+07	3.08225e+07	3.32501e+07	1.93266e+07	1.95653e+07
Solyc03g098290.2.1	Sucrose synthase IPR012820 Sucrose synthase, plants and cyanobacteria	4.86565e+06	5.4851e+06	5.01159e+06	6.88747e+06	6.59344e+06	6.33024e+06	6.47585e+06	6.67095e+06	6.80847e+06	7.00999e+06	6.2857e+06	4.88626e+06	4.94044e+06	4.79426e+06	6.62243e+06	6.92145e+06	6.60083e+06	1.01471e+07	9.03614e+06	1.01061e+07	6.92089e+06	6.3748e+06
Solyc03g121270.2.1	IAA-amino acid hydrolase IPR017439 Peptidase M20D, mername-AA028_carboxypeptidase Ss1	1.50344e+07	1.6637e+07	1.5815e+07	1.46836e+07	1.77845e+07	1.44367e+07	1.31742e+07	1.27071e+07	1.41925e+07	1.42911e+07	1.89754e+07	1.2622e+07	1.4403e+07	1.28957e+07	1.2038e+07	1.49502e+07	1.20015e+07	1.03709e+07	9.94251e+06	1.1245e+07	1.39075e+07	1.9359e+07
Solyc04g005080.2.1	Pyruvate dehydrogenase E1 component alpha subunit E1 component, alpha subunit, subgroup y	7.98585e+06	8.12923e+06	7.63933e+06	8.02823e+06	7.90131e+06	7.92789e+06	9.12558e+06	8.74274e+06	9.01241e+06	8.34595e+06	8.21557e+06	8.21586e+06	8.44965e+06	8.52673e+06	8.10595e+06	8.07331e+06	8.42344e+06	8.76718e+06	8.30746e+06	8.71334e+06	8.37055e+06	8.19097e+06
Solyc06g005150.2.1	Ascorbate peroxidase IPR019793 Peroxidases heam-ligand binding site IPR019794 Peroxidase, active site IPR002016 Haem peroxidase, plant_fungal_bacterial	2.99064e+07	3.00616e+07	2.83153e+07	2.77206e+07	2.92708e+07	2.99327e+07	2.99171e+07	3.18363e+07	3.08167e+07	3.06193e+07	3.16946e+07	3.3551e+07	3.09832e+07	3.23346e+07	3.09541e+07	3.09327e+07	3.22613e+07	2.96572e+07	3.08705e+07	3.18267e+07	3.07216e+07	3.15922e+07
Solyc05g005780.2.1	AP-1 complex subunit gamma-1 IPR017107 Adaptor protein complex AP-1, gamma subunit	5.65858e+06	6.02857e+06	6.39977e+06	6.3593e+06	6.01172e+06	5.82054e+06	3.26358e+06	3.33013e+06	3.53902e+06	5308696	5.28164e+06	6.69791e+06	6.7795e+06	7.17185e+06	5.94983e+06	5.60805e+06	5.44949e+06	4.77684e+06	4.31144e+06	4.70109e+06	5.35712e+06	5.23321e+06
Solyc02g062340.2.1	Fructose-bisphosphate aldolase IPR000741 Fructose-bisphosphate aldolase, class-I	4.23895e+06	4.14596e+06	4.10269e+06	3.61095e+06	3.34716e+06	3.43659e+06	1.65421e+06	1.65351e+06	1.58654e+06	2.5454e+06	2.67777e+06	2.90071e+06	2.90827e+06	2.78105e+06	2.60866e+06	2.51622e+06	2.52941e+06	1.31855e+06	1.29491e+06	1.40116e+06	2.66072e+06	2.56245e+06
Solyc07g053830.2.1	Mitochondrial ADP_ATP carrier proteins IPR002113 Adenine nucleotide translocator 1	9.63918e+07	1.01885e+08	1.07061e+08	9.97919e+07	1.05878e+08	1.00396e+08	6.59023e+07	6.97084e+07	6.72957e+07	9.34195e+07	9.56939e+07	1.07261e+08	1.1159e+08	1.07203e+08	9.96379e+07	1.02244e+08	9.74436e+07	9.22328e+07	8.21422e+07	9.373e+07	9.28129e+07	9.63005e+07
Solyc07g017780.2.1	H-ATPase IPR006534 ATPase, P-type, plasma-membrane proton-efflux	3.06994e+06	3.25157e+06	3.43024e+06	3.79744e+06	3.67315e+06	3.38831e+06	2.24946e+06	2.32097e+06	2.29441e+06	3.17353e+06	3.24868e+06	3.49978e+06	3.38249e+06	3.41418e+06	3.64079e+06	3.85367e+06	3.59713e+06	2.97103e+06	2.70067e+06	2.92169e+06	3.22762e+06	3.19459e+06
Solyc06g005160.2.1	Ascorbate peroxidase IPR019793 Peroxidases heam-ligand binding site IPR019794 Peroxidase, active site IPR002016 Haem peroxidase, plant_fungal_bacterial	6.24735e+06	4.80415e+06	5.35898e+06	3.93241e+06	5.19686e+06	4.76132e+06	7.48996e+06	7.05576e+06	7.38985e+06	6.92779e+06	7.20044e+06	8.26193e+06	7.31391e+06	8.34228e+06	7.34248e+06	7.14275e+06	6.91414e+06	7.66634e+06	7.962e+06	7.29164e+06	6.84422e+06	7.284e+06
Solyc07g065080.2.1	Fimbrin-like potential actin filament bundling protein IPR016146 Calponin-homology	5.91228e+06	6.07543e+06	6.11787e+06	7.06506e+06	6.63409e+06	6.41985e+06	4.22639e+06	4.27431e+06	4.56032e+06	5.88892e+06	5.8634e+06	5.85979e+06	6.22153e+06	6.10759e+06	5.84554e+06	6.09917e+06	5.81479e+06	5.35976e+06	4.96456e+06	5.34293e+06	5.815e+06	5.93732e+06
Solyc04g011510.2.1	Triosephosphate isomerase IPR000652 Triosephosphate isomerase	3.81186e+07	3.73305e+07	36745592	3.43279e+07	3.25195e+07	3.34334e+07	2.93646e+07	2.8158e+07	2.7815e+07	3.24072e+07	3.33927e+07	4.13027e+07	3.82298e+07	4.34572e+07	3.3911e+07	3.2983e+07	3.3605e+07	2.7025e+07	2.60918e+07	2.53192e+07	3.22777e+07	3.35221e+07
Solyc01g087850.2.1	Subtilisin-like protease IPR015500 Peptidase S8, subtilisin-related IPR000209 Peptidase S8 and S53, subtilisin, kexin, sedolisin	2.72389e+07	2.50107e+07	2.55413e+07	2.66484e+07	2.7045e+07	2.62625e+07	2.74608e+07	2.62683e+07	2.59338e+07	2.48886e+07	2.49978e+07	2.14573e+07	2.23935e+07	2.02239e+07	2.69646e+07	2.69413e+07	2.72753e+07	2.51571e+07	2.54138e+07	2.44468e+07	2.53892e+07	2.44972e+07
Solyc02g081170.2.1	Plastid-lipid-associated protein, chloroplastic IPR006843 PAP fibrillin	2.19709e+07	2.14101e+07	2.09001e+07	2.66881e+07	2.57326e+07	2.61624e+07	7.15174e+07	6.51101e+07	6.94658e+07	3.2124e+07	3.11981e+07	1.4903e+07	1.57334e+07	1.56381e+07	2.70922e+07	2.55517e+07	2.84426e+07	3.65309e+07	3.65303e+07	3.7149e+07	3.15314e+07	3.17907e+07
Solyc02g082220.2.1	Protein transport protein SEC24 IPR006896 Sec23_Sec24 trunk region	1.11693e+07	1.21147e+07	1.21562e+07	1.30879e+07	1.23422e+07	1.16482e+07	6.83709e+06	6.8731e+06	6.94729e+06	1.05116e+07	1.07054e+07	1.21886e+07	1.23365e+07	1.2093e+07	1.22427e+07	1.24539e+07	1.1524e+07	1.11204e+07	1.00088e+07	1.09294e+07	1.05499e+07	1.0667e+07
Solyc02g082540.2.1	Actin cytoskeleton-regulatory complex protein pan1	8.15356e+06	8.16515e+06	8.09209e+06	8.09e+06	8.1346e+06	7.88075e+06	7.02346e+06	6.77751e+06	7.20724e+06	7.77488e+06	7.38582e+06	7.27812e+06	7.47545e+06	7.23694e+06	7.35194e+06	7.50958e+06	7.52232e+06	7.38854e+06	7.76505e+06	7.32051e+06	7.52784e+06	7.63286e+06
Solyc01g008710.2.1	Mannan endo-1 4-beta-mannosidase IPR018087 Glycoside hydrolase, family 5, conserved site IPR013781 Glycoside hydrolase, subgroup, catalytic core	7.82504e+06	7.79338e+06	8.25683e+06	2.11581e+07	2.53906e+07	2.45958e+07	1.13954e+08	1.15062e+08	1.12376e+08	7.90322e+07	7.47664e+07	1.02397e+07	1.07142e+07	1.28835e+07	4.86233e+07	5.26033e+07	4.92781e+07	2.35209e+08	194783742	2.18768e+08	7.82332e+07	7.55654e+07
Solyc09g091050.2.1	Lipase IPR002921 Lipase, class 3	4.06021e+06	4.3579e+06	4.29021e+06	6.00768e+06	5.90492e+06	5.67832e+06	9.10592e+06	9.33478e+06	9.44812e+06	6.49869e+06	6.27999e+06	3.92077e+06	4.03033e+06	4.0002e+06	5.77768e+06	5.9861e+06	5.76968e+06	9.00257e+06	8.11782e+06	8.69602e+06	6.54798e+06	6.23069e+06
Solyc03g095410.2.1	Exocyst complex component protein IPR009976 Exocyst complex component Sec10	1.08665e+07	1.1628e+07	1.18298e+07	1.20637e+07	1.11493e+07	1.1223e+07	6.57582e+06	6.87883e+06	6.79697e+06	1.00076e+07	9.74708e+06	1.0706e+07	1.09538e+07	1.14857e+07	1.04904e+07	1.08756e+07	1.0641e+07	8.35646e+06	7.87157e+06	8.70456e+06	1.00149e+07	9.73983e+06
Solyc02g082800.2.1	Ubiquilin-1 IPR015496 Ubiquilin	5.00077e+06	4.93362e+06	4.65511e+06	4.51893e+06	4.62696e+06	4.82899e+06	6.28443e+06	6.0819e+06	6.32578e+06	5.34094e+06	5.31912e+06	4.64835e+06	4.51434e+06	4.63762e+06	4.87542e+06	4.86998e+06	4.89625e+06	5.14402e+06	5.93037e+06	5.30206e+06	5.18679e+06	5.47327e+06
Solyc06g007200.2.1	Methionine aminopeptidase IPR004545 Proliferation-associated protein 1	7.41331e+06	7.38194e+06	7.59465e+06	7.74157e+06	6.76485e+06	7.65776e+06	5.13982e+06	5.28308e+06	5.25271e+06	6.74471e+06	7.23885e+06	7.53815e+06	7.67192e+06	8.0022e+06	7.52641e+06	7.6202e+06	7.63381e+06	5.69391e+06	5.7188e+06	5.49259e+06	6.98559e+06	6.99798e+06
Solyc05g014000.2.1	Pectate lyase IPR002022 Pectate lyase_Amb allergen	3.46022e+07	3.67e+07	3.40735e+07	2.83325e+07	2.74901e+07	2.73048e+07	2.25823e+07	2.12801e+07	2.18521e+07	2.62835e+07	2.69857e+07	2.76065e+07	2.98537e+07	2.80822e+07	2.26939e+07	2.14758e+07	2.21426e+07	2.31332e+07	2.33123e+07	2.40608e+07	2.62702e+07	2.69989e+07
Solyc03g120010.2.1	Eukaryotic translation initiation factor 3 subunit 2 IPR017986 WD40 repeat, region	1.35962e+07	1.23139e+07	1.21228e+07	1.27877e+07	1.15636e+07	1.24985e+07	1.35321e+07	1.30406e+07	1.29699e+07	1.2943e+07	1.27077e+07	1.32451e+07	1.27295e+07	1.32279e+07	1.26529e+07	1.24363e+07	1.26699e+07	1.28104e+07	1.28488e+07	1.26259e+07	1.31614e+07	1.24894e+07
Solyc04g005030.2.1	Phosphoglucomutase_phosphomannomutase family protein IPR016055 Alpha-D-phosphohexomutase, alpha_beta_alpha I, II and III	8.82157e+06	8.92503e+06	8.91474e+06	8.86743e+06	9.19887e+06	8.98313e+06	1.20096e+07	1.17584e+07	1.1883e+07	9.63833e+06	1.08098e+07	9.03943e+06	9.59207e+06	9.07881e+06	8.96034e+06	9.31276e+06	9.71606e+06	1.04606e+07	1.06548e+07	1.10755e+07	9.82255e+06	1.06256e+07
Solyc11g006690.1.1	40S ribosomal protein S17-like protein IPR001210 Ribosomal protein S17e	2.7804e+07	2.55891e+07	2.88654e+07	2.05302e+07	2.77664e+07	2.85548e+07	3.56715e+07	3.41327e+07	3.36164e+07	2.9632e+07	2.96335e+07	3.06417e+07	3.02394e+07	2.98844e+07	3.01543e+07	2.68966e+07	2.68364e+07	2.80422e+07	2.69426e+07	2.93669e+07	3.05658e+07	2.86997e+07
Solyc01g097770.2.1	Serine_threonine protein kinase IPR002290 Serine_threonine protein kinase	1.42016e+07	1.47708e+07	1.46142e+07	1.17639e+07	1.10034e+07	1.07269e+07	4.06712e+06	4.2617e+06	4.35492e+06	8.9277e+06	8.55555e+06	1.07416e+07	1.15394e+07	1.09303e+07	8.47316e+06	8.69096e+06	8.45792e+06	4.15781e+06	4.33311e+06	4.32865e+06	8.80483e+06	8.67841e+06
Solyc06g073540.2.1	Argonaute 4-like protein IPR003165 Stem cell self-renewal protein Piwi	4.52442e+06	4.63902e+06	4.74902e+06	4.25159e+06	4.40735e+06	4.13949e+06	2.36971e+06	2.37521e+06	2.48801e+06	3.74039e+06	3.55528e+06	4.94492e+06	4.91484e+06	4.64662e+06	3.77652e+06	4.02214e+06	3.68068e+06	2.37174e+06	2.15324e+06	2.36131e+06	3.70182e+06	3.59385e+06
Solyc08g014480.2.1	Beta Galactosidase-like protein IPR006103 Glycoside hydrolase family 2, TIM barrel	1.17411e+07	1.26105e+07	1.32492e+07	1.35355e+07	1.31384e+07	1.20502e+07	6.00909e+06	6.24229e+06	6.31244e+06	1.07751e+07	1.07718e+07	1.2489e+07	1.26706e+07	1.26978e+07	1.26819e+07	12620505	1.16493e+07	9.70127e+06	8.38196e+06	9.15908e+06	1.10222e+07	1.05248e+07
Solyc01g106770.2.1	Serine_threonine-protein kinase TEL1 IPR003151 PIK-related kinase, FAT	5.18068e+06	5.60334e+06	5.97574e+06	5.96396e+06	6.05538e+06	5.51615e+06	3.35799e+06	3.41933e+06	3.55621e+06	5.30806e+06	5.22141e+06	5.60849e+06	5.55039e+06	5.71514e+06	5.41219e+06	5.73419e+06	5.31862e+06	4.59764e+06	4.42673e+06	4.67673e+06	5.25997e+06	5.2695e+06
Solyc12g010840.1.1	Ketol-acid reductoisomerase IPR016206 Ketol-acid reductoisomerase, plant	8.58496e+06	8.93804e+06	9.32749e+06	9.2108e+06	8.47438e+06	8.32024e+06	4.69041e+06	4.60605e+06	4.56602e+06	7.00543e+06	8.07551e+06	9.18145e+06	9.07387e+06	9.60732e+06	7.95006e+06	7.79405e+06	7.54139e+06	4.6818e+06	4.22909e+06	4.53733e+06	7.51448e+06	7.56646e+06
Solyc12g095880.1.1	Phosphofructokinase family protein IPR012004 Pyrophosphate-dependent phosphofructokinase TP0108	1.13492e+07	1.15219e+07	1.10763e+07	1.4274e+07	1.33361e+07	1.36935e+07	1.3773e+07	1.352e+07	1.35511e+07	1.31081e+07	1.35204e+07	1.15995e+07	1.21307e+07	1.17077e+07	1.36573e+07	1.35294e+07	1.34657e+07	1.58275e+07	1.39641e+07	1.49027e+07	1.34138e+07	1.32147e+07
Solyc05g009530.2.1	Dihydrolipoyllysine-residue acetyltransferase component of pyruvate dehydrogenase complex IPR001078 2-oxoacid dehydrogenase acyltransferase, catalytic domain	1.27765e+07	1.28912e+07	1.36451e+07	1.28667e+07	1.24824e+07	1.25356e+07	1.74891e+07	1.69413e+07	1.84731e+07	1.41907e+07	1.37028e+07	1.73596e+07	1.75892e+07	1.81452e+07	1.20046e+07	1.22623e+07	1.20818e+07	1.22241e+07	1.21651e+07	1.20064e+07	1.41141e+07	1.37795e+07
Solyc03g114500.2.1	Enolase IPR000941 Enolase	8.45924e+06	8.50047e+06	8.49688e+06	7.61703e+06	7.78474e+06	7.60378e+06	7.48395e+06	7.76761e+06	7.73748e+06	8.35875e+06	8.23618e+06	1.14683e+07	1.10853e+07	1.14652e+07	7.48419e+06	7.58486e+06	7.20533e+06	6.10442e+06	6.55804e+06	5.98984e+06	8.16518e+06	8.42975e+06
Solyc04g015680.2.1	Insulin degrading enzyme IPR011237 Peptidase M16, core	9.37143e+06	1.02577e+07	1.03988e+07	1.23121e+07	1.16334e+07	1.10789e+07	7.13263e+06	7.24991e+06	7.08966e+06	1.03053e+07	1.00933e+07	9.67975e+06	9.80737e+06	9.74124e+06	1.07562e+07	1.127e+07	1.05198e+07	1.03703e+07	9.2441e+06	1.0007e+07	9.88026e+06	1.05183e+07
Solyc08g068340.2.1	Eukaryotic translation initiation factor 3 subunit 6-interacting protein IPR019382 RNA polymerase I-associated factor PAF67	9.98091e+06	1.04681e+07	1.08229e+07	1.16456e+07	1.14106e+07	1.10171e+07	6.4168e+06	6.83613e+06	6.65341e+06	9.88142e+06	1.02547e+07	1.0984e+07	1.11749e+07	1.12304e+07	1.02745e+07	1.06551e+07	9.92952e+06	8.70219e+06	7.8875e+06	8.63857e+06	9.83995e+06	1.02961e+07
Solyc11g011930.1.1	Isocitrate dehydrogenase IPR004790 Isocitrate dehydrogenase NADP-dependent, eukaryotic	4.75126e+06	4.74013e+06	5.32911e+06	8.16363e+06	7.77322e+06	7.6756e+06	1.01086e+07	9.94044e+06	1.01986e+07	7.97329e+06	7.9005e+06	5.17551e+06	5.05524e+06	5.2985e+06	7.24213e+06	7.63956e+06	7.35936e+06	1.24062e+07	1.06381e+07	1.17865e+07	8.10692e+06	7.76688e+06
Solyc07g014700.2.1	Dolichyl-diphosphooligosaccharide--protein glycosyltransferase subunit 2 IPR008814 Ribophorin II	1.41064e+07	1.47956e+07	1.56517e+07	1.57154e+07	1.55287e+07	1.45087e+07	8.11741e+06	8.26807e+06	8.21136e+06	1.35333e+07	1.32553e+07	1.62086e+07	1.67447e+07	1.6442e+07	1.48682e+07	1.5045e+07	1.39582e+07	1.2215e+07	1.06085e+07	1.17119e+07	1.34866e+07	1.33021e+07
Solyc09g065540.2.1	Methylcrotonoyl-CoA carboxylase alpha chain IPR013816 ATP-grasp fold, subdomain 2	5.07256e+06	5.13237e+06	5.19474e+06	5.77828e+06	5.4015e+06	5.35503e+06	4.79914e+06	4.86371e+06	4.93395e+06	4.90601e+06	5.26928e+06	3.74235e+06	4.06319e+06	3.99443e+06	4.88008e+06	4.94163e+06	5.1763e+06	5.48683e+06	4.96024e+06	5.41749e+06	5.0808e+06	5.09448e+06
Solyc05g055230.1.1	40S ribosomal protein S17-like protein IPR018273 Ribosomal protein S17e, conserved site	39332.8	37952.6	41946.3	42547.6	48411.3	43359.2	46237.5	45613.6	45763.5	46550.5	44479.3	47108.9	44232.6	51031.5	50587.1	51880.9	45147.9	45959.4	41836.2	40017.7	43667.4	47362.4
Solyc07g062130.2.1	Dtdp-glucose 4 6-dehydratase-binding domain	1.40836e+07	1.47783e+07	1.41653e+07	1.47485e+07	1.33065e+07	1.39103e+07	4.91344e+06	5.2344e+06	5.02946e+06	1.12245e+07	1.11235e+07	1.94464e+07	2.01157e+07	1.84319e+07	1.25064e+07	1.21271e+07	1.17813e+07	5.26916e+06	5.01454e+06	5.23511e+06	1.12714e+07	1.10765e+07
Solyc01g096040.2.1	Aspartic proteinase nepenthesin I IPR001461 Peptidase A1	1.81277e+07	1.57189e+07	1.657e+07	1.26473e+07	1.75253e+07	1.80758e+07	2.16804e+07	2.02184e+07	2.00417e+07	1.82579e+07	1.74688e+07	2.02186e+07	2.01633e+07	1.88094e+07	1.62423e+07	1.5684e+07	1.53167e+07	1.92011e+07	1.88265e+07	1.92973e+07	1.83973e+07	1.73294e+07
Solyc04g071890.2.1	Peroxidase 4 IPR002016 Haem peroxidase, plant_fungal_bacterial	3.11607e+07	3.07636e+07	2.95954e+07	2.80198e+07	3.09444e+07	3.09125e+07	5.17239e+07	4.63661e+07	4.63648e+07	4.19897e+07	3.79272e+07	3.68059e+07	3.81696e+07	3.45896e+07	4.76686e+07	4.94064e+07	5.27391e+07	4.94658e+07	4.99043e+07	5.62164e+07	4.09277e+07	3.89891e+07
Solyc04g007150.2.1	Alpha-glucosidase IPR000322 Glycoside hydrolase, family 31	1.15312e+07	1.14829e+07	1.11423e+07	1.14611e+07	1.21137e+07	1.19801e+07	1.5164e+07	1.38182e+07	1.54327e+07	1.18486e+07	1.33379e+07	8.43441e+06	1.00957e+07	8.3464e+06	1.32498e+07	1.23516e+07	1.34913e+07	1.30575e+07	1.31927e+07	1.34076e+07	1.24492e+07	1.27373e+07
Solyc01g073750.2.1	Glucan synthase like 3 IPR003440 Glycosyl transferase, family 48	4.90275e+06	5.28314e+06	5.58061e+06	4.58019e+06	4.84379e+06	4.42783e+06	2.33325e+06	2.42797e+06	2.48662e+06	4.06918e+06	3.93041e+06	4.65562e+06	4.57783e+06	4.72964e+06	4.11508e+06	4.12995e+06	3.92083e+06	3.04702e+06	2.95183e+06	3.14394e+06	4.07726e+06	3.92233e+06
Solyc02g081700.1.1	Proteasome subunit alpha type IPR001353 Proteasome, subunit alpha_beta	1.88746e+07	1.9477e+07	1.77111e+07	1.87913e+07	1.91514e+07	1.83543e+07	2.46245e+07	2.24542e+07	2.28466e+07	2.02463e+07	1.87135e+07	1.83301e+07	1.95318e+07	1.89717e+07	1.92262e+07	1.92002e+07	2.00702e+07	2.04175e+07	2.04203e+07	2.06047e+07	1.99217e+07	1.90381e+07
Solyc09g074060.2.1	BSD domain containing 1 IPR005607 BSD	6.8757e+06	7.05708e+06	6.59383e+06	6.65931e+06	6.28539e+06	6.5058e+06	6.33912e+06	6.37081e+06	6.10301e+06	6.44045e+06	5.97836e+06	6.38925e+06	6.79368e+06	6.47901e+06	5.89531e+06	5.95948e+06	6.05968e+06	4.8777e+06	5.34223e+06	5.12265e+06	6.27973e+06	6.13908e+06
Solyc02g094470.2.1	Mitochondrial phosphate carrier protein IPR001993 Mitochondrial substrate carrier	3.6589e+07	3.76987e+07	3.94703e+07	3.93413e+07	3.68081e+07	3.56767e+07	2.43021e+07	2.47241e+07	2.42346e+07	3.55768e+07	3.40694e+07	4.32909e+07	4.18408e+07	4.37504e+07	3.84147e+07	3.92062e+07	3.6292e+07	3.48164e+07	3.08011e+07	3.29265e+07	3.4502e+07	3.51442e+07
Solyc11g071620.1.1	Aldehyde oxidase IPR016208 Aldehyde oxidase_xanthine dehydrogenase	2.59693e+06	2.82358e+06	2.94188e+06	2.3261e+06	2.31888e+06	2.2007e+06	1.18519e+06	1.29168e+06	1.23853e+06	3.57356e+06	3.55055e+06	6.75913e+06	6.70433e+06	6.78458e+06	3.87613e+06	4.04053e+06	3.75561e+06	2.3746e+06	2.4308e+06	2.52125e+06	3.55206e+06	3.57205e+06
Solyc04g015560.2.1	Beta-D-glucosidase IPR001764 Glycoside hydrolase, family 3, N-terminal	1.36884e+07	1.34214e+07	1.37692e+07	1.4533e+07	1.49573e+07	1.40105e+07	1.23169e+07	1.17966e+07	1.27408e+07	1.4079e+07	1.34557e+07	1.13162e+07	1.10459e+07	1.08068e+07	1.51178e+07	1.54773e+07	1.47344e+07	1.3263e+07	1.24964e+07	1.36162e+07	1.36842e+07	1.38506e+07
Solyc01g110450.2.1	NADP dependent sorbitol 6-phosphate dehydrogenase (Fragment) IPR020471 Aldo_keto reductase subgroup	2.00239e+07	2.02032e+07	1.98682e+07	2.13692e+07	2.0287e+07	2.03681e+07	1.5069e+07	1.55469e+07	1.60083e+07	1.95464e+07	1.87025e+07	2.19157e+07	2.26971e+07	2.11569e+07	2.18921e+07	2.1271e+07	2.14106e+07	1.71942e+07	1.66178e+07	1.70533e+07	1.98195e+07	1.84294e+07
Solyc09g018790.2.1	Gamma hydroxybutyrate dehydrogenase-like protein IPR015815 3-hydroxyacid dehydrogenase_reductase	8.76748e+06	9.07779e+06	8.95719e+06	9.25005e+06	8.97533e+06	9.15927e+06	1.04496e+07	1.02362e+07	1.07212e+07	1.01044e+07	9.34279e+06	1.0702e+07	1.04323e+07	1.04907e+07	9.39781e+06	9.13593e+06	9.86381e+06	8.92019e+06	9.13192e+06	9.65663e+06	9.53058e+06	9.91658e+06
Solyc01g094790.2.1	Cysteine synthase IPR005859 Cysteine synthase A	2.88112e+07	2.95056e+07	2.8461e+07	2.94372e+07	2.72587e+07	2.86631e+07	4.06616e+07	4.02636e+07	3.95013e+07	3.15353e+07	3.02312e+07	2.02691e+07	2.11519e+07	2.02303e+07	2.87213e+07	2.80502e+07	2.95927e+07	4.26045e+07	4.16296e+07	4.15211e+07	3.06066e+07	3.11599e+07
Solyc02g062810.2.1	Signal recognition particle 68	9.38722e+06	9.4384e+06	9.66673e+06	9.28241e+06	9.60554e+06	8.77105e+06	5.90823e+06	5.825e+06	6.18871e+06	8.7177e+06	8.38933e+06	1.02366e+07	1.06962e+07	1.06547e+07	9.49853e+06	9.41084e+06	8.85661e+06	7.61445e+06	6.92176e+06	7.30818e+06	8.65856e+06	8.44847e+06
Solyc01g112100.2.1	Dimethylaniline monooxygenase 5 IPR012143 Dimethylaniline monooxygenase, N-oxide-forming	9.60089e+06	1.00841e+07	1.03481e+07	1.2987e+07	1.31999e+07	1.26093e+07	8.78903e+06	9.02819e+06	9.22704e+06	1.10586e+07	1.06285e+07	7.2715e+06	7.56462e+06	7.84019e+06	1.14723e+07	1.17401e+07	1.12572e+07	1.25718e+07	1.09858e+07	1.21645e+07	1.06513e+07	1.10358e+07
Solyc03g097270.2.1	Cysteine proteinase inhibitor IPR000010 Proteinase inhibitor I25, cystatin	1.78063e+07	1.72634e+07	1.8414e+07	1.65993e+07	1.72106e+07	1.74195e+07	2.09934e+07	2.18682e+07	1.93156e+07	1.80227e+07	2.03876e+07	1.94117e+07	1.81905e+07	1.92154e+07	1.9232e+07	1.85918e+07	1.88477e+07	1.72354e+07	2.08303e+07	1.68183e+07	1.79e+07	2.05102e+07
Solyc12g009610.1.1	TBC1 domain family member 15 IPR000195 RabGAP_TBC	6.72167e+06	7.46349e+06	7.04547e+06	7.15977e+06	6.6931e+06	6.39151e+06	4.14383e+06	4.62311e+06	4.64132e+06	6.55595e+06	6.2976e+06	8.01489e+06	8.18532e+06	7.75564e+06	6.97918e+06	7.29584e+06	6.65516e+06	5.92802e+06	5.64218e+06	6.02911e+06	6.58575e+06	6.26781e+06
Solyc03g111810.2.1	Sieve element-occluding protein 3	9.90268e+06	1.21709e+07	1.21372e+07	1.16622e+07	1.14374e+07	1.07739e+07	5.6941e+06	5.5873e+06	5.88526e+06	1.09052e+07	1.15156e+07	1.32688e+07	1.27875e+07	1.31213e+07	1.39286e+07	1.39752e+07	13023192	1.02812e+07	9.55088e+06	9.93003e+06	1.10626e+07	1.13582e+07
Solyc07g017510.2.1	Phosphatidylinositol-4-phosphate 5-kinase family protein IPR016034 Phosphatidylinositol-4-phosphate 5-kinase, core, subgroup	4.23652e+06	4.67845e+06	4.45491e+06	4.61216e+06	4.51545e+06	4.23792e+06	2.68503e+06	2.68315e+06	2.82866e+06	3.88596e+06	3.73613e+06	4.09023e+06	4.26284e+06	3.9415e+06	4.14142e+06	4.21243e+06	3.97539e+06	3.4982e+06	3.27352e+06	3.61087e+06	3.86778e+06	3.7543e+06
Solyc11g013110.1.1	Anthocyanidin synthase IPR005123 Oxoglutarate and iron-dependent oxygenase	1.08773e+07	1.07401e+07	1.07326e+07	2.51819e+07	2.45352e+07	2.45655e+07	6.63654e+06	7.1584e+06	6.54348e+06	1.46203e+07	1.4086e+07	1.08981e+07	1.11703e+07	1.09659e+07	2.55122e+07	2.5243e+07	2.55934e+07	8.00984e+06	8.1775e+06	8.15105e+06	1.40511e+07	1.46552e+07
Solyc11g008990.1.1	Phage shock protein A PspA IPR007157 PspA_IM30	1.12122e+07	1.16405e+07	1.06393e+07	1.09621e+07	1.15753e+07	1.25983e+07	3.04603e+07	2.64732e+07	2.92468e+07	1.38772e+07	1.47494e+07	1.06699e+07	1.04185e+07	1.03e+07	1.07046e+07	1.06471e+07	1.10029e+07	1.23407e+07	1.23399e+07	1.28268e+07	1.4386e+07	1.42407e+07
Solyc02g082690.2.1	Syntaxin binding protein 5 (Tomosyn) IPR011046 WD40 repeat-like	5.38581e+06	5.52584e+06	5.50041e+06	1.0341e+07	9.75352e+06	9.35424e+06	4.7493e+06	4.87489e+06	4.91036e+06	6.11384e+06	6.07055e+06	3.82691e+06	4.07297e+06	3.99674e+06	6.55213e+06	6.78793e+06	6.51476e+06	6.42264e+06	5.47107e+06	6.26575e+06	6.19017e+06	5.99422e+06
Solyc02g089070.2.1	Eukaryotic translation initiation factor 3 subunit M IPR000717 Proteasome component region PCI	9.09495e+06	9.08753e+06	9.89837e+06	1.01906e+07	9.59983e+06	9.16925e+06	6.12662e+06	6.23875e+06	6.23727e+06	8.87492e+06	8.96754e+06	9.66359e+06	9.89028e+06	9.96037e+06	9.19852e+06	9.47465e+06	9.27847e+06	8.02781e+06	7.3379e+06	7.97817e+06	8.79464e+06	9.04782e+06
Solyc07g065120.2.1	Glycerophosphoryl diester phosphodiesterase family protein IPR017946 PLC-like phosphodiesterase, TIM beta_alpha-barrel domain	2.35137e+07	2.29934e+07	2.03233e+07	2.38371e+07	2.26923e+07	2.42218e+07	4.35783e+07	3.87085e+07	4.18023e+07	2.5406e+07	2.25416e+07	1.48016e+07	1.61983e+07	1.40805e+07	2.00601e+07	1.93849e+07	2.18574e+07	2.76175e+07	2.78937e+07	2.79272e+07	2.47626e+07	2.3185e+07
Solyc08g066240.2.1	Decarboxylase family protein IPR002129 Pyridoxal phosphate-dependent decarboxylase	4.55213e+06	5.08505e+06	4.74445e+06	7.51745e+06	8.67551e+06	8.52674e+06	5.11666e+07	4.99406e+07	5.43432e+07	2.88693e+07	2.83048e+07	5.63945e+06	5.71529e+06	6.44435e+06	8.62369e+06	1.01078e+07	9.95785e+06	8.22133e+07	6.76478e+07	7.98992e+07	2.75139e+07	2.96603e+07
Solyc09g011880.2.1	LOC556397 protein (Fragment)	8.70139e+06	9.74132e+06	9.28691e+06	1.00547e+07	9.61966e+06	8.94183e+06	7.08833e+06	7.1959e+06	7.43948e+06	8.78202e+06	9.09123e+06	7.86676e+06	8.18282e+06	7.86882e+06	9.11948e+06	9.23154e+06	9.2419e+06	9.35592e+06	8.47532e+06	9.2091e+06	8.93272e+06	8.94053e+06
Solyc10g005100.2.1	Salt stress root protein RS1 IPR008469 DREPP plasma membrane polypeptide	4.54381e+07	4.5702e+07	4.18472e+07	4.82e+07	4.81701e+07	4.95372e+07	6.86847e+07	6.69068e+07	7.16293e+07	4.40287e+07	4.21732e+07	1.90294e+07	2.01173e+07	1.98167e+07	3.96934e+07	3.84719e+07	4.09867e+07	3.93273e+07	4.13222e+07	3.93289e+07	4.42142e+07	4.19877e+07
Solyc07g064970.2.1	Microtubule-associated protein MAP65-1a IPR007145 MAP65_ASE1	1.08192e+07	1.12915e+07	1.10653e+07	1.10099e+07	1.02979e+07	1.01232e+07	5.04903e+06	5.16344e+06	5.03979e+06	8.44122e+06	8.02744e+06	1.0598e+07	1.08436e+07	1.1112e+07	8.31929e+06	7.83604e+06	8.04922e+06	4.98243e+06	4.87248e+06	4.88222e+06	8.35388e+06	8.11477e+06
Solyc07g005810.2.1	Eukaryotic translation initiation factor 4 IPR016021 MIF4-like, type 1_2_3	1.12758e+07	1.14469e+07	1.10043e+07	1.16101e+07	1.10605e+07	1.08029e+07	7.87743e+06	8.10938e+06	7.90248e+06	1.02361e+07	9.9952e+06	1.26519e+07	1.24326e+07	1.24292e+07	1.09957e+07	1.06679e+07	1.05026e+07	9.33349e+06	9.03432e+06	9.20736e+06	1.02721e+07	9.95919e+06
Solyc11g007690.1.1	Pyruvate kinase IPR001697 Pyruvate kinase	1.08177e+07	1.11003e+07	1.1262e+07	1.18363e+07	1.12163e+07	1.06699e+07	4.582e+06	4.93306e+06	4.90959e+06	8.30274e+06	9.4088e+06	1.09083e+07	1.09935e+07	1.10672e+07	1.06264e+07	9.6133e+06	9.44681e+06	5.81912e+06	4.93255e+06	6.11536e+06	9.03873e+06	8.67281e+06
Solyc02g090860.2.1	Phenylalanyl-tRNA synthetase alpha chain IPR002319 Phenylalanyl-tRNA synthetase, class IIc-related	1.33053e+07	1.35814e+07	1.39776e+07	1.33616e+07	1.27041e+07	1.33208e+07	1.02863e+07	1.05905e+07	9.84772e+06	1.21701e+07	1.18853e+07	1.35242e+07	1.38673e+07	1.41407e+07	1.35166e+07	1.27235e+07	1.24304e+07	1.05037e+07	1.01743e+07	9.8372e+06	1.21394e+07	1.19161e+07
Solyc10g079470.2.1	L-galactono-1,4-lactone dehydrogenase	1.18458e+07	1.20011e+07	1.21516e+07	1.15012e+07	1.07476e+07	1.05009e+07	6.44279e+06	6.68665e+06	6.76585e+06	9.54048e+06	1.03429e+07	1.10383e+07	1.14479e+07	1.10119e+07	1.11879e+07	1.10043e+07	1.1291e+07	8.68076e+06	7.83047e+06	8.20091e+06	1.0065e+07	9.81837e+06
Solyc09g092500.1.1	UDP-glucosyltransferase family 1 protein IPR002213 UDP-glucuronosyl_UDP-glucosyltransferase	9.00408e+06	8.59798e+06	8.47646e+06	1.9648e+07	1.94613e+07	1.90044e+07	2.30927e+07	2.36271e+07	2.36272e+07	1.62776e+07	1.70553e+07	5.62817e+06	5.87617e+06	6.18593e+06	1.92094e+07	1.98711e+07	1.95786e+07	2.26269e+07	2.02834e+07	2.12406e+07	1.67549e+07	1.6578e+07
Solyc02g031860.2.1	Serine_threonine protein kinase IPR002290 Serine_threonine protein kinase	2.06439e+06	2.22838e+06	2.15961e+06	2.17299e+06	2.00287e+06	1.96282e+06	1.33774e+06	1.4281e+06	1.32019e+06	1.78294e+06	1.79377e+06	1.96746e+06	2.04543e+06	2.02912e+06	1.98843e+06	2.00934e+06	1.96876e+06	1.60199e+06	1.52075e+06	1.54366e+06	1.7544e+06	1.82231e+06
Solyc02g021650.2.1	DNA damage-binding protein 1 IPR004871 Cleavage and polyadenylation specificity factor, A subunit, C-terminal	8.11531e+06	9.04613e+06	9.5048e+06	1.03004e+07	9.69877e+06	9.18038e+06	4.7307e+06	4.81081e+06	4.79778e+06	8.07273e+06	8.04836e+06	9.46611e+06	9.46359e+06	9.49057e+06	9.31865e+06	9.40461e+06	9.13367e+06	7.02475e+06	6.21173e+06	6.86605e+06	8.30264e+06	7.81845e+06
Solyc04g048900.2.1	Calreticulin 2 calcium-binding protein IPR009169 Calreticulin	5.40711e+06	5.33858e+06	5.45334e+06	5.59809e+06	5.38687e+06	5.78278e+06	5.10232e+06	4.81664e+06	5.06559e+06	5.19198e+06	4.80187e+06	4.60454e+06	4.91253e+06	4.80951e+06	5.71019e+06	5.27673e+06	5.58519e+06	4.40701e+06	4.49112e+06	4.24457e+06	5.11313e+06	4.88072e+06
Solyc11g033270.1.1	Serine_threonine-protein kinase 3 IPR002290 Serine_threonine protein kinase	4.93442e+06	5.20628e+06	5.30921e+06	5.38204e+06	5.12833e+06	4.89663e+06	2.71313e+06	2.90108e+06	2.89929e+06	4.36914e+06	4.44818e+06	5.29327e+06	5.44872e+06	5.39089e+06	4.35583e+06	4.34096e+06	4.05634e+06	3.42841e+06	3.17162e+06	3.56371e+06	4.52907e+06	4.28825e+06
Solyc02g069100.2.1	Cathepsin B IPR015643 Peptidase C1A, cathepsin B	4.55788e+06	5.08498e+06	5292120	5.71023e+06	6.66903e+06	6.32769e+06	1.11149e+07	1.04627e+07	1.16013e+07	7.00607e+06	8.65848e+06	3.977e+06	4.72039e+06	4.65377e+06	5.79621e+06	6.244e+06	6.40095e+06	8.35191e+06	8.42127e+06	8.52374e+06	6.95898e+06	8.70557e+06
Solyc09g010930.2.1	NAD-dependent epimerase_dehydratase-binding domain	2.20385e+07	2.18164e+07	2.08757e+07	2.18494e+07	2.10178e+07	2.24359e+07	4.73013e+07	4.26934e+07	4.59949e+07	2.51897e+07	2.34811e+07	1.90492e+07	2.02916e+07	1.91462e+07	1.93652e+07	1.88406e+07	1.92473e+07	2.34489e+07	2.40168e+07	2.36047e+07	2.49817e+07	2.36891e+07
Solyc06g053570.2.1	Tpr protein (Fragment)	3.72362e+06	3.97332e+06	3.99975e+06	4.05749e+06	3.98536e+06	3.79794e+06	2.87355e+06	2.93294e+06	3.05109e+06	3.55134e+06	3.76864e+06	3.60063e+06	3.88559e+06	3.83523e+06	3.57671e+06	3.84541e+06	3.58648e+06	3.01878e+06	3.00263e+06	3.1293e+06	3.52845e+06	3.79154e+06
Solyc03g025850.2.1	Remorin 1 IPR005516 Remorin, C-terminal region	9.21344e+07	9.40719e+07	8.68657e+07	7.38085e+07	7.04556e+07	7.99096e+07	9.53207e+07	9.74595e+07	8.38613e+07	6.68796e+07	6.6493e+07	3.86103e+07	3.63314e+07	3.83507e+07	5.61676e+07	5.87993e+07	6.15878e+07	5.09729e+07	5.61505e+07	5.31274e+07	6.66745e+07	6.6698e+07
Solyc08g076920.2.1	ADP-ribosylation factor GTPase-activating protein 3 IPR001164 Arf GTPase activating protein	1.21757e+07	1.25111e+07	1.19754e+07	1.14776e+07	1.24606e+07	1.23742e+07	1.62924e+07	1.44073e+07	1.60056e+07	1.32579e+07	1.26055e+07	1.36148e+07	1.40124e+07	1.40868e+07	1.24448e+07	1.17879e+07	1.28736e+07	1.16627e+07	1.29784e+07	1.23653e+07	1.28773e+07	1.2986e+07
Solyc02g066950.2.1	Alpha amylase 2 (IC) IPR006589 Glycosyl hydrolase, family 13, subfamily, catalytic region	8.47474e+06	8.95448e+06	8.92393e+06	9.01545e+06	8.5109e+06	8.54751e+06	4.8736e+06	5.18233e+06	5.15201e+06	7.14436e+06	7.01387e+06	7.86143e+06	7.72388e+06	7.75363e+06	6.97439e+06	7.26558e+06	7.00096e+06	5.05711e+06	4.93507e+06	5.29131e+06	7.08706e+06	7.07118e+06
Solyc10g084320.1.1	Subtilisin-like protease IPR015500 Peptidase S8, subtilisin-related	7.9457e+06	8.04541e+06	7.6128e+06	8.4001e+06	8.77839e+06	8.3378e+06	9.22239e+06	8.42038e+06	8.76723e+06	7.94254e+06	7.95345e+06	7.25326e+06	6.71073e+06	6.77e+06	8.44179e+06	8.26933e+06	8.79796e+06	7.7814e+06	7.8194e+06	7.74926e+06	7.94319e+06	7.9528e+06
Solyc03g115110.2.1	ATP synthase gamma chain IPR000131 ATPase, F1 complex, gamma subunit	2.77795e+07	2.86007e+07	2.63258e+07	2.63829e+07	2.52277e+07	2.46232e+07	2.43685e+07	2.30873e+07	2.42912e+07	2.61226e+07	2.60857e+07	3.07341e+07	3.12291e+07	3.04914e+07	2.8392e+07	2.79139e+07	2.78749e+07	2.60699e+07	2.62378e+07	2.48251e+07	2.66259e+07	2.55824e+07
Solyc03g112910.2.1	Pantothenate kinase IPR015844 Pantothenate kinase, acetyl-CoA regulated, two-domain type	5.96778e+06	6.44534e+06	6.51677e+06	6.93866e+06	6.57855e+06	6.26128e+06	3.4062e+06	3.42634e+06	3.43941e+06	5.80956e+06	5.97919e+06	6.89351e+06	6.79174e+06	7.01164e+06	6.0617e+06	6.18633e+06	5.9573e+06	5.36302e+06	5.21621e+06	5.34414e+06	6.07102e+06	5.71773e+06
Solyc01g098920.2.1	Mitochondrial Rho GTPase 1 IPR013567 EF hand associated, type-2	6.17154e+06	6.5818e+06	6.49845e+06	7.81955e+06	7.16697e+06	6.66479e+06	5.63751e+06	6.18758e+06	5.977e+06	7.07561e+06	7.02357e+06	6.78667e+06	7.02691e+06	7.27961e+06	7.48888e+06	7.89027e+06	7.85714e+06	8.31089e+06	7.64186e+06	8.16741e+06	7.057e+06	7.04219e+06
Solyc12g008390.1.1	Golgin candidate 1	5.403e+06	5.65288e+06	5.58069e+06	5.71833e+06	5.74162e+06	5.60169e+06	4.32535e+06	4.89281e+06	4.54198e+06	5.81309e+06	5.33113e+06	6.63341e+06	6.78783e+06	6.63956e+06	5.55373e+06	5.88688e+06	5.68388e+06	5.03396e+06	5.02824e+06	4.81601e+06	5.6432e+06	5.50101e+06
Solyc09g082970.2.1	Pyruvate kinase IPR001697 Pyruvate kinase	9.44502e+06	9.86676e+06	9.85841e+06	1.1464e+07	1.07546e+07	1.02768e+07	7.41994e+06	7.98332e+06	7.86667e+06	9.30512e+06	9.51243e+06	1.25479e+07	1.29151e+07	1.3078e+07	9.0973e+06	9.44868e+06	8.68444e+06	7.02511e+06	6.872e+06	7.22544e+06	9.48518e+06	9.33237e+06
Solyc10g078930.1.1	Activator of heat shock protein ATPase homolog 1 IPR015310 Activator of Hsp90 ATPase, N-terminal	1.42612e+07	1.48675e+07	1.50097e+07	1.73151e+07	1.67902e+07	1.72606e+07	2.03451e+07	1.74008e+07	2.01592e+07	1.64236e+07	1.68597e+07	1.65711e+07	1.72339e+07	1.68709e+07	1.62843e+07	1.56517e+07	1.69016e+07	1.71291e+07	1.70692e+07	1.68404e+07	1.69028e+07	1.63805e+07
Solyc09g061860.2.1	Sterol 3-beta-glucosyltransferase IPR004276 Glycosyl transferase, family 28	5.78743e+06	6.01734e+06	6.18289e+06	6.62652e+06	6.25239e+06	6.02157e+06	2.88535e+06	2.96584e+06	2.96146e+06	4.75421e+06	4.71559e+06	5.98021e+06	6.27017e+06	6.3655e+06	4.2161e+06	4.26676e+06	4.02775e+06	2.94391e+06	2.79662e+06	2.77114e+06	4.69098e+06	4.77882e+06
Solyc07g063040.2.1	Enolase-phosphatase E-1 IPR017714 Methylthioribulose-1-phosphate dehydratase	6.51112e+06	6.64339e+06	6.42958e+06	7.37594e+06	7.47119e+06	7.09096e+06	6.101e+06	6.55174e+06	6.41027e+06	7.34463e+06	7.79698e+06	7.4001e+06	7.55637e+06	7.29332e+06	7.18497e+06	7.28545e+06	7.15884e+06	8.36241e+06	7.80163e+06	8.04834e+06	7.6201e+06	7.52151e+06
Solyc01g049650.2.1	Pyruvate kinase IPR001697 Pyruvate kinase	9.67364e+06	9.68498e+06	1.01103e+07	9.4958e+06	8.82726e+06	8.99115e+06	6.79221e+06	7.00832e+06	6.77448e+06	8.92491e+06	8.79104e+06	1.12421e+07	11294500	1.15861e+07	9.44453e+06	9.09966e+06	9.14405e+06	8.3958e+06	7.7537e+06	7.69813e+06	8.94517e+06	8.77078e+06
Solyc10g074690.1.1	MRNA complete cds clone RAFL23-01-J08 IPR009038 GOLD	7.04557e+06	6.81745e+06	7.12094e+06	7.67678e+06	7.37826e+06	7.19886e+06	5.14084e+06	5.12972e+06	5.20226e+06	6.26076e+06	6.42268e+06	6.7618e+06	7.23608e+06	6.98395e+06	6.57901e+06	6.36472e+06	6.34329e+06	6.1539e+06	5.58746e+06	5.89871e+06	6.33416e+06	6.34928e+06
Solyc01g100570.2.1	Nucleolar protein IPR002687 Pre-mRNA processing ribonucleoprotein, binding region	1.58665e+07	1.57707e+07	1.50936e+07	1.35557e+07	1.35654e+07	1.2929e+07	6.87415e+06	6.93396e+06	6.75748e+06	1.24709e+07	1.21071e+07	1.74099e+07	1.77884e+07	1.76264e+07	1.48363e+07	1.47444e+07	1.33419e+07	8.43203e+06	8.22428e+06	8.36806e+06	1.21891e+07	1.23889e+07
Solyc03g093970.2.1	Signal recognition particle 68	757829	744213	799581	820040	796218	765973	671044	656285	702013	769900	867197	849659	837772	906882	843902	859109	768519	739529	694924	775950	814403	822694
Solyc04g050510.2.1	Translational activator gcn1 IPR011989 Armadillo-like helical	7.93434e+06	8.98053e+06	9.09112e+06	9.36324e+06	9.20795e+06	8.63759e+06	4.55079e+06	4.758e+06	4.71179e+06	7.94856e+06	7.92344e+06	1.04584e+07	1.01418e+07	1.11309e+07	8.69013e+06	9.2115e+06	8.53219e+06	6.73747e+06	6.18186e+06	6.93828e+06	8.16023e+06	7.71176e+06
Solyc01g107750.2.1	Phosphatase and tensin-like A IPR014020 Tensin phosphatase, C2 domain	9.45626e+06	9.45372e+06	9.49258e+06	1.02583e+07	9.94403e+06	9.78546e+06	6.54033e+06	6.82693e+06	6.80969e+06	8.66178e+06	8.5773e+06	8.13932e+06	8.61923e+06	8.2035e+06	8.98818e+06	9.59523e+06	9.50756e+06	7.49989e+06	7.84924e+06	7.56683e+06	8.58641e+06	8.65267e+06
Solyc10g086190.1.1	Adenosine kinase IPR001805 Adenosine kinase	1.92545e+07	1.92851e+07	1.86483e+07	1.69114e+07	1.56002e+07	1.63808e+07	9.78587e+06	1.00941e+07	9.90078e+06	1.61446e+07	1.55957e+07	2.48484e+07	2.53197e+07	2.4393e+07	1.73421e+07	1.6219e+07	1.72684e+07	1.01969e+07	1.03996e+07	1.03715e+07	1.62479e+07	1.54925e+07
Solyc06g083180.2.1	40S ribosomal protein S8 IPR001047 Ribosomal protein S8e	3.33816e+07	3.20865e+07	3.35743e+07	2.99112e+07	3.20056e+07	3.20524e+07	2.90349e+07	28240792	2.92291e+07	3.2323e+07	3.10599e+07	3.36447e+07	3.34986e+07	3.38659e+07	3.05508e+07	3.14508e+07	2.93919e+07	2.67998e+07	2.78134e+07	2.77825e+07	3.24343e+07	3.09486e+07
Solyc03g119040.2.1	Guanine nucleotide-binding protein beta subunit-like protein IPR020472 G-protein beta WD-40 repeat, region	788249	525174	1.0832e+06	512382	438160	429569	528281	429548	474828	543999	913631	665126	672414	794031	611599	611672	601813	496175	453238	455251	603082	854548
Solyc06g068950.2.1	Phosphoethanolamine N-methyltransferase IPR013216 Methyltransferase type 11	1.31626e+07	1.39071e+07	1.30504e+07	1.02804e+07	1.044e+07	9.89259e+06	4.32277e+06	4.57153e+06	4.71395e+06	8.65744e+06	8.75704e+06	1.35236e+07	1.37387e+07	1.34487e+07	7.0939e+06	7.3832e+06	6.86289e+06	4.3749e+06	4.34397e+06	4.44696e+06	8.86473e+06	8.54976e+06
Solyc11g068640.1.1	Os11g0175900 protein (Fragment) IPR016024 Armadillo-type fold	1.05234e+07	1.09785e+07	1.18858e+07	1.22011e+07	1.15451e+07	1.10857e+07	5.54218e+06	5.9493e+06	5.75419e+06	9.59585e+06	9.84485e+06	1.1041e+07	1.1268e+07	1.13745e+07	1.06918e+07	1.07872e+07	1.04721e+07	8.25329e+06	7.44758e+06	8.0808e+06	9.47639e+06	9.96432e+06
Solyc11g040370.1.1	Far upstream element-binding protein 3 IPR018111 K Homology, type 1, subgroup	6.58379e+06	6.50711e+06	6.48052e+06	6.89312e+06	6.55814e+06	6.90046e+06	9.20321e+06	9.54693e+06	9.11511e+06	7.86893e+06	7.50804e+06	6.65988e+06	6.83665e+06	6.80683e+06	7.76313e+06	7.59421e+06	8.18526e+06	7.96696e+06	9.46869e+06	7.96091e+06	7.79496e+06	7.58201e+06
Solyc03g116810.2.1	Signal recognition particle protein 3 IPR006325 Signal recognition particle, SRP54 subunit	6.56922e+06	6.6383e+06	7.27917e+06	7.1534e+06	7.46761e+06	7.14997e+06	5.6804e+06	5.74495e+06	5.70463e+06	6.78534e+06	6.8665e+06	7.72324e+06	7.5183e+06	7.78442e+06	7.25828e+06	7.3209e+06	7.33821e+06	6.71099e+06	6.67355e+06	6.43525e+06	6.84542e+06	6.80641e+06
Solyc09g082520.2.1	40S ribosomal protein S1 IPR001593 Ribosomal protein S3Ae	2.93597e+06	3.20301e+06	3.20193e+06	2.7445e+06	3.23112e+06	3.13321e+06	2.90759e+06	2.57388e+06	2.84627e+06	3.03401e+06	3.08314e+06	3.31767e+06	2.94681e+06	3.08602e+06	3.32258e+06	3.13205e+06	3.2446e+06	2.71303e+06	2.78273e+06	2.77098e+06	2.95658e+06	3.16057e+06
Solyc06g084210.2.1	Transport protein SEC24 IPR006896 Sec23_Sec24 trunk region	8.32518e+06	8.91545e+06	8.2563e+06	8.54026e+06	8.55528e+06	8.11037e+06	5.11141e+06	5.31891e+06	5.27203e+06	8.30061e+06	7.93571e+06	9.5671e+06	9.44906e+06	9.918e+06	8.68031e+06	8.78926e+06	8.12605e+06	7.46201e+06	6.94857e+06	7.41335e+06	8.10275e+06	8.13357e+06
Solyc01g110360.2.1	Fructose-bisphosphate aldolase IPR000741 Fructose-bisphosphate aldolase, class-I	6.27083e+06	6.15291e+06	5.93233e+06	5.32474e+06	5.21555e+06	5.11657e+06	2.59904e+06	2.57456e+06	2.51349e+06	3.85855e+06	3.83688e+06	4.30302e+06	4.34143e+06	4.23719e+06	3.37794e+06	3.32006e+06	3.28693e+06	1.8581e+06	1.91878e+06	1.87055e+06	3.75522e+06	3.94022e+06
Solyc01g087820.2.1	Subtilisin-like protease IPR015500 Peptidase S8, subtilisin-related IPR000209 Peptidase S8 and S53, subtilisin, kexin, sedolisin	4.63083e+06	4.10287e+06	4.01799e+06	5.27076e+06	5.55271e+06	5.31837e+06	5.69704e+06	5.6974e+06	5.5118e+06	5.40231e+06	5.81261e+06	4.97906e+06	5.3086e+06	4.72753e+06	6.41901e+06	6.63816e+06	6.70868e+06	6.30003e+06	6.20892e+06	5.90252e+06	5.75125e+06	5.46367e+06
Solyc01g111630.2.1	Glyoxylate_hydroxypyruvate reductase B IPR006140 D-isomer specific 2-hydroxyacid dehydrogenase, NAD-binding	1.4116e+07	1.41153e+07	1.44566e+07	1.24993e+07	1.21234e+07	1.17981e+07	4.59591e+06	4.72072e+06	5.07301e+06	1.02472e+07	10281689	1.47157e+07	1.48862e+07	1.4484e+07	1.18152e+07	1.11231e+07	1.15488e+07	4.84253e+06	4.67103e+06	4.63644e+06	1.02434e+07	1.02854e+07
Solyc03g005730.2.1	3-isopropylmalate dehydratase large subunit 2 IPR011826 Homoaconitase_3-isopropylmalate dehydratase, large subunit, prokaryotic	1.00683e+07	9.83699e+06	9.91963e+06	1.03124e+07	1.03911e+07	1.02944e+07	1.43945e+07	1.42925e+07	1.46105e+07	1.16788e+07	1.18001e+07	1.20785e+07	1.2128e+07	1.1955e+07	1.0916e+07	1.0654e+07	1.05094e+07	1.42079e+07	1.35103e+07	1.38798e+07	1.19649e+07	1.15139e+07
Solyc02g091410.2.1	Pro-apoptotic serine protease nma111-like protein IPR009003 Peptidase, trypsin-like serine and cysteine	5.36347e+06	5.30152e+06	5.43924e+06	6.13256e+06	5.74621e+06	5.56074e+06	3.85948e+06	3.90561e+06	4.25297e+06	5.13641e+06	5.42546e+06	5.86345e+06	5.79569e+06	5.98303e+06	5.3146e+06	5.61584e+06	5.37606e+06	4.71566e+06	4.52073e+06	4.82355e+06	5.28877e+06	5.2731e+06
Solyc10g080320.1.1	Adenylosuccinate synthetase IPR001114 Adenylosuccinate synthetase	2.08209e+07	2.12037e+07	2.06561e+07	2.1542e+07	2.06771e+07	2.15918e+07	2.06514e+07	2.09068e+07	2.1264e+07	2.09428e+07	2.16541e+07	2.2419e+07	2.31489e+07	2.18389e+07	2.13394e+07	2.0878e+07	2.11155e+07	2.1468e+07	2.00441e+07	2.07856e+07	2.10807e+07	2.15162e+07
Solyc04g047770.2.1	VHS domain-containing protein At3g16270 IPR018205 VHS subgroup	5.45485e+06	5.56287e+06	5.65828e+06	6.05973e+06	5.86758e+06	6.00685e+06	5.60883e+06	5.43628e+06	5.57411e+06	5.56957e+06	6.28446e+06	5.69848e+06	6.05362e+06	6.05724e+06	5.43465e+06	5.53723e+06	5.56816e+06	5.5229e+06	5.43291e+06	5.2933e+06	5.8294e+06	6.02464e+06
Solyc09g057660.2.1	Peptidyl-prolyl cis-trans isomerase IPR001179 Peptidyl-prolyl cis-trans isomerase, FKBP-type	5.6672e+06	5.819e+06	5.6309e+06	6.11536e+06	5.57527e+06	5.97162e+06	4.97748e+06	4.61097e+06	4.49546e+06	5.69098e+06	5.52478e+06	6.71274e+06	6.69092e+06	6.95505e+06	6.28668e+06	6.19308e+06	6.54806e+06	5.67098e+06	5.39968e+06	5.6381e+06	5.72743e+06	5.48834e+06
Solyc01g099350.2.1	Acyl-CoA binding protein 4 acyl-CoA-binding domain 4 IPR015915 Kelch-type beta propeller	1.66153e+07	1.72846e+07	1.63879e+07	1.54102e+07	1.47395e+07	1.46918e+07	9.79397e+06	1.00432e+07	9.87714e+06	1.38027e+07	1.34437e+07	1.6885e+07	1.75066e+07	1.67726e+07	1.37234e+07	1.36908e+07	1.36382e+07	9.81233e+06	1.05605e+07	1.01449e+07	1.36223e+07	1.36241e+07
Solyc10g083650.1.1	Peroxiredoxin ahpC_TSA family IPR013740 Redoxin	8.46989e+06	7.59604e+06	7.07126e+06	8.61074e+06	1.07252e+07	1.09602e+07	6.60558e+07	6.71259e+07	6.75371e+07	2.33187e+07	2.28038e+07	8.09866e+06	7.58399e+06	7.74946e+06	9.85108e+06	1.01167e+07	1.04764e+07	2.5549e+07	2.88528e+07	2.80385e+07	2.34899e+07	2.26326e+07
Solyc07g045290.2.1	Long-chain-fatty-acid--CoA ligase 3 IPR000873 AMP-dependent synthetase and ligase	1.6116e+07	1.68383e+07	1.76874e+07	1.81091e+07	1.77174e+07	1.64818e+07	1.11691e+07	1.1615e+07	1.17887e+07	1.57021e+07	1.5429e+07	1.73895e+07	1.69343e+07	1.74034e+07	1.64823e+07	1.67837e+07	1.61861e+07	1.71781e+07	1.54718e+07	1.69094e+07	1.51819e+07	1.59492e+07
Solyc07g044860.2.1	Oxygen-evolving enhancer protein 2, chloroplastic IPR002683 Photosystem II oxygen evolving complex protein PsbP	7.11562e+07	6.91439e+07	6.64338e+07	5.19329e+07	5.02205e+07	5.37696e+07	3.63452e+07	3.45212e+07	3.40889e+07	4.58791e+07	4.66336e+07	4.58326e+07	4.79803e+07	4.44798e+07	4.88607e+07	4.66193e+07	5.26169e+07	2.63143e+07	2.94418e+07	2.64244e+07	4.64322e+07	4.60806e+07
Solyc03g032070.2.1	Holliday junction ATP-dependent DNA helicase ruvB IPR010339 TIP49, C-terminal	6.53341e+06	6.59123e+06	6.50058e+06	6.9895e+06	6.81889e+06	6.65123e+06	4.9789e+06	5.24653e+06	5.34824e+06	6.41375e+06	5.7848e+06	6.05984e+06	6.57649e+06	6.06647e+06	6.40534e+06	6.72432e+06	6.04606e+06	5.57259e+06	4.98866e+06	5.30539e+06	6.29584e+06	5.90271e+06
Solyc11g062130.1.1	Mitochondrial ADP_ATP carrier proteins IPR002113 Adenine nucleotide translocator 1	3.77178e+07	4.12445e+07	3.87585e+07	3.76045e+07	3.75828e+07	3.70862e+07	2.42082e+07	2.54798e+07	2.17271e+07	3.59048e+07	3.42941e+07	4.63534e+07	4.20745e+07	4.3855e+07	3.78244e+07	3.73241e+07	3.5957e+07	3.39904e+07	3.2585e+07	3.1464e+07	3.35441e+07	3.66548e+07
Solyc01g111170.2.1	Peptidyl-prolyl cis-trans isomerase IPR002130 Peptidyl-prolyl cis-trans isomerase, cyclophilin-type	1.42906e+08	1.3916e+08	120498978	9.73711e+07	113927060	1.22044e+08	9.25464e+07	9.04373e+07	9.28704e+07	1.14294e+08	1.10912e+08	1.86134e+08	1.5931e+08	1.57328e+08	1.30756e+08	1.29254e+08	1.30746e+08	1.03109e+08	1.07122e+08	1.03377e+08	1.1144e+08	1.13766e+08
Solyc01g097340.2.1	NAD-dependent epimerase_dehydratase family protein-like protein-binding domain	2.32546e+07	2.38106e+07	2.4561e+07	2.13337e+07	1.88175e+07	1.97119e+07	1.08472e+07	1.10851e+07	1.12383e+07	1.94774e+07	1.95743e+07	3.15752e+07	3.13993e+07	3.38732e+07	1.99759e+07	1.987e+07	1.97641e+07	1.36039e+07	1.30477e+07	1.30112e+07	1.9265e+07	1.97867e+07
Solyc11g007990.1.1	Malate dehydrogenase IPR011273 Malate dehydrogenase, NADP-dependent, plants	2.45417e+07	2.51333e+07	2.32586e+07	2.43891e+07	2.31652e+07	2.28659e+07	1.46587e+07	1.42744e+07	1.43955e+07	2.03092e+07	1.96399e+07	2.3367e+07	2.39613e+07	2.29517e+07	2.20865e+07	2.18805e+07	2.14712e+07	1.57509e+07	1.52315e+07	1.57074e+07	2.03807e+07	1.95684e+07
Solyc03g097490.2.1	Dek protein IPR014876 DEK, C-terminal	7.85184e+06	7.81302e+06	7.85767e+06	8.22257e+06	7.76807e+06	8.13176e+06	1.1524e+07	1.09866e+07	1.11344e+07	8.78024e+06	8.07663e+06	6.51827e+06	6.73852e+06	6.56405e+06	8.26124e+06	8.36488e+06	8.52827e+06	9.84941e+06	1.06076e+07	1.03148e+07	8.83971e+06	8.01717e+06
Solyc02g078940.2.1	Zinc-binding dehydrogenase superfamily (Quinone oxidoreductase NADPH dependent) IPR014189 Quinone oxidoreductase putative, PIG3	2.20381e+07	2.18387e+07	2.13676e+07	2.459e+07	2.32679e+07	2.4554e+07	3.33033e+07	3.40188e+07	3.26125e+07	2.65103e+07	2.5076e+07	1.90758e+07	1.99355e+07	1.89183e+07	2.52889e+07	2.4225e+07	2.44327e+07	3.5223e+07	3.36401e+07	3.26886e+07	2.67522e+07	2.48341e+07
Solyc12g098490.1.1	Serine hydroxymethyltransferase IPR001085 Serine hydroxymethyltransferase	5.5212e+06	5.60696e+06	5.63262e+06	5.23077e+06	5.21898e+06	5.30815e+06	2.57128e+06	2.46716e+06	2.56188e+06	4.73049e+06	4.68132e+06	7.39647e+06	7.56058e+06	7.54544e+06	5.37359e+06	5.10337e+06	5.19428e+06	3.30576e+06	3.13358e+06	3.40187e+06	4.74756e+06	4.66425e+06
Solyc01g099660.2.1	Heat shock protein IPR013126 Heat shock protein 70	1.3449e+06	1.46607e+06	1.45557e+06	3.3349e+06	3.57933e+06	3.4232e+06	6.00979e+06	5.53284e+06	6.01518e+06	3.86044e+06	3.84575e+06	1.12657e+06	1.31022e+06	1.32677e+06	3.45731e+06	3.767e+06	3.71223e+06	5.9979e+06	5.77071e+06	6.43817e+06	3.89594e+06	3.81025e+06
Solyc05g006520.2.1	Pyruvate dehydrogenase E1 component alpha subunit E1 component, alpha subunit, subgroup y	1.38563e+07	1.37214e+07	1.4125e+07	1.31586e+07	1.35915e+07	1.42813e+07	1.43593e+07	1.31634e+07	1.42879e+07	1.40204e+07	1.45824e+07	1.45084e+07	1.41452e+07	1.51496e+07	1.4648e+07	1.42385e+07	1.58212e+07	1.3004e+07	1.35414e+07	1.29339e+07	1.44311e+07	1.41717e+07
Solyc02g091890.1.1	MRNA complete cds clone RAFL24-22-E06	1.87229e+06	1.81905e+06	1.9251e+06	1.71477e+06	1.65623e+06	1.7132e+06	990503	1.032e+06	1.03137e+06	1.91823e+06	1.91812e+06	4.49298e+06	4.39298e+06	4.51738e+06	1.55285e+06	1.57872e+06	1.4361e+06	971423	1.05516e+06	1.03117e+06	1.93316e+06	1.90319e+06
Solyc01g106360.2.1	Glutamyl-tRNA(Gln) amidotransferase subunit A IPR000120 Amidase signature enzyme	7.7457e+06	7.93667e+06	7.96946e+06	9.25985e+06	9.04059e+06	8.72055e+06	6.92808e+06	6.92263e+06	7.20822e+06	8.27754e+06	7.83402e+06	8.27959e+06	8.75389e+06	8.35526e+06	8.35326e+06	8.45015e+06	8.10415e+06	8.61192e+06	7.63729e+06	8.33956e+06	8.16041e+06	7.95115e+06
Solyc01g009420.2.1	Bifunctional polymyxin resistance arnA protein IPR001509 NAD-dependent epimerase_dehydratase	3.62517e+06	3.41963e+06	3.42466e+06	4.28458e+06	4.35974e+06	4.19913e+06	4.75655e+06	4.62717e+06	4.85595e+06	4.41878e+06	4.50472e+06	4.67754e+06	4.48303e+06	4.57139e+06	4.11772e+06	4.13142e+06	4.08283e+06	4.61118e+06	3.9389e+06	4.43802e+06	4.51998e+06	4.40352e+06
Solyc02g077600.2.1	Guanylate-binding protein 10 IPR015894 Guanylate-binding protein, N-terminal	2.73738e+06	2.97699e+06	3.01166e+06	2.93024e+06	2.81728e+06	2.72949e+06	1.33794e+06	1.50576e+06	1.47656e+06	2.38515e+06	2.39577e+06	2.65978e+06	2.71847e+06	2.65858e+06	2.83038e+06	2.90602e+06	2.72715e+06	1.92227e+06	1.79098e+06	1.90603e+06	2.48402e+06	2.2969e+06
Solyc06g066730.2.1	Coatomer beta_apos subunit IPR016453 Coatomer, beta subunit	1.39747e+06	1.49049e+06	1.64393e+06	1.46641e+06	1.45522e+06	1.40754e+06	1.01969e+06	845496	1.02376e+06	1.33231e+06	1.44824e+06	2.00032e+06	1.99557e+06	1.98176e+06	1.34393e+06	1.30174e+06	1.18372e+06	1.05379e+06	991332	1.06867e+06	1.3563e+06	1.42425e+06
Solyc02g093900.2.1	Cytochrome c1 IPR002326 Cytochrome c1	3.44908e+06	3.32985e+06	3.5521e+06	3.64183e+06	3.56534e+06	3.45421e+06	3.72262e+06	3.62327e+06	3.64451e+06	3.73105e+06	3.57736e+06	3.7146e+06	3.5606e+06	3.63418e+06	3.73409e+06	3.54688e+06	3.73756e+06	3.70114e+06	3.73975e+06	3.76922e+06	3.62076e+06	3.68766e+06
Solyc02g081140.2.1	UBX domain-containing protein IPR012989 SEP	5.24988e+06	4.84243e+06	4.8979e+06	4.42441e+06	4.92902e+06	5.09658e+06	7.14056e+06	7.48201e+06	6.93099e+06	5.67414e+06	5.67239e+06	5.0199e+06	4.58867e+06	5.17722e+06	5.61194e+06	5.42926e+06	5.60763e+06	6.54107e+06	7.7294e+06	6.63782e+06	5.79149e+06	5.55504e+06
Solyc02g082830.1.1	Phosphoserine aminotransferase IPR003248 Phosphoserine aminotransferase	2.56365e+07	2.46441e+07	2.63696e+07	2.28983e+07	2.17171e+07	2.26798e+07	1.21608e+07	1.21317e+07	1.21667e+07	1.98418e+07	1.96709e+07	3.17158e+07	3.2002e+07	3.20083e+07	2.16772e+07	2.01107e+07	2.1415e+07	1.21516e+07	1.16699e+07	1.17407e+07	1.95625e+07	1.99502e+07
Solyc09g064450.2.1	NADH dehydrogenase (Ubiquinone)-binding domain	1.33578e+07	1.28201e+07	1.40038e+07	1.18168e+07	1.34295e+07	1.40891e+07	1.55747e+07	1.59057e+07	1.46733e+07	1.39687e+07	1.45173e+07	1.64958e+07	1.52116e+07	1.65375e+07	1.47323e+07	1.4771e+07	1.3846e+07	1.41027e+07	1.44414e+07	1.47653e+07	1.46736e+07	1.38124e+07
Solyc04g053120.2.1	4-alpha-glucanotransferase IPR003385 Glycoside hydrolase, family 77	1.31394e+07	1.38267e+07	1.37776e+07	1.29237e+07	1.20958e+07	1.19348e+07	8.84661e+06	8.46439e+06	8.84502e+06	1.07891e+07	1.05597e+07	1.44125e+07	1.3826e+07	1.42179e+07	1.0105e+07	9.52797e+06	9.93526e+06	6.61974e+06	6.46394e+06	6.69049e+06	1.07024e+07	1.06464e+07
Solyc03g119080.2.1	Beta-glucosidase IPR001360 Glycoside hydrolase, family 1	6.70629e+07	6.90095e+07	6.68676e+07	7.12402e+07	7.09762e+07	6.64367e+07	3.44888e+07	3.33075e+07	3.43503e+07	5.90462e+07	6.22422e+07	8.09377e+07	7.7033e+07	7.43037e+07	7.11643e+07	7.21512e+07	6.78822e+07	4.28905e+07	4.03549e+07	4.41598e+07	5.94325e+07	6.18559e+07
Solyc03g114150.2.1	Aldehyde dehydrogenase IPR015590 Aldehyde dehydrogenase	2.58951e+07	2.55023e+07	2.58962e+07	2.65476e+07	2.45636e+07	2.68377e+07	1.22913e+07	1.2051e+07	1.17085e+07	2.00973e+07	1.94574e+07	2.04455e+07	2.18657e+07	2.05535e+07	2.38864e+07	2.30411e+07	2.50261e+07	1.38882e+07	1.40042e+07	1.38544e+07	2.01958e+07	1.9359e+07
Solyc01g103510.2.1	Ribosomal protein L3-like IPR000597 Ribosomal protein L3	7.09155e+06	7.05575e+06	7.72833e+06	7.20704e+06	7.48693e+06	7.13236e+06	4.26473e+06	4.1318e+06	4.20042e+06	6.56353e+06	6.87371e+06	9.24617e+06	9.45402e+06	9.43865e+06	7.49058e+06	7.48459e+06	6.97723e+06	6.15962e+06	5.83128e+06	6.12674e+06	6.75562e+06	6.68163e+06
Solyc04g080180.1.1	Uncharacterized membrane protein At1g75140 IPR011044 Quinoprotein amine dehydrogenase, beta chain-like	9.07373e+06	9.08318e+06	9.17656e+06	8.25678e+06	7.38341e+06	8.14208e+06	6.97744e+06	7.26428e+06	6.7025e+06	8.86339e+06	9.19753e+06	1.14235e+07	1.13568e+07	1.15674e+07	8.83971e+06	8.88003e+06	8.47673e+06	7.90889e+06	7.6048e+06	7.89677e+06	8.93642e+06	9.1245e+06
Solyc12g008940.1.1	Nucleosome assembly protein 1-like protein 2	1.12365e+07	1.10036e+07	1.11222e+07	1.06062e+07	1.03758e+07	1.0616e+07	1.1312e+07	1.05024e+07	1.11527e+07	1.02429e+07	1.15624e+07	9.94314e+06	1.01107e+07	1.02193e+07	9.98329e+06	9.87048e+06	1.05295e+07	9.53952e+06	9.40297e+06	1.0267e+07	1.04565e+07	1.13488e+07
Solyc07g017900.2.1	Aldose 1-epimerase family protein IPR008183 Aldose 1-epimerase	1.93099e+07	1.94946e+07	1.89894e+07	2.00523e+07	1.84209e+07	1.88125e+07	1.42883e+07	1.35589e+07	1.39879e+07	1.8181e+07	1.74463e+07	2.30692e+07	2.24347e+07	2.33389e+07	2.00027e+07	1.88761e+07	1.96818e+07	1.5251e+07	1.47544e+07	1.4655e+07	1.83279e+07	1.72994e+07
Solyc11g010480.1.1	Threonine endopeptidase	1.9869e+06	2.02251e+06	1.88612e+06	1.98444e+06	1.96489e+06	1.99725e+06	3.63749e+06	3.3483e+06	3.65192e+06	2.13966e+06	1.96764e+06	2.0004e+06	1.99394e+06	1.90995e+06	1.56079e+06	1.52214e+06	1.61274e+06	1.48692e+06	1.52987e+06	1.59564e+06	2.1676e+06	1.9397e+06
Solyc12g010390.1.1	Transmembrane 9 superfamily protein member 2	6.88946e+06	7.07822e+06	7.14123e+06	7.60839e+06	6.88983e+06	6.36925e+06	3.87584e+06	4.0415e+06	3.98986e+06	6.20409e+06	6.07315e+06	8.66824e+06	9.12744e+06	9.09464e+06	6.05328e+06	5.6968e+06	5.81031e+06	5.09586e+06	4.90788e+06	4.76725e+06	6.24256e+06	6.03469e+06
Solyc02g082840.2.1	Protein GRIP IPR000237 GRIP	4.06246e+06	4.18168e+06	4.17409e+06	4.09181e+06	3.97926e+06	4.02925e+06	2.51139e+06	2.57399e+06	2.77461e+06	3.71641e+06	3.61977e+06	4.6092e+06	4.65957e+06	4.43832e+06	3.63635e+06	3.67358e+06	3.54396e+06	2.79788e+06	2.83193e+06	3.00256e+06	3.7339e+06	3.60227e+06
Solyc09g007230.2.1	Zinc finger CCCH domain-containing protein 15 IPR000571 Zinc finger, CCCH-type	7.93874e+06	8.01376e+06	7.69992e+06	7.79772e+06	7.76672e+06	7.90732e+06	8.53678e+06	8.86839e+06	8.34167e+06	8.54985e+06	8.33441e+06	9.08622e+06	8.80893e+06	9.1409e+06	8.77086e+06	8.71852e+06	9.08286e+06	9.14896e+06	9.70996e+06	8.93577e+06	8.53762e+06	8.34664e+06
Solyc08g078510.2.1	GRAM-containing_ABA-responsive protein (Fragment) IPR004182 GRAM	5.49674e+06	5.67161e+06	5.11858e+06	4.87997e+06	5.37667e+06	5.72054e+06	1.50467e+07	1.37868e+07	1.50971e+07	8.29868e+06	7.58924e+06	5.31978e+06	5.53205e+06	5.34597e+06	6.88905e+06	7.05287e+06	7.14203e+06	1.28861e+07	1.22838e+07	1.30168e+07	8.36514e+06	7.52278e+06
Solyc02g067750.2.1	Carbonic anhydrase IPR001765 Carbonic anhydrase	1.69973e+06	1.74007e+06	1.65747e+06	1.797e+06	2.21504e+06	2.09147e+06	1.96712e+07	18431674	1.97992e+07	1.1653e+07	1.45633e+07	2.17357e+06	2.35931e+06	2.37482e+06	2.5258e+06	3.37399e+06	3.45669e+06	3.67028e+07	3.57039e+07	3.60163e+07	1.22214e+07	1.39948e+07
Solyc02g079850.2.1	Pleckstrin homology domain-containing family F member 2 IPR000306 Zinc finger, FYVE-type	3.84096e+06	3.85527e+06	3.77767e+06	4.20578e+06	4.15423e+06	4.24692e+06	5.0214e+06	5.06185e+06	5.11861e+06	4.43063e+06	4.41407e+06	4.05031e+06	4.00799e+06	4.14341e+06	4.28039e+06	4.36195e+06	4.49612e+06	4.88535e+06	5.42354e+06	4.96264e+06	4.48261e+06	4.36209e+06
Solyc12g088990.1.1	Exocyst complex component 1 IPR019160 Exocyst complex, component Exoc1	7.66249e+06	8.38954e+06	8.65133e+06	8.45118e+06	8.51397e+06	7.66475e+06	4.05637e+06	4.30168e+06	4.2679e+06	7.10864e+06	6.90264e+06	7.94962e+06	8.19292e+06	8.02633e+06	7.23853e+06	7.5186e+06	7.05615e+06	5.89961e+06	5.23997e+06	6.00356e+06	7.11646e+06	6.89481e+06
Solyc01g102970.2.1	RNA-binding protein IPR012677 Nucleotide-binding, alpha-beta plait	8.37067e+06	8.96188e+06	9.11954e+06	9.33875e+06	8.91373e+06	8.72292e+06	1.0846e+07	9.39e+06	1.05617e+07	9.08212e+06	9.49181e+06	8.16408e+06	8.6215e+06	8.54119e+06	9.86413e+06	9.74981e+06	9.3795e+06	9.39529e+06	9.38183e+06	9.81924e+06	9.36201e+06	9.21192e+06
Solyc10g081200.1.1	Ulp1 protease family C-terminal catalytic domain containing protein expressed	2.5036e+06	2.50391e+06	2.5145e+06	2.29318e+06	2.3472e+06	2.21143e+06	2.11329e+06	1.99149e+06	2.0498e+06	2.23062e+06	2.14599e+06	2.24226e+06	2.37436e+06	2.22061e+06	1.96606e+06	2.07561e+06	1.90614e+06	1.67247e+06	1.81346e+06	1.87126e+06	2.22051e+06	2.1561e+06
Solyc08g079870.1.1	Subtilisin-like protease IPR015500 Peptidase S8, subtilisin-related IPR000209 Peptidase S8 and S53, subtilisin, kexin, sedolisin	4.25603e+06	5.48669e+06	4.69884e+06	5.00948e+06	5.1784e+06	5.29875e+06	5.07897e+06	4.23885e+06	4.21196e+06	4.82152e+06	6.21351e+06	5.86352e+06	7.44726e+06	6.48922e+06	5.94176e+06	5.63524e+06	5.71169e+06	4.73419e+06	5.16122e+06	4.71455e+06	5.46508e+06	5.56995e+06
Solyc09g091840.2.1	Glutathione-disulfide reductase IPR006324 Glutathione reductase, plant	1.23045e+07	1.22699e+07	1.26159e+07	1.34832e+07	1.28243e+07	1.32642e+07	9.72171e+06	1.02252e+07	1.0531e+07	1.20375e+07	1.17006e+07	1.13006e+07	1.19689e+07	1.16684e+07	1.29846e+07	1.25666e+07	1.28733e+07	1.14105e+07	1.03175e+07	1.12228e+07	1.18468e+07	1.18913e+07
Solyc12g089340.1.1	Vacuolar protein sorting 35 IPR005378 Vacuolar protein sorting-associated protein 35	4.03379e+06	4.58225e+06	4.54396e+06	4.57464e+06	4.57904e+06	4.27696e+06	3.17656e+06	3.19919e+06	3.3117e+06	4.09899e+06	3.9283e+06	3.92879e+06	4.23999e+06	4.12878e+06	4.09786e+06	4.27392e+06	3.98851e+06	4.26089e+06	3.84429e+06	4.17048e+06	3.94654e+06	4.08074e+06
Solyc09g082730.2.1	Aldo_keto reductase family protein IPR001395 Aldo_keto reductase	1.86215e+07	1.88745e+07	1.70897e+07	1.93853e+07	2.06152e+07	1.96898e+07	1.77248e+07	1.82657e+07	1.77958e+07	1.94814e+07	1.75709e+07	1.69838e+07	1.74428e+07	1.61969e+07	1.85263e+07	1.97668e+07	2.02505e+07	1.8854e+07	1.81628e+07	1.82715e+07	1.88107e+07	1.82415e+07
Solyc10g078620.1.1	Ribosomal protein S5 IPR005716 Ribosomal protein S7, eukaryotic_archaeal	2.689e+07	2.70522e+07	2.85909e+07	2.34708e+07	2.603e+07	2.55738e+07	2.2412e+07	2.21297e+07	2.0759e+07	2.43355e+07	2.49532e+07	2.94144e+07	2.90188e+07	2.94593e+07	2.68094e+07	2.51864e+07	2.56569e+07	2.07856e+07	2.09666e+07	2.05445e+07	2.52032e+07	2.40855e+07
Solyc06g071470.2.1	Peroxisomal membrane protein PEX14 IPR006785 Peroxisome membrane anchor protein Pex14p, N-terminal	5.68217e+06	5.4719e+06	5.73434e+06	6.09409e+06	6.33281e+06	6.28725e+06	1.04098e+07	1.01537e+07	1.00934e+07	7.17251e+06	7.18908e+06	5.15947e+06	5.41135e+06	5.4044e+06	6.12116e+06	6.32798e+06	6.46815e+06	8.43109e+06	9.10959e+06	8.73712e+06	7.41843e+06	6.94316e+06
Solyc02g071320.2.1	Unknown Protein	3.47009e+06	3.58259e+06	3.6021e+06	3.73737e+06	3.64174e+06	3.53799e+06	3.88331e+06	3.81409e+06	3.71804e+06	3.65339e+06	3.39169e+06	3.2033e+06	3.10201e+06	3.2595e+06	3.73679e+06	3.76951e+06	3.55915e+06	3.63674e+06	3.64551e+06	3.59253e+06	3.61842e+06	3.42666e+06
Solyc08g007220.2.1	Nuclear RNA binding protein (Fragment) IPR006861 Hyaluronan_mRNA binding protein	1.35381e+07	1.26253e+07	1.29953e+07	9.87441e+06	1.09535e+07	1.18285e+07	1.26818e+07	1.43555e+07	1.13724e+07	1.18607e+07	1.26374e+07	1.46081e+07	1.09199e+07	1.26233e+07	1.23865e+07	1.23948e+07	1.27775e+07	1.14777e+07	1.4851e+07	1.14223e+07	1.24372e+07	1.20609e+07
Solyc11g064890.1.1	Receptor-like kinase IPR002290 Serine_threonine protein kinase	1.09988e+07	1.07655e+07	1.19685e+07	1.17481e+07	1.10271e+07	1.06985e+07	6.05046e+06	5.97828e+06	6.26196e+06	8.99713e+06	1.02701e+07	9.2169e+06	9.25767e+06	9.24601e+06	9.73129e+06	1.01449e+07	9.49846e+06	8.00929e+06	6.93431e+06	7.31394e+06	9.28697e+06	9.98028e+06
Solyc11g066720.1.1	Bifunctional polymyxin resistance arnA protein IPR001509 NAD-dependent epimerase_dehydratase	1.46164e+07	1.4612e+07	1.38374e+07	1.1795e+07	1.14273e+07	11422574	7.09251e+06	6.89396e+06	7.2534e+06	1.16723e+07	1.13375e+07	1.80822e+07	1.89838e+07	1.765e+07	1.0984e+07	1.15478e+07	1.07545e+07	7.76692e+06	7.80245e+06	7.69941e+06	1.15655e+07	1.14443e+07
Solyc08g005070.2.1	ADP-ribosylation factor GTPase-activating protein 3 IPR001164 Arf GTPase activating protein	3.55097e+06	3.6105e+06	3.36201e+06	2.91786e+06	3.04491e+06	3.04258e+06	2.94901e+06	2.84153e+06	2.91377e+06	3.1657e+06	3.10076e+06	4.63485e+06	4.87719e+06	4.50587e+06	2.75602e+06	2.77293e+06	2.74598e+06	2.64126e+06	2.51939e+06	2.45864e+06	3.16107e+06	3.10539e+06
Solyc05g018810.2.1	Nucleosome assembly protein 1-like protein 2	4.07304e+06	4.18498e+06	3.89832e+06	4.29903e+06	4.3544e+06	4.20602e+06	5.70089e+06	5.03646e+06	5.70175e+06	4.61157e+06	4.2546e+06	3.60374e+06	3.92448e+06	3.75408e+06	3.85029e+06	3.82687e+06	3.97577e+06	4.76716e+06	4.57289e+06	4.82105e+06	4.43842e+06	4.42775e+06
Solyc09g082650.2.1	Acireductone dioxygenase IPR004313 Acireductone dioxygenase, ARD	1.77862e+07	1.54476e+07	1.50984e+07	1.90169e+07	1.99399e+07	2.02951e+07	4.45354e+07	4.20199e+07	4.39601e+07	2.66345e+07	2.53953e+07	1.8089e+07	1.75116e+07	1.71456e+07	2.11874e+07	2.03909e+07	2.18428e+07	3.93304e+07	4.10495e+07	4.08689e+07	2.61626e+07	2.58672e+07
Solyc04g071350.2.1	Exocyst complex component 2	5.63839e+06	6.06755e+06	6.1154e+06	5.94295e+06	5.89434e+06	5.61174e+06	3.40464e+06	3.45618e+06	3.60655e+06	5238490	5.37937e+06	5.97738e+06	5.9632e+06	6.07647e+06	5.52356e+06	5.75261e+06	5.3419e+06	4.68284e+06	4.49067e+06	4.70417e+06	5.24784e+06	5.37003e+06
Solyc07g005960.2.1	Serine carboxypeptidase K10B2.2 IPR001563 Peptidase S10, serine carboxypeptidase	3.0439e+07	2.7439e+07	2.87381e+07	2.87821e+07	2.97e+07	2.92552e+07	3.07966e+07	2.72883e+07	2.79185e+07	2.69828e+07	2.62981e+07	2.51514e+07	2.74841e+07	2.66698e+07	2.34982e+07	2.29247e+07	2.58404e+07	2.08134e+07	2.01101e+07	2.03998e+07	2.69091e+07	2.63718e+07
Solyc10g005510.2.1	Glyceraldehyde-3-phosphate dehydrogenase IPR000173 Glyceraldehyde 3-phosphate dehydrogenase	8.24467e+06	8.37877e+06	8.23497e+06	8.30257e+06	7.97343e+06	8.07656e+06	7.13415e+06	7.12186e+06	7.37383e+06	7.85463e+06	7.59135e+06	9.42556e+06	9.12454e+06	9.39709e+06	8.61427e+06	7.89943e+06	8.19341e+06	7.00727e+06	6.77221e+06	7.103e+06	7.86895e+06	7.57703e+06
Solyc06g072770.2.1	RNA recognition motif-containing protein IPR001395 Aldo_keto reductase	4.98052e+06	4.79891e+06	5.18367e+06	5.09745e+06	5.49664e+06	5.26939e+06	8.82692e+06	8.39123e+06	8.54733e+06	6.11479e+06	6.57794e+06	4.29373e+06	4.51121e+06	4.73035e+06	5.39406e+06	5.41891e+06	5.74093e+06	7.65019e+06	8.54111e+06	7.6775e+06	6.13034e+06	6.56239e+06
Solyc03g025270.2.1	rRNA 2_apos-O-methyltransferase fibrillarin IPR000692 Fibrillarin	1.46044e+07	1.43667e+07	1.35238e+07	1.14082e+07	1.3576e+07	1.29865e+07	9.71714e+06	9.96011e+06	9.91132e+06	1.27955e+07	1.29909e+07	1.77345e+07	1.66899e+07	1.86254e+07	1.60557e+07	1.5571e+07	1.44429e+07	1.01939e+07	1.0335e+07	9.40804e+06	1.26991e+07	1.30873e+07
Solyc11g069150.1.1	Proteasome subunit beta type IPR016295 Proteasome endopeptidase complex, beta subunit	8.82562e+06	8.52733e+06	8.44158e+06	9.09345e+06	9.97354e+06	8.9971e+06	9.36521e+06	9.22096e+06	1.00237e+07	9.72453e+06	1.12327e+07	9.84518e+06	1.01034e+07	9.13259e+06	9.68768e+06	1.0391e+07	1.0026e+07	9.16419e+06	9.73109e+06	9.65484e+06	9.58126e+06	1.1376e+07
Solyc12g013690.1.1	Monooxygenase FAD-binding protein IPR003042 Aromatic-ring hydroxylase-like	4.75352e+06	5.63455e+06	5.0495e+06	8.98172e+06	1.00942e+07	9.58856e+06	4.84161e+07	4.77936e+07	4.92417e+07	2.70522e+07	26566905	5.22432e+06	5.73678e+06	5.58606e+06	1.10433e+07	1.22725e+07	1.22104e+07	8.21148e+07	6.9182e+07	7.79333e+07	2.76302e+07	2.59889e+07
Solyc01g108250.2.1	Vacuolar import and degradation protein VID27 IPR013863 Vacuolar import and degradation, Vid27-related	7.373e+06	7.39882e+06	7.78527e+06	7.87372e+06	7.43639e+06	7.47741e+06	6.13621e+06	5.84016e+06	5.88069e+06	7.38045e+06	7.85232e+06	7.07247e+06	7.34449e+06	7.54934e+06	8.39518e+06	8.38122e+06	8.33665e+06	7.35177e+06	6.96477e+06	7.30495e+06	7.39111e+06	7.84166e+06
Solyc02g067460.2.1	Porin_voltage-dependent anion-selective channel protein IPR001925 Porin, eukaryotic type	4.67323e+07	4.67603e+07	4.758e+07	4.42808e+07	4.34762e+07	4.55058e+07	5.99561e+07	5.6951e+07	5.60662e+07	4.86165e+07	5.43267e+07	5.07357e+07	5.03917e+07	4.99015e+07	4.82425e+07	4.74445e+07	4.84102e+07	5.18359e+07	5.2771e+07	5.16129e+07	4.85649e+07	5.43783e+07
Solyc02g079060.2.1	Eukaryotic translation initiation factor 3 subunit J IPR013906 Translation initiation factor eIF3 subunit	9.94013e+06	9.58811e+06	9.38812e+06	9.8019e+06	9.98078e+06	1.02733e+07	1.50379e+07	1.61338e+07	1.51337e+07	1.16118e+07	1.11696e+07	9.90876e+06	1.04448e+07	1.0259e+07	1.01787e+07	1.02501e+07	1.05203e+07	1.27142e+07	1.44949e+07	1.2849e+07	1.1436e+07	1.13453e+07
Solyc01g007380.1.1	Apocytochrome f IPR002325 Cytochrome f	1.62983e+07	1.67427e+07	1.61267e+07	1.31045e+07	1.35402e+07	1.25402e+07	6.11837e+06	6.11153e+06	6.18696e+06	1.14195e+07	1.12605e+07	1.46288e+07	1.4973e+07	1.43321e+07	1.2369e+07	1.18282e+07	1.1963e+07	7.06952e+06	6.98288e+06	6.92007e+06	1.15207e+07	1.11593e+07
Solyc01g009280.2.1	Serine_threonine-protein phosphatase IPR012391 Serine_threonine protein phosphatase, BSU1	4.29443e+06	4.65772e+06	4.40005e+06	4.48417e+06	4.52901e+06	4.20129e+06	2.55844e+06	2.82004e+06	2.88871e+06	3.97427e+06	4.0432e+06	4.34865e+06	4.49828e+06	4.44971e+06	4.14454e+06	4.53631e+06	4.06798e+06	3.32296e+06	3.22432e+06	3.29544e+06	4.04213e+06	3.97534e+06
Solyc01g007500.2.1	Photosystem II CP47 chlorophyll apoprotein IPR017486 Photosystem II, PsbB	6.49823e+07	7.13541e+07	7.12763e+07	5.41504e+07	4.73384e+07	4.68509e+07	6.85467e+06	7.4151e+06	6.77362e+06	3.58348e+07	3.56655e+07	4.36071e+07	4.72669e+07	4.26716e+07	3.89014e+07	3.75007e+07	3.68409e+07	1.61757e+07	1.47469e+07	1.58276e+07	3.66192e+07	3.48811e+07
Solyc03g034430.1.1	Eukaryotic translation initiation factor 5 IPR002735 Translation initiation factor IF2_IF5	6.13699e+06	6.3088e+06	5.68283e+06	6.58235e+06	6.52565e+06	6.50944e+06	7.55391e+06	7.19204e+06	7.51611e+06	6.7676e+06	6.07962e+06	6.16908e+06	6.54466e+06	5.97772e+06	6.52737e+06	6.52828e+06	6.66646e+06	7.50043e+06	7.6175e+06	7.70825e+06	6.78798e+06	6.05924e+06
Solyc05g054980.2.1	Protein phosphatase 2A regulatory subunit B_apos-like protein IPR011992 EF-Hand type	7.03913e+06	7.46134e+06	7.11084e+06	7.60219e+06	7.15736e+06	7.05386e+06	4.46561e+06	4.24537e+06	4.44585e+06	6.46304e+06	6.45705e+06	7.20417e+06	7.99778e+06	7.06241e+06	6.79583e+06	6.92805e+06	6.45657e+06	5.95512e+06	5.49593e+06	6.37823e+06	6.43347e+06	6.48663e+06
Solyc11g066670.1.1	UDP-glucosyltransferase IPR002213 UDP-glucuronosyl_UDP-glucosyltransferase	8.61179e+06	8.48076e+06	8.4915e+06	8.74004e+06	7.98691e+06	8.1505e+06	4.21133e+06	4.48096e+06	4.41237e+06	6.88744e+06	7.07632e+06	1.2549e+07	1.3331e+07	1.22853e+07	5.86942e+06	5.90831e+06	5.4661e+06	4.21235e+06	4.28177e+06	4.38079e+06	7.24507e+06	6.71869e+06
Solyc02g088700.2.1	Mitochondrial processing peptidase beta subunit IPR011237 Peptidase M16, core	1.45459e+07	1.47134e+07	1.45578e+07	1.51266e+07	1.40901e+07	1.42206e+07	1.6438e+07	1.56963e+07	1.6306e+07	1.49274e+07	1.52452e+07	1.38679e+07	1.52854e+07	1.42491e+07	1.5354e+07	1.51304e+07	1.55152e+07	1.66082e+07	1.60926e+07	1.63353e+07	1.50271e+07	1.51455e+07
Solyc03g007670.2.1	SGT1 IPR007699 SGS	1.21429e+07	1.12619e+07	1.12604e+07	1.11675e+07	1.03296e+07	1.08761e+07	9.69557e+06	9.50785e+06	9.69579e+06	1.01871e+07	9.9431e+06	1.01852e+07	1.04923e+07	1.01408e+07	1.10996e+07	1.0454e+07	1.12923e+07	7.42246e+06	7.86606e+06	7.98959e+06	9.89928e+06	1.02309e+07
Solyc02g086610.2.1	Isocitrate dehydrogenase-like protein IPR004790 Isocitrate dehydrogenase NADP-dependent, eukaryotic	4.55021e+06	4.4686e+06	4.45927e+06	4.92543e+06	4.68316e+06	4.49189e+06	4.70756e+06	4.60885e+06	4.71296e+06	4.58364e+06	4.65455e+06	4.39651e+06	4.64213e+06	4.74374e+06	4.97257e+06	4.68114e+06	4.66762e+06	5.24826e+06	4.90749e+06	5.15443e+06	4.60634e+06	4.63184e+06
Solyc07g008160.2.1	Nuclear pore complex protein Nup155 IPR004870 Nucleoporin, non-repetitive_WGA-negative	3.15802e+06	3.29754e+06	3.54253e+06	3.62497e+06	3.61815e+06	3.39866e+06	1.90465e+06	2.05987e+06	2.10226e+06	3.10575e+06	3.05233e+06	3.35784e+06	3.44166e+06	3.38677e+06	3.37268e+06	3.51605e+06	3.30114e+06	2.77543e+06	2.42876e+06	2.63706e+06	3.09592e+06	3.06216e+06
Solyc05g054350.2.1	Epoxide hydrolase IPR000639 Epoxide hydrolase-like	2.9075e+07	2.89561e+07	2.83956e+07	3.01535e+07	3.07458e+07	2.92157e+07	2.39986e+07	2.18133e+07	2.28556e+07	2.53912e+07	2.53751e+07	2.19347e+07	2.42203e+07	2.25723e+07	2.60481e+07	2.54497e+07	2.33319e+07	1.9086e+07	1.87518e+07	1.98093e+07	2.53787e+07	2.53876e+07
Solyc03g095840.2.1	Eukaryotic translation initiation factor 2 alpha subunit family protein expressed IPR011488 Eukaryotic translation initiation factor 2, alpha subunit	2.29043e+07	2.24314e+07	2.40668e+07	2.48194e+07	2.26263e+07	2.20713e+07	1.82107e+07	1.82754e+07	1.82335e+07	2.0965e+07	2.2097e+07	2.28693e+07	2.36397e+07	2.39893e+07	2.28699e+07	2.18205e+07	2.19051e+07	2.02051e+07	1.87588e+07	1.92527e+07	2.06711e+07	2.23908e+07
Solyc02g091840.2.1	Receptor like kinase, RLK	1.46307e+07	1.55187e+07	1.42812e+07	1.22227e+07	1.1984e+07	1.21374e+07	9.58379e+06	8.7333e+06	9.65562e+06	1.10834e+07	1.07467e+07	9.89425e+06	9.83388e+06	1.03791e+07	1.11721e+07	1.11153e+07	1.1204e+07	8.33561e+06	7.84051e+06	8.14075e+06	1.06529e+07	1.11773e+07
Solyc03g121700.2.1	Nucleosome assembly protein 1-like protein 4	7.8166e+06	7.95924e+06	7.82084e+06	7.70276e+06	7.1735e+06	7.65827e+06	8.09315e+06	7.48286e+06	7.73089e+06	7.46394e+06	7.02561e+06	6.61664e+06	6.68458e+06	6.82674e+06	7.67425e+06	7.32301e+06	7.8343e+06	6.7437e+06	6.87362e+06	6.93122e+06	7.29119e+06	7.19835e+06
Solyc04g010070.2.1	Protein phosphatase 2A regulatory subunit B_apos-like protein IPR011992 EF-Hand type	8.3356e+06	8.6466e+06	8.7551e+06	9.15373e+06	8.79152e+06	8.58329e+06	5.38842e+06	5.31682e+06	5.43504e+06	7.6667e+06	7.40349e+06	8.01205e+06	8.25562e+06	8.35799e+06	8.18064e+06	8.39148e+06	8.08185e+06	7.24928e+06	6.6703e+06	7.11502e+06	7.63869e+06	7.43149e+06
Solyc03g120980.2.1	ATP-binding cassette transporter IPR013525 ABC-2 type transporter	2.88913e+06	2.96207e+06	2.96559e+06	5.34728e+06	5.50395e+06	5.3382e+06	5.87423e+06	6.37373e+06	6.1356e+06	5.97743e+06	5.87843e+06	2.72622e+06	2.88243e+06	2.70612e+06	6.45339e+06	7.0485e+06	6.42053e+06	9.27978e+06	8.39623e+06	9.26456e+06	5.8641e+06	5.99177e+06
Solyc01g058390.2.1	Galactokinase IPR000705 Galactokinase	9.77098e+06	9.38893e+06	1.0261e+07	9.74699e+06	9.06584e+06	8.76547e+06	4.97221e+06	5.28993e+06	5.29438e+06	7.87038e+06	8.92017e+06	9.43656e+06	9.39902e+06	1.00918e+07	8.60535e+06	8.89739e+06	8.6584e+06	6.10744e+06	5.9033e+06	6.03728e+06	8.02504e+06	8.76551e+06
Solyc05g010260.2.1	6-phosphogluconate dehydrogenase decarboxylating IPR006114 6-phosphogluconate dehydrogenase, C-terminal	1.17886e+07	1.16925e+07	1.18972e+07	1.24372e+07	1.17551e+07	1.15796e+07	8.95654e+06	9.61175e+06	9.14368e+06	1.17623e+07	1.1545e+07	1.51375e+07	1.50061e+07	1.41954e+07	1.196e+07	1.16497e+07	1.07546e+07	9.63654e+06	9.71257e+06	9.8762e+06	1.17639e+07	1.15434e+07
Solyc12g088220.1.1	Branched-chain-amino-acid aminotransferase IPR005786 Branched-chain amino acid aminotransferase II	3.64649e+06	4.13147e+06	4.05509e+06	1.29145e+07	1.44133e+07	1.39778e+07	4.22667e+07	3.8373e+07	3.9975e+07	2.26818e+07	2.36798e+07	5.08203e+06	5.48499e+06	5.37237e+06	1.7708e+07	1.83491e+07	1.8874e+07	5.46465e+07	5.14156e+07	5.18351e+07	2.28275e+07	2.35341e+07
Solyc06g007670.2.1	60S ribosomal protein L5-1 IPR005485 Ribosomal protein L5, eukaryotic	2.47178e+07	2.40508e+07	2.73764e+07	2.07002e+07	2.39718e+07	2.29574e+07	1.8274e+07	1.74385e+07	1.75855e+07	2.05048e+07	2.24162e+07	2.49202e+07	2.57293e+07	2.56082e+07	2.231e+07	2.29474e+07	2.22291e+07	1.88228e+07	1.75498e+07	1.81633e+07	2.16424e+07	2.12786e+07
Solyc10g086180.1.1	Phenylalanine ammonia-lyase IPR005922 Phenylalanine ammonia-lyase	500754	543911	569597	1.60074e+06	1.67039e+06	1.45903e+06	782538	762547	814348	1.11653e+06	1.02457e+06	431989	435345	419955	1.65178e+06	1.77193e+06	1.53906e+06	1.3714e+06	1.21415e+06	1.25904e+06	1.0833e+06	1.0578e+06
Solyc09g090190.2.1	Dehydration-responsive protein-like IPR004159 Protein of unknown function DUF248, methyltransferase putative	4.51541e+06	4.66925e+06	4.70593e+06	3.84045e+06	3.56435e+06	3.50759e+06	1.85034e+06	1.85874e+06	1.96291e+06	3.42444e+06	3.23394e+06	5.16268e+06	5.15233e+06	5.22663e+06	3.25271e+06	3.16695e+06	3.03101e+06	2.3786e+06	2.20246e+06	2.32131e+06	3.53426e+06	3.12412e+06
Solyc05g009030.2.1	3-isopropylmalate dehydrogenase IPR004429 Isopropylmalate dehydrogenase	9.55103e+06	9.65283e+06	9.40505e+06	9.41892e+06	9.19638e+06	9.09458e+06	1.33554e+07	1.26196e+07	1.33992e+07	1.02146e+07	1.00259e+07	1.17479e+07	1.20525e+07	1.16395e+07	8.71726e+06	8.63583e+06	8.54497e+06	8.73897e+06	8.8211e+06	8.62889e+06	9.74588e+06	1.04946e+07
Solyc04g082460.2.1	Catalase IPR018028 Catalase related subgroup	2.89192e+06	3.00737e+06	3.09305e+06	3.57824e+06	3.72272e+06	3.53849e+06	6.20892e+06	6.21253e+06	6.11968e+06	4.75249e+06	5.10715e+06	3.02862e+06	3.23766e+06	3.39557e+06	3.86635e+06	3.88361e+06	3.87837e+06	8.57059e+06	7.75854e+06	8.1079e+06	4.99439e+06	4.86525e+06
Solyc05g008600.2.1	Fructose-bisphosphate aldolase IPR000741 Fructose-bisphosphate aldolase, class-I	3.04266e+07	2.83843e+07	2.60878e+07	2.77659e+07	2.94495e+07	2.80281e+07	4.35576e+07	3.99899e+07	4.24815e+07	3.48554e+07	3.22413e+07	3.64204e+07	3.41229e+07	3.57663e+07	3.19432e+07	3.12178e+07	3.17136e+07	4.05855e+07	3.66201e+07	3.85243e+07	3.37045e+07	3.33922e+07
Solyc11g072950.1.1	E3 UFM1-protein ligase 1 homolog IPR018611 Protein of unknown function DUF2042	5.37905e+06	5.55085e+06	5.4206e+06	6.07634e+06	5.91799e+06	5.72401e+06	4.93005e+06	4.97414e+06	5.05794e+06	5.61775e+06	5.4381e+06	4.94832e+06	5.15231e+06	5.043e+06	5.41695e+06	5.64832e+06	5.4414e+06	5.41139e+06	5.29927e+06	5.41686e+06	5.47997e+06	5.57589e+06
Solyc07g007030.1.1	Transmembrane 9 superfamily protein member 2	1.1071e+07	1.16876e+07	1.20894e+07	1.1953e+07	1.12933e+07	1.15792e+07	7.44447e+06	7.71933e+06	7.69873e+06	1.03622e+07	1.04864e+07	1.37404e+07	1.36951e+07	1.35532e+07	1.02799e+07	1.02832e+07	9.48873e+06	9.6025e+06	8.37524e+06	8.72073e+06	1.03335e+07	1.05151e+07
Solyc03g082490.2.1	Genomic DNA chromosome 5 P1 clone MNC6	2.57659e+06	2.62581e+06	2.56343e+06	2.97229e+06	3.15086e+06	2.97261e+06	3.53419e+06	3.45882e+06	3.71473e+06	3.12622e+06	3.07282e+06	2.23194e+06	2.59652e+06	2.31415e+06	2.81314e+06	2.92242e+06	2.85082e+06	3.40038e+06	3.44041e+06	3.68993e+06	3.04417e+06	3.15487e+06
Solyc07g019670.2.1	Fatty acid oxidation complex subunit alpha IPR006176 3-hydroxyacyl-CoA dehydrogenase, NAD binding	7.99356e+06	7.51496e+06	7.72068e+06	8.63509e+06	9.30874e+06	8.91171e+06	8.2285e+06	8.69115e+06	8.05638e+06	9.77843e+06	9.71015e+06	9.61507e+06	9.49262e+06	9.84673e+06	1.06658e+07	1.10906e+07	1.06004e+07	1.14078e+07	1.046e+07	1.10184e+07	9.33332e+06	1.01553e+07
Solyc12g009250.1.1	chaperonin IPR001476 Chaperonin Cpn10	1.71548e+07	1.68531e+07	1.66976e+07	1.58728e+07	1.54167e+07	1.56678e+07	2.51039e+07	2.26178e+07	2.36459e+07	1.60361e+07	1.57642e+07	1.62063e+07	1.70105e+07	1.57607e+07	1.43175e+07	1.38629e+07	1.49112e+07	1.25827e+07	1.3212e+07	1.30196e+07	1.6421e+07	1.53793e+07
Solyc12g099470.1.1	Translation initiation factor 2 gamma subunit IPR015256 Initiation factor eIF2 gamma, C-terminal	1.17933e+07	1.11002e+07	1.18112e+07	1.17729e+07	1.15064e+07	1.06789e+07	6.93157e+06	6.65483e+06	6.67095e+06	1.00182e+07	1.02042e+07	1.21927e+07	1.20778e+07	1.22893e+07	1.14623e+07	1.15209e+07	1.07787e+07	9.23526e+06	8.26168e+06	9.1736e+06	1.00946e+07	1.01278e+07
Solyc03g111690.2.1	Pectate lyase IPR002022 Pectate lyase_Amb allergen	5.66337e+06	5.75043e+06	6.09417e+06	1.44197e+07	1.69628e+07	1.44914e+07	5.69368e+07	5.19328e+07	5.54495e+07	2.93878e+07	2.97697e+07	7.70764e+06	7.75371e+06	8.13671e+06	2.00863e+07	2.10231e+07	2.04739e+07	6.69181e+07	6.16126e+07	6.57769e+07	2.95811e+07	2.95764e+07
Solyc04g081400.2.1	Hexokinase 1 IPR001312 Hexokinase	7.18831e+06	7.57135e+06	7.45844e+06	6.87388e+06	6.40348e+06	6.54795e+06	5.45249e+06	5.47365e+06	5.60997e+06	6.36998e+06	6.41225e+06	8.62572e+06	8.48167e+06	8.53395e+06	5.82798e+06	5.88226e+06	5.82225e+06	5.00866e+06	4.8149e+06	5.11285e+06	6.47245e+06	6.30977e+06
Solyc06g082630.2.1	26S protease regulatory subunit 6B IPR005937 26S proteasome subunit P45	1.37181e+07	1.34918e+07	1.38063e+07	1.44312e+07	1.41486e+07	1.42413e+07	1.53289e+07	1.51796e+07	1.52902e+07	1.43789e+07	1.48382e+07	1.36408e+07	1.40342e+07	1.4057e+07	1.3817e+07	1.40805e+07	1.41253e+07	1.37265e+07	1.34312e+07	1.40599e+07	1.41864e+07	1.50307e+07
Solyc03g052980.2.1	ATP dependent RNA helicase IPR011545 DNA_RNA helicase, DEAD_DEAH box type, N-terminal	1.15666e+07	1.17972e+07	1.14156e+07	1.07463e+07	1.09678e+07	1.12711e+07	8.49073e+06	8.83366e+06	8.56484e+06	1.03884e+07	9.95096e+06	1.09836e+07	1.11717e+07	1.15198e+07	1.08033e+07	1.02937e+07	1.04973e+07	8.90701e+06	8738600	8.5085e+06	1.0303e+07	1.00364e+07
Solyc05g013720.2.1	Alpha-galactosidase IPR013785 Aldolase-type TIM barrel	1.39678e+07	1.36295e+07	1.3652e+07	1.54525e+07	1.44677e+07	1.44623e+07	1.33631e+07	1.25525e+07	1.2685e+07	1.28785e+07	1.29735e+07	1.03046e+07	1.03228e+07	1.0333e+07	1.43986e+07	1.41549e+07	1.41062e+07	1.34571e+07	1.24118e+07	1.29347e+07	1.29187e+07	1.29333e+07
Solyc11g006970.1.1	Unknown protein DS12 from 2D-PAGE of leaf, chloroplastic	6.55117e+07	6.59535e+07	6.49349e+07	6.13416e+07	5.70189e+07	5.56655e+07	4.57851e+07	4.36151e+07	4.56586e+07	4.87631e+07	4.72138e+07	6.09352e+07	6.20454e+07	6.08084e+07	4.67869e+07	4.42445e+07	4.5228e+07	2.88954e+07	2.91096e+07	2.93105e+07	4.7193e+07	4.87839e+07
Solyc01g108030.2.1	Methylcrotonoyl-CoA carboxylase beta subunit IPR000022 Carboxyl transferase	9.86618e+06	9.84926e+06	9.97174e+06	1.23181e+07	1.15492e+07	1.20872e+07	1.05146e+07	1.02726e+07	1.07354e+07	9.6484e+06	9.46029e+06	6.09023e+06	6.42088e+06	6.54287e+06	8.91096e+06	9.20989e+06	8.95419e+06	1.05146e+07	9.74564e+06	1.02947e+07	9.71998e+06	9.38871e+06
Solyc01g112150.2.1	Sec1-1 syntaxin binding protein IPR001619 Sec1-like protein	9.62036e+06	9.70247e+06	9.82007e+06	1.09046e+07	1.0134e+07	9.8973e+06	6.65442e+06	6.70699e+06	6.53625e+06	9.00318e+06	8.78363e+06	1.02671e+07	1.09378e+07	1.04879e+07	9.30278e+06	8.92574e+06	9.10009e+06	7.96571e+06	7.35055e+06	8.22479e+06	9.00722e+06	8.77959e+06
Solyc06g062950.1.1	Subtilisin-like protease IPR015500 Peptidase S8, subtilisin-related	1.41005e+07	1.46546e+07	1.31982e+07	1.34281e+07	1.30985e+07	1.4343e+07	1.53162e+07	1.41863e+07	1.56683e+07	1.34191e+07	1.2264e+07	1.30785e+07	1.36588e+07	1.3176e+07	1.2181e+07	1.31612e+07	1.25108e+07	1.3053e+07	1.18058e+07	1.28967e+07	1.27634e+07	1.29197e+07
Solyc01g111120.2.1	Triosephosphate isomerase IPR000652 Triosephosphate isomerase	2.68392e+07	2.52529e+07	2.40021e+07	2.2872e+07	2.26166e+07	2.31711e+07	3.06756e+07	3.08474e+07	3.10349e+07	2.62365e+07	2.53224e+07	3.08116e+07	2.95743e+07	2.85416e+07	2.56926e+07	2.49034e+07	2.57217e+07	2.67827e+07	2.82822e+07	2.64045e+07	2.57847e+07	2.57742e+07
Solyc10g050840.1.1	Peptidase S9 prolyl oligopeptidase active site domain protein IPR001375 Peptidase S9, prolyl oligopeptidase active site region	1.07901e+07	1.07087e+07	1.0472e+07	1.10181e+07	1.06053e+07	1.04921e+07	7.39449e+06	7.47128e+06	7.48309e+06	9.58654e+06	9.53998e+06	9.51684e+06	9.48232e+06	9.80077e+06	1.0362e+07	1.01214e+07	9.92745e+06	9.18511e+06	8.57501e+06	9.06827e+06	9.22743e+06	9.89909e+06
Solyc04g008730.2.1	Alpha-galactosidase 1 IPR013785 Aldolase-type TIM barrel	9.73702e+06	9147443	9.21441e+06	1.08247e+07	1.03285e+07	1.03359e+07	1.20436e+07	1.15589e+07	1.18662e+07	1.00866e+07	9.60244e+06	7.56223e+06	7.7614e+06	8.10566e+06	9.51549e+06	9.59021e+06	9.86992e+06	1.02453e+07	9.79958e+06	9.64024e+06	9.6624e+06	1.00266e+07
Solyc09g005010.2.1	Importin subunit beta IPR011989 Armadillo-like helical	4.34019e+06	4.64905e+06	4.81254e+06	4.58573e+06	4.5036e+06	4.06825e+06	2.12171e+06	2.06648e+06	2.77188e+06	4.00559e+06	4.21859e+06	5.36075e+06	5.35841e+06	5.16533e+06	4.9951e+06	4.75593e+06	4.4125e+06	3.4511e+06	3.21484e+06	3.74188e+06	4.10077e+06	4.12341e+06
Solyc07g061790.2.1	Heme-binding protein 2 IPR006917 SOUL haem-binding protein	2.82639e+07	2.87522e+07	2.79703e+07	2.61375e+07	2.92304e+07	2.69541e+07	3.6943e+07	3.36277e+07	3.922e+07	2.78621e+07	3.21698e+07	2.36335e+07	2.34836e+07	2.43202e+07	2.52765e+07	2.71586e+07	2.56375e+07	2.68427e+07	2.63732e+07	2.84939e+07	2.87166e+07	3.13152e+07
Solyc01g007340.2.1	Acetyl-coenzyme A carboxylase carboxyl transferase subunit beta IPR000438 Acetyl-CoA carboxylase carboxyl transferase, beta subunit	1.19824e+07	1.20748e+07	1.1619e+07	1.39556e+07	1.27296e+07	1.32756e+07	1.56887e+07	1.61292e+07	1.66703e+07	1.26078e+07	1.23521e+07	1.27456e+07	1.30293e+07	1.29425e+07	1.0933e+07	1.09688e+07	1.10603e+07	1.09669e+07	1.03573e+07	1.11037e+07	1.25094e+07	1.24505e+07
Solyc02g083350.2.1	DNA-directed RNA polymerase IPR006592 RNA polymerase, N-terminal	4.47315e+06	4.66368e+06	4.9357e+06	4.96189e+06	4.98903e+06	4.74391e+06	3.66e+06	3.49978e+06	3.72428e+06	4.66208e+06	4.68719e+06	4.88104e+06	4.95213e+06	4.82852e+06	4.99864e+06	5.24664e+06	4.79816e+06	4.43021e+06	4.41349e+06	4.58673e+06	4.66384e+06	4.68542e+06
Solyc05g018520.2.1	NADH-cytochrome b5 reductase-like protein IPR001709 Flavoprotein pyridine nucleotide cytochrome reductase	1.67994e+07	1.60864e+07	1.64336e+07	1.5643e+07	1.59253e+07	1.78543e+07	2.33249e+07	2.28147e+07	23051238	1.91362e+07	1.94824e+07	2.01572e+07	1.7319e+07	1.95299e+07	2.05782e+07	1.93495e+07	1.99812e+07	2.4228e+07	2.45871e+07	2.37485e+07	1.92845e+07	1.9334e+07
Solyc02g083590.2.1	Dehydroquinate synthase IPR016037 3-dehydroquinate synthase AroB, subgroup	1.02164e+07	9.75642e+06	9.34231e+06	1.06868e+07	1.05684e+07	1.06597e+07	1.63007e+07	1.5305e+07	1.61482e+07	1.10907e+07	1.06357e+07	9.93517e+06	9.73864e+06	9.83356e+06	1.01338e+07	9.99727e+06	1.01176e+07	1.07821e+07	1.01638e+07	1.08269e+07	1.09116e+07	1.08148e+07
Solyc02g065240.2.1	Hydrolase alpha_beta fold family protein IPR000073 Alpha_beta hydrolase fold-1	7.49238e+06	7.1765e+06	7.32077e+06	5.26731e+06	5.47e+06	5.77919e+06	2.44601e+07	2.25065e+07	2.36886e+07	1.45642e+07	1.36778e+07	9.48797e+06	9.19487e+06	9.87481e+06	5.90356e+06	6.65295e+06	6.20258e+06	3.19613e+07	2.95644e+07	3.15483e+07	1.42768e+07	1.39652e+07
Solyc04g007060.2.1	Cc-nbs-lrr, resistance protein	7.50145e+06	8.43276e+06	8.36348e+06	7.68338e+06	7.45328e+06	6.86102e+06	2.95862e+06	3.06082e+06	3.04127e+06	6.10762e+06	5.92343e+06	8.29302e+06	8.46752e+06	8.2415e+06	6.25327e+06	6.47246e+06	6.00702e+06	3.91596e+06	3.87768e+06	3.86039e+06	6.18422e+06	5.84682e+06
Solyc08g083070.2.1	TPR repeat-containing protein IPR011990 Tetratricopeptide-like helical	9.35642e+06	9.81441e+06	8.61914e+06	8.86121e+06	8.74138e+06	8.23345e+06	7.96017e+06	8.12153e+06	8.08921e+06	8.96208e+06	8.01886e+06	1.11829e+07	1.18523e+07	1.06228e+07	8.1567e+06	8.17342e+06	8.03357e+06	7.27772e+06	7.58306e+06	7.67729e+06	8.61955e+06	8.36139e+06
Solyc02g070320.2.1	40S ribosomal protein S4-like protein IPR000876 Ribosomal protein S4e	5.21857e+07	5.24284e+07	5.29533e+07	5.04153e+07	5.03149e+07	4.97714e+07	3.41341e+07	3.35828e+07	3.41278e+07	4.55545e+07	4.56892e+07	5.23466e+07	5.37912e+07	5.3631e+07	4.83885e+07	4.92942e+07	4.64645e+07	3.76598e+07	3.58397e+07	3.79592e+07	4.62115e+07	4.50323e+07
Solyc08g068420.2.1	FAD-linked oxidoreductase IPR010030 Plant-specific FAD-dependent oxidoreductase	5.80901e+06	5.78178e+06	5.41859e+06	5.49835e+06	6.04666e+06	6.12393e+06	5.04969e+06	4.84009e+06	5.00546e+06	5.28782e+06	5.32195e+06	5.33807e+06	5.5288e+06	5.18316e+06	5.91364e+06	5.75735e+06	5.49025e+06	4.73562e+06	4.66426e+06	4.79724e+06	5.37999e+06	5.22978e+06
Solyc07g065540.1.1	Fasciclin-like arabinogalactan protein 10 IPR000782 FAS1 domain	2.25142e+07	2.13726e+07	2.1777e+07	2.38084e+07	2.08058e+07	2.34598e+07	3.02563e+07	2.91501e+07	2.85123e+07	2.2928e+07	2.36244e+07	1.90644e+07	1.98591e+07	2.07333e+07	2.26378e+07	2.1806e+07	2.43393e+07	2.32043e+07	2.38485e+07	2.27515e+07	2.28269e+07	2.37255e+07
Solyc09g005910.2.1	Mg2+-dependent phosphatidate (PA) phosphatase catalyzes the dephosphorylation of PA to yield diacylglycerol and Pi responsible for de novo lipid synthesis homologous to mammalian lipin 1 IPR013209 LNS2, Lipin_Ned1_Smp2	3.07243e+06	3.04047e+06	3.17475e+06	3.98953e+06	3.93591e+06	3.88872e+06	4.33512e+06	4.2729e+06	4.22067e+06	4.15038e+06	4.05793e+06	3.26097e+06	3.13932e+06	3.25247e+06	3.9411e+06	4.17245e+06	4.09353e+06	5.39677e+06	5.20567e+06	5.49383e+06	4.13748e+06	4.07083e+06
Solyc07g049690.2.1	Cytochrome P450	1.16282e+07	1.24255e+07	1.23307e+07	1.31038e+07	1.35863e+07	12779975	1.1233e+07	1.09076e+07	1.10838e+07	1.21289e+07	1.19838e+07	1.34197e+07	1.3521e+07	1.33912e+07	1.21199e+07	1.20912e+07	1.13857e+07	1.09393e+07	9.10842e+06	1.04251e+07	1.1845e+07	1.22676e+07
Solyc04g063290.2.1	30S ribosomal protein S5 IPR005711 Ribosomal protein S5, eukaryotic_archaeal	4.76449e+07	4.47773e+07	4.60862e+07	3.59868e+07	4.19236e+07	4.1937e+07	3.51627e+07	3.75553e+07	3.53055e+07	4.26798e+07	4.13763e+07	5.01917e+07	4.91621e+07	5.13889e+07	44244099	4.35687e+07	4.34073e+07	4.19946e+07	4.20814e+07	4.10822e+07	4.26949e+07	4.13612e+07
Solyc09g057650.2.1	40S ribosomal protein S8 IPR001047 Ribosomal protein S8e	6.43587e+06	6.58728e+06	6.56183e+06	6.03257e+06	5.97528e+06	6.22536e+06	5.77037e+06	5.64496e+06	5.71913e+06	5.94442e+06	5.90575e+06	6.73731e+06	6.8115e+06	6.74787e+06	6.29847e+06	5.93665e+06	5.76129e+06	5.4486e+06	5.372e+06	5.20675e+06	5.87406e+06	5.97611e+06
Solyc11g008770.1.1	LETM1 and EF-hand domain-containing protein 1, mitochondrial IPR011685 LETM1-like	7.30199e+06	7.5203e+06	7.5748e+06	8.4141e+06	7.93963e+06	7.90588e+06	6.53379e+06	6.77278e+06	6.23532e+06	7.73699e+06	7.46831e+06	7.5314e+06	7.95209e+06	7.78419e+06	8.21751e+06	8.56874e+06	8.18553e+06	8.31995e+06	7.89597e+06	8.05832e+06	7.69855e+06	7.50674e+06
Solyc02g086910.2.1	Peptidyl-prolyl cis-trans isomerase cyclophilin-type IPR002130 Peptidyl-prolyl cis-trans isomerase, cyclophilin-type	7.77338e+06	7.51146e+06	7.52284e+06	7.6024e+06	7.34983e+06	8.17461e+06	6.81392e+06	6.42292e+06	6.86693e+06	6.60497e+06	6.70665e+06	5.02685e+06	5.10356e+06	5.17999e+06	6.83391e+06	6.81678e+06	7.31669e+06	5.71031e+06	5.73305e+06	5.662e+06	6.6742e+06	6.63742e+06
Solyc05g014790.2.1	Lipoxygenase IPR001246 Lipoxygenase, plant	5.15805e+06	5.35429e+06	5.38789e+06	5.16617e+06	5.36903e+06	5.01872e+06	4.43119e+06	4.78993e+06	4.63964e+06	5.20163e+06	5.16435e+06	5.68038e+06	5.89931e+06	5.69353e+06	5.34986e+06	5.36858e+06	5.22143e+06	4.54507e+06	4.26428e+06	4.54176e+06	5.19601e+06	5.16998e+06
Solyc06g083870.2.1	Structural maintenance of chromosomes 1 protein IPR003395 RecF_RecN_SMC protein, N-terminal	3.57497e+06	3.65806e+06	3.73555e+06	3.67739e+06	3.74006e+06	3.55991e+06	2.39e+06	2.50417e+06	2.59933e+06	3.41629e+06	3.24271e+06	3.57441e+06	3.78574e+06	3.72273e+06	3.73604e+06	3.77597e+06	3.61584e+06	3.13633e+06	3.0005e+06	3.11244e+06	3.41002e+06	3.24898e+06
Solyc04g081750.2.1	FYVE, RhoGEF and PH domain-containing protein 6 IPR000306 Zinc finger, FYVE-type	7.89745e+06	7.65941e+06	7.74099e+06	8.71035e+06	8.69672e+06	9.23998e+06	9.5833e+06	9.54169e+06	9.62661e+06	8.68749e+06	8.92173e+06	7.13116e+06	7.31305e+06	7.39947e+06	8.69731e+06	8.63955e+06	9.21417e+06	9.03406e+06	9.16959e+06	9.21306e+06	8.64961e+06	8.95961e+06
Solyc10g007060.2.1	Phenylalanyl-tRNA synthetase alpha chain IPR002319 Phenylalanyl-tRNA synthetase, class IIc-related	47280.8	41466.3	54478.2	52118.6	54498.2	52852.3	26938.9	28785.3	30305.1	44676.8	39344.4	41491.3	42794.6	42115	46835.7	41403.7	43753.7	34870.8	26829.9	33987.1	45093.2	38928
Solyc02g050260.2.1	Protease II (Oligopeptidase B) IPR002470 Peptidase S9A, prolyl oligopeptidase	7.51377e+06	7.71588e+06	7.62831e+06	7.79375e+06	7.35842e+06	6.86888e+06	4.68264e+06	4.63898e+06	4.56818e+06	6.70978e+06	6.6514e+06	7.59354e+06	8.1443e+06	7.77869e+06	7.14819e+06	7.20682e+06	7.00203e+06	5.85295e+06	5.18269e+06	5.59513e+06	6.74011e+06	6.62107e+06
Solyc07g005600.2.1	Transmembrane 9 superfamily protein member 4	6.88965e+06	7.21549e+06	7.42651e+06	7.36938e+06	7.36881e+06	7.04879e+06	3.95496e+06	4.16391e+06	4.01762e+06	6.32301e+06	6.22234e+06	8.88103e+06	8.97462e+06	9.20458e+06	6.32129e+06	6.7402e+06	6.02388e+06	4.8694e+06	4.61275e+06	4.75575e+06	6.26139e+06	6.28396e+06
Solyc06g050770.2.1	Alpha-soluble NSF attachment protein IPR000744 NSF attachment protein	1.40732e+07	1.37945e+07	1.35331e+07	1.38353e+07	1.33506e+07	1.35165e+07	1.28503e+07	1.30866e+07	1.30782e+07	1.33897e+07	1.30626e+07	1.42695e+07	1.42293e+07	1.417e+07	1.29631e+07	1.3287e+07	1.32148e+07	1.3763e+07	1.31412e+07	1.34956e+07	1.34208e+07	1.30315e+07
Solyc06g050130.2.1	Alpha-galactosidase-like protein IPR013785 Aldolase-type TIM barrel	1.63095e+07	1.5786e+07	1.6042e+07	1.68778e+07	1.76195e+07	1.92614e+07	2.00448e+07	1.92184e+07	2.07536e+07	1.93987e+07	2.07851e+07	1.61107e+07	1.40961e+07	1.51057e+07	1.95966e+07	1.99815e+07	2.07291e+07	2.18701e+07	2.11478e+07	2.17609e+07	2.0141e+07	2.00428e+07
Solyc07g007600.2.1	Pyrophosphate-energized proton pump IPR004131 Inorganic H+ pyrophosphatase	3.71403e+07	4.32025e+07	4.27553e+07	3.98937e+07	3.70364e+07	3.49241e+07	1.55856e+07	1.67754e+07	1.59366e+07	3.24566e+07	3.22595e+07	4.95697e+07	4.88669e+07	4.8347e+07	3.3105e+07	3.20454e+07	3.2222e+07	2.39544e+07	2.10014e+07	2.4676e+07	3.31137e+07	3.16025e+07
Solyc02g063130.2.1	UV excision repair protein RAD23 IPR004806 UV excision repair protein Rad23	5.57586e+06	5.60291e+06	5.49252e+06	5.34863e+06	5.29516e+06	5.37825e+06	6.29639e+06	6.06213e+06	6.13492e+06	5.41377e+06	5.69439e+06	5.82833e+06	5.13343e+06	6.00086e+06	5.40595e+06	5.33994e+06	5.57229e+06	5.51307e+06	5.8873e+06	5.88365e+06	5.50961e+06	5.59856e+06
Solyc11g008150.1.1	Transcription elongation factor spt5 IPR005100 Supt5 repeat	1.19207e+06	1.26619e+06	1.20974e+06	1.15594e+06	1.18582e+06	1.12385e+06	644689	682180	637145	1.03087e+06	996473	1.21124e+06	1.27976e+06	1.19629e+06	1.04181e+06	1.10844e+06	1.06521e+06	701739	767991	678462	1.03107e+06	996273
Solyc10g050110.1.1	LRR receptor-like serine_threonine-protein kinase, RLP	1.83041e+07	1.81678e+07	1.81769e+07	1.78041e+07	1.92038e+07	1.75781e+07	1.88563e+07	1.84408e+07	1.74945e+07	1.85809e+07	1.93541e+07	1.84319e+07	1.84204e+07	2.01676e+07	2.26939e+07	2.12369e+07	2.08889e+07	1.95802e+07	1.98433e+07	1.89865e+07	1.90539e+07	1.88811e+07
Solyc01g088800.2.1	Polyadenylate-binding protein IPR000504 RNA recognition motif, RNP-1	6.23482e+06	6.31605e+06	6.20866e+06	6.69893e+06	6.4954e+06	6.59322e+06	7.81862e+06	7.42548e+06	7.6575e+06	6.82283e+06	6.64416e+06	6.34578e+06	6.56371e+06	6.50411e+06	6.64862e+06	6.6769e+06	7.09454e+06	6.88929e+06	6.91604e+06	6.82355e+06	6.88179e+06	6.58519e+06
Solyc05g053830.2.1	Protein transport protein Sec23 IPR006896 Sec23_Sec24 trunk region	4.66913e+06	4.60285e+06	4.30283e+06	4.96931e+06	5.00348e+06	4.80824e+06	3.50201e+06	3.55348e+06	3.69374e+06	4.88213e+06	4.53069e+06	5.27784e+06	5.57514e+06	5.52606e+06	4.68888e+06	4.97401e+06	4.88758e+06	4.32391e+06	4.04538e+06	4.224e+06	4.73733e+06	4.67549e+06
Solyc11g008340.1.1	Exocyst complex component 4 IPR007191 Sec8 exocyst complex component specific domain	5.35597e+06	5.66876e+06	5.69037e+06	5.95787e+06	5.74885e+06	5.43357e+06	3.21037e+06	3.49069e+06	3.24681e+06	4.87432e+06	4.83122e+06	5.2862e+06	5.35665e+06	5.38527e+06	5.10681e+06	5.24603e+06	4.99287e+06	4.20235e+06	3.9177e+06	4.2459e+06	4.92471e+06	4.78082e+06
Solyc01g098880.2.1	Seryl-tRNA synthetase IPR002317 Seryl-tRNA synthetase, class IIa	1.41306e+07	1.31514e+07	1.27823e+07	1.38163e+07	1.31707e+07	1.38374e+07	1.43813e+07	1.39724e+07	1.43572e+07	1.34317e+07	1.30791e+07	1.27618e+07	1.32454e+07	1.29572e+07	1.34685e+07	1.27133e+07	1.3506e+07	1.26954e+07	1.26864e+07	1.24147e+07	1.32503e+07	1.32604e+07
Solyc09g090150.2.1	Legumin 11S-globulin IPR014710 RmlC-like jelly roll fold	3.50486e+07	2.61706e+07	4.96093e+07	5.12321e+06	6.66139e+06	4.74813e+06	4.01558e+06	4.64578e+06	5.17468e+06	1.02915e+07	1.07314e+07	3.62302e+06	3.77104e+06	5.20154e+06	3.51076e+06	3.57181e+06	3.68303e+06	1.71087e+06	2.14074e+06	1.88306e+06	1.06334e+07	1.03894e+07
Solyc03g118030.2.1	Glutamyl-tRNA(Gln) amidotransferase subunit A IPR000120 Amidase signature enzyme	9.47877e+06	9.926e+06	9.18753e+06	8.80991e+06	8.53016e+06	8.00342e+06	5.57812e+06	5.83829e+06	5.81203e+06	8.20082e+06	7.81783e+06	8.48395e+06	8.77724e+06	8.47843e+06	9.25404e+06	9.82135e+06	9.65826e+06	6.52694e+06	6.19792e+06	6.43841e+06	7.95341e+06	8.06524e+06
Solyc02g070360.2.1	40S ribosomal protein S4-like protein IPR000876 Ribosomal protein S4e	51263.1	55688.6	52529	52754.3	48658.2	51557.2	30367	32835.3	45930.3	46214.3	54762	47109.4	44019.3	52137.1	47717.1	49851.3	52018	36847.5	35716.9	51630.4	48370.1	52606.2
Solyc04g077970.2.1	Adenine phosphoribosyltransferase-like IPR005764 Adenine phosphoribosyl transferase	1.2943e+07	1.28116e+07	1.26381e+07	1.35379e+07	1.36765e+07	1.32676e+07	1.69403e+07	1.67952e+07	1.73331e+07	1.39825e+07	1.38646e+07	1.22161e+07	1.23904e+07	1.26141e+07	1.19065e+07	1.25777e+07	1.31791e+07	1.50999e+07	1.46376e+07	1.52301e+07	1.41089e+07	1.37382e+07
Solyc08g062660.2.1	Ran GTPase binding protein IPR000156 Ran Binding Protein 1	4.57302e+07	4.39658e+07	4.35275e+07	3.82687e+07	3.66414e+07	4.02603e+07	4.1812e+07	4.44969e+07	3.88091e+07	3.92995e+07	4.06339e+07	4.14266e+07	4.14581e+07	4.11483e+07	4.17557e+07	4.03625e+07	4.04352e+07	3.89305e+07	4.23703e+07	3.73542e+07	4.06139e+07	3.93195e+07
Solyc08g074410.2.1	Tryptophanyl-tRNA synthetase IPR002306 Tryptophanyl-tRNA synthetase, class Ib	1.07077e+07	1.0317e+07	1.03786e+07	1.07548e+07	1.02596e+07	1.08661e+07	1.00745e+07	9.86979e+06	9.90258e+06	1.00443e+07	9.98781e+06	9.9515e+06	9.66828e+06	1.0238e+07	1.04923e+07	1.0394e+07	1.04064e+07	9.4925e+06	8.99806e+06	9.13249e+06	1.03129e+07	9.71926e+06
Solyc01g099180.2.1	Lipoxygenase IPR001246 Lipoxygenase, plant	604765	615332	665860	1.14195e+06	1.14758e+06	1.08553e+06	1.57212e+06	1.51121e+06	1.62659e+06	1.30063e+06	1.25901e+06	535894	579356	548128	1.15712e+06	1.38106e+06	1.2447e+06	2.27521e+06	1.85612e+06	2.34136e+06	1.23653e+06	1.32311e+06
Solyc12g037980.1.1	Actin-like protein 6A IPR004000 Actin_actin-like	4.29777e+06	4.09659e+06	4.28663e+06	4.62205e+06	4.77431e+06	4.57072e+06	4.05173e+06	4.1758e+06	4.23869e+06	4.64663e+06	4.43329e+06	4.11159e+06	4.1661e+06	4.27372e+06	4.8623e+06	4.87664e+06	4.70919e+06	4.81114e+06	4.4484e+06	4.65121e+06	4.60648e+06	4.47344e+06
Solyc02g085840.2.1	UV excision repair protein RAD23 IPR000626 Ubiquitin	4.24469e+06	4.18396e+06	4.27182e+06	4.37747e+06	4.36385e+06	4.49592e+06	6.0184e+06	5.86948e+06	5.99309e+06	4.89268e+06	4.7992e+06	4.90823e+06	4.8469e+06	4.90176e+06	4.70905e+06	4.71452e+06	5.02075e+06	5.29323e+06	5.53769e+06	5.45877e+06	4.92662e+06	4.76526e+06
Solyc08g074630.1.1	Polyphenol oxidase IPR016213 Polyphenol oxidase, plant	1.26073e+06	1.25006e+06	1.24557e+06	1336232	1.36808e+06	1.28404e+06	892423	954409	915212	1.32434e+06	1.36771e+06	1.39283e+06	1.26157e+06	1.49041e+06	2.2317e+06	1.99619e+06	2.16575e+06	1.11125e+06	1.05227e+06	1.0541e+06	1.31353e+06	1.37852e+06
Solyc02g082280.2.1	Genomic DNA chromosome 5 TAC clone K2A18 IPR012880 Protein of unknown function DUF1683, C-terminal	3.44635e+06	3.65118e+06	3.83838e+06	3.88726e+06	3.84209e+06	3.74269e+06	2.02375e+06	2.10471e+06	2.15682e+06	3.23513e+06	3.12716e+06	3.88873e+06	4.00068e+06	3.9495e+06	3.33013e+06	3.53287e+06	3.21167e+06	2.65639e+06	2.42497e+06	2.75834e+06	3.19839e+06	3.1639e+06
Solyc08g061850.2.1	Ribosomal protein IPR005703 Ribosomal protein S3, eukaryotic_archaeal	1.47247e+07	14560498	1.38886e+07	1.20292e+07	1.28038e+07	1.27169e+07	9.66512e+06	9.95652e+06	9.50329e+06	1.23131e+07	1.15078e+07	1.52079e+07	1.49579e+07	1.44246e+07	1.27252e+07	1.29562e+07	1.21405e+07	1.0221e+07	1.02492e+07	9.54899e+06	1.23548e+07	1.14661e+07
Solyc09g075950.1.1	Heat shock protein 1 IPR013126 Heat shock protein 70	4.38284e+06	4.47569e+06	4.38367e+06	7.12586e+06	6.78664e+06	6.61192e+06	7.86522e+06	8.28056e+06	8.76827e+06	7.12155e+06	7.18837e+06	3.51684e+06	3.8961e+06	3.67923e+06	7.12955e+06	7.20936e+06	7.00721e+06	1.08363e+07	9.89649e+06	1.0755e+07	7.21864e+06	7.09128e+06
Solyc08g075210.1.1	Acyltransferase-like protein IPR003480 Transferase	1.00892e+07	8.84644e+06	9.77892e+06	1.2413e+07	1.14204e+07	1.14534e+07	9.76858e+06	9.5973e+06	1.01596e+07	9.42108e+06	8.87877e+06	7.84195e+06	8.263e+06	8.29802e+06	8.89518e+06	8.85922e+06	9.06239e+06	8.6373e+06	7.91477e+06	8.53875e+06	9.1472e+06	9.15265e+06
Solyc02g068640.2.1	Pyrroline-5-carboxylate reductase IPR000304 Delta 1-pyrroline-5-carboxylate reductase	1.70868e+07	1.69301e+07	1.65896e+07	1.58505e+07	1.66526e+07	1.59951e+07	1.57661e+07	1.56781e+07	1.57861e+07	1.66076e+07	1.66398e+07	1.82626e+07	1.97398e+07	1.78426e+07	1.63438e+07	1.70877e+07	1.68683e+07	1.34178e+07	1.32794e+07	1.37118e+07	1.6623e+07	1.66244e+07
Solyc04g025870.2.1	AP-1 complex subunit gamma-1 IPR017107 Adaptor protein complex AP-1, gamma subunit	2.99786e+06	3.16192e+06	3.25823e+06	3.28381e+06	3.26314e+06	3.06089e+06	1.60148e+06	1.6124e+06	1.59195e+06	2.76539e+06	2.80312e+06	3.27435e+06	3.34334e+06	3.5866e+06	2.85038e+06	2.71505e+06	2.61721e+06	2.2312e+06	2.02748e+06	2.17144e+06	2.81455e+06	2.75397e+06
Solyc02g079100.2.1	Riboflavin kinase IPR015865 Riboflavin kinase	8.64137e+06	8.24952e+06	8.33243e+06	1.05769e+07	9.84095e+06	1.02302e+07	1.72589e+07	1.5752e+07	1.62247e+07	1.11127e+07	1.04143e+07	7.95899e+06	8.3678e+06	8.4552e+06	9.95495e+06	1.00119e+07	1.07754e+07	1.33099e+07	1.27761e+07	1.30246e+07	1.07665e+07	1.07605e+07
Solyc12g042740.1.1	Signal recognition particle protein 3 IPR000897 Signal recognition particle, SRP54 subunit, GTPase IPR006325 Signal recognition particle, SRP54 subunit	1.67557e+06	1.55378e+06	1.6234e+06	1.43982e+06	1.5087e+06	1.53893e+06	1.10495e+06	1.08001e+06	1.09031e+06	1.47207e+06	1.4223e+06	1.56956e+06	1.5621e+06	1.63697e+06	1.53268e+06	1.46861e+06	1.47446e+06	1.30914e+06	1.31474e+06	1.34467e+06	1.49298e+06	1.40139e+06
Solyc04g076230.2.1	AP-2 complex subunit mu IPR001392 Clathrin adaptor, mu subunit	7.3903e+06	7.74869e+06	7.9516e+06	8.10133e+06	7.84501e+06	7.52765e+06	4.23906e+06	4.78419e+06	4.31206e+06	6.89946e+06	6.99761e+06	8.44262e+06	8.59609e+06	8.57273e+06	7.51462e+06	7.38392e+06	6.64965e+06	6.11093e+06	5.27603e+06	5.81457e+06	6.93797e+06	6.9591e+06
Solyc02g090760.2.1	Os03g0395600 protein (Fragment)	1.96833e+06	1.93728e+06	1.89913e+06	2.02466e+06	2.03052e+06	2.05012e+06	2.01612e+06	1.93681e+06	1.9755e+06	2.00869e+06	1.85667e+06	1.95187e+06	1.93385e+06	1.87934e+06	1.97792e+06	2.00808e+06	1.98918e+06	1.97569e+06	1.96413e+06	2.00443e+06	2.02424e+06	1.84113e+06
Solyc06g005970.2.1	Beta-D-glucosidase IPR001764 Glycoside hydrolase, family 3, N-terminal	8.98369e+06	9.31872e+06	9.14198e+06	8.62345e+06	7.68867e+06	8.06338e+06	4.07872e+06	4.1923e+06	4.33062e+06	6.01447e+06	6.28554e+06	5.72992e+06	5.94601e+06	5.86868e+06	5.99449e+06	6.1993e+06	6.20939e+06	4.81768e+06	4.76563e+06	4.83336e+06	6.20916e+06	6.09086e+06
Solyc06g069180.2.1	Phosphatase 2A regulatory A subunit IPR011989 Armadillo-like helical	1.06926e+07	1.08361e+07	1.12247e+07	1.16937e+07	1.14278e+07	1.07001e+07	7.33283e+06	7.76368e+06	7.96456e+06	1.07114e+07	1.13056e+07	1.25312e+07	1.23602e+07	1.28107e+07	1.16544e+07	1.22466e+07	1.11682e+07	1.25369e+07	1.07964e+07	1.18489e+07	1.10624e+07	1.09546e+07
Solyc12g096300.1.1	40S ribosomal protein S6 IPR014401 Ribosomal protein S6, eukaryotic	3.94444e+07	3.75572e+07	3.98896e+07	3.11156e+07	3.22337e+07	3.47729e+07	3.25838e+07	3.24782e+07	3.12624e+07	3.51674e+07	3.22432e+07	4.60927e+07	4.36227e+07	4.35558e+07	3.78333e+07	3.64773e+07	3.61346e+07	3.06789e+07	3.31848e+07	2.90158e+07	3.54631e+07	3.19475e+07
Solyc05g008430.2.1	pH-response regulator protein palA_RIM20 IPR004328 BRO1	3.28191e+06	3.39165e+06	3.36901e+06	3.72837e+06	3.65208e+06	3.59919e+06	2.8326e+06	2.96618e+06	3.02639e+06	3.71815e+06	3.65083e+06	3.90228e+06	4.13796e+06	3.92355e+06	3.65325e+06	3.7267e+06	3.56995e+06	3.8764e+06	3.57545e+06	3.886e+06	3.6666e+06	3.70239e+06
Solyc02g087190.1.1	Peroxidase 65 IPR002016 Haem peroxidase, plant_fungal_bacterial	1.12762e+07	1.11386e+07	1.04844e+07	1.03935e+07	1.23141e+07	1.27673e+07	2.17596e+07	2.08516e+07	2.02914e+07	1.34191e+07	1.24283e+07	8.99838e+06	8.97198e+06	9.19159e+06	1.03236e+07	1.02531e+07	1.02695e+07	1.26907e+07	1.2838e+07	1.32509e+07	12198174	1.36492e+07
Solyc01g066690.2.1	Translation initiation factor 2 gamma subunit IPR015256 Initiation factor eIF2 gamma, C-terminal	4.86681e+06	4.86572e+06	5.2468e+06	5.25451e+06	5.39913e+06	4.85868e+06	2.99806e+06	3.18285e+06	2.97427e+06	4.60344e+06	4.73148e+06	4.91823e+06	4.71896e+06	5.11713e+06	4.46141e+06	4.49828e+06	4.53746e+06	4.60432e+06	4.1283e+06	4.59571e+06	4.63006e+06	4.70485e+06
Solyc11g010450.1.1	Phosphofructokinase family protein IPR012004 Pyrophosphate-dependent phosphofructokinase TP0108	6.08517e+06	6.32806e+06	6.35691e+06	7.34866e+06	6.88318e+06	6.63945e+06	7.49331e+06	7.64135e+06	7.38259e+06	7.35627e+06	7.23775e+06	6.61617e+06	6.89543e+06	6.99448e+06	6.93996e+06	6.9568e+06	6.84167e+06	9.50391e+06	8.69238e+06	9.16089e+06	7.28443e+06	7.30959e+06
Solyc04g049350.2.1	Chorismate synthase IPR000453 Chorismate synthase	4.28556e+06	3.96e+06	4.41597e+06	5.70245e+06	5.62859e+06	5.80438e+06	8.66245e+06	8.53285e+06	8.92398e+06	5.99184e+06	7.20281e+06	4.61519e+06	4.39144e+06	5.03125e+06	6.06568e+06	6.3285e+06	5.8736e+06	8.11657e+06	7.74951e+06	7.9261e+06	6.32922e+06	6.86543e+06
Solyc10g008140.2.1	Prohibitin 1-like protein IPR000163 Prohibitin	8.88919e+06	8.39961e+06	9.08067e+06	7.89749e+06	9.04293e+06	9.2019e+06	1.30669e+07	1.2195e+07	1.21876e+07	9.5311e+06	1.16971e+07	9.94007e+06	1.01689e+07	1.01645e+07	1.0317e+07	1.00566e+07	1.06743e+07	1.06722e+07	1.13128e+07	1.0501e+07	9.94796e+06	1.12802e+07
Solyc10g080970.1.1	FolD bifunctional protein IPR000672 Tetrahydrofolate dehydrogenase_cyclohydrolase	1.51141e+07	1.57543e+07	1.43972e+07	1.45811e+07	1.50168e+07	1.52266e+07	1.31675e+07	1.29133e+07	1.36211e+07	1.50666e+07	1.41643e+07	1.63388e+07	1.70017e+07	1.58864e+07	1.58123e+07	1.53706e+07	1.59021e+07	1.34529e+07	1.38111e+07	1.4299e+07	1.51453e+07	1.40856e+07
Solyc10g081530.1.1	V-type proton ATPase subunit d 1 IPR016727 ATPase, V0 complex, subunit D	1.20115e+07	1.19986e+07	1.23577e+07	1.28336e+07	1.25704e+07	1.23307e+07	8.43649e+06	8.99218e+06	8.7127e+06	1.13557e+07	1.13239e+07	1.1158e+07	1.11476e+07	1.16861e+07	1.27197e+07	1.20946e+07	1.19147e+07	1.27131e+07	1.06937e+07	1.1565e+07	1.13925e+07	1.12871e+07
Solyc07g006570.2.1	S8-RNase (Fragment) IPR001568 Ribonuclease T2	8.51931e+07	7.57895e+07	8.04058e+07	7.5131e+07	9.1129e+07	9.75609e+07	8.59457e+07	8.68068e+07	7.80419e+07	7.75692e+07	7.76222e+07	1.01724e+08	9.38416e+07	9.64812e+07	7.7827e+07	7.07579e+07	6.80478e+07	6.38881e+07	6.69922e+07	6.53672e+07	7.68259e+07	7.83654e+07
Solyc08g014340.2.1	Cysteine synthase IPR005859 Cysteine synthase A	1.74857e+07	1.80838e+07	1.73519e+07	1.5724e+07	1.55799e+07	1.48819e+07	1.06054e+07	1.0589e+07	1.08019e+07	1.31389e+07	1.36533e+07	1.61543e+07	1.65932e+07	1.73453e+07	1.33916e+07	1.28537e+07	1.3488e+07	8.98292e+06	8.752e+06	8.51926e+06	1.31768e+07	1.36154e+07
Solyc08g065890.2.1	Epsin IPR001026 Epsin, N-terminal	6.95723e+06	6.65369e+06	6.90339e+06	6.96422e+06	6.43765e+06	6.68457e+06	6.64617e+06	6.54286e+06	6.58054e+06	6.68263e+06	6.48974e+06	7.49194e+06	7.51326e+06	8.05513e+06	6.37415e+06	6.12481e+06	6.53647e+06	5.94007e+06	6.27371e+06	6.06524e+06	6.64856e+06	6.5238e+06
Solyc04g079440.2.1	Serpin (Serine protease inhibitor) IPR015554 Protease inhibitor I4, serpin, plant	2.27422e+07	2.20101e+07	2.39909e+07	22055412	1.99184e+07	1.98848e+07	2.19283e+07	2.20178e+07	2.18444e+07	2.14092e+07	2.47678e+07	2.13977e+07	2.18071e+07	2.36958e+07	2.23142e+07	2.22299e+07	2.24744e+07	2.29045e+07	2.27433e+07	2.30442e+07	2.14163e+07	2.47607e+07
Solyc05g055770.2.1	Basic leucine zipper and W2 domain-containing protein 2 IPR003307 eIF4-gamma_eIF5_eIF2-epsilon	8.66637e+06	8.85746e+06	8.75855e+06	9.65172e+06	9.22879e+06	8.87254e+06	5.61097e+06	5.88241e+06	5.78501e+06	8.40982e+06	8.67212e+06	10004440	1.00765e+07	1.01303e+07	8.85882e+06	9.33709e+06	8.47223e+06	7.90424e+06	7.15534e+06	7.73254e+06	8.73114e+06	8.3508e+06
Solyc01g094410.2.1	Phosphoribosylanthranilate transferase (Fragment) IPR013583 Phosphoribosyltransferase C-terminal, plant	4.33564e+06	4.67773e+06	4.81898e+06	5.3492e+06	5.39336e+06	5.12272e+06	2.48468e+06	2.48802e+06	2.57767e+06	4.30438e+06	4.41851e+06	4.63051e+06	4.75422e+06	4.66171e+06	5.08189e+06	5.09979e+06	5.13829e+06	3.87021e+06	3.58893e+06	3.81485e+06	4.4639e+06	4.25899e+06
Solyc07g055860.2.1	Serine_threonine-protein phosphatase 5 IPR011236 Protein phosphatase 5	9.02196e+06	8.76843e+06	8.58867e+06	1.00589e+07	9.58702e+06	9.98065e+06	8.14866e+06	8.31448e+06	8.23821e+06	8.93947e+06	9.09001e+06	8.66044e+06	8.67072e+06	8.75679e+06	9.95959e+06	9.58684e+06	9.43722e+06	8.43134e+06	7.59738e+06	8.08098e+06	9.03073e+06	8.99874e+06
Solyc09g082990.2.1	GDP-D-mannose-3芒 ,5芒 -epimerase 2	1.37736e+07	1.42858e+07	1.38753e+07	1.31303e+07	1.22841e+07	1.23115e+07	5.61759e+06	5.51434e+06	5.49578e+06	1.02791e+07	1.08832e+07	1.47898e+07	1.43063e+07	1.56963e+07	1.23193e+07	1.16315e+07	1.20568e+07	6.71446e+06	5771361	6.45859e+06	1.06742e+07	1.04881e+07
Solyc01g102940.2.1	Methionine s-methyltransferase IPR015424 Pyridoxal phosphate-dependent transferase, major region	5.81266e+06	6.86531e+06	6.58208e+06	7.46462e+06	6.99781e+06	6.89667e+06	4.15574e+06	4.18748e+06	4.45608e+06	6.65707e+06	6.42034e+06	7.44848e+06	7.79379e+06	8.02452e+06	7.12946e+06	7.31026e+06	7.05722e+06	6.56654e+06	5.88365e+06	6.47554e+06	6.6123e+06	6.4651e+06
Solyc07g065090.1.1	Polygalacturonase inhibitor protein IPR013210 Leucine-rich repeat, N-terminal	134221262	127478470	1.05061e+08	9.17686e+07	1.16662e+08	1.15781e+08	1.89468e+08	1.76665e+08	1.64286e+08	1.3413e+08	1.32219e+08	1.12082e+08	123815653	1.11513e+08	1.43148e+08	1.4394e+08	1.46327e+08	1.29971e+08	1.37848e+08	131009833	1.32933e+08	1.33416e+08
Solyc01g081540.2.1	Myosin XI-F IPR001609 Myosin head, motor region	3.5396e+06	3.94003e+06	3.90195e+06	2.95694e+06	3.0753e+06	3.00879e+06	1.72475e+06	2.12382e+06	1.9161e+06	2.89855e+06	2.8028e+06	3.77904e+06	3.79594e+06	3.80964e+06	2.73308e+06	2.8188e+06	2.66724e+06	2.25044e+06	2.31943e+06	2.54748e+06	2.94326e+06	2.75808e+06
Solyc01g109660.2.1	Glycine-rich RNA-binding protein IPR015465 RNA recognition motif, glycine rich protein	2.59114e+07	2.6001e+07	2.51944e+07	2.30557e+07	2.34523e+07	2.43745e+07	3.11979e+07	3.33458e+07	3.10265e+07	2.5564e+07	2.57538e+07	2.52129e+07	2.63876e+07	2.56097e+07	2.46834e+07	2.38572e+07	2.61565e+07	2.6506e+07	2.92277e+07	2.68962e+07	2.57111e+07	2.56068e+07
Solyc04g072560.2.1	IST1 homolog IPR005061 Protein of unknown function DUF292, eukaryotic	7.15952e+06	7.24308e+06	7.17704e+06	6.89805e+06	6.88034e+06	6.77836e+06	5.41461e+06	5.48401e+06	5.56773e+06	6.63791e+06	6.79785e+06	7.83449e+06	7.87547e+06	7.70913e+06	7.13077e+06	7.27866e+06	7.11749e+06	5.92661e+06	6.16954e+06	5.82243e+06	6.87495e+06	6.56081e+06
Solyc09g009190.2.1	1 4-alpha-glucan branching enzyme II IPR006589 Glycosyl hydrolase, family 13, subfamily, catalytic region	5.20398e+06	5.57363e+06	5.36663e+06	5.0137e+06	4.82015e+06	4.46844e+06	2.49203e+06	2.63506e+06	2.62936e+06	4.9029e+06	4.58004e+06	7.51916e+06	7.63001e+06	7.46989e+06	4.93798e+06	5.13692e+06	4.90491e+06	3.32048e+06	3.17406e+06	3.41711e+06	4.86919e+06	4.61375e+06
Solyc03g117330.2.1	Prolyl-tRNA synthetase IPR004499 Prolyl-tRNA synthetase, class IIa, prokaryotic-type	469104	498366	510355	490214	536396	457824	363917	398015	376997	465023	469873	510130	508902	501295	441989	481243	459076	379600	392578	381692	484047	450849
Solyc06g072380.2.1	Dihydroxyacetone_glycerone kinase-like protein IPR012734 Dihydroxyacetone kinase	9.4393e+06	9.52918e+06	9.30984e+06	9.54775e+06	8.80374e+06	8.78217e+06	6.628e+06	6.46732e+06	6.78105e+06	8.32341e+06	7.9683e+06	8.8114e+06	8.98443e+06	8.65792e+06	8.58252e+06	8.68999e+06	8.60372e+06	7.1666e+06	6.52229e+06	6.86561e+06	8.30062e+06	7.99109e+06
Solyc11g018550.2.1	Thylakoid-bound ascorbate peroxidase 6	8.717e+06	8.22321e+06	8.7043e+06	9.18642e+06	8.8326e+06	8.69556e+06	7.75078e+06	7.38833e+06	7.66358e+06	7.08922e+06	7.36142e+06	6.08735e+06	6.29221e+06	6.01882e+06	6.63914e+06	7.25805e+06	7.39182e+06	5.77052e+06	5.4487e+06	5.69195e+06	7.30035e+06	7.15029e+06
Solyc01g028860.2.1	YTH domain family 2 (Predicted) IPR007275 YT521-B-like protein	6.93841e+06	7.05496e+06	6.55166e+06	8.27666e+06	8.06831e+06	8.16183e+06	6.16237e+06	6.1712e+06	6.22641e+06	7.11159e+06	7.10881e+06	6.52789e+06	6.43193e+06	6.45714e+06	8.43529e+06	8.13572e+06	8.65248e+06	6.61224e+06	6.59435e+06	6.40892e+06	6.92387e+06	7.29653e+06
Solyc11g011220.1.1	Unknown Protein	9.45991e+06	1.02819e+07	1.07167e+07	1.08352e+07	1.01209e+07	9.87495e+06	4.64554e+06	4.9879e+06	4.843e+06	9.2567e+06	9.12684e+06	1.17399e+07	1.20408e+07	1.17351e+07	9.72716e+06	1.04429e+07	9.29897e+06	7.55762e+06	6.95795e+06	7.39664e+06	9.23726e+06	9.14628e+06
Solyc12g006470.1.1	Aminotransferase-like protein IPR005814 Aminotransferase class-III	2.90967e+07	2.77796e+07	2.86638e+07	2.32166e+07	2.08597e+07	2.22534e+07	2.34493e+06	2.84104e+06	2.72882e+06	1.51285e+07	1.54254e+07	3.34214e+07	3.36079e+07	3.4872e+07	8.03392e+06	7.99793e+06	7.01161e+06	2.51604e+06	2.55593e+06	2.43065e+06	1.52702e+07	1.52837e+07
Solyc07g056420.2.1	Glutathione S-transferase-like protein IPR004046 Glutathione S-transferase, C-terminal	2.62929e+07	2.4947e+07	2.52942e+07	3.00362e+07	3.19453e+07	3.32485e+07	1.40194e+08	1.36534e+08	1.40561e+08	6.69745e+07	6.55187e+07	2.01752e+07	2.16337e+07	2.09924e+07	3.20086e+07	3.27914e+07	3.37293e+07	146131330	1.31458e+08	136428762	6.66962e+07	6.5797e+07
Solyc04g007120.2.1	UV excision repair protein RAD23 IPR004806 UV excision repair protein Rad23	7.05211e+06	8.03448e+06	7.2965e+06	8.35423e+06	8.54482e+06	8.51422e+06	1.48369e+07	1.37642e+07	1.48765e+07	1.06216e+07	1.02513e+07	7.99095e+06	8.47159e+06	8.10387e+06	9.1394e+06	9.80127e+06	9.63808e+06	1.34681e+07	1.36171e+07	1.36584e+07	1.03933e+07	1.04797e+07
Solyc01g009050.2.1	Molybdenum cofactor biosynthesis protein IPR005110 MoeA, N-terminal, domain I and II	6.17934e+06	6.03148e+06	6.16195e+06	6.3918e+06	5.99172e+06	6.0547e+06	4.71698e+06	4.83258e+06	5.0156e+06	5.6161e+06	5.87144e+06	5.58195e+06	5.92815e+06	6.07075e+06	6.21679e+06	5.96612e+06	6.1653e+06	5.20941e+06	4.97112e+06	5.15996e+06	5.67327e+06	5.81426e+06
Solyc01g098170.2.1	Exportin 5 (Fragment) IPR013598 Exportin-1_Importin-beta-like	3.33924e+06	3.5721e+06	3.55621e+06	3.54435e+06	3.3787e+06	3.28777e+06	1.66098e+06	1.72457e+06	1.7476e+06	3.07311e+06	3.22893e+06	3.96077e+06	4.11085e+06	3.97317e+06	3.54588e+06	3.50119e+06	3.37251e+06	2.57858e+06	2.39141e+06	2.61094e+06	3.2169e+06	3.08514e+06
Solyc02g071890.2.1	Histidinol dehydrogenase IPR012131 Histidinol dehydrogenase, prokaryotic-type	7.99651e+06	7.55281e+06	7.54948e+06	7.99968e+06	7.96831e+06	7.72232e+06	8.40858e+06	8.39293e+06	8.7281e+06	7.94671e+06	7.95276e+06	7.12147e+06	7.4458e+06	6.89072e+06	7.56059e+06	7.55237e+06	7.82097e+06	7.36546e+06	7.37719e+06	7.30347e+06	7.88641e+06	8.01306e+06
Solyc04g016360.2.1	S-formylglutathione hydrolase IPR014186 S-formylglutathione hydrolase	3.01384e+07	2.95273e+07	2.83649e+07	2.77891e+07	2.66223e+07	2.77218e+07	2.31452e+07	2.33715e+07	2.44567e+07	2.73465e+07	2.60347e+07	2.86008e+07	2.81137e+07	2.79646e+07	2.82932e+07	2.82987e+07	2.84519e+07	2.35487e+07	2.31573e+07	2.38161e+07	2.61384e+07	2.72428e+07
Solyc02g089800.2.1	Nuclear matrix constituent protein 1-like	6.08472e+06	6.10166e+06	6.19269e+06	6.52576e+06	6.41487e+06	6.22744e+06	5.73038e+06	5.47944e+06	5.50616e+06	5.97354e+06	5.84798e+06	5.51219e+06	5.59221e+06	5.60011e+06	6.3331e+06	6.48613e+06	6.4179e+06	5.20363e+06	5.29744e+06	5.29589e+06	6.01263e+06	5.80889e+06
Solyc09g082060.2.1	Cysteine synthase IPR005859 Cysteine synthase A	5.96648e+06	6.07987e+06	5.93119e+06	5.75494e+06	5.59264e+06	5.5772e+06	4.27679e+06	4.11865e+06	4.25235e+06	5.21112e+06	5.02444e+06	6.14809e+06	6.57063e+06	6.42913e+06	5.36748e+06	5.37652e+06	5.58121e+06	3.86245e+06	3.91799e+06	3.92319e+06	5.24876e+06	4.9868e+06
Solyc03g111630.2.1	Programmed cell death 4a IPR003891 Initiation factor eIF-4 gamma, MA3	2.46413e+06	2.58602e+06	2.53587e+06	3.01574e+06	2.88625e+06	2.79531e+06	1.84977e+06	1.95602e+06	1.91762e+06	2.61561e+06	2.61527e+06	2.72255e+06	2.80967e+06	2.88498e+06	2.94235e+06	2.78492e+06	2.87485e+06	2.29848e+06	2.04022e+06	2.36205e+06	2.60229e+06	2.62858e+06
Solyc05g055760.2.1	Isopentenyl-diphosphate delta-isomerase IPR011876 Isopentenyl-diphosphate delta-isomerase, type 1	1.89609e+07	1.89028e+07	1.75354e+07	1.71584e+07	1.82612e+07	1.7522e+07	2.19343e+07	2.15805e+07	2.01482e+07	1.97393e+07	1.80336e+07	1.98736e+07	2.032e+07	1.97954e+07	1.93943e+07	1.79225e+07	1.82319e+07	1.81902e+07	1.70549e+07	1.78099e+07	1.87517e+07	1.90212e+07
Solyc09g014770.2.1	AMP deaminase IPR006329 AMP deaminase	6.07329e+06	6.59592e+06	6.63881e+06	6.88208e+06	6.49379e+06	6.27284e+06	2.97224e+06	3.222e+06	3.02286e+06	5.65231e+06	5.47213e+06	7.90835e+06	7.98874e+06	7.98401e+06	6.13608e+06	6.1793e+06	5.60892e+06	4.20634e+06	3.80817e+06	4.1895e+06	5.58202e+06	5.54242e+06
Solyc07g008370.2.1	60S ribosomal protein L7 IPR005998 Ribosomal protein L7, eukaryotic	2.90759e+07	2.89241e+07	2.90062e+07	2.58117e+07	2.59115e+07	2.59193e+07	1.97414e+07	2.11316e+07	1.86991e+07	2.42841e+07	2.46623e+07	2.77244e+07	2.76537e+07	2.87862e+07	2.66099e+07	2.60006e+07	2.50571e+07	2.07262e+07	2.22745e+07	2.01222e+07	2.36274e+07	2.53191e+07
Solyc05g054310.2.1	Translation initiation factor 2 gamma subunit IPR015256 Initiation factor eIF2 gamma, C-terminal	47377.4	51473.4	58989.2	49977.9	66052.5	57801.3	57439.2	49906.8	71623.2	55078.2	68987.1	43268.5	47007.6	42563	50330.8	52035.2	43868.3	50398.5	49900.3	58870	58427.4	65638
Solyc10g005920.2.1	Enhancer of mRNA-decapping protein 4 IPR017986 WD40 repeat, region	3.36868e+06	3.4986e+06	3.53546e+06	3.33593e+06	3.27853e+06	3.06836e+06	1.52701e+06	1.56602e+06	1.58859e+06	3.0038e+06	2.63085e+06	3.77323e+06	4.05891e+06	3.98989e+06	3.11237e+06	3.17491e+06	3.1205e+06	1.81619e+06	1.69447e+06	1.77126e+06	2.90126e+06	2.73339e+06
Solyc04g007980.2.1	1-aminocyclopropane-1-carboxylate oxidase IPR005123 Oxoglutarate and iron-dependent oxygenase	4.72151e+06	5.04482e+06	4.52122e+06	6.41315e+06	6.96058e+06	6.71164e+06	1.02332e+07	9.85626e+06	1.03408e+07	7.16815e+06	7.53266e+06	3.69793e+06	3.75519e+06	4.06284e+06	6.48544e+06	6.69255e+06	6.72276e+06	7.64836e+06	7.11781e+06	7.28144e+06	6.29681e+06	8.404e+06
Solyc03g121070.2.1	Hexokinase IPR019807 Hexokinase, conserved site IPR001312 Hexokinase	6.48544e+06	6.91845e+06	7.40733e+06	6.09807e+06	5.51074e+06	5.28419e+06	2.57074e+06	2.71465e+06	2.91502e+06	5.31078e+06	5.73428e+06	8.94263e+06	8.96417e+06	9.04916e+06	5.83936e+06	5.71883e+06	5.38826e+06	3.45093e+06	3.22518e+06	3.36239e+06	5.43253e+06	5.61253e+06
Solyc01g099770.2.1	Translationally-controlled tumor protein homolog IPR001983 Translationally controlled tumour-associated TCTP	3.44765e+07	3.21374e+07	3.24472e+07	3.50309e+07	3.60423e+07	3.63335e+07	48460182	4.50705e+07	4.73724e+07	3.52152e+07	3.48589e+07	2.9788e+07	2.92582e+07	3.08801e+07	3.04865e+07	2.98352e+07	3.13689e+07	3.90916e+07	3.80718e+07	4.02856e+07	3.48142e+07	3.52598e+07
Solyc05g054580.2.1	60S acidic ribosomal protein P0 IPR001790 Ribosomal protein L10	4.98052e+07	4.99967e+07	4.96521e+07	4.99532e+07	4.93418e+07	4.61986e+07	4.39302e+07	4.10859e+07	4.72129e+07	4.77471e+07	4.59099e+07	5.01129e+07	4.90739e+07	5.06107e+07	4.60395e+07	4.75258e+07	4.64302e+07	3.96661e+07	3.71203e+07	4.04914e+07	4.64317e+07	4.72253e+07
Solyc02g085810.2.1	HEAT repeat containing 5B IPR011989 Armadillo-like helical	2.70441e+06	2.73796e+06	2.78748e+06	2.80093e+06	2.91059e+06	2.72545e+06	2.05197e+06	2.026e+06	2.13586e+06	2.64435e+06	2.68319e+06	2.95624e+06	2.98477e+06	2.97453e+06	2.65942e+06	2.75915e+06	2.5215e+06	2.3126e+06	2.1978e+06	2.32959e+06	2.69749e+06	2.63005e+06
Solyc02g081400.2.1	Intracellular protease PfpI family protein expressed IPR006286 Peptidase C56, PfpI	2.44213e+07	2.35648e+07	2.22473e+07	2.61006e+07	2.63045e+07	2.57078e+07	2.75105e+07	2.8759e+07	2.82377e+07	2.7083e+07	2.71003e+07	1.94368e+07	2.0637e+07	1.98873e+07	2.61237e+07	2.7396e+07	2.63679e+07	3.51289e+07	3.16487e+07	3.28642e+07	2.7306e+07	2.68773e+07
Solyc08g077500.2.1	Vacuolar protein sorting-associated protein IPR001849 Pleckstrin homology	2.88158e+06	3.10551e+06	3.26603e+06	3.67202e+06	3.79046e+06	3.56483e+06	4.73885e+06	4.72235e+06	4.60996e+06	4.18347e+06	4.02723e+06	2.66081e+06	2.76291e+06	2.79613e+06	3.46677e+06	3.54735e+06	3.5426e+06	6.82533e+06	6.08823e+06	6.88674e+06	4.17773e+06	4.03298e+06
Solyc04g049490.2.1	Vacuolar protein sorting-associated protein 53 IPR007234 Vps53-like, N-terminal	3.80015e+06	4.06004e+06	4.20522e+06	4.35304e+06	4.20245e+06	4.00387e+06	2.24962e+06	2.34569e+06	2.34775e+06	3.73576e+06	3.59573e+06	4.4572e+06	4.53189e+06	4.81916e+06	3.7839e+06	3.9613e+06	3.53113e+06	2.9172e+06	2.75115e+06	2.83832e+06	3.63099e+06	3.70051e+06
Solyc02g062460.2.1	2-oxoglutarate-dependent dioxygenase IPR005123 Oxoglutarate and iron-dependent oxygenase	1.00296e+07	1.0217e+07	9.98011e+06	1.25101e+07	1.31002e+07	1.31509e+07	3.76831e+07	3.66032e+07	3.69228e+07	2.17571e+07	2.18481e+07	9.23555e+06	9.33078e+06	9.30257e+06	1.91726e+07	1.88641e+07	2.11436e+07	3.97277e+07	3.7134e+07	3.85623e+07	2.24643e+07	2.11409e+07
Solyc09g009430.2.1	Cell division protein ftsZ IPR000158 Cell division protein FtsZ, N-terminal	999749	967709	1.00836e+06	1.07607e+06	1.14722e+06	1.10583e+06	2.07073e+06	1.90009e+06	2.0273e+06	1.29753e+06	1.27378e+06	956358	953852	984666	956169	990279	992433	1.14179e+06	1.1041e+06	1.12322e+06	1.23126e+06	1.34005e+06
Solyc01g100050.2.1	WD-40 repeat protein IPR017986 WD40 repeat, region	6.69871e+06	7.02072e+06	7.26667e+06	8.89051e+06	8.50424e+06	8.58876e+06	4.7763e+06	5.00634e+06	4.94163e+06	7.17717e+06	6.76503e+06	6.37514e+06	6.661e+06	6.57022e+06	8.60216e+06	8.60787e+06	8.23114e+06	7.39519e+06	6.86605e+06	7.23298e+06	7.29401e+06	6.64819e+06
Solyc09g090520.2.1	Heterogeneous nuclear ribonucleoprotein A3 IPR012677 Nucleotide-binding, alpha-beta plait	5.07511e+06	5.38584e+06	5.26646e+06	5.16741e+06	5.28413e+06	5.62606e+06	7.80793e+06	8.44023e+06	7.80177e+06	6.14615e+06	6.04526e+06	5.0688e+06	5.30831e+06	5.07276e+06	5.66849e+06	5.65936e+06	5.75629e+06	6.65358e+06	7.76506e+06	6.96582e+06	6.23701e+06	5.95441e+06
Solyc03g117940.2.1	U2 small nuclear ribonucleoprotein A_apos	4.58546e+06	4.46804e+06	4.59657e+06	4.52952e+06	4.62758e+06	4.66289e+06	7.23361e+06	6.47525e+06	7.01252e+06	5.2219e+06	5.25679e+06	4.81686e+06	4.72123e+06	5.00685e+06	5.01527e+06	5.03931e+06	5.10219e+06	5.59458e+06	6.01228e+06	6.00398e+06	5.35768e+06	5.12101e+06
Solyc02g087240.2.1	NADH-quinone oxidoreductase F subunit family protein IPR011537 NADH ubiquinone oxidoreductase, F subunit	1.00856e+07	9.78511e+06	9.55033e+06	9.45065e+06	1.009e+07	9.98472e+06	7.95582e+06	8.42672e+06	8.33357e+06	9.80639e+06	1.05138e+07	1.16502e+07	1.14327e+07	1.10339e+07	1.07758e+07	1.09619e+07	1.08177e+07	9.47046e+06	9.64788e+06	1.00789e+07	1.01811e+07	1.01391e+07
Solyc02g063490.2.1	Malate dehydrogenase IPR010097 Malate dehydrogenase, NAD-dependent, eukaryotes and gamma proteobacteria	3.4057e+06	3.3438e+06	3.37953e+06	3.74021e+06	3.95868e+06	3.8143e+06	1.16113e+07	1.1392e+07	1.15965e+07	6.1741e+06	6.35088e+06	3.23375e+06	3.62583e+06	3.41304e+06	3.37343e+06	4.38831e+06	3.62649e+06	9.9143e+06	9.38399e+06	9.94591e+06	5.8399e+06	6.68508e+06
Solyc04g080570.2.1	2,3,4,5-tetrahydropyridine-2,6-dicarboxylate N-acetyltransferase IPR011004 Trimeric LpxA-like	7.26213e+06	6.92344e+06	7.34579e+06	7.3128e+06	6.99841e+06	7.14579e+06	7.13056e+06	6.73196e+06	7.15956e+06	7.20166e+06	8.49413e+06	8.12824e+06	8.67279e+06	8.49324e+06	8.52457e+06	8.17246e+06	8.35663e+06	7.73234e+06	7.56875e+06	7.49501e+06	7.72394e+06	7.97185e+06
Solyc02g069090.2.1	Cathepsin B IPR015643 Peptidase C1A, cathepsin B	9.29792e+06	8.32208e+06	7.63515e+06	1.03696e+07	9.439e+06	1.09419e+07	1.55011e+07	1.48642e+07	1.50467e+07	1.06578e+07	1.05367e+07	8.21069e+06	8.42742e+06	7.84669e+06	9.58109e+06	9.3239e+06	9.98229e+06	1.3527e+07	1.32058e+07	1.33734e+07	10333438	1.08611e+07
Solyc09g064720.2.1	Dienelactone hydrolase family protein IPR002925 Dienelactone hydrolase	1.18866e+07	1.04997e+07	1.12775e+07	1.15736e+07	1.15492e+07	1.27195e+07	2.13015e+07	2.01608e+07	2.04021e+07	1.28582e+07	1.53044e+07	7.78446e+06	7.7685e+06	8.01301e+06	1.13507e+07	1.08851e+07	1.1693e+07	1.51095e+07	1.599e+07	1.59271e+07	1.26326e+07	1.55299e+07
Solyc04g049930.2.1	Unknown Protein	1.16116e+06	1.14342e+06	1.16537e+06	1.21346e+06	1.22942e+06	1.20804e+06	1.13713e+06	1.13002e+06	1.17927e+06	1.17748e+06	1.13782e+06	1.14223e+06	1.19417e+06	1.24136e+06	1.27697e+06	1.25305e+06	1.28636e+06	1.04699e+06	1.02553e+06	1.07592e+06	1.15752e+06	1.15777e+06
Solyc04g081050.1.1	TPR repeat-containing protein IPR011990 Tetratricopeptide-like helical	4.76884e+06	4.72521e+06	5.20476e+06	5.41388e+06	5.04792e+06	4.91236e+06	3.28035e+06	3.22614e+06	3.08606e+06	4.28114e+06	4.37741e+06	4.20942e+06	4.28059e+06	4.41006e+06	4.88188e+06	4.75272e+06	4.83005e+06	3.9683e+06	3.58806e+06	3.80609e+06	4.33721e+06	4.32133e+06
Solyc01g096990.2.1	Guanine nucleotide exchange factor Vps9 IPR013995 Vacuolar sorting protein 9, subgroup	6.24054e+06	6.46802e+06	5.91626e+06	6.6863e+06	6.41334e+06	6.19557e+06	5.69075e+06	6.05557e+06	5.84976e+06	6.36097e+06	6.26525e+06	6.35427e+06	6.71793e+06	6.43755e+06	6.59218e+06	6.46552e+06	6.53254e+06	6.43375e+06	6.28305e+06	6.50175e+06	6.39146e+06	6.23476e+06
Solyc10g008010.2.1	Proteasome subunit alpha type IPR001353 Proteasome, subunit alpha_beta	8.79469e+06	8.48143e+06	8.53457e+06	8.98502e+06	8.9039e+06	9.17185e+06	1.56569e+07	1.4023e+07	1.51469e+07	1.06239e+07	1.0005e+07	8.81732e+06	8.97105e+06	8.50747e+06	1.01346e+07	9.25759e+06	1.01347e+07	1.12977e+07	1.14486e+07	1.14411e+07	1.07113e+07	9.9176e+06
Solyc01g091530.2.1	Fasciclin-like arabinogalactan protein 13 IPR000782 FAS1 domain	3.97123e+07	3.94964e+07	3.71727e+07	3.81011e+07	3.65868e+07	3.66899e+07	3.53481e+07	3.3403e+07	3.3595e+07	2.98901e+07	2.90032e+07	2.13777e+07	2.34581e+07	2.20059e+07	2.60373e+07	2.47843e+07	2.76808e+07	2.12523e+07	2.21244e+07	2.16184e+07	2.85655e+07	3.03278e+07
Solyc12g009140.1.1	Proteasome subunit alpha type IPR001353 Proteasome, subunit alpha_beta	2.09191e+07	1.95425e+07	1.91488e+07	2.03132e+07	1.99181e+07	2.00676e+07	2.80266e+07	2.60079e+07	2.77804e+07	2.24797e+07	2.46973e+07	2.07458e+07	2.06252e+07	2.21307e+07	2.19162e+07	2.19412e+07	2.23289e+07	2.37295e+07	2.27483e+07	2.3106e+07	2.15569e+07	2.56202e+07
Solyc12g007170.1.1	Fatty acid oxidation complex subunit alpha IPR006176 3-hydroxyacyl-CoA dehydrogenase, NAD binding	5.21913e+06	5.36982e+06	5.56352e+06	5.81906e+06	5.89963e+06	5.92735e+06	4.68361e+06	4.91452e+06	4.695e+06	5.69385e+06	5.51451e+06	5.17198e+06	5.42016e+06	5.24577e+06	5.6933e+06	6.16289e+06	5.68542e+06	5.04292e+06	4.43958e+06	5.30612e+06	5.1429e+06	6.06546e+06
Solyc02g088690.2.1	UDP-glucose 6-dehydrogenase IPR001732 UDP-glucose_GDP-mannose dehydrogenase, N-terminal	2.02475e+06	1.96756e+06	2.09552e+06	1.94411e+06	1.85832e+06	1.92949e+06	1.21115e+06	1.29263e+06	1.27137e+06	1.68691e+06	1.74407e+06	2.20091e+06	2.1465e+06	2.131e+06	1.68956e+06	1.82008e+06	1.75095e+06	1.29932e+06	1.27785e+06	1.29698e+06	1.66478e+06	1.7662e+06
Solyc01g101240.2.1	Aspartic proteinase IPR001461 Peptidase A1	1.62421e+07	1.49974e+07	1.51205e+07	1.76858e+07	1.69941e+07	1.80472e+07	2.39984e+07	2.26476e+07	2.40154e+07	1.62417e+07	1.60776e+07	1.22332e+07	1.24045e+07	1.27188e+07	1.348e+07	1.3332e+07	1.38445e+07	1.59651e+07	1.594e+07	1.59978e+07	1.60645e+07	1.62548e+07
Solyc11g033280.1.1	ATP-dependent RNA helicase FAL1 IPR011545 DNA_RNA helicase, DEAD_DEAH box type, N-terminal	1.10715e+07	1.12169e+07	1.117e+07	1.21907e+07	1.17848e+07	1.17287e+07	8.9037e+06	9.10845e+06	8.69582e+06	1.05022e+07	1.04416e+07	1.12115e+07	1.18536e+07	1.18579e+07	1.20193e+07	1.19149e+07	1.14622e+07	9.53153e+06	9.40598e+06	9.39699e+06	1.03751e+07	1.05687e+07
Solyc11g043210.1.1	Dynamin-2 IPR000375 Dynamin central region	3.30408e+06	3.31621e+06	3.2498e+06	3.81044e+06	3.58429e+06	3.58013e+06	2.83863e+06	2.99838e+06	2.94019e+06	3.33739e+06	3.25969e+06	3.26264e+06	3.27729e+06	3.34124e+06	3.51359e+06	3.55694e+06	3.3812e+06	3.76695e+06	3.49177e+06	3.6674e+06	3.3493e+06	3.24779e+06
Solyc09g015670.2.1	Vacuolar sorting receptor IPR003137 Protease-associated PA	2.45895e+06	2.38761e+06	2.37678e+06	2.39201e+06	2.47913e+06	2.38685e+06	2.94817e+06	2.90409e+06	3.16064e+06	2.82094e+06	2.78613e+06	2.93473e+06	2.70929e+06	3.08292e+06	2.57618e+06	2.48875e+06	2.52604e+06	3.21236e+06	3.26849e+06	3.27411e+06	2.84828e+06	2.75879e+06
Solyc03g007810.2.1	Pyruvate kinase IPR001697 Pyruvate kinase	8.66915e+06	8.66181e+06	9.2195e+06	1.03018e+07	1.04592e+07	9.94922e+06	7.31666e+06	7.33428e+06	7.37946e+06	8.90226e+06	8.76185e+06	1.14023e+07	1.17457e+07	1.13835e+07	8.83728e+06	8.58836e+06	8.41415e+06	6.67279e+06	6.30121e+06	6.05519e+06	8.81466e+06	8.84945e+06
Solyc08g008170.2.1	Calcium dependent protein kinase 3 IPR002290 Serine_threonine protein kinase	7.99786e+06	7.76779e+06	8.51838e+06	8.86753e+06	8.21959e+06	8.10372e+06	5.11093e+06	5.34515e+06	5.3884e+06	7.04077e+06	7.03188e+06	7.46398e+06	7.1104e+06	7.65906e+06	7.28406e+06	7.53195e+06	7.31545e+06	6.13664e+06	5.6247e+06	6.11715e+06	6.89402e+06	7.17862e+06
Solyc07g043420.2.1	2-oxoglutarate-dependent dioxygenase IPR005123 Oxoglutarate and iron-dependent oxygenase	1.49155e+07	1.40637e+07	1.43656e+07	1.84025e+07	1.71917e+07	1.83142e+07	3.53768e+06	4.37161e+06	4.11727e+06	1.07153e+07	1.11562e+07	2.07039e+07	2.02037e+07	2.1297e+07	6.925e+06	6.89091e+06	6.62628e+06	3.49323e+06	3.92987e+06	3.82654e+06	1.08656e+07	1.10059e+07
Solyc12g056250.1.1	Glutathione S-transferase IPR017933 Glutathione S-transferase_chloride channel, C-terminal	7.62e+06	6.95895e+06	8.80074e+06	9.33709e+06	9.49056e+06	9.3301e+06	6.47808e+06	6.43958e+06	6.2545e+06	8.04632e+06	1.4883e+07	8.51182e+06	8.01652e+06	9.38605e+06	1.06853e+07	1.06948e+07	1.07547e+07	8.52573e+06	8.51935e+06	8.35997e+06	8.73805e+06	1.41912e+07
Solyc03g080050.2.1	Band 7 stomatin family protein IPR001972 Stomatin	5.67596e+06	6.11457e+06	5.79397e+06	6.31835e+06	6.08865e+06	6.45331e+06	1.08127e+07	1.04392e+07	1.13799e+07	7.76581e+06	7.62056e+06	6.0298e+06	6.0108e+06	6.08767e+06	6.62502e+06	6.90484e+06	6.92666e+06	8.95302e+06	8.99976e+06	9.40956e+06	7.60549e+06	7.78089e+06
Solyc05g052760.2.1	1-phosphatidylinositol-4 5-bisphosphate phosphodiesterase IPR017946 PLC-like phosphodiesterase, TIM beta_alpha-barrel domain	1.24509e+07	1.32256e+07	1.40831e+07	1.34624e+07	1.24153e+07	1.1912e+07	7.57769e+06	7.84381e+06	7.57956e+06	1.01037e+07	1.02506e+07	9.89055e+06	9.77628e+06	1.02362e+07	1.03176e+07	1.0487e+07	9.70508e+06	9.00241e+06	8.17566e+06	8.66512e+06	1.01699e+07	1.01844e+07
Solyc06g011400.2.1	ATP-dependent chaperone ClpB IPR013093 ATPase associated with various cellular activities, AAA-2	7.34543e+06	7.45324e+06	7.375e+06	1.05402e+07	1.03496e+07	1.03589e+07	1.0545e+07	9.91853e+06	1.04309e+07	9.79363e+06	9.49924e+06	6.72472e+06	7.00115e+06	7.11057e+06	9.96134e+06	9.89744e+06	1.01584e+07	1.2073e+07	1.16488e+07	1.18853e+07	9.82771e+06	9.46516e+06
Solyc03g025610.1.1	Subtilisin-like serine protease IPR015500 Peptidase S8, subtilisin-related	6.00518e+06	6.44929e+06	6.49469e+06	4.17475e+06	4.07169e+06	3.61209e+06	3.14611e+06	3.24092e+06	3.44148e+06	4.42133e+06	4.42644e+06	6.32863e+06	5.96815e+06	6.34488e+06	4.03908e+06	4.15564e+06	3.8927e+06	3.71391e+06	3.48818e+06	3.6402e+06	4.45879e+06	4.38898e+06
Solyc01g008000.2.1	ADP-ribosylation factor IPR006688 ADP-ribosylation factor	3.03591e+07	3.48204e+07	3.30078e+07	3.36218e+07	3.18641e+07	3.19992e+07	2.27087e+07	2.23519e+07	2.0856e+07	29699190	2.95906e+07	4.00925e+07	4.08152e+07	3.81369e+07	2.64362e+07	2.99206e+07	2.80317e+07	2.43765e+07	2.22012e+07	2.61521e+07	2.85756e+07	3.07142e+07
Solyc04g009630.2.1	Alpha-glucosidase 1 IPR000322 Glycoside hydrolase, family 31	8.94341e+06	8.90306e+06	8.21451e+06	9.61474e+06	9.29136e+06	9.42645e+06	1.22926e+07	1.21684e+07	1.30112e+07	9.7793e+06	9.4053e+06	6.85851e+06	7.31964e+06	6.76306e+06	9.08161e+06	8.70384e+06	8.85913e+06	1.07964e+07	1.02613e+07	1.05396e+07	9.5914e+06	9.5932e+06
Solyc08g068330.2.1	Aspartate aminotransferase IPR000796 Aspartate_other aminotransferase	4.63191e+06	4.67753e+06	4.83057e+06	4.94569e+06	5.59637e+06	5.34584e+06	5.44496e+06	5.53603e+06	5.53115e+06	5.76635e+06	5.677e+06	5.00935e+06	5.01522e+06	4.94849e+06	5.17789e+06	5.83036e+06	4.97425e+06	7.69774e+06	7.00774e+06	7.49756e+06	5.81126e+06	5.63209e+06
Solyc09g098590.2.1	Sucrose synthase IPR012820 Sucrose synthase, plants and cyanobacteria IPR000368 Sucrose synthase	6.85026e+06	7.12775e+06	7.12708e+06	7.86946e+06	7.57802e+06	7.2322e+06	3.81068e+06	3.80124e+06	3.89412e+06	5.76272e+06	6.0157e+06	6.52416e+06	6.83206e+06	6.53891e+06	6.18531e+06	6.54982e+06	5.98324e+06	4.52625e+06	4.54217e+06	4.64988e+06	6.02017e+06	5.75825e+06
Solyc11g020300.1.1	Translocon Tic40 IPR006636 Heat shock chaperonin-binding	8.47481e+06	8.60252e+06	8.04334e+06	7.79398e+06	8.42348e+06	8.54692e+06	1.63003e+07	1.66042e+07	1.66785e+07	9.88887e+06	8.89706e+06	1.04946e+07	9.07748e+06	9.41376e+06	7.98757e+06	7.82207e+06	8.0367e+06	8.26006e+06	8.81583e+06	8.6115e+06	9.54886e+06	9.23708e+06
Solyc08g081910.2.1	V-type proton ATPase subunit E IPR002842 ATPase, V1_A1 complex, subunit E	6.23511e+06	5.1286e+06	5.02185e+06	5.56209e+06	5.38513e+06	5.93363e+06	8.94556e+06	8.59376e+06	9.26192e+06	7.41639e+06	6.58306e+06	6.67235e+06	6.24092e+06	6.79315e+06	7.56079e+06	6.91485e+06	7.03447e+06	8.98476e+06	9.25773e+06	8.73424e+06	7.21584e+06	6.78362e+06
Solyc05g052600.2.1	Fructose-1 6-bisphosphatase class 1 IPR000146 Fructose-1,6-bisphosphatase IPR000719 Protein kinase, core	3.49803e+07	3.58358e+07	3.28097e+07	2.87445e+07	2.74185e+07	2.822e+07	1.43025e+07	1.47343e+07	1.51097e+07	2.28459e+07	2.26944e+07	2.65043e+07	2.78104e+07	2.50847e+07	2.21356e+07	2.24996e+07	2.2566e+07	1.30618e+07	1.26955e+07	1.30834e+07	2.34785e+07	2.20618e+07
Solyc06g050980.2.1	Ferritin IPR001519 Ferritin, N-terminal	3.77464e+06	3.49481e+06	3.96868e+06	4.1601e+06	4.23502e+06	4.48238e+06	4.75303e+06	4.57923e+06	4.97962e+06	5.07528e+06	5.90749e+06	6.54301e+06	6.26209e+06	6.9173e+06	5.84613e+06	5.96472e+06	6.00952e+06	4.80139e+06	4.72339e+06	4.65333e+06	4.92197e+06	6.0608e+06
Solyc02g080880.2.1	Aspartic proteinase IPR001461 Peptidase A1	4.01974e+06	3.84436e+06	4.08799e+06	4.49157e+06	4.72755e+06	4.73924e+06	1.19394e+07	1.14802e+07	1.24393e+07	8.02817e+06	8.63712e+06	4.71974e+06	4.32561e+06	4.39774e+06	7.19588e+06	6.96329e+06	8.3034e+06	1.23667e+07	1.34897e+07	1.40053e+07	8.24834e+06	8.41695e+06
Solyc06g005670.2.1	mRNA binding protein Pumilio 2 IPR011989 Armadillo-like helical	5.64706e+06	6.09777e+06	5.99402e+06	6.72138e+06	6.66311e+06	6.23246e+06	5.09318e+06	5.18149e+06	5.62165e+06	6.37628e+06	6.25147e+06	6.72466e+06	6.87269e+06	7.02339e+06	7.08298e+06	7.29229e+06	6.92261e+06	6.73793e+06	6.42933e+06	6.66715e+06	6.40547e+06	6.22228e+06
Solyc03g097070.2.1	Vacuolar protein sorting-associated protein 27 IPR014645 Target of Myb protein 1	8.90702e+06	9.07188e+06	9.53798e+06	1.04462e+07	1.0749e+07	1.08141e+07	1.31045e+07	1.22435e+07	1.23476e+07	1.15092e+07	1.07993e+07	8.6407e+06	8.87302e+06	8.84707e+06	1.00951e+07	1.02537e+07	1.08928e+07	1.35342e+07	1.26701e+07	1.36743e+07	1.10263e+07	1.12822e+07
Solyc07g056660.2.1	Transforming growth factor-beta receptor-associated protein 1 IPR019453 Vacuolar sorting protein 39_Transforming growth factor beta receptor-associated domain 2	4.52849e+06	4.72953e+06	4.91486e+06	5.03174e+06	4.88428e+06	4.74092e+06	2.77564e+06	2.85519e+06	2.90413e+06	4.22806e+06	4.10546e+06	4.50146e+06	4.42601e+06	4.62918e+06	4.61503e+06	4.53901e+06	4.37486e+06	3.80454e+06	3.26752e+06	3.61418e+06	4.26179e+06	4.07173e+06
Solyc06g069210.2.1	CASP-like protein IPR012955 CASP, C-terminal	6.31926e+06	6.30414e+06	6.38946e+06	7.48051e+06	6.87202e+06	6.85471e+06	5.01366e+06	4.99885e+06	4.98326e+06	6.38051e+06	6.22752e+06	6.9745e+06	6.98249e+06	7.17124e+06	6.65526e+06	6.72895e+06	6.53579e+06	5.81767e+06	5.52743e+06	5.63325e+06	6.28827e+06	6.31976e+06
Solyc04g063280.2.1	Vacuolar protein sorting-associated protein 27 IPR018205 VHS subgroup	9.09216e+06	9.22914e+06	9.31695e+06	9.48834e+06	9.37189e+06	9.67436e+06	8.20485e+06	8.82065e+06	8.07323e+06	8.79225e+06	9.15624e+06	9.04141e+06	9.04237e+06	9.01343e+06	9.44608e+06	9.14661e+06	9.44013e+06	8.81763e+06	9.00894e+06	8.73824e+06	8.96578e+06	8.98271e+06
Solyc06g053400.2.1	2-isopropylmalate synthase 1 IPR005671 Bacterial 2-isopropylmalate synthase	2.72351e+06	2.68581e+06	2.92772e+06	2.92586e+06	2.77174e+06	2.71389e+06	2.09928e+06	2.14903e+06	2.13186e+06	2.37947e+06	2.4605e+06	2.53506e+06	2.52359e+06	2.66719e+06	2.44663e+06	2.46472e+06	2.48972e+06	1.89479e+06	1.76292e+06	1.76166e+06	2.37174e+06	2.46823e+06
Solyc08g006040.2.1	40S ribosomal protein S6 IPR014401 Ribosomal protein S6, eukaryotic	1.02727e+07	1.00359e+07	1.18646e+07	1.10105e+07	1.14272e+07	1.14443e+07	9.35399e+06	8.95209e+06	1.03373e+07	1.12512e+07	1.05276e+07	1.32639e+07	1.13594e+07	1.29731e+07	9.90173e+06	1.04036e+07	1.23041e+07	9.9318e+06	1.00182e+07	8.63231e+06	1.07899e+07	1.09889e+07
Solyc05g013070.2.1	Kinase family protein IPR016253 Integrin-linked protein kinase	8.70222e+06	8.94488e+06	8.81168e+06	9.59628e+06	9.62614e+06	9.32155e+06	7.59131e+06	7.62805e+06	7.44675e+06	8.87916e+06	8.46725e+06	8.80839e+06	9.1664e+06	9.0895e+06	8.95762e+06	8.66382e+06	8.52738e+06	9.21417e+06	8.65168e+06	9.38159e+06	8.65132e+06	8.69508e+06
Solyc06g067940.2.1	Cytochrome c oxidase subunit Vb IPR002124 Cytochrome c oxidase, subunit Vb	5.68504e+06	5.19915e+06	5.39882e+06	4.94601e+06	5.54518e+06	5.3905e+06	7.48989e+06	9.19174e+06	7.74843e+06	5.90075e+06	6.50242e+06	5.70818e+06	4.56483e+06	5.75429e+06	5.77999e+06	5.60688e+06	6.07055e+06	6.87227e+06	8.98587e+06	6.93601e+06	6.09247e+06	6.3107e+06
Solyc01g074030.2.1	Beta-glucosidase 01 IPR013781 Glycoside hydrolase, subgroup, catalytic core	1.15184e+07	1.13491e+07	1.22461e+07	1.22164e+07	1.17286e+07	1.12131e+07	4.18653e+06	4.35797e+06	4.17356e+06	8.56713e+06	9.14031e+06	9.25776e+06	9.46884e+06	9.09014e+06	1.09487e+07	1.10363e+07	1.02192e+07	5.21541e+06	4.56338e+06	4.97885e+06	8.78253e+06	8.92491e+06
Solyc06g009650.2.1	Protein fat-free homolog IPR014812 Vps51_Vps67	4.12356e+06	4.30063e+06	4.46169e+06	4.58892e+06	4.37448e+06	4.06713e+06	2.90753e+06	3.0035e+06	3.06278e+06	4.11591e+06	4.08865e+06	4.96727e+06	4.96318e+06	5.09182e+06	3.96566e+06	4.23158e+06	3.8501e+06	3.21801e+06	3.14638e+06	3.36503e+06	4.07606e+06	4.1285e+06
Solyc11g022460.1.1	Phosphoribosylanthranilate transferase like protein IPR018029 C2 membrane targeting protein	6.02902e+06	6.30057e+06	6.79427e+06	6.67273e+06	7.14242e+06	6.3735e+06	4.62815e+06	4.6141e+06	4.8429e+06	5.88633e+06	5.90025e+06	5.79879e+06	5.61975e+06	5.69431e+06	5.89709e+06	6.22777e+06	5.82125e+06	5.68471e+06	5.17681e+06	5.72238e+06	5.77534e+06	6.01123e+06
Solyc01g095120.2.1	Alpha_beta hydrolase fold IPR000073 Alpha_beta hydrolase fold-1	5.76684e+06	6.14718e+06	6.14148e+06	6.37085e+06	6.02467e+06	6.12254e+06	4.61877e+06	4.39449e+06	4.46864e+06	5.46006e+06	5.70381e+06	6.45363e+06	6.13312e+06	6.55979e+06	5.99814e+06	6.08272e+06	6.19727e+06	4.55141e+06	4.21833e+06	4.36083e+06	5.685e+06	5.47887e+06
Solyc01g097190.2.1	Ankyrin repeat protein-like IPR002110 Ankyrin	7.1692e+06	7.34064e+06	7.243e+06	8.09418e+06	7.59973e+06	7.72534e+06	8.79615e+06	9.34626e+06	9.10883e+06	7.98422e+06	8.10868e+06	6.77138e+06	6.75364e+06	7.00195e+06	8.39505e+06	7.93275e+06	7.86051e+06	9.19331e+06	8.43835e+06	8.97885e+06	7.78914e+06	8.30376e+06
Solyc06g073960.2.1	Serine_threonine-protein phosphatase IPR012391 Serine_threonine protein phosphatase, BSU1	644576	626435	644488	623999	606676	568701	370256	382444	393775	557319	711717	385922	372241	373066	315795	360015	327669	279381	261839	295762	343843	925193
Solyc03g121640.2.1	chaperonin IPR001844 Chaperonin Cpn60	4.76933e+06	4.80033e+06	4.67138e+06	5.53552e+06	5.4582e+06	5.5181e+06	5.68071e+06	5.64646e+06	5.90249e+06	5.797e+06	5.6668e+06	5.86579e+06	6.31035e+06	6.10361e+06	5.95585e+06	6.18252e+06	6.07014e+06	6.59485e+06	6.42414e+06	6.64426e+06	5.73586e+06	5.72794e+06
Solyc09g065900.2.1	Glutathione reductase IPR006324 Glutathione reductase, plant	5.85603e+06	5.59596e+06	6.10893e+06	6.34382e+06	6.34139e+06	6.13961e+06	7.49088e+06	7.46824e+06	7.69932e+06	6.12889e+06	6.60696e+06	5.55746e+06	5.96108e+06	6.10211e+06	5.80948e+06	5.79966e+06	5.73215e+06	5.10218e+06	5.40543e+06	5.07283e+06	6.10979e+06	6.62606e+06
Solyc01g108890.2.1	Potential GTPase activation protein	6.04325e+06	6.31522e+06	6.17136e+06	5.49091e+06	5.34628e+06	5.27675e+06	3.89261e+06	3.87069e+06	3.86721e+06	5.44203e+06	5.3273e+06	7.24085e+06	7.02952e+06	7.28314e+06	5.63557e+06	5.65107e+06	5.92184e+06	3.87005e+06	3.81878e+06	3.74103e+06	5.43492e+06	5.33441e+06
Solyc11g067230.1.1	Vacuolar sorting protein 4b IPR003959 ATPase, AAA-type, core	5.98979e+06	5.7755e+06	5.97977e+06	6.04778e+06	5.80034e+06	5.92716e+06	5.46514e+06	4.9761e+06	5.63504e+06	5.73932e+06	5.63537e+06	6.21496e+06	6.2754e+06	6.14767e+06	5.94054e+06	5.84254e+06	6.103e+06	5.2412e+06	5.33504e+06	5.29564e+06	5.83312e+06	5.54157e+06
Solyc12g098420.1.1	Ubiquitin carboxyl-terminal hydrolase IPR018997 PUB domain	6.23053e+06	6.19547e+06	6.24457e+06	6.28476e+06	6.21994e+06	6.34723e+06	5.95196e+06	5.8962e+06	5.91431e+06	6.26842e+06	6.24315e+06	6.68657e+06	6.99085e+06	6.74342e+06	6.32974e+06	6.34074e+06	6.4551e+06	6.33948e+06	6.00356e+06	5.99455e+06	6.25349e+06	6.25809e+06
Solyc10g049620.1.1	Progesterone 5-beta-reductase-binding domain	1.70894e+07	1.77312e+07	1.6454e+07	1.72006e+07	1.6643e+07	1.59642e+07	1.02525e+07	1.07688e+07	1.09623e+07	1.42504e+07	1.46151e+07	1.51547e+07	1.59356e+07	16058492	1.5735e+07	1.58522e+07	1.52689e+07	1.27916e+07	1.19276e+07	1.238e+07	1.42788e+07	1.45868e+07
Solyc02g070510.2.1	Proteasome subunit alpha type IPR001353 Proteasome, subunit alpha_beta	1.76708e+07	1.74163e+07	1.64806e+07	1.77227e+07	1.67461e+07	1.8025e+07	2.40281e+07	2.33042e+07	2.34666e+07	1.83363e+07	1.92728e+07	1.82624e+07	1.77083e+07	1.83397e+07	1.80952e+07	1.79873e+07	1.90733e+07	2.01769e+07	2.07557e+07	1.96822e+07	1.88835e+07	1.87256e+07
Solyc05g052920.2.1	Folylpolyglutamate synthase IPR001645 Folylpolyglutamate synthetase	6.87862e+06	7.44435e+06	7.6129e+06	7.85633e+06	7.03387e+06	7.12556e+06	4.28721e+06	4.39859e+06	4.41507e+06	6.38799e+06	6.58406e+06	7.58283e+06	7.51458e+06	7.74457e+06	6.65344e+06	6.82216e+06	6.69608e+06	6.11492e+06	5.22954e+06	5.60813e+06	6.45986e+06	6.5122e+06
Solyc06g082870.2.1	60S ribosomal protein L5-1 IPR005485 Ribosomal protein L5, eukaryotic	5.9506e+06	6.08785e+06	6.50537e+06	4.93791e+06	5.79302e+06	5.73284e+06	4.21271e+06	4.0955e+06	4.03859e+06	5.43145e+06	5.47612e+06	6.35782e+06	6.82776e+06	6.93497e+06	5.74101e+06	5.82209e+06	5.41783e+06	4.38057e+06	4.17516e+06	4.15234e+06	5.5337e+06	5.37388e+06
Solyc10g077030.1.1	Proteasome subunit alpha type IPR001353 Proteasome, subunit alpha_beta	2.23925e+07	2.21181e+07	2.18928e+07	2.19196e+07	2.13911e+07	2.21947e+07	2.51578e+07	2.38321e+07	2.42576e+07	2.33152e+07	2.26874e+07	2.32809e+07	2.31464e+07	2.2926e+07	2.37621e+07	2.32128e+07	2.38756e+07	2.41964e+07	2.29995e+07	2.33712e+07	2.3232e+07	2.27706e+07
Solyc04g074230.2.1	14-3-3 protein sigma gamma zeta beta_alpha IPR000308 14-3-3 protein	2.41095e+07	2.53423e+07	2.30494e+07	2.7795e+07	2.77042e+07	2.73028e+07	5.07954e+07	4.89401e+07	5.00019e+07	3.43231e+07	3.2751e+07	2.36155e+07	2.35057e+07	2.38783e+07	2.51504e+07	26703036	2.62222e+07	5.16082e+07	4.74391e+07	5.34079e+07	3.33096e+07	3.37646e+07
Solyc12g011160.1.1	Enoyl-CoA-hydratase IPR001753 Crotonase, core	1.09981e+07	1.10143e+07	1.07089e+07	1.35852e+07	1.1944e+07	1.24704e+07	1.0929e+07	1.13336e+07	1.15882e+07	1.20086e+07	1.18427e+07	1.27643e+07	1.26874e+07	1.29562e+07	1.27156e+07	1.22539e+07	1.21781e+07	1.28456e+07	1.23869e+07	1.26123e+07	1.189e+07	1.19613e+07
Solyc05g024410.2.1	Kelch-like protein 9 IPR015915 Kelch-type beta propeller	7.52532e+06	7.34441e+06	7.18538e+06	7.39747e+06	7.08764e+06	7.06861e+06	8.15707e+06	7.33579e+06	7.90493e+06	7.25108e+06	7.05409e+06	7.286e+06	7.50236e+06	7.88126e+06	6.4415e+06	6.15669e+06	6.3993e+06	6.48301e+06	6.15332e+06	6.14384e+06	6.63289e+06	7.67228e+06
Solyc10g038130.1.1	Pectinacetylesterase like protein (Fragment) IPR004963 Pectinacetylesterase	1.18282e+07	1.15104e+07	1.08764e+07	1.11895e+07	1.19296e+07	1.21133e+07	1.55501e+07	1.41034e+07	1.52164e+07	1.14029e+07	1.11279e+07	8.65464e+06	8.75734e+06	8.70179e+06	1.0747e+07	1.07306e+07	1.08982e+07	9.69142e+06	9.993e+06	1.05827e+07	1.12113e+07	1.13195e+07
Solyc07g045240.2.1	RNA-binding protein-like IPR012677 Nucleotide-binding, alpha-beta plait	5.09185e+06	5.02644e+06	5.26746e+06	4.83026e+06	5.17314e+06	5.28836e+06	6.65027e+06	6.38229e+06	6.60155e+06	5.57749e+06	5.71733e+06	4.78052e+06	4.78722e+06	5.13073e+06	5.89754e+06	5.02179e+06	5.36012e+06	5.33457e+06	5.34668e+06	5.20499e+06	5.46219e+06	5.83263e+06
Solyc03g123900.2.1	Mannosyl-oligosaccharide 1 2-alpha-mannosidase IPR001382 Glycoside hydrolase, family 47	7.18213e+06	7.5437e+06	7.41e+06	7.92625e+06	7.93839e+06	7.58712e+06	4.96426e+06	5.39276e+06	5.44593e+06	7.28314e+06	7.20136e+06	9.44526e+06	1.00097e+07	9.12241e+06	7.46097e+06	7.65285e+06	7.3256e+06	6.15639e+06	6.36136e+06	6.65732e+06	7.25075e+06	7.23376e+06
Solyc07g017860.2.1	Acetyl-coenzyme A synthetase IPR011904 Acetate--CoA ligase	4.88855e+06	5.04439e+06	5.34112e+06	5.01249e+06	4.99522e+06	4.85144e+06	2.64694e+06	2.68483e+06	2.73741e+06	4.4243e+06	4.62579e+06	5.98353e+06	5.97919e+06	6.24175e+06	4.60521e+06	4.67461e+06	4.64309e+06	3.51668e+06	3.29165e+06	3.54025e+06	4.48196e+06	4.56813e+06
Solyc11g044910.1.1	Beta-xylosidase 1 IPR001764 Glycoside hydrolase, family 3, N-terminal	5.62735e+06	5.53343e+06	5.82521e+06	1.25283e+07	1.39515e+07	1.39637e+07	2.01818e+07	1.92649e+07	1.83989e+07	1.25564e+07	1.24621e+07	2.86446e+06	2.78757e+06	3.08393e+06	1.64795e+07	1.61468e+07	1.67101e+07	1.73189e+07	1.75071e+07	1.65624e+07	1.22571e+07	1.27614e+07
Solyc05g025740.2.1	SH3 domain-containing protein IPR001452 Src homology-3 domain	3.98306e+06	4.2315e+06	4.3715e+06	4.5905e+06	4.28189e+06	4.05104e+06	2.24615e+06	2.40437e+06	2.34339e+06	3.7709e+06	3.62028e+06	4.33583e+06	4.41839e+06	4.57547e+06	3.91368e+06	4.04914e+06	3.78208e+06	3.23337e+06	3.01433e+06	3.03876e+06	3.67458e+06	3.7166e+06
Solyc06g066000.1.1	ATP synthase subunit b_apos IPR002146 ATPase, F0 complex, subunit B_B, bacterial and chloroplast	1.79986e+07	1.76976e+07	1.66115e+07	1.28886e+07	1.43681e+07	1.56657e+07	1.11335e+07	1.14972e+07	1.20734e+07	1.23745e+07	1.25939e+07	1.40213e+07	1.21644e+07	1.29162e+07	1.19989e+07	1.13321e+07	1.20171e+07	8.61835e+06	9.29894e+06	9.09894e+06	1.21498e+07	1.28187e+07
Solyc10g050890.1.1	Nitrite reductase IPR006067 Nitrite and sulphite reductase 4Fe-4S region	1.07184e+07	1.07803e+07	1.08456e+07	1.21572e+07	1.14958e+07	1.1567e+07	8.19792e+06	8.2088e+06	8.18766e+06	9.67674e+06	9.98263e+06	9.9335e+06	1.02643e+07	1.01202e+07	9.8175e+06	9.8793e+06	9.85205e+06	8.41018e+06	8.11269e+06	8.84649e+06	9.40237e+06	1.0257e+07
Solyc04g079180.2.1	Unknown Protein	1.85667e+07	1.81695e+07	1.782e+07	1.82888e+07	1.78559e+07	1.8389e+07	2.59664e+07	2.47682e+07	2.51048e+07	2.08282e+07	2.03675e+07	1.88734e+07	1.92088e+07	1.92237e+07	1.83969e+07	1.83765e+07	1.81263e+07	2.12907e+07	2.1912e+07	2.07689e+07	1.97961e+07	2.13997e+07
Solyc03g098230.2.1	Pyridoxal phosphate-dependent enzyme D-cysteine desulfhydrase family IPR005966 Pyridoxal phosphate-dependent deaminase	1.36435e+07	1.35474e+07	1.37644e+07	1.54998e+07	1.46577e+07	1.49474e+07	1.96531e+07	1.88398e+07	2.05561e+07	1.50868e+07	1.50286e+07	1.22553e+07	1.2364e+07	1.23418e+07	1.30351e+07	1.31517e+07	1.3524e+07	1.64522e+07	1.54247e+07	1.60701e+07	1.4947e+07	1.51684e+07
Solyc03g058390.1.1	Unknown Protein	2.35038e+06	2.40803e+06	2.41063e+06	2.37527e+06	2.23627e+06	2.23015e+06	1.78622e+06	1.95627e+06	1.83759e+06	2.09383e+06	2.12275e+06	2.3955e+06	2.45629e+06	2.36974e+06	2.13345e+06	2.17461e+06	2.12885e+06	1.81685e+06	2.1406e+06	1.90463e+06	2.10597e+06	2.11061e+06
Solyc02g077240.2.1	Pyruvate decarboxylase IPR012110 Pyruvate decarboxylase_indolepyruvate decarboxylase	8.16407e+06	8.66449e+06	8.87877e+06	8.48059e+06	8.10085e+06	7.81721e+06	7.40137e+06	7.31748e+06	7.70873e+06	8.51432e+06	1.04267e+07	1.09803e+07	1.11526e+07	1.18823e+07	8.71612e+06	8.26621e+06	8.21677e+06	9.88115e+06	8.27968e+06	9.4161e+06	9.12526e+06	9.81573e+06
Solyc04g072030.1.1	Interferon-induced GTP-binding protein Mx (Fragment) IPR015577 Interferon-induced Mx protein	3.81496e+06	3.93938e+06	4.04675e+06	3.54239e+06	3.38304e+06	3.15892e+06	1.50965e+06	1.61435e+06	1.63014e+06	3.45688e+06	3.4103e+06	6.7091e+06	6.1007e+06	6.27831e+06	3.1849e+06	3.11335e+06	2.96635e+06	2.0076e+06	2.0184e+06	2.05776e+06	3.46054e+06	3.40664e+06
Solyc08g081010.2.1	Glutamate-cysteine ligase IPR011556 Glutamate--cysteine ligase, plant	9.70452e+06	9.48498e+06	9.57348e+06	1.22999e+07	1.26194e+07	1.24132e+07	2.97996e+07	2.85047e+07	2.96685e+07	1.80067e+07	1.84163e+07	1.06455e+07	9.63835e+06	1.03831e+07	1.33246e+07	1.35076e+07	1.33554e+07	3.26233e+07	2.96607e+07	3.17785e+07	1.77373e+07	1.86857e+07
Solyc01g111260.2.1	Phosphatidylinositol-specific phospholipase c IPR017946 PLC-like phosphodiesterase, TIM beta_alpha-barrel domain	1.08124e+07	1.06568e+07	1.12906e+07	1.10711e+07	1.10073e+07	1.0605e+07	4.64166e+06	4.69797e+06	4.54585e+06	8.32653e+06	8.84554e+06	7.79482e+06	8.05642e+06	7.92752e+06	9.46277e+06	1.01188e+07	9.44281e+06	5.32086e+06	5.02699e+06	5.23429e+06	8.21489e+06	8.95717e+06
Solyc11g066870.1.1	Genomic DNA chromosome 5 P1 clone MDJ22 IPR003409 MORN motif	3.40087e+06	3.3104e+06	3.39083e+06	3.42332e+06	3.38947e+06	3.33379e+06	3.60516e+06	3.61555e+06	3.76951e+06	3.33207e+06	3.11851e+06	3.59673e+06	3.44942e+06	3.60916e+06	3.15835e+06	3.09205e+06	3.37394e+06	2.6894e+06	2.7195e+06	2.63869e+06	3.33248e+06	3.1181e+06
Solyc03g097700.2.1	O-methyltransferase IPR016461 O-methyltransferase, COMT, eukaryota	5.56268e+06	5.43093e+06	5.36412e+06	1.34436e+07	1.28795e+07	1.33898e+07	2.04886e+07	2.04141e+07	2.10738e+07	1.24221e+07	1.19994e+07	3.81547e+06	3.89449e+06	3.95335e+06	1.22241e+07	1.22481e+07	1.27594e+07	2.05078e+07	1.92864e+07	1.93862e+07	1.24426e+07	1.19789e+07
Solyc08g079070.2.1	Transaldolase IPR001585 Transaldolase	1.26872e+07	1.24311e+07	1.25751e+07	1.27463e+07	1.33066e+07	1.2865e+07	1.5166e+07	1.44075e+07	1.53371e+07	1.29778e+07	1.29725e+07	1.53389e+07	1.55579e+07	1.54906e+07	1.17881e+07	1.16325e+07	1.18638e+07	1.01235e+07	1.0439e+07	1.07241e+07	1.303e+07	1.29203e+07
Solyc01g079610.2.1	DNAJ chaperone IPR003095 Heat shock protein DnaJ	7.49918e+06	8.43845e+06	7.25278e+06	8.15964e+06	8.71555e+06	8.53006e+06	1.20367e+07	1.16325e+07	1.23766e+07	9.70841e+06	9.42978e+06	8.21434e+06	8.65666e+06	8.42526e+06	9.01144e+06	9.40097e+06	9.66687e+06	1.06345e+07	1.11531e+07	1.16678e+07	9.81764e+06	9.32055e+06
Solyc01g095150.2.1	Late embryogenesis abundant protein (Fragment) IPR013990 Water Stress and Hypersensitive response	2.20973e+07	2.21339e+07	2.15416e+07	2.22482e+07	2.10683e+07	2.30361e+07	3.75779e+07	3.7022e+07	3.69162e+07	2.79716e+07	2.65675e+07	2.85208e+07	2.79473e+07	3.11761e+07	22630552	2.28933e+07	2.37243e+07	3.51457e+07	3.37264e+07	3.48742e+07	2.74383e+07	2.71008e+07
Solyc10g006400.2.1	Tryptophan synthase beta chain 1 IPR006654 Tryptophan synthase, beta chain	8.63444e+06	8.50944e+06	8.55416e+06	8.46969e+06	8.96409e+06	8.73492e+06	1.0796e+07	1.06792e+07	1.07896e+07	9.93812e+06	9.54473e+06	1.07402e+07	1.06493e+07	1.14202e+07	8.22581e+06	9.15966e+06	8.77274e+06	1.03691e+07	1.01582e+07	1.01856e+07	9.73497e+06	9.74788e+06
Solyc12g098150.1.1	Voltage-gated potassium channel beta subunit IPR005399 Potassium channel, voltage-dependent, beta subunit, KCNAB-related	1.40433e+07	1.41435e+07	1.37831e+07	1.36667e+07	1.39755e+07	1.4109e+07	1.08879e+07	1.14142e+07	1.03379e+07	1.27482e+07	1.28719e+07	1.49462e+07	1.54463e+07	1.41175e+07	1.37173e+07	1.33607e+07	1.36205e+07	1.11898e+07	1.06906e+07	1.08921e+07	1.27529e+07	1.28671e+07
Solyc07g047860.2.1	Nup133 nucleoporin family protein expressed IPR014908 Nup133, N-terminal	2.17494e+06	2.30402e+06	2.47466e+06	2.60885e+06	2.55768e+06	2.26946e+06	1.35078e+06	1.42054e+06	1.42203e+06	2.2124e+06	2.15054e+06	2.35378e+06	2.48146e+06	2.39061e+06	2.31072e+06	2.46074e+06	2.29801e+06	1.93911e+06	1.77804e+06	1.93338e+06	2.19458e+06	2.16836e+06
Solyc07g022910.2.1	Myosin heavy chain-like IPR008545 Protein of unknown function DUF827, plant	2.62225e+06	2.71838e+06	2.67282e+06	3.01887e+06	3.077e+06	2.94643e+06	2.18716e+06	2.14357e+06	2.19148e+06	2.50429e+06	2.38393e+06	2.00401e+06	2.23066e+06	2.12715e+06	2.4806e+06	2.58009e+06	2.52444e+06	2.13164e+06	2.10868e+06	1.96545e+06	2.59325e+06	2.29498e+06
Solyc02g083810.2.1	Ferredoxin--NADP reductase IPR012146 Ferredoxin--NADP reductase	2.42903e+07	2.35132e+07	2.38125e+07	2.09304e+07	1.95212e+07	1.98251e+07	1.11465e+07	1.15505e+07	1.02943e+07	1.55437e+07	1.60958e+07	1.97959e+07	2.00498e+07	1.9537e+07	1.57934e+07	1.50747e+07	1.55066e+07	1.03901e+07	10409468	9.58148e+06	1.58085e+07	1.5831e+07
Solyc04g082160.2.1	HLA-B associated transcript 3 (Fragment) IPR019956 Ubiquitin subgroup	6.82699e+06	6.71824e+06	6.0127e+06	6.65248e+06	6.63434e+06	6.97356e+06	8.37302e+06	7.83944e+06	8.45777e+06	7.00544e+06	6.49381e+06	6.00504e+06	6.45037e+06	5.9265e+06	6.79694e+06	6.41326e+06	7.17508e+06	7.19871e+06	7.34876e+06	7.44646e+06	6.86877e+06	6.63048e+06
Solyc02g065660.2.1	WPP domain-interacting tail-anchored protein 1	4.49012e+06	4.89042e+06	4.92642e+06	5.2391e+06	5.23939e+06	4.82699e+06	2.77471e+06	2.86628e+06	2.86033e+06	4.53117e+06	4.44945e+06	4.58478e+06	4.93023e+06	4.55603e+06	5.44184e+06	1.00963e+07	5.31995e+06	4.34099e+06	4.11256e+06	4.4026e+06	4.68379e+06	4.29683e+06
Solyc01g008950.2.1	Calmodulin 5_6_7_8-like protein IPR011992 EF-Hand type	3.31386e+07	2.56138e+07	2.80871e+07	1.84605e+07	2.147e+07	2.93653e+07	5.37411e+07	5.60853e+07	4.61579e+07	4.22103e+07	4.28604e+07	4.30255e+07	2.27442e+07	3.142e+07	4.92718e+07	4.43594e+07	5.11602e+07	6.78227e+07	7.74861e+07	6.87144e+07	4.37295e+07	4.13412e+07
Solyc01g101040.2.1	ATP-citrate lyase A-3 IPR016102 Succinyl-CoA synthetase-like	1.51276e+07	1.48204e+07	1.50942e+07	1.50661e+07	1.37857e+07	1.3858e+07	7.84042e+06	7.7956e+06	7.8227e+06	1.19892e+07	1.27729e+07	1.51732e+07	1.57691e+07	1.59254e+07	1.39224e+07	1.35328e+07	1.32116e+07	9.44934e+06	9.12128e+06	9.17013e+06	1.24935e+07	1.22686e+07
Solyc01g096490.2.1	Kinase family protein IPR002110 Ankyrin	3.48748e+06	3.79432e+06	3.89622e+06	4.16165e+06	4.11578e+06	3.76109e+06	2.48981e+06	2.68704e+06	2.68228e+06	3.69773e+06	3.59791e+06	3.58609e+06	3.74487e+06	3.81481e+06	3.69777e+06	4.00315e+06	3.73521e+06	3.44699e+06	3.23059e+06	3.58458e+06	3.63946e+06	3.65617e+06
Solyc01g101020.2.1	FACT complex subunit SPT16 IPR013953 FACT complex subunit Spt16p_Cdc68p	4.47093e+06	4.62495e+06	4.9083e+06	5.08305e+06	4.99567e+06	4.88543e+06	3.97821e+06	3.81869e+06	3.79764e+06	4.65291e+06	4.4965e+06	4.88324e+06	4.90577e+06	4.78435e+06	4.71277e+06	4.92177e+06	4.71231e+06	4.16971e+06	4.03337e+06	4.3656e+06	4.55511e+06	4.59429e+06
Solyc04g082670.2.1	Dolichyl-diphosphooligosaccharide--protein glycosyltransferase subunit 1 IPR007676 Ribophorin I	2.01309e+07	2.08592e+07	2.09255e+07	1.98972e+07	1.96279e+07	1.81766e+07	1.00178e+07	1.02846e+07	1.00266e+07	1.66057e+07	1.60464e+07	2.15941e+07	2.2514e+07	2.12197e+07	1.82351e+07	1.90178e+07	1.71122e+07	1.38748e+07	1.26438e+07	1.34155e+07	1.65027e+07	1.61494e+07
Solyc04g082400.2.1	1 4-alpha-glucan branching enzyme IPR006589 Glycosyl hydrolase, family 13, subfamily, catalytic region	5.78119e+06	5.57404e+06	5.55234e+06	5.50492e+06	5.53491e+06	5.46141e+06	5.27553e+06	5.38046e+06	5.23732e+06	5.49189e+06	5.25735e+06	6.599e+06	6.65505e+06	6.33355e+06	5.40876e+06	5.54728e+06	5.19188e+06	4.47617e+06	4.03699e+06	4.54668e+06	5.56795e+06	5.18129e+06
Solyc02g078950.2.1	Beta-galactosidase IPR001944 Glycoside hydrolase, family 35	1.56812e+07	1.60667e+07	1.27184e+07	1.32976e+07	1.33128e+07	1.26869e+07	1.05099e+07	1.02527e+07	1.02387e+07	1.41184e+07	1.31355e+07	1.53016e+07	1.55314e+07	1.51244e+07	1.43276e+07	1.42806e+07	1.39818e+07	1.254e+07	1.18389e+07	1.39537e+07	1.3933e+07	1.33209e+07
Solyc08g080570.2.1	UDP-glucose 4-epimerase IPR005886 UDP-glucose 4-epimerase	6.65905e+06	6.53384e+06	6.58924e+06	7.42022e+06	7.23012e+06	7.34573e+06	5.24922e+06	5.35531e+06	5.29967e+06	6.48965e+06	6.48309e+06	4.90005e+06	5.15113e+06	5.26708e+06	7.65411e+06	7.69161e+06	7.65617e+06	6.19894e+06	5.85318e+06	5.97354e+06	6.35628e+06	6.61646e+06
Solyc02g031950.2.1	Pathogenesis-related protein-like protein	1.59831e+07	1.43024e+07	1.44287e+07	1.71163e+07	1.82376e+07	1.75256e+07	4.16119e+07	3.80189e+07	4.25278e+07	2.82847e+07	2.86521e+07	14045243	1.46572e+07	1.56539e+07	2.0354e+07	2.13744e+07	2.11147e+07	5.93664e+07	5.9652e+07	6.11912e+07	2.86714e+07	2.82654e+07
Solyc11g012110.1.1	60S ribosomal protein L6 IPR000915 Ribosomal protein L6E	2.62104e+07	2.57884e+07	2.77306e+07	2.57066e+07	2.50162e+07	2.48868e+07	2.37537e+07	2.26643e+07	2.28048e+07	2.32891e+07	2.31816e+07	2.67467e+07	2.61699e+07	2.77422e+07	2.35584e+07	2.3704e+07	2.36243e+07	2.03769e+07	2.06054e+07	2.11467e+07	2.34773e+07	2.29933e+07
Solyc02g092440.2.1	Mitochondrial porin (Voltage-dependent anion channel) outer membrane protein IPR001925 Porin, eukaryotic type	1.33257e+07	1.45439e+07	1.31335e+07	1.25027e+07	1.33669e+07	1.28387e+07	2.00231e+07	1.82964e+07	1.98836e+07	1.47661e+07	1.48227e+07	1.47489e+07	1.54018e+07	1.42997e+07	1.48146e+07	1.44967e+07	1.50022e+07	1.72541e+07	1.76801e+07	1.81117e+07	1.47874e+07	1.48014e+07
Solyc10g081070.1.1	Splicing factor 3B subunit 1 IPR015016 Splicing factor 3B subunit 1	4.74981e+06	5.09925e+06	5.37292e+06	5.55954e+06	5.41625e+06	5.18066e+06	2.87842e+06	3.07079e+06	2.87295e+06	4.77081e+06	4.62764e+06	5.01983e+06	5.296e+06	5.22713e+06	5.16876e+06	5.14881e+06	4.91028e+06	4.6874e+06	4.49566e+06	4.67349e+06	4.7767e+06	4.62174e+06
Solyc01g110480.2.1	BZIP transcription factor family protein expressed IPR011616 bZIP transcription factor, bZIP-1	2.67216e+06	2.80859e+06	2.86832e+06	2.99124e+06	3.04784e+06	3.17971e+06	4.59595e+06	4.42183e+06	4.40759e+06	3.30118e+06	3.177e+06	2.5145e+06	2.71473e+06	2.90866e+06	2.9788e+06	3.18624e+06	3.31282e+06	3.65972e+06	3.86693e+06	3.98411e+06	3.37948e+06	3.0987e+06
Solyc01g099100.2.1	Long-chain-fatty-acid coa ligase IPR000873 AMP-dependent synthetase and ligase	5.87379e+06	6.12788e+06	6.54692e+06	9.60012e+06	9.24139e+06	9.14239e+06	7.88229e+06	8.55526e+06	8.34044e+06	8.21901e+06	8.28435e+06	4.81743e+06	4.92367e+06	5.35878e+06	8.79354e+06	9.26241e+06	9.49621e+06	1.062e+07	9.2344e+06	1.00708e+07	8.15688e+06	8.34649e+06
Solyc07g019440.2.1	Glucose-1-phosphate adenylyltransferase IPR011831 Glucose-1-phosphate adenylyltransferase	6.24021e+06	6.38392e+06	5.95306e+06	6.27703e+06	6.4038e+06	5.82777e+06	4.23175e+06	4.44699e+06	4.09574e+06	5.7474e+06	5.23586e+06	6.94081e+06	7.13922e+06	6.77164e+06	5.98305e+06	5.7502e+06	5.89002e+06	4.72534e+06	4.42301e+06	4.66451e+06	5.58656e+06	5.39669e+06
Solyc04g025300.2.1	Protein SUPPRESSOR OF GENE SILENCING 3	4.59182e+06	4.72793e+06	4.66883e+06	5.79277e+06	5.76454e+06	5.49981e+06	6.24175e+06	5.74977e+06	6.01116e+06	5.52986e+06	5.23079e+06	4.78454e+06	5.02507e+06	4.91894e+06	5.80187e+06	5.59536e+06	5.75869e+06	5.65782e+06	5.59602e+06	5.66203e+06	5.46568e+06	5.29496e+06
Solyc01g097440.2.1	Peptide-N(4)-(N-acetyl-beta-glucosaminyl)asparagine amidase IPR002931 Transglutaminase-like	5.64713e+06	6.07906e+06	6.11291e+06	6.66475e+06	6.21122e+06	5.91896e+06	3.71211e+06	3.67785e+06	3.78841e+06	5.38408e+06	5.20749e+06	6.34832e+06	6.42815e+06	6.49334e+06	5.77204e+06	6.07091e+06	5.72979e+06	4.65466e+06	4.26423e+06	4.44911e+06	5.34475e+06	5.24682e+06
Solyc12g010860.1.1	14-3-3 protein beta_alpha IPR000308 14-3-3 protein	1.83486e+07	1.82305e+07	2.14497e+07	2.10846e+07	1.8827e+07	1.95511e+07	1.73697e+07	1.74588e+07	1.73714e+07	1.75443e+07	1.7626e+07	1.69555e+07	1.78307e+07	1.80766e+07	1.72538e+07	1.71705e+07	1.71861e+07	1.7333e+07	1.68707e+07	1.70484e+07	1.73698e+07	1.78006e+07
Solyc12g095960.1.1	Insulin-like growth factor 2 mRNA-binding protein 2 IPR018111 K Homology, type 1, subgroup	7.95109e+06	8.0034e+06	7.43615e+06	7.56064e+06	6.84597e+06	7.49508e+06	1.04401e+07	1.08582e+07	9.40064e+06	8.28091e+06	7.85545e+06	7.73369e+06	7.77192e+06	7.80112e+06	8.13508e+06	8.03563e+06	8.419e+06	8.50582e+06	1.00029e+07	8.49128e+06	8.19002e+06	7.94634e+06
Solyc05g052470.2.1	Ferritin IPR001519 Ferritin, N-terminal	7.56555e+06	7.73331e+06	7.60371e+06	8.13304e+06	8.26047e+06	8.53531e+06	1.24435e+07	1.09061e+07	1.26037e+07	1.07404e+07	1.09737e+07	1.14606e+07	1.15347e+07	1.15882e+07	1.14706e+07	1.13105e+07	1.19146e+07	1.14812e+07	1.1391e+07	1.16276e+07	1.0515e+07	1.11991e+07
Solyc01g009090.2.1	Serrate RNA effector molecule homolog	2.83618e+06	2.98462e+06	2.78141e+06	3.04033e+06	3.04084e+06	3.12481e+06	3.52923e+06	3.34907e+06	3.41571e+06	2.99916e+06	2.89855e+06	2.65668e+06	2.64137e+06	2.66094e+06	2.97686e+06	2.92625e+06	3.04503e+06	2.75788e+06	2.77861e+06	2.78098e+06	2.93594e+06	2.96177e+06
Solyc04g054710.2.1	Aspartate aminotransferase IPR004839 Aminotransferase, class I and II	3.80534e+06	4.08963e+06	3.97069e+06	4.32061e+06	4.13974e+06	4.2334e+06	3.46884e+06	3.50079e+06	3.46001e+06	4.11597e+06	3.75271e+06	4.15048e+06	4.48579e+06	4.1151e+06	4.27282e+06	4.25217e+06	4.04895e+06	3.83571e+06	3.70421e+06	3.75651e+06	3.99448e+06	3.8742e+06
Solyc01g087120.2.1	F1-ATP synthase delta subunit IPR000711 ATPase, F1 complex, OSCP_delta subunit	3.47818e+07	3.34696e+07	3.34493e+07	2.87462e+07	3.10118e+07	3.15417e+07	4.01876e+07	3.61251e+07	3.49813e+07	3.47562e+07	3.24393e+07	3.65697e+07	3.84314e+07	3.70635e+07	3.41815e+07	3.27313e+07	3.46783e+07	3.45649e+07	3.45387e+07	3.4447e+07	3.52994e+07	3.18961e+07
Solyc02g087710.2.1	FACT complex subunit SSRP1 IPR000969 Structure-specific recognition protein	7.29277e+06	7.61752e+06	7.52377e+06	8.25415e+06	8.24536e+06	7.90655e+06	7.79745e+06	7.31184e+06	7.70386e+06	7.67008e+06	7.42436e+06	7.03951e+06	7.67684e+06	7.29802e+06	7.76213e+06	8.00678e+06	7.8127e+06	6.90682e+06	6.82134e+06	7.20693e+06	7.71439e+06	7.38005e+06
Solyc11g007020.1.1	Diphosphomevalonate decarboxylase-like protein IPR005935 Diphosphomevalonate decarboxylase	9.29618e+06	8.92834e+06	9.77505e+06	1.0553e+07	1.01721e+07	9.76202e+06	6.67371e+06	6.99729e+06	6.94091e+06	9.05916e+06	9.20642e+06	1.14353e+07	1.12585e+07	1.16868e+07	9.52129e+06	9.49524e+06	9.07091e+06	8.49352e+06	8.0074e+06	8.18984e+06	9.25764e+06	9.00794e+06
Solyc06g054490.2.1	Prolyl 4-hydroxylase alpha subunit-like protein IPR006620 Prolyl 4-hydroxylase, alpha subunit	9.06905e+06	9.08885e+06	8.79986e+06	8.18569e+06	8.16319e+06	8.19993e+06	1.21921e+07	1.21649e+07	1.17842e+07	9.26622e+06	9.10521e+06	9.87424e+06	9.40734e+06	9.78871e+06	7.85123e+06	7.47242e+06	8.1703e+06	8.95634e+06	9.73031e+06	9.6019e+06	9.28262e+06	9.08881e+06
Solyc09g007940.2.1	Adenosine kinase IPR001805 Adenosine kinase	2.49246e+06	2.45302e+06	2.46654e+06	2.1034e+06	1.92712e+06	2.15382e+06	1.47624e+06	1.53855e+06	1.46381e+06	2.02654e+06	2.20301e+06	3.04413e+06	2.89305e+06	3.17161e+06	2.23115e+06	2.13876e+06	2.27329e+06	1.46845e+06	1.50916e+06	1.37439e+06	2.11382e+06	2.11572e+06
Solyc04g071320.2.1	Protein FAM188A IPR003903 Ubiquitin interacting motif	5.11294e+06	5.37822e+06	5.79356e+06	5.74309e+06	5.55105e+06	5.40094e+06	3.14668e+06	3.51946e+06	3.22405e+06	4.60982e+06	4.46957e+06	4.34571e+06	4.71295e+06	4.80454e+06	4.75658e+06	4.72682e+06	4.48058e+06	3.93161e+06	3.86952e+06	4.21415e+06	4.50982e+06	4.56957e+06
Solyc09g065190.1.1	Ran GTPase-activating protein 1 IPR003590 Leucine-rich repeat, ribonuclease inhibitor subtype	6.35919e+06	6.40324e+06	6.47283e+06	6.8438e+06	6.33889e+06	6.48076e+06	5.61542e+06	5.27616e+06	5.46543e+06	5.86238e+06	5.62043e+06	5.68813e+06	5.95588e+06	5.89332e+06	6.40789e+06	6.5392e+06	6.7197e+06	5.59836e+06	5.25457e+06	5.63432e+06	5.85076e+06	5.63205e+06
Solyc11g072710.1.1	Protein kinase IPR002290 Serine_threonine protein kinase	8.09104e+06	8.7059e+06	8.58808e+06	6.52002e+06	6.53058e+06	6.1938e+06	3.20506e+06	3.36453e+06	3.29356e+06	5.32166e+06	5.1708e+06	6.10591e+06	6.5082e+06	6.27782e+06	4.834e+06	4.95832e+06	4.79213e+06	2.54904e+06	2.64351e+06	2.60579e+06	5.14954e+06	5.34292e+06
Solyc04g071340.2.1	Fructose-1 6-bisphosphatase class 1 IPR000146 Fructose-1,6-bisphosphatase	9.58517e+06	9.25826e+06	9.35768e+06	8.08271e+06	7.60533e+06	7.88442e+06	4.69849e+06	4.58205e+06	4.53228e+06	6.07147e+06	5.82633e+06	5.12073e+06	5.3372e+06	5.3875e+06	6.73288e+06	6.47338e+06	6.78819e+06	3.74956e+06	3.70974e+06	3.66665e+06	6.29085e+06	5.60695e+06
Solyc07g041900.2.1	Cathepsin L-like cysteine proteinase IPR013128 Peptidase C1A, papain IPR000169 Peptidase, cysteine peptidase active site	2.55441e+07	2.46129e+07	2.26457e+07	2.9442e+07	3.13296e+07	3.1152e+07	5.52175e+07	4.91754e+07	5.48035e+07	3.65058e+07	3.3902e+07	2.14439e+07	2.24265e+07	2.14901e+07	3.66885e+07	3.65476e+07	3.59475e+07	4.26713e+07	4.48098e+07	4.41844e+07	3.56002e+07	3.48076e+07
Solyc06g076520.1.1	class I heat shock protein IPR002068 Heat shock protein Hsp20	2.7186e+07	2.55062e+07	2.94165e+07	5.83686e+07	6.16731e+07	7.04365e+07	1.40707e+08	1.26538e+08	1.38063e+08	7.67531e+07	7.58009e+07	2.30764e+07	2.13513e+07	2.37182e+07	7.13215e+07	7.0191e+07	8.00326e+07	1.18468e+08	1.20029e+08	1.19523e+08	7.59773e+07	7.65767e+07
Solyc02g078640.2.1	Microtubule associated protein IPR011989 Armadillo-like helical	3.37386e+06	3.69114e+06	3.86448e+06	3.58026e+06	3.769e+06	3.35751e+06	1.78816e+06	1.88885e+06	1.8835e+06	3.28207e+06	3.237e+06	4.64106e+06	4.6442e+06	4.68365e+06	3.27613e+06	3.57724e+06	3.31237e+06	2.4863e+06	2.36934e+06	2.5762e+06	3.34933e+06	3.16974e+06
Solyc02g020940.2.1	Glyceraldehyde-3-phosphate dehydrogenase IPR000173 Glyceraldehyde 3-phosphate dehydrogenase	980603	1.05751e+06	912549	683083	684591	712498	452270	420586	466175	668351	597256	837016	736738	812053	491380	494867	486256	343896	324270	333646	671769	593837
Solyc12g019860.1.1	CCR4-NOT transcription complex subunit 3 IPR012270 CCR4-NOT complex, subunit 3_ 5	3.90302e+06	4.11686e+06	4.01149e+06	4.53951e+06	4.42637e+06	4.47187e+06	4.76105e+06	4.77767e+06	4.90285e+06	4.42138e+06	4.22619e+06	3.9859e+06	4.16739e+06	4.14141e+06	4.20062e+06	4.29105e+06	4.04332e+06	4.43961e+06	4.18056e+06	4.25425e+06	4.33462e+06	4.31295e+06
Solyc12g040510.1.1	Guanine nucleotide-binding protein beta subunit-like protein IPR020472 G-protein beta WD-40 repeat, region	1.61287e+06	1.60478e+06	1.4839e+06	1.64544e+06	1.50831e+06	1.57076e+06	1.15902e+06	1.14711e+06	1.26461e+06	1.38711e+06	1.36409e+06	1.47181e+06	1.43359e+06	1.39211e+06	1.46254e+06	1.34776e+06	1.28947e+06	1.13025e+06	1.00951e+06	1.12421e+06	1.39618e+06	1.35502e+06
Solyc11g068670.1.1	Nicalin IPR008710 Nicastrin	9.31562e+06	9.69615e+06	9.71333e+06	1.01382e+07	1.02481e+07	9.72554e+06	6.21911e+06	6.48029e+06	6.32473e+06	9.07019e+06	8.88024e+06	1.04912e+07	1.02963e+07	1.01787e+07	9.37268e+06	9.65915e+06	8.93346e+06	7.72516e+06	7.01063e+06	8.03517e+06	9.08393e+06	8.8665e+06
Solyc02g021470.2.1	Cullin 4 IPR001373 Cullin, N-terminal	5.85091e+06	6.43883e+06	6.47734e+06	6.80868e+06	6.54117e+06	6.14484e+06	2.88949e+06	3.16155e+06	2.99419e+06	5.44246e+06	5.29198e+06	6.77741e+06	7.06512e+06	7.17716e+06	6.16716e+06	6.40714e+06	6.07743e+06	3.98873e+06	3.64839e+06	4.09763e+06	5.61927e+06	5.11517e+06
Solyc01g097760.2.1	Ribosomal protein L7a IPR001921 Ribosomal protein L7A	8.41749e+06	8.33895e+06	8.72499e+06	8.24913e+06	7.90085e+06	8.23425e+06	6.2059e+06	5.8633e+06	5.86622e+06	7.35373e+06	7.09685e+06	8.99685e+06	9.42637e+06	8.98609e+06	8.30368e+06	7.84717e+06	7.46209e+06	6.30093e+06	5.97126e+06	6.13493e+06	7.11119e+06	7.33939e+06
Solyc01g067390.2.1	Chromodomain-helicase-DNA-binding protein 2 IPR000330 SNF2-related	2.71902e+06	2.85682e+06	2.84995e+06	3.22126e+06	3.22377e+06	3.13225e+06	2.88771e+06	2.81794e+06	3.06287e+06	3.18749e+06	2.91211e+06	2.85836e+06	2.99155e+06	2.92522e+06	3.12868e+06	3.24879e+06	3.03127e+06	2.97308e+06	2.88755e+06	3.24381e+06	3.07415e+06	3.02545e+06
Solyc04g040180.2.1	S-adenosylmethionine-dependent methyltransferase (Fragment) IPR013217 Methyltransferase type 12	1.16591e+07	1.11908e+07	1.17522e+07	1.59591e+07	1.7164e+07	1.69639e+07	4.02968e+07	3.8907e+07	3.9025e+07	2.21671e+07	2.16544e+07	8.00575e+06	8.40708e+06	8.35611e+06	1.58603e+07	1.56917e+07	1.70905e+07	4.22452e+07	3.85646e+07	3.99458e+07	2.16483e+07	2.21732e+07
Solyc01g081430.2.1	Expressed protein (Fragment)	4.5806e+06	4.85424e+06	4.95889e+06	5.21494e+06	5.12358e+06	4.7775e+06	2.95525e+06	3.15532e+06	3.21398e+06	4.66068e+06	4.48937e+06	4.85773e+06	5.03776e+06	5.10217e+06	4.96481e+06	5.20514e+06	4.87495e+06	4.21271e+06	3.74525e+06	4.18845e+06	4.58638e+06	4.56367e+06
Solyc01g096450.2.1	Aspartic proteinase nepenthesin-1 IPR001461 Peptidase A1	5.0415e+07	4.04267e+07	4.41423e+07	3.98666e+07	4.79523e+07	4.87514e+07	8.23171e+07	7.07575e+07	7.42247e+07	5.80935e+07	5.22501e+07	5.05506e+07	5.3516e+07	4.74949e+07	6.88794e+07	5.58951e+07	5.59947e+07	6.4093e+07	6.64719e+07	6.55967e+07	5.85157e+07	5.18278e+07
Solyc04g014600.2.1	Universal stress protein family protein IPR006016 UspA	1.94259e+07	1.9204e+07	1.81852e+07	2.72454e+07	2.42601e+07	2.55392e+07	2.64637e+07	2.53792e+07	2.57916e+07	2.39048e+07	2.40606e+07	1.48299e+07	1.35451e+07	1.55362e+07	3.18526e+07	3.02247e+07	3.05173e+07	2.93367e+07	2.68991e+07	2.92049e+07	2.31178e+07	2.48477e+07
Solyc04g081440.2.1	Neutral invertase like protein IPR006937 Plant neutral invertase	8.36077e+06	8.56133e+06	8.63944e+06	7.87465e+06	7.65082e+06	7.05232e+06	3.70134e+06	3.85386e+06	3.78937e+06	6.62313e+06	6.67522e+06	8.79583e+06	9.17152e+06	9.14481e+06	6.49866e+06	6.59482e+06	6.17783e+06	4.93122e+06	4.526e+06	4.78435e+06	6.78907e+06	6.50927e+06
Solyc01g094270.2.1	Carbonyl reductase 1 IPR002347 Glucose_ribitol dehydrogenase	1.71387e+07	1.55463e+07	1.50633e+07	1.54136e+07	1.55482e+07	1.47828e+07	5.38624e+06	5.4967e+06	5.58837e+06	1.18053e+07	1.20205e+07	1.87091e+07	1.90911e+07	2.01094e+07	1.48525e+07	1.40337e+07	1.38265e+07	6.08095e+06	5.51928e+06	5.7626e+06	1.17929e+07	1.20329e+07
Solyc03g097110.2.1	RNA recognition motif-containing protein IPR001395 Aldo_keto reductase	8.86783e+06	8.57343e+06	8.17087e+06	8.43093e+06	8.8223e+06	8.86713e+06	1.20567e+07	1.0433e+07	1.19522e+07	9492026	9.46607e+06	8.66121e+06	8.91863e+06	9.10198e+06	8.99375e+06	8.90681e+06	9.34693e+06	8.92515e+06	9.63374e+06	9.4361e+06	9.43977e+06	9.51833e+06
Solyc08g016510.2.1	Proteasome subunit alpha type IPR001353 Proteasome, subunit alpha_beta	3.15997e+06	3.3124e+06	3.35001e+06	3.37677e+06	4.06032e+06	3.73657e+06	4.11817e+06	4.54066e+06	4.17519e+06	3.3953e+06	4.61343e+06	3.69383e+06	2.88394e+06	3.94897e+06	3.22029e+06	3.94368e+06	3.62254e+06	3.69346e+06	3.9223e+06	3.73525e+06	3.47593e+06	4.5328e+06
Solyc04g055200.2.1	Asparagine synthase (Glutamine-hydrolyzing) IPR001962 Asparagine synthase	7.49158e+06	8.11246e+06	7.91593e+06	7.84306e+06	7.54078e+06	7.50632e+06	5.40094e+06	5.82959e+06	5.69895e+06	7.31435e+06	7.28911e+06	7.54517e+06	7.35145e+06	7.80209e+06	7.37114e+06	7.54197e+06	7.08558e+06	6.51942e+06	6.21981e+06	6.67127e+06	6.94104e+06	7.66241e+06
Solyc08g080140.2.1	dTDP-4-dehydrorhamnose reductase-binding domain	1.395e+07	1.42626e+07	1.35038e+07	1.11617e+07	1.14507e+07	1.08484e+07	6.05573e+06	5.97384e+06	6.39244e+06	1.08272e+07	1.06516e+07	1.81548e+07	1.77212e+07	1.77353e+07	1.08174e+07	1.01588e+07	9.88388e+06	5.75379e+06	5.81889e+06	6.07339e+06	1.08188e+07	1.066e+07
Solyc04g008680.2.1	Cell division cycle and apoptosis regulator protein 1 IPR011992 EF-Hand type	2.38511e+06	2.4306e+06	2.45728e+06	2.49389e+06	2.58865e+06	2.49097e+06	2.18196e+06	2.20444e+06	2.23273e+06	2.39744e+06	2.25428e+06	2.48972e+06	2.5759e+06	2.50526e+06	2.38194e+06	2.47356e+06	2.39089e+06	2.25313e+06	2.12476e+06	2.21158e+06	2.38333e+06	2.26838e+06
Solyc07g005820.2.1	heat shock protein IPR013126 Heat shock protein 70	85981	91382.3	92827.7	108581	120334	110081	161639	159369	167954	137101	130518	106392	117547	127552	141880	168714	156039	138657	168091	148908	126479	141139
Solyc05g008450.2.1	Oxidoreductase FAD_NAD(P)-binding domain protein-binding	6.99175e+06	6.5281e+06	6.10805e+06	6.53846e+06	6.83143e+06	6.98057e+06	1.70618e+07	1.57725e+07	1.7668e+07	8.41441e+06	8.14573e+06	6.03503e+06	6.05541e+06	5.94683e+06	5.38115e+06	5.49337e+06	5.77994e+06	6.13208e+06	6.61985e+06	6.43586e+06	8.16355e+06	8.39658e+06
Solyc10g047320.1.1	Cc-nbs-lrr, resistance protein	7.0627e+06	7.9546e+06	8.11598e+06	7.30632e+06	7.10867e+06	6.65238e+06	2.65869e+06	2.88489e+06	2.85098e+06	5.22573e+06	5.46519e+06	6.14645e+06	6.29778e+06	6.57557e+06	5.69256e+06	5.74675e+06	5.30295e+06	3.38732e+06	3.03964e+06	3.29089e+06	5.27055e+06	5.42037e+06
Solyc12g011000.1.1	Citrate synthase IPR010953 Citrate synthase, type II	4.50417e+06	4.31066e+06	4.69113e+06	5.49258e+06	6.0717e+06	5.82096e+06	4.12118e+06	4.18304e+06	4.14451e+06	4.95336e+06	5.4868e+06	4.50269e+06	4.30337e+06	4.36705e+06	5.75886e+06	5.96476e+06	5.78183e+06	5.69269e+06	5.38759e+06	5.63667e+06	5.3594e+06	5.08076e+06
Solyc03g117480.2.1	Pyrophosphate-energized proton pump (Pyrophosphate-energized inorganic pyrophosphatase) (H(+)-PPase) IPR004131 Inorganic H+ pyrophosphatase	1.69402e+06	1.69765e+06	1.78664e+06	2.16497e+06	1.94998e+06	1.89741e+06	1.3383e+06	1.45291e+06	1.37127e+06	1.90266e+06	1.76787e+06	1.72948e+06	1.57286e+06	1.71295e+06	2.24798e+06	2.1547e+06	2.04697e+06	2.26697e+06	1.98764e+06	2.32799e+06	1.80117e+06	1.86935e+06
Solyc09g008200.2.1	Heavy metal-associated domain containing protein expressed IPR006121 Heavy metal transport_detoxification protein	6.7116e+06	6.61952e+06	6.42587e+06	8.07974e+06	8.28676e+06	9.06869e+06	8.0667e+06	8.05009e+06	7.3643e+06	6.88845e+06	6.45604e+06	4.03306e+06	4.0033e+06	4.45663e+06	8.33905e+06	7.98306e+06	8.66712e+06	6.31128e+06	7.20208e+06	6.20128e+06	6.84362e+06	6.50087e+06
Solyc05g012270.2.1	Argininosuccinate synthase IPR001518 Argininosuccinate synthase	8.45873e+06	8.40411e+06	8.36756e+06	9.0182e+06	8.9e+06	8.91501e+06	1.48869e+07	1.41012e+07	1.41367e+07	1.04425e+07	1.03384e+07	9.40979e+06	9.59114e+06	9.39959e+06	9.38278e+06	9.16502e+06	9.14554e+06	1.21107e+07	1.14342e+07	1.14791e+07	1.03337e+07	1.04472e+07
Solyc01g091160.2.1	Agmatinase IPR006035 Ureohydrolase	3.6877e+06	3.56486e+06	3.87183e+06	4.03298e+06	4.00828e+06	3.91524e+06	4.29444e+06	4.13558e+06	4.36502e+06	3.79776e+06	4.01285e+06	2.67148e+06	2.85531e+06	2.89994e+06	4.23969e+06	4.17354e+06	4.45819e+06	3.70603e+06	3.51518e+06	3.52567e+06	3.83076e+06	3.97985e+06
Solyc06g073740.2.1	Beta-D-glucosidase IPR001764 Glycoside hydrolase, family 3, N-terminal	1.04607e+07	1.07154e+07	1.09667e+07	1.02234e+07	1.06166e+07	1.02236e+07	6.05487e+06	6.22362e+06	5.87726e+06	9.73838e+06	9.61234e+06	1.53775e+07	1.51404e+07	1.48479e+07	9.34998e+06	9.55861e+06	9.32905e+06	7.22655e+06	6.97753e+06	7.37417e+06	9.69879e+06	9.65193e+06
Solyc07g066470.2.1	Porphobilinogen deaminase IPR000860 Tetrapyrrole biosynthesis, hydroxymethylbilane synthase	8.61035e+06	8.25128e+06	8.19486e+06	8.03341e+06	8.06808e+06	8.13821e+06	1.27716e+07	1.19975e+07	1.23177e+07	8.43826e+06	8.60223e+06	9.41281e+06	9.16484e+06	9.40107e+06	7.42683e+06	7.00342e+06	7.25015e+06	6.06894e+06	6.58235e+06	6.31758e+06	8.59332e+06	8.44717e+06
Solyc03g116110.2.1	Alpha_beta hydrolase fold protein	2.60243e+06	2.51508e+06	2.44724e+06	2.74551e+06	3.13034e+06	2.91449e+06	7.9531e+06	7.94304e+06	8.10254e+06	3.99126e+06	3.86266e+06	2.47032e+06	2.59715e+06	2.4236e+06	2.79696e+06	2.77179e+06	2.88229e+06	4.34883e+06	4.58608e+06	4.49893e+06	4.01814e+06	3.83577e+06
Solyc10g080900.1.1	3-oxoacyl-reductase IPR002347 Glucose_ribitol dehydrogenase	5.45919e+06	5.69565e+06	5.72379e+06	1.45978e+07	1.62778e+07	1.60044e+07	5.1936e+07	4.62493e+07	5.09608e+07	2.62525e+07	2.78481e+07	5.06012e+06	5.02582e+06	5.26833e+06	1.72595e+07	1.55869e+07	1.78258e+07	6.32699e+07	5.79744e+07	5.88645e+07	2.55631e+07	2.85375e+07
Solyc10g008640.2.1	Diacylglycerol kinase IPR016961 Diacylglycerol kinase, plant	6.56547e+06	6.49669e+06	6.33344e+06	6.65582e+06	6.22966e+06	6.23989e+06	4.78622e+06	4.88899e+06	4.83042e+06	5.58709e+06	5.41829e+06	5.84497e+06	5.88382e+06	5.99335e+06	5.8631e+06	5.53539e+06	5.42117e+06	4.69127e+06	4.37115e+06	4.43458e+06	5.73516e+06	5.27022e+06
Solyc02g078610.2.1	Splicing factor 3b subunit 2 IPR007180 Protein of unknown function DUF382	4.71928e+06	4.58042e+06	4.55999e+06	4.8559e+06	4.53133e+06	4.77316e+06	5.67834e+06	5.46443e+06	5.76203e+06	5.07096e+06	4.97389e+06	4.59873e+06	4.55005e+06	4.69054e+06	4.63555e+06	4.78389e+06	4.93406e+06	5.21587e+06	5.31886e+06	5.19035e+06	5.05897e+06	4.98588e+06
Solyc03g058920.2.1	Porin_voltage-dependent anion-selective channel protein IPR001925 Porin, eukaryotic type	1.84118e+07	1.7387e+07	1.71077e+07	1.5871e+07	1.67064e+07	1.6596e+07	2.12612e+07	1.90663e+07	2.09151e+07	1.85815e+07	1.78642e+07	1.81276e+07	1.87043e+07	1.90249e+07	1.85678e+07	1.8098e+07	1.97459e+07	1.87996e+07	1.93466e+07	1.9601e+07	1.82693e+07	1.81763e+07
Solyc01g100720.2.1	Importin alpha-1b subunit IPR011989 Armadillo-like helical	2.34907e+06	2.16687e+06	2.37828e+06	2.41105e+06	2.6333e+06	2.43322e+06	2.60899e+06	2.57818e+06	2.43375e+06	2.3958e+06	2.36112e+06	2.3887e+06	2.43676e+06	2.52192e+06	2.09554e+06	2.22879e+06	2.20642e+06	2.27314e+06	2.17362e+06	2.23838e+06	2.37409e+06	2.38284e+06
Solyc08g082700.2.1	26S proteasome non-ATPase regulatory subunit 8 IPR006746 26S proteasome non-ATPase regulatory subunit Rpn12	1.19862e+07	1.14639e+07	1.21009e+07	1.20636e+07	1.18951e+07	1.21488e+07	1.1324e+07	1.09409e+07	1.15755e+07	1.1686e+07	1.18285e+07	1.1966e+07	1.20786e+07	1.26032e+07	1.18695e+07	1.18835e+07	1.18964e+07	1.14912e+07	1.11339e+07	1.11788e+07	1.14527e+07	1.20617e+07
Solyc03g111850.2.1	Indole-3-glycerol phosphate synthase-like IPR013798 Indole-3-glycerol phosphate synthase	1.16372e+07	1.18324e+07	1.15918e+07	1.08854e+07	1.06574e+07	1.08307e+07	1.05649e+07	1.02394e+07	1.02447e+07	1.06479e+07	1.07494e+07	1.23689e+07	1.32396e+07	1.30012e+07	1.04931e+07	1.02938e+07	1.0351e+07	8.67516e+06	8.43572e+06	8.81537e+06	1.07481e+07	1.06492e+07
Solyc03g098700.1.1	Cysteine protease inhibitor 8 (Fragment) IPR002160 Proteinase inhibitor I3, Kunitz legume	7.36138e+07	6.80866e+07	6.94892e+07	5.58958e+07	5.75469e+07	5.80848e+07	1.14008e+08	9.68592e+07	9.92492e+07	7.92942e+07	7.82794e+07	5.32106e+07	5.68584e+07	5.36671e+07	9.27036e+07	9.3795e+07	9.66036e+07	9.06581e+07	9.39664e+07	9.85193e+07	8.19797e+07	7.55939e+07
Solyc11g072450.1.1	Mitochondrial F0 ATP synthase D chain IPR008689 ATPase, F0 complex, subunit D, mitochondrial	5.12488e+07	4.79557e+07	4.94613e+07	4.12198e+07	4.1545e+07	4.77939e+07	5.78737e+07	5.71854e+07	5.72667e+07	5.18232e+07	5.06087e+07	5.44737e+07	4.95294e+07	50994811	5.11478e+07	4.88253e+07	5.39514e+07	5.31896e+07	5.47469e+07	5.47172e+07	5.20619e+07	5.037e+07
Solyc03g111180.2.1	Aspartyl aminopeptidase-like protein IPR001948 Peptidase M18, aminopeptidase I	1.15761e+07	1.11152e+07	1.06377e+07	1.24384e+07	1.18918e+07	1.2483e+07	1.27666e+07	1.32161e+07	1.24805e+07	1.33421e+07	1.41523e+07	1.17822e+07	1.23946e+07	1.24484e+07	1.39831e+07	1.38051e+07	1.37675e+07	1.60355e+07	1.48268e+07	1.59265e+07	1.37833e+07	1.37111e+07
Solyc12g015860.1.1	Farnesyl pyrophosphate synthase IPR000092 Polyprenyl synthetase	2.19215e+07	2.30223e+07	2.35316e+07	2.67168e+07	2.45063e+07	2.44287e+07	1.35372e+07	1.34079e+07	1.32444e+07	2.08557e+07	2.20226e+07	2.83401e+07	2.69392e+07	2.78866e+07	2.18944e+07	2.17514e+07	2.08299e+07	1.53662e+07	1.4365e+07	1.54284e+07	2.10852e+07	2.1793e+07
Solyc12g014180.1.1	Malate dehydrogenase IPR010097 Malate dehydrogenase, NAD-dependent, eukaryotes and gamma proteobacteria	2.9623e+06	3.03781e+06	3.05126e+06	2.76439e+06	2.7971e+06	3.04947e+06	2.99181e+06	2.89178e+06	3.11331e+06	3.04297e+06	3.11518e+06	3.55453e+06	3.57078e+06	3.34718e+06	3.21978e+06	3.23198e+06	3.36572e+06	3.16386e+06	3.10992e+06	3.07115e+06	3.21105e+06	2.94711e+06
Solyc03g033400.2.1	Vacuolar protein sorting 35 IPR005378 Vacuolar protein sorting-associated protein 35	5.08386e+06	5.13339e+06	5.62721e+06	5.88073e+06	5.58511e+06	5.25206e+06	3.20164e+06	3.24573e+06	3.25995e+06	4.54376e+06	4.71592e+06	5.29187e+06	5.39178e+06	5.31381e+06	5.13321e+06	5.04653e+06	4.86821e+06	4.48988e+06	4.00534e+06	4.34464e+06	4.58138e+06	4.6783e+06
[truncated: 7,228 more rows]
