# Supplementary material for: Proteome and Phosphoproteome of Tomato Fruit Identify REDUCED CHLOROPLAST COVERAGE 1a as A Ripening Regulator
Source: Genomics Proteomics Bioinformatics. 2025 Jun 9;23(6):qzaf050. doi: 10.1093/gpbjnl/qzaf050 (PMC13220761; doi:10.1093/gpbjnl/qzaf050)
Supplement: qzaf050_Supplementary_Data [file qzaf050_supplementary_data.zip › Table_S7.xlsx]

## Sheet: MG_436
Table S7 Differentially expressed proteins between rec1a mutant and wild-type fruits
Table S7A Differentially expressed proteins at the MG stage
Accession	Ratio	P value	Adjust P value	Description	Group
Solyc11g051160.1.1	0.415676	1.87816e-16	9.64665e-13	Phosphatidylinositol transfer protein SFH5 IPR001251 Cellular retinaldehyde-binding_triple function, C-terminal	MG
Solyc01g109790.2.1	3.24943	2.30892e-16	9.64665e-13	Glucose-1-phosphate adenylyltransferase IPR011831 Glucose-1-phosphate adenylyltransferase IPR005836 ADP-glucose pyrophosphorylase, conserved site	MG
Solyc08g081220.1.1	4.0126	7.4484e-16	2.07463e-12	Cytochrome P450	MG
Solyc08g078670.2.1	0.222995	1.51163e-15	2.91497e-12	Aspartyl protease IPR001461 Peptidase A1	MG
Solyc03g114800.1.1	2.39132	1.74424e-15	2.91497e-12	Sulfotransferase family protein IPR000863 Sulfotransferase	MG
Solyc01g087950.2.1	0.418069	2.83509e-15	3.94833e-12	Serine carboxypeptidase 1 IPR001563 Peptidase S10, serine carboxypeptidase	MG
Solyc01g099040.2.1	5.02876	3.86975e-15	4.61938e-12	GDSL esterase_lipase At5g03980 IPR001087 Lipase, GDSL	MG
Solyc02g091890.1.1	2.38691	4.45987e-15	4.65833e-12	MRNA complete cds clone RAFL24-22-E06	MG
Solyc02g036350.2.1	0.497084	5.30975e-15	4.9298e-12	1-aminocyclopropane-1-carboxylate oxidase IPR005123 Oxoglutarate and iron-dependent oxygenase	MG
Solyc06g064940.2.1	0.505594	1.28075e-14	9.93361e-12	Phosphatidylinositol transfer protein SFH5 IPR001251 Cellular retinaldehyde-binding_triple function, C-terminal	MG
Solyc12g006380.1.1	2.90732	1.37927e-14	9.93361e-12	1-aminocyclopropane-1-carboxylate oxidase-like protein IPR005123 Oxoglutarate and iron-dependent oxygenase	MG
Solyc10g005100.2.1	0.44361	1.42656e-14	9.93361e-12	Salt stress root protein RS1 IPR008469 DREPP plasma membrane polypeptide	MG
Solyc11g071620.1.1	2.42453	2.20363e-14	1.40865e-11	Aldehyde oxidase IPR016208 Aldehyde oxidase_xanthine dehydrogenase	MG
Solyc03g006970.1.1	2.73114	2.39848e-14	1.40865e-11	Subtilisin-like protease IPR015500 Peptidase S8, subtilisin-related IPR000183 Orn_DAP_Arg decarboxylase 2 IPR000209 Peptidase S8 and S53, subtilisin, kexin, sedolisin	MG
Solyc06g035580.2.1	2.85791	2.52869e-14	1.40865e-11	Choline dehydrogenase IPR012132 Glucose-methanol-choline oxidoreductase	MG
Solyc07g043500.1.1	2.30242	3.36097e-14	1.74588e-11	UDP-glucosyltransferase IPR002213 UDP-glucuronosyl_UDP-glucosyltransferase	MG
Solyc05g007490.2.1	2.73112	3.55193e-14	1.74588e-11	Dehydration-responsive family protein IPR004159 Protein of unknown function DUF248, methyltransferase putative	MG
Solyc01g009430.2.1	0.227237	9.26948e-14	4.08065e-11	Os02g0448600 protein (Fragment)	MG
Solyc07g064160.2.1	2.34574	9.27866e-14	4.08065e-11	Thiazole biosynthetic enzyme IPR002922 Thiamine biosynthesis Thi4 protein	MG
Solyc12g009300.1.1	3.04628	1.15906e-13	4.84253e-11	Sucrose synthase IPR012820 Sucrose synthase, plants and cyanobacteria IPR000368 Sucrose synthase	MG
Solyc04g071340.2.1	0.561796	1.21911e-13	4.85092e-11	Fructose-1 6-bisphosphatase class 1 IPR000146 Fructose-1,6-bisphosphatase	MG
Solyc01g112000.2.1	0.469767	1.3686e-13	5.19819e-11	Expansin-like protein IPR007112 Expansin 45, endoglucanase-like IPR007117 Pollen allergen_expansin, C-terminal	MG
Solyc06g073190.2.1	1.81633	1.50776e-13	5.47776e-11	Fructokinase-like IPR002173 Carbohydrate_puine kinase, PfkB, conserved site	MG
Solyc07g056140.2.1	2.01936	2.35956e-13	8.2152e-11	Glucose-1-phosphate adenylyltransferase IPR011831 Glucose-1-phosphate adenylyltransferase	MG
Solyc01g104380.2.1	0.209433	3.20815e-13	1.07229e-10	Blue copper protein IPR003245 Plastocyanin-like	MG
Solyc03g082420.2.1	0.328922	3.3976e-13	1.09194e-10	Heat shock protein IPR002068 Heat shock protein Hsp20	MG
Solyc09g014530.2.1	3.33908	5.40109e-13	1.62167e-10	Major latex-like protein IPR000916 Bet v I allergen	MG
Solyc07g065900.2.1	0.451976	5.43402e-13	1.62167e-10	Fructose-bisphosphate aldolase IPR000741 Fructose-bisphosphate aldolase, class-I	MG
Solyc04g050930.2.1	0.543525	1.10079e-12	3.17179e-10	Violaxanthin de-epoxidase	MG
Solyc12g055730.1.1	2.4523	1.21975e-12	3.32629e-10	Lipase IPR002921 Lipase, class 3	MG
Solyc03g025850.2.1	0.414963	1.23402e-12	3.32629e-10	Remorin 1 IPR005516 Remorin, C-terminal region	MG
Solyc08g068700.1.1	0.523913	1.2975e-12	3.3881e-10	N-acetyltransferase IPR000182 GCN5-related N-acetyltransferase	MG
Solyc01g106820.2.1	0.537777	1.52039e-12	3.84982e-10	Peptidase M50 family	MG
Solyc01g109180.2.1	3.19564	1.6984e-12	4.17407e-10	Long-chain-fatty-acid-CoA ligase IPR000873 AMP-dependent synthetase and ligase	MG
Solyc08g066690.2.1	0.568561	1.85997e-12	4.44055e-10	Exostosin family protein IPR004263 Exostosin-like	MG
Solyc12g013710.1.1	2.35036	1.91772e-12	4.45125e-10	Protochlorophyllide reductase IPR005979 Light-dependent protochlorophyllide reductase	MG
Solyc03g045070.1.1	0.366045	1.9895e-12	4.49304e-10	Ammonium transporter IPR018047 Ammonium transporter, conserved site IPR001905 Ammonium transporter	MG
Solyc08g082620.2.1	2.0895	2.06145e-12	4.53302e-10	3-oxoacyl-(Acyl carrier protein) synthase II IPR017568 3-oxoacyl-(acyl-carrier-protein) synthase 2	MG
Solyc01g079410.2.1	3.81763	2.72132e-12	5.72353e-10	SMP-30_Gluconolaconase_LRE domain protein IPR011042 Six-bladed beta-propeller, TolB-like	MG
Solyc01g111970.2.1	0.386073	2.73984e-12	5.72353e-10	Laccase 1a IPR001117 Multicopper oxidase, type 1	MG
Solyc12g015770.1.1	2.31221	3.22267e-12	6.56797e-10	Cellulose synthase IPR005150 Cellulose synthase	MG
Solyc10g080670.1.1	0.537884	3.62339e-12	7.0402e-10	Unknown Protein	MG
Solyc11g044910.1.1	0.51395	3.67762e-12	7.0402e-10	Beta-xylosidase 1 IPR001764 Glycoside hydrolase, family 3, N-terminal	MG
Solyc12g011310.1.1	0.558266	3.70714e-12	7.0402e-10	Glutathione S-transferase IPR004046 Glutathione S-transferase, C-terminal	MG
Solyc11g012860.1.1	1.81673	3.8347e-12	7.12062e-10	Filament-like plant protein (Fragment) IPR008587 Protein of unknown function DUF869, plant	MG
Solyc09g075120.2.1	1.58231	4.08687e-12	7.42389e-10	Bifunctional polymyxin resistance protein ArnA-binding domain	MG
Solyc07g063740.2.1	0.606211	4.364e-12	7.75863e-10	Ferredoxin-like	MG
Solyc10g084070.1.1	0.50347	4.52476e-12	7.87685e-10	Unknown Protein	MG
Solyc02g088270.2.1	0.454636	4.73137e-12	8.06843e-10	Genomic DNA chromosome 5 P1 clone MUL8 IPR018971 Protein of unknown function DUF1997	MG
Solyc04g071650.2.1	2.08864	4.92805e-12	8.23576e-10	Cellulose synthase IPR005150 Cellulose synthase	MG
Solyc06g035920.2.1	0.504873	5.34498e-12	8.75738e-10	Remorin 1 IPR005516 Remorin, C-terminal region	MG
Solyc08g080480.2.1	0.0894643	6.6071e-12	1.06171e-09	Unknown Protein IPR003612 Plant lipid transfer protein_seed storage_trypsin-alpha amylase inhibitor	MG
Solyc01g087210.2.1	1.90213	8.89255e-12	1.402e-09	Cellulose synthase IPR005150 Cellulose synthase	MG
Solyc04g074770.2.1	1.89442	9.862e-12	1.52346e-09	Unknown Protein	MG
Solyc02g092670.1.1	0.514917	1.00276e-11	1.52346e-09	Subtilisin-like protease IPR015500 Peptidase S8, subtilisin-related	MG
Solyc11g007540.1.1	3.17907	1.03341e-11	1.53234e-09	Cytochrome P450	MG
Solyc01g106340.2.1	1.67068	1.04528e-11	1.53234e-09	Glutamyl-tRNA(Gln) amidotransferase subunit A IPR000120 Amidase signature enzyme	MG
Solyc07g053540.1.1	0.383319	1.09218e-11	1.57349e-09	Fasciclin-like arabinogalactan protein 4 IPR000782 FAS1 domain	MG
Solyc07g056510.2.1	0.573653	1.12758e-11	1.59696e-09	Glutathione S-transferase IPR004046 Glutathione S-transferase, C-terminal	MG
Solyc05g005160.2.1	1.77002	1.15714e-11	1.61151e-09	ATP-citrate lyase A-2 IPR016102 Succinyl-CoA synthetase-like	MG
Solyc09g061930.2.1	0.290417	1.18045e-11	1.61703e-09	Receptor like kinase, RLK	MG
Solyc01g094210.2.1	0.492503	1.29398e-11	1.74396e-09	Carbonyl reductase 3 IPR002347 Glucose_ribitol dehydrogenase	MG
Solyc06g075360.2.1	0.641158	1.39492e-11	1.85015e-09	Senescence-associated protein IPR000301 Tetraspanin, subgroup	MG
Solyc01g094700.2.1	2.95912	1.49458e-11	1.95136e-09	Glycerol-3-phosphate acyltransferase 4 IPR002123 Phospholipid_glycerol acyltransferase	MG
Solyc01g099630.2.1	1.89441	1.54266e-11	1.97646e-09	Xyloglucan endotransglucosylase_hydrolase 5 IPR016455 Xyloglucan endotransglucosylase_hydrolase IPR008263 Glycoside hydrolase, family 16, active site	MG
Solyc12g056220.1.1	0.569065	1.56111e-11	1.97646e-09	Aquaporin IPR012269 Aquaporin	MG
Solyc03g006870.2.1	1.7618	1.62052e-11	1.99525e-09	Phosphoglucomutase IPR016055 Alpha-D-phosphohexomutase, alpha_beta_alpha I, II and III	MG
Solyc07g056540.2.1	0.572852	1.62371e-11	1.99525e-09	L-lactate dehydrogenase IPR012133 Alpha-hydroxy acid dehydrogenase, FMN-dependent	MG
Solyc01g091530.2.1	0.574155	1.75487e-11	2.12059e-09	Fasciclin-like arabinogalactan protein 13 IPR000782 FAS1 domain	MG
Solyc11g010810.1.1	1.71273	1.77646e-11	2.12059e-09	Glucosyltransferase IPR002213 UDP-glucuronosyl_UDP-glucosyltransferase	MG
Solyc07g065980.2.1	0.618262	1.833e-11	2.14981e-09	Alkaline alpha galactosidase I IPR008811 Raffinose synthase	MG
Solyc10g083970.1.1	1.59429	1.85239e-11	2.14981e-09	S-adenosylmethionine synthase IPR002133 S-adenosylmethionine synthetase	MG
Solyc09g011590.2.1	2.26716	2.00346e-11	2.29328e-09	Glutathione S-transferase-like protein IPR004046 Glutathione S-transferase, C-terminal	MG
Solyc08g065610.2.1	0.625533	2.20535e-11	2.49026e-09	Vacuolar processing enzyme-1b IPR001096 Peptidase C13, legumain	MG
Solyc09g072560.2.1	0.104909	2.55568e-11	2.84737e-09	Legumin 11S-globulin IPR014710 RmlC-like jelly roll fold	MG
Solyc03g112310.1.1	0.639771	2.73785e-11	3.01019e-09	Receptor like kinase, RLK	MG
Solyc01g110000.2.1	0.586493	3.16989e-11	3.43995e-09	Beta-galactosidase IPR001944 Glycoside hydrolase, family 35	MG
Solyc06g062430.2.1	1.94191	3.27743e-11	3.51106e-09	Inositol oxygenase IPR007828 Protein of unknown function DUF706	MG
Solyc01g108030.2.1	0.641541	3.40625e-11	3.60287e-09	Methylcrotonoyl-CoA carboxylase beta subunit IPR000022 Carboxyl transferase	MG
Solyc06g050980.2.1	1.75589	3.79116e-11	3.91055e-09	Ferritin IPR001519 Ferritin, N-terminal	MG
Solyc12g098500.1.1	1.77828	3.8256e-11	3.91055e-09	Adenosylhomocysteinase IPR000043 S-adenosyl-L-homocysteine hydrolase	MG
Solyc09g090150.2.1	0.116022	3.83754e-11	3.91055e-09	Legumin 11S-globulin IPR014710 RmlC-like jelly roll fold	MG
Solyc12g099520.1.1	0.605199	3.94476e-11	3.97137e-09	Universal stress protein IPR006016 UspA	MG
Solyc01g005520.2.1	0.566845	4.12976e-11	4.10812e-09	Tetratricopeptide TPR_2 repeat protein IPR001478 PDZ_DHR_GLGF	MG
Solyc09g011580.2.1	0.574672	4.24037e-11	4.16853e-09	Glutathione S-transferase-like protein IPR004046 Glutathione S-transferase, C-terminal	MG
Solyc06g005970.2.1	0.639275	4.57568e-11	4.44586e-09	Beta-D-glucosidase IPR001764 Glycoside hydrolase, family 3, N-terminal	MG
Solyc11g008630.1.1	1.92152	4.76886e-11	4.5803e-09	Hydroxycinnamoyl CoA shikimate_quinate hydroxycinnamoyltransferase-like protein (Fragment) IPR003480 Transferase	MG
Solyc07g008240.2.1	5.34701	4.94612e-11	4.69656e-09	Non-symbiotic hemoglobin protein IPR001032 Leghaemoglobin	MG
Solyc01g080010.2.1	0.592518	5.8417e-11	5.4237e-09	Xylanase inhibitor (Fragment) IPR001461 Peptidase A1	MG
Solyc04g007400.2.1	1.89275	5.95087e-11	5.46434e-09	Tropinone reductase II IPR002347 Glucose_ribitol dehydrogenase	MG
Solyc01g102960.2.1	0.484556	6.07304e-11	5.5159e-09	class IV heat shock protein IPR002068 Heat shock protein Hsp20	MG
Solyc11g027880.1.1	0.636058	6.41292e-11	5.76198e-09	Phosphatidylinositol transfer protein SFH5 IPR001251 Cellular retinaldehyde-binding_triple function, C-terminal	MG
Solyc11g012700.1.1	0.653561	6.51227e-11	5.78899e-09	Oligopeptide transporter 9 IPR004648 Tetrapeptide transporter, OPT1_isp4	MG
Solyc09g008650.2.1	0.632301	7.2601e-11	6.38583e-09	Peptidyl-prolyl cis-trans isomerase IPR001179 Peptidyl-prolyl cis-trans isomerase, FKBP-type	MG
Solyc03g080180.2.1	1.76586	7.55189e-11	6.57329e-09	O-methyltransferase IPR016461 O-methyltransferase, COMT, eukaryota	MG
Solyc11g066820.1.1	2.2608	8.56597e-11	7.3791e-09	Cellulose synthase-like C6 glycosyltransferase family 2 IPR001173 Glycosyl transferase, family 2	MG
Solyc09g090990.2.1	1.95	8.78211e-11	7.45596e-09	Major allergen Mal d 1 IPR000916 Bet v I allergen	MG
Solyc07g045440.1.1	0.49949	8.83365e-11	7.45596e-09	Fasciclin-like arabinogalactan protein 19 IPR000782 FAS1 domain	MG
Solyc09g082340.2.1	0.108216	8.98107e-11	7.50458e-09	Vicilin-like protein (Fragment) IPR014710 RmlC-like jelly roll fold	MG
Solyc11g069430.1.1	0.607258	9.13186e-11	7.55504e-09	Aquaporin 1 IPR012269 Aquaporin	MG
Solyc08g080170.2.1	1.77226	9.963e-11	8.0826e-09	Hydroxymethylglutaryl-CoA synthase IPR010122 Hydroxymethylglutaryl-CoA synthase, eukaryotic	MG
Solyc01g087970.2.1	0.559809	1.04045e-10	8.35959e-09	Serine carboxypeptidase 1 IPR001563 Peptidase S10, serine carboxypeptidase	MG
Solyc04g063230.2.1	1.5802	1.16868e-10	9.12664e-09	Dehydration-responsive family protein IPR004159 Protein of unknown function DUF248, methyltransferase putative	MG
Solyc03g007920.2.1	1.85368	1.22611e-10	9.48644e-09	Glutamine cyclotransferase-like IPR007788 Glutamine cyclotransferase	MG
Solyc03g111700.2.1	0.617853	1.31432e-10	9.98403e-09	Inactivated Zn-dependent hydrolase of the beta-lactamase fold	MG
Solyc05g007120.2.1	1.82613	1.35334e-10	1.01879e-08	Receptor like kinase, RLK	MG
Solyc09g025210.2.1	0.12023	1.41488e-10	1.04823e-08	Legumin 11S-globulin IPR014710 RmlC-like jelly roll fold	MG
Solyc02g071750.2.1	1.58247	1.42936e-10	1.04823e-08	Cyclic phosphodiesterase IPR012386 2 , 3 cyclic phosphodiesterase, plant	MG
Solyc08g079840.1.1	0.525694	1.43009e-10	1.04823e-08	Subtilisin-like protease IPR015500 Peptidase S8, subtilisin-related	MG
Solyc01g095450.2.1	0.514771	1.55361e-10	1.12887e-08	GDSL esterase_lipase At4g01130 IPR001087 Lipase, GDSL	MG
Solyc07g063240.2.1	2.22444	1.7765e-10	1.27969e-08	Genomic DNA chromosome 3 P1 clone MJK13 IPR013899 Region of unknown function DUF1771	MG
Solyc02g065770.2.1	2.04436	2.01881e-10	1.42959e-08	COBRA-like protein 4 IPR017391 COBRA-like	MG
Solyc08g061100.2.1	1.87611	2.03687e-10	1.43026e-08	Cellulose synthase IPR005150 Cellulose synthase	MG
Solyc05g009890.1.1	0.610489	2.16814e-10	1.49727e-08	Chloroplast nucleoid DNA binding protein-like IPR001461 Peptidase A1	MG
Solyc06g076560.1.1	0.443393	2.19372e-10	1.50252e-08	class I heat shock protein IPR002068 Heat shock protein Hsp20	MG
Solyc11g008280.1.1	1.62457	2.26832e-10	1.54098e-08	Serine carboxypeptidase IPR001563 Peptidase S10, serine carboxypeptidase	MG
Solyc08g074940.2.1	0.263537	2.29591e-10	1.54715e-08	Aspartic proteinase nepenthesin-2 IPR001461 Peptidase A1	MG
Solyc09g015020.1.1	0.577411	2.40076e-10	1.58452e-08	class I heat shock protein 3 IPR002068 Heat shock protein Hsp20	MG
Solyc06g005890.2.1	1.55763	2.40825e-10	1.58452e-08	Unknown Protein IPR007750 Protein of unknown function DUF674	MG
Solyc06g009400.2.1	1.54679	2.46389e-10	1.60379e-08	Nitrogen regulatory protein P-II IPR017918 Nitrogen regulatory protein PII, conserved site IPR002187 Nitrogen regulatory protein PII	MG
Solyc06g073960.2.1	0.590538	2.47593e-10	1.60379e-08	Serine_threonine-protein phosphatase IPR012391 Serine_threonine protein phosphatase, BSU1	MG
Solyc09g010000.2.1	0.492897	2.66174e-10	1.69782e-08	1-aminocyclopropane-1-carboxylate oxidase-like protein IPR005123 Oxoglutarate and iron-dependent oxygenase	MG
Solyc04g071900.2.1	1.71442	2.69749e-10	1.7076e-08	Peroxidase IPR002016 Haem peroxidase, plant_fungal_bacterial	MG
Solyc07g022900.2.1	0.580976	2.88122e-10	1.81018e-08	Chlorophyll a-b binding protein 4, chloroplastic IPR001344 Chlorophyll A-B binding protein	MG
Solyc04g072030.1.1	1.61667	2.93631e-10	1.83103e-08	Interferon-induced GTP-binding protein Mx (Fragment) IPR015577 Interferon-induced Mx protein	MG
Solyc02g087110.2.1	0.581426	3.07679e-10	1.90016e-08	Alpha-dioxygenase IPR002007 Haem peroxidase, animal	MG
Solyc04g015740.2.1	2.15429	3.09264e-10	1.90016e-08	DUF288 containing protein	MG
Solyc07g007760.2.1	0.223326	3.21195e-10	1.95905e-08	Defensin protein IPR008177 Gamma Purothionin	MG
Solyc09g010020.2.1	0.562223	3.65516e-10	2.1973e-08	1-aminocyclopropane-1-carboxylate oxidase-like protein IPR005123 Oxoglutarate and iron-dependent oxygenase	MG
Solyc03g118750.2.1	0.521893	4.06507e-10	2.40906e-08	Phosphoethanolamine N-methyltransferase IPR000896 Hemocyanin, copper-containing	MG
Solyc08g060940.1.1	1.8147	4.1608e-10	2.44842e-08	Organic anion transporter IPR004853 Protein of unknown function DUF250	MG
Solyc08g067260.2.1	2.09635	4.4006e-10	2.5235e-08	Fatty acid elongase 3-ketoacyl-CoA synthase IPR012392 Very-long-chain 3-ketoacyl-CoA synthase	MG
Solyc04g074640.2.1	0.601807	4.40303e-10	2.5235e-08	L-ascorbate peroxidase IPR002207 Plant ascorbate peroxidase	MG
Solyc07g054290.1.1	0.654483	4.40919e-10	2.5235e-08	Photosystem II family protein	MG
Solyc01g104210.2.1	2.84452	4.45115e-10	2.53019e-08	Elongation of very long chain fatty acids protein 4 IPR002076 GNS1_SUR4 membrane protein	MG
Solyc03g005580.2.1	0.149439	4.54234e-10	2.56458e-08	Legumin 11S-globulin IPR014710 RmlC-like jelly roll fold	MG
Solyc06g083440.2.1	1.86981	5.11666e-10	2.81282e-08	Cytochrome b5 reductase IPR001199 Cytochrome b5	MG
Solyc12g010740.1.1	0.565497	5.22869e-10	2.85562e-08	Receptor like kinase, RLK	MG
Solyc06g074710.1.1	1.69691	5.51687e-10	2.97413e-08	Hydroxycinnamoyl CoA shikimate_quinate hydroxycinnamoyltransferase-like protein (Fragment) IPR003480 Transferase	MG
Solyc09g098540.2.1	1.6199	5.6494e-10	3.02605e-08	Chitinase-like protein IPR000726 Glycoside hydrolase, family 19, catalytic	MG
Solyc07g006280.2.1	0.666102	5.81895e-10	3.07741e-08	Senescence-associated protein IPR000301 Tetraspanin, subgroup	MG
Solyc01g091640.2.1	1.56525	5.93692e-10	3.10229e-08	Dehydration responsive protein IPR004159 Protein of unknown function DUF248, methyltransferase putative	MG
Solyc04g079960.1.1	2.20899	5.95936e-10	3.10229e-08	Geranylgeranyl pyrophosphate synthase 2 IPR000092 Polyprenyl synthetase	MG
Solyc08g067030.2.1	1.54917	6.51971e-10	3.32187e-08	Os01g0611000 protein (Fragment) IPR006946 Protein of unknown function DUF642	MG
Solyc02g082900.2.1	1.70974	6.86165e-10	3.43329e-08	Strictosidine synthase family protein IPR004141 Strictosidine synthase	MG
Solyc02g067380.2.1	2.40432	7.74425e-10	3.78426e-08	Transcription factor style2.1 IPR001092 Basic helix-loop-helix dimerisation region bHLH	MG
Solyc08g075870.2.1	1.51463	7.92287e-10	3.84904e-08	Dehydration-responsive family protein-like IPR004159 Protein of unknown function DUF248, methyltransferase putative	MG
Solyc02g084600.2.1	0.654545	8.05143e-10	3.88889e-08	LRR receptor-like serine_threonine-protein kinase, RLP	MG
Solyc02g068300.2.1	0.664052	8.98118e-10	4.31303e-08	Receptor-like kinase IPR002290 Serine_threonine protein kinase	MG
Solyc04g014510.2.1	0.531563	9.05905e-10	4.32556e-08	Glutamine synthetase IPR008146 Glutamine synthetase, catalytic region	MG
Solyc10g085830.1.1	0.634015	9.30207e-10	4.39695e-08	O-methyltransferase 1 IPR016461 O-methyltransferase, COMT, eukaryota	MG
Solyc12g099700.1.1	1.87084	9.31379e-10	4.39695e-08	Lipoyl synthase IPR003698 Lipoate synthase	MG
Solyc05g052470.2.1	1.51008	9.6049e-10	4.50891e-08	Ferritin IPR001519 Ferritin, N-terminal	MG
Solyc02g088390.2.1	0.626521	9.69203e-10	4.52439e-08	Blue copper-like protein IPR003245 Plastocyanin-like	MG
Solyc09g089490.2.1	2.20201	1.00034e-09	4.64381e-08	Proteinase inhibitor I IPR000864 Proteinase inhibitor I13, potato inhibitor I	MG
Solyc10g007600.2.1	0.602653	1.05385e-09	4.81199e-08	L-lactate dehydrogenase IPR012133 Alpha-hydroxy acid dehydrogenase, FMN-dependent	MG
Solyc11g066150.1.1	1.61817	1.34161e-09	5.96304e-08	Bifunctional polymyxin resistance protein ArnA-binding domain	MG
Solyc05g009430.2.1	2.09025	1.35921e-09	5.98884e-08	Endonuclease IPR003154 S1_P1 nuclease	MG
Solyc06g067910.2.1	1.80113	1.56216e-09	6.76809e-08	Os01g0611000 protein (Fragment) IPR006946 Protein of unknown function DUF642	MG
Solyc01g102390.2.1	0.637011	1.56324e-09	6.76809e-08	Germin-like protein IPR014710 RmlC-like jelly roll fold	MG
Solyc02g071700.2.1	1.63532	1.58097e-09	6.80942e-08	GDSL esterase_lipase At1g29670 IPR001087 Lipase, GDSL	MG
Solyc12g056660.1.1	1.54602	1.58908e-09	6.80942e-08	Mitochondrial carrier C12B10.09 IPR002067 Mitochondrial carrier protein	MG
Solyc03g115890.2.1	0.447488	1.61387e-09	6.88037e-08	Expansin IPR007112 Expansin 45, endoglucanase-like IPR007117 Pollen allergen_expansin, C-terminal	MG
Solyc04g014570.2.1	1.66268	1.66991e-09	7.01193e-08	Transmembrane 9 superfamily protein member 1	MG
Solyc03g117980.2.1	1.55581	1.68283e-09	7.03088e-08	Respiratory burst oxidase-like protein IPR013121 Ferric reductase, NAD binding	MG
Solyc04g056590.2.1	0.603525	1.74323e-09	7.21109e-08	Aspartyl protease family protein IPR001461 Peptidase A1	MG
Solyc06g005770.1.1	0.223357	1.78741e-09	7.35743e-08	Non-specific lipid-transfer protein IPR013770 Plant lipid transfer protein and hydrophobic protein, helical	MG
Solyc08g080490.2.1	0.0938415	1.82453e-09	7.47341e-08	2S albumin seed storage protein (Fragment) IPR003612 Plant lipid transfer protein_seed storage_trypsin-alpha amylase inhibitor	MG
Solyc07g008570.2.1	1.58881	1.86841e-09	7.57885e-08	Purple acid phosphatase IPR008963 Purple acid phosphatase-like, N-terminal	MG
Solyc01g098560.2.1	0.654435	1.9134e-09	7.68672e-08	Glucose transporter 8 IPR003663 Sugar_inositol transporter	MG
Solyc02g071620.2.1	0.578751	1.95748e-09	7.82617e-08	GDSL esterase_lipase At1g29670 IPR001087 Lipase, GDSL	MG
Solyc09g072660.2.1	1.73599	2.08077e-09	8.25788e-08	FAD-binding domain-containing protein IPR006094 FAD linked oxidase, N-terminal	MG
Solyc01g107700.2.1	0.554585	2.22305e-09	8.76217e-08	Kynurenine formamidase IPR007325 Putative cyclase	MG
Solyc04g082750.2.1	1.62027	2.32008e-09	9.10168e-08	3-beta hydroxysteroid dehydrogenase_isomerase family protein IPR002225 3-beta hydroxysteroid dehydrogenase_isomerase	MG
Solyc12g094720.1.1	0.553968	2.33903e-09	9.12312e-08	PsbP domain-containing protein 3, chloroplastic IPR016123 Mog1_PsbP, alpha_beta_alpha sandwich	MG
Solyc09g074930.2.1	1.51247	2.34738e-09	9.12312e-08	REF-like stress related protein 1 IPR008802 Rubber elongation factor	MG
Solyc03g034140.2.1	0.625536	2.47437e-09	9.57214e-08	Flavoprotein wrbA IPR010089 Flavoprotein WrbA	MG
Solyc02g079510.2.1	1.99036	2.92832e-09	1.10221e-07	Peroxidase IPR019793 Peroxidases heam-ligand binding site IPR019794 Peroxidase, active site IPR002016 Haem peroxidase, plant_fungal_bacterial	MG
Solyc12g006570.1.1	1.92292	3.11637e-09	1.14715e-07	Germacrene-D synthase IPR005630 Terpene synthase, metal-binding domain	MG
Solyc09g098040.2.1	1.56889	3.14036e-09	1.15091e-07	Phosphoglucan water dikinase IPR013783 Immunoglobulin-like fold	MG
Solyc09g008780.2.1	0.650594	3.48928e-09	1.27321e-07	Os01g0786800 protein (Fragment) IPR002781 Protein of unknown function DUF81	MG
Solyc01g107910.2.1	2.53674	4.04656e-09	1.4512e-07	Caffeoyl CoA 3-O-methyltransferase IPR002935 O-methyltransferase, family 3	MG
Solyc05g005080.2.1	1.97085	4.08867e-09	1.46004e-07	Endo-1 4-beta-glucanase IPR001701 Glycoside hydrolase, family 9	MG
Solyc07g008900.2.1	1.69195	4.18613e-09	1.48848e-07	Subtilisin-like serine protease IPR015500 Peptidase S8, subtilisin-related	MG
Solyc10g018590.1.1	0.654039	4.26303e-09	1.5094e-07	Os04g0551700 protein (Fragment) IPR006843 PAP fibrillin	MG
Solyc01g010640.2.1	0.625123	4.33154e-09	1.52077e-07	Uncharacterized membrane protein IPR001395 Aldo_keto reductase	MG
Solyc01g095480.2.1	1.58985	4.39214e-09	1.5356e-07	Ribonuclease PH IPR001247 Exoribonuclease, phosphorolytic domain 1	MG
Solyc11g072380.1.1	0.129221	4.79072e-09	1.65419e-07	Vicilin-like protein (Fragment) IPR011051 Cupin, RmlC-type	MG
Solyc12g006500.1.1	1.88013	4.89655e-09	1.67055e-07	Phosphate translocator protein IPR004853 Protein of unknown function DUF250	MG
Solyc09g064850.2.1	0.660159	4.92741e-09	1.67372e-07	Glutathione peroxidase IPR000889 Glutathione peroxidase	MG
Solyc09g064940.2.1	1.5637	5.12433e-09	1.71963e-07	Phenazine biosynthesis protein PhzF family IPR003719 Phenazine biosynthesis PhzC_PhzF protein	MG
Solyc01g088250.2.1	1.59192	5.36103e-09	1.78473e-07	IQ-domain 11 IPR000048 IQ calmodulin-binding region	MG
Solyc02g069450.2.1	0.632733	5.45665e-09	1.80935e-07	Photosystem I reaction center subunit III IPR003666 Photosystem I reaction centre protein PsaF, subunit III	MG
Solyc07g005180.2.1	1.53018	5.93027e-09	1.95092e-07	Unknown Protein IPR010471 Protein of unknown function DUF1068	MG
Solyc07g005210.2.1	0.616466	5.99789e-09	1.96543e-07	Outer membrane lipoprotein blc IPR002345 Lipocalin	MG
Solyc12g096040.1.1	0.552838	6.15685e-09	2.00964e-07	PHD finger family protein IPR019787 Zinc finger, PHD-finger	MG
Solyc03g120710.2.1	1.79107	6.22676e-09	2.01968e-07	Harpin-induced protein IPR010847 Harpin-induced 1	MG
Solyc05g006220.2.1	1.65744	6.36944e-09	2.05494e-07	IAA-amino acid hydrolase IPR017439 Peptidase M20D, mername-AA028_carboxypeptidase Ss1	MG
Solyc10g047240.1.1	1.56477	6.39853e-09	2.05639e-07	Annexin IPR009118 Annexin, type plant	MG
Solyc10g074440.1.1	0.612566	6.68556e-09	2.12413e-07	Endochitinase (Chitinase) IPR016283 Glycoside hydrolase, family 19	MG
Solyc04g074450.1.1	0.590449	7.10562e-09	2.22377e-07	Phi-1 protein (Fragment) IPR006766 Phosphate-induced protein 1 conserved region	MG
Solyc05g056000.2.1	0.660103	7.84702e-09	2.42397e-07	Lipase-like protein	MG
Solyc12g014570.1.1	0.622284	8.15617e-09	2.49927e-07	Glycerophosphoryl diester phosphodiesterase family protein IPR017946 PLC-like phosphodiesterase, TIM beta_alpha-barrel domain	MG
Solyc10g005960.1.1	0.645054	8.16541e-09	2.49927e-07	Fasciclin-like arabinogalactan protein 10 IPR000782 FAS1 domain	MG
Solyc04g074440.1.1	0.637504	8.49663e-09	2.57238e-07	Os06g0220000 protein (Fragment) IPR006766 Phosphate-induced protein 1 conserved region	MG
Solyc08g005490.2.1	1.76999	8.53279e-09	2.57401e-07	Dehydration-responsive protein-like IPR004159 Protein of unknown function DUF248, methyltransferase putative	MG
Solyc03g119980.2.1	1.62311	8.99458e-09	2.69386e-07	Lipase-like protein	MG
Solyc12g042950.1.1	1.50749	9.33127e-09	2.77481e-07	ADP_ATP carrier protein IPR004667 ADP_ATP carrier protein	MG
Solyc11g066290.1.1	0.622675	9.37743e-09	2.77865e-07	Icc family phosphohydrolase IPR011230 Phosphoesterase At2g46880	MG
Solyc01g065500.2.1	1.94665	1.01858e-08	2.98317e-07	Phosphoribosylanthranilate transferase (Fragment) IPR013583 Phosphoribosyltransferase C-terminal, plant	MG
Solyc09g008280.1.1	1.64309	1.09039e-08	3.16365e-07	S-adenosylmethionine synthase IPR002133 S-adenosylmethionine synthetase	MG
Solyc07g041970.2.1	1.56697	1.12983e-08	3.25548e-07	Subtilisin-like protease IPR015500 Peptidase S8, subtilisin-related	MG
Solyc03g121180.2.1	0.614748	1.14964e-08	3.28987e-07	GDSL esterase_lipase At5g22810 IPR001087 Lipase, GDSL	MG
Solyc06g076320.1.1	0.556896	1.18153e-08	3.36956e-07	DVL13 IPR012552 DVL	MG
Solyc09g061380.2.1	1.69919	1.33356e-08	3.64446e-07	NHL repeat IPR011042 Six-bladed beta-propeller, TolB-like	MG
Solyc03g025840.2.1	0.598857	1.33834e-08	3.64446e-07	Cytochrome b561 IPR004877 Cytochrome b561, eukaryote	MG
Solyc09g007150.2.1	1.5253	1.59313e-08	4.19943e-07	Glutathione S-transferase IPR004045 Glutathione S-transferase, N-terminal	MG
Solyc01g108570.2.1	2.06555	1.62038e-08	4.24168e-07	Gibberellin receptor GID1L2 IPR013094 Alpha_beta hydrolase fold-3	MG
Solyc07g056330.2.1	1.75768	1.70789e-08	4.43203e-07	Ribose-phosphate pyrophosphokinase 4 IPR005946 Phosphoribosyl pyrophosphokinase	MG
Solyc08g066840.2.1	1.91501	2.01277e-08	5.08119e-07	Aquaporin-like protein IPR012269 Aquaporin	MG
Solyc09g008200.2.1	0.631672	2.03033e-08	5.09474e-07	Heavy metal-associated domain containing protein expressed IPR006121 Heavy metal transport_detoxification protein	MG
Solyc10g080150.1.1	1.55719	2.04038e-08	5.10461e-07	24-sterol C-methyltransferase IPR013705 Sterol methyltransferase C-terminal	MG
Solyc05g005560.2.1	1.50149	2.12963e-08	5.29618e-07	BURP domain-containing protein (Fragment) IPR004873 BURP	MG
Solyc07g009380.2.1	0.643618	2.19325e-08	5.37443e-07	Xyloglucan endotransglucosylase_hydrolase 2 IPR016455 Xyloglucan endotransglucosylase_hydrolase IPR008263 Glycoside hydrolase, family 16, active site	MG
Solyc11g007900.1.1	1.54818	2.20002e-08	5.37525e-07	Os03g0107400 protein (Fragment) IPR009053 Prefoldin	MG
Solyc09g097960.2.1	2.19188	2.29073e-08	5.56434e-07	Aldo_keto reductase family protein IPR001395 Aldo_keto reductase	MG
Solyc02g085950.2.1	0.571227	2.51522e-08	5.9708e-07	Ribulose bisphosphate carboxylase small chain IPR000894 Ribulose bisphosphate carboxylase, small chain	MG
Solyc01g007500.2.1	0.643228	2.57278e-08	6.07293e-07	Photosystem II CP47 chlorophyll apoprotein IPR017486 Photosystem II, PsbB	MG
Solyc01g007620.2.1	0.392022	2.65239e-08	6.18401e-07	30S ribosomal protein S19 chloroplastic IPR002222 Ribosomal protein S19_S15	MG
Solyc02g093600.2.1	0.583218	2.70101e-08	6.23471e-07	class I heat shock protein IPR008978 HSP20-like chaperone	MG
Solyc06g076630.2.1	0.601438	2.80108e-08	6.41255e-07	Peroxidase IPR002016 Haem peroxidase, plant_fungal_bacterial	MG
Solyc12g044330.1.1	0.54225	2.87464e-08	6.5451e-07	Aquaporin IPR012269 Aquaporin	MG
Solyc03g113930.1.1	0.614738	2.98454e-08	6.7119e-07	class IV heat shock protein IPR002068 Heat shock protein Hsp20	MG
Solyc02g088220.2.1	1.76211	2.98806e-08	6.7119e-07	Xenotropic and polytropic retrovirus receptor IPR004342 EXS, C-terminal	MG
Solyc08g083320.2.1	2.05015	3.06743e-08	6.85334e-07	Granule-bound starch synthase IPR011835 Glycogen_starch synthases, ADP-glucose type	MG
Solyc09g005470.2.1	1.52509	3.16322e-08	7.0111e-07	NAD-dependent epimerase_dehydratase-binding domain	MG
Solyc03g044790.2.1	0.577962	3.20479e-08	7.06576e-07	Alpha-hydroxynitrile lyase IPR000073 Alpha_beta hydrolase fold-1	MG
Solyc04g078340.2.1	0.561103	3.64657e-08	7.91448e-07	Cytochrome P450	MG
Solyc07g049290.2.1	0.657814	3.88627e-08	8.34798e-07	Nitrate transporter IPR000109 TGF-beta receptor, type I_II extracellular region	MG
Solyc01g108780.2.1	1.67752	3.91244e-08	8.3659e-07	Alpha-hydroxynitrile lyase IPR000073 Alpha_beta hydrolase fold-1	MG
Solyc02g091140.2.1	0.615037	3.9511e-08	8.40086e-07	S-adenosyl-L-methionine carboxyl methyltransferase family protein IPR005299 SAM dependent carboxyl methyltransferase	MG
Solyc08g006790.2.1	1.63699	4.05805e-08	8.58457e-07	Early nodulin-55-1 (Fragment) IPR003245 Plastocyanin-like	MG
Solyc04g054740.2.1	1.51599	4.22487e-08	8.80555e-07	Inositol-3-phosphate synthase IPR002587 Myo-inositol-1-phosphate synthase	MG
Solyc04g053080.2.1	0.630279	4.41222e-08	9.14116e-07	OTU domain-containing protein 6B IPR003323 Ovarian tumour, otubain	MG
Solyc04g076050.2.1	1.55275	4.54349e-08	9.37417e-07	Divalent cation tolerance protein CutA IPR004323 Divalent ion tolerance protein, CutA1	MG
Solyc03g121410.2.1	1.85167	4.57447e-08	9.41028e-07	Serine_threonine protein phosphatase 2A 55 kDa regulatory subunit B beta isoform IPR000009 Protein phosphatase 2A, regulatory subunit PR55	MG
Solyc03g019820.2.1	0.542328	5.37497e-08	1.07147e-06	Aquaporin IPR012269 Aquaporin	MG
Solyc04g015490.2.1	1.75266	5.38554e-08	1.07147e-06	Magnesium chelatase subunit D IPR011776 Magnesium chelatase, ATPase subunit D	MG
Solyc08g066750.2.1	1.59407	5.45708e-08	1.078e-06	Major facilitator superfamily domain containing protein 5 IPR008509 Protein of unknown function DUF791	MG
Solyc04g057890.2.1	0.645579	5.57826e-08	1.09837e-06	Ganglioside-induced differentiation-associated protein 1 IPR004045 Glutathione S-transferase, N-terminal	MG
Solyc07g049180.2.1	0.608242	5.63323e-08	1.10237e-06	Receptor-like protein kinase At5g59670 IPR002290 Serine_threonine protein kinase	MG
Solyc03g116020.2.1	1.57946	5.88248e-08	1.13782e-06	DNA-directed RNA polymerase	MG
Solyc12g005180.1.1	0.646948	5.97825e-08	1.15102e-06	Chloroplast lipocalin IPR013208 Lipocalin-like	MG
Solyc03g114180.2.1	0.662211	6.09236e-08	1.16558e-06	UDP-glucosyltransferase HvUGT5876 IPR002213 UDP-glucuronosyl_UDP-glucosyltransferase	MG
Solyc10g078770.1.1	0.15519	6.23802e-08	1.18479e-06	Seed maturation protein LEA 4 group 1	MG
Solyc01g097000.2.1	1.78999	6.25747e-08	1.18479e-06	Beta-D-glucosidase IPR001764 Glycoside hydrolase, family 3, N-terminal	MG
Solyc12g094380.1.1	0.455675	6.26706e-08	1.18479e-06	DSBA oxidoreductase IPR012336 Thioredoxin-like fold	MG
Solyc11g007470.1.1	1.73285	6.61554e-08	1.24223e-06	UDP-glucuronosyltransferase 1-9 IPR002213 UDP-glucuronosyl_UDP-glucosyltransferase	MG
Solyc08g005220.2.1	1.54008	6.76736e-08	1.26506e-06	Plastid lipid-associated protein 3, chloroplastic IPR006843 PAP fibrillin	MG
Solyc05g011830.2.1	0.589871	7.41436e-08	1.37067e-06	Unknown Protein	MG
Solyc12g056240.1.1	0.660408	7.56718e-08	1.39584e-06	Glutathione peroxidase IPR000889 Glutathione peroxidase	MG
Solyc12g011040.1.1	1.63449	7.71022e-08	1.41286e-06	Lipoxygenase IPR001246 Lipoxygenase, plant	MG
Solyc02g088100.2.1	0.635855	8.15271e-08	1.48096e-06	Expansin IPR007112 Expansin 45, endoglucanase-like IPR007117 Pollen allergen_expansin, C-terminal	MG
Solyc05g055400.2.1	2.33496	8.40203e-08	1.51636e-06	Cytochrome P450	MG
Solyc09g011810.2.1	0.665044	8.43978e-08	1.51929e-06	Fructose-1 6-bisphosphatase class 1 IPR000146 Fructose-1,6-bisphosphatase	MG
Solyc08g029170.2.1	1.51405	8.47188e-08	1.51929e-06	Beta-1 3-galactosyltransferase 6 IPR002659 Glycosyl transferase, family 31	MG
Solyc11g066950.1.1	1.84046	8.59721e-08	1.53829e-06	Stress responsive A_B barrel domain family protein IPR013097 Stress responsive alpha-beta barrel	MG
Solyc04g080370.2.1	0.636901	8.73156e-08	1.55525e-06	Cbs domain containing protein expressed (Fragment) IPR002550 Protein of unknown function DUF21	MG
Solyc09g018010.2.1	1.99321	9.04626e-08	1.6049e-06	Non-specific lipid-transfer protein IPR013770 Plant lipid transfer protein and hydrophobic protein, helical	MG
Solyc06g076570.1.1	0.535428	9.28787e-08	1.63045e-06	class I heat shock protein IPR002068 Heat shock protein Hsp20	MG
Solyc12g010920.1.1	0.294392	9.61545e-08	1.68089e-06	Oleosin IPR000136 Oleosin	MG
Solyc08g066740.2.1	0.480203	1.00049e-07	1.73087e-06	CT099 (Fragment) IPR003245 Plastocyanin-like	MG
Solyc07g043390.2.1	1.95549	1.00354e-07	1.73256e-06	Cellulose synthase family protein expressed IPR005150 Cellulose synthase	MG
Solyc07g052690.2.1	0.612366	1.0225e-07	1.76165e-06	Beta-amylase IPR013781 Glycoside hydrolase, subgroup, catalytic core	MG
Solyc06g082470.2.1	0.665471	1.12057e-07	1.89663e-06	Serine_threonine protein kinase IPR002290 Serine_threonine protein kinase	MG
Solyc06g065990.1.1	0.606694	1.19569e-07	2.0024e-06	ATP synthase subunit b_apos IPR002146 ATPase, F0 complex, subunit B_B, bacterial and chloroplast	MG
Solyc06g054070.2.1	0.603339	1.20532e-07	2.0024e-06	Non-specific lipid-transfer protein IPR003612 Plant lipid transfer protein_seed storage_trypsin-alpha amylase inhibitor	MG
Solyc03g098780.1.1	1.54786	1.20537e-07	2.0024e-06	Kunitz-type protease inhibitor IPR002160 Proteinase inhibitor I3, Kunitz legume	MG
Solyc07g064900.2.1	1.52871	1.2127e-07	2.01057e-06	Extracellular ligand-gated ion channel	MG
Solyc02g067070.2.1	0.548606	1.34749e-07	2.21495e-06	Unknown Protein IPR003604 Zinc finger, U1-type	MG
Solyc06g083750.2.1	0.657935	1.34922e-07	2.21495e-06	Cysteine-rich repeat secretory protein 3 IPR002902 Protein of unknown function DUF26	MG
Solyc03g096730.2.1	1.67958	1.3638e-07	2.22672e-06	GDP-D-mannose pyrophosphorylase 1	MG
Solyc03g044100.2.1	0.629692	1.44391e-07	2.33824e-06	Peroxidase 5 IPR002016 Haem peroxidase, plant_fungal_bacterial	MG
Solyc02g084720.2.1	1.83684	1.47841e-07	2.37195e-06	Beta-galactosidase IPR019801 Glycoside hydrolase, family 35, conserved site IPR001944 Glycoside hydrolase, family 35 IPR000922 D-galactoside_L-rhamnose binding SUEL lectin	MG
Solyc12g095790.1.1	1.58023	1.48782e-07	2.38166e-06	Integral membrane protein like IPR004853 Protein of unknown function DUF250	MG
Solyc05g006910.2.1	1.71563	1.60228e-07	2.52617e-06	AMP deaminase IPR006329 AMP deaminase	MG
Solyc10g005930.1.1	1.74466	1.77486e-07	2.77964e-06	Phosphoribosyl-AMP cyclohydrolase IPR002496 Phosphoribosyl-AMP cyclohydrolase	MG
Solyc05g054040.2.1	1.60637	1.80313e-07	2.79647e-06	Transmembrane 9 superfamily protein member 1	MG
Solyc03g113490.2.1	0.519481	1.80385e-07	2.79647e-06	Hedgehog-interacting protein 1 (Fragment) IPR011041 Soluble quinoprotein glucose_sorbosone dehydrogenase	MG
Solyc04g071770.2.1	0.423314	1.9543e-07	2.97452e-06	Ethylene responsive transcription factor 2a IPR001471 Pathogenesis-related transcriptional factor and ERF, DNA-binding	MG
Solyc09g083440.2.1	1.76572	2.00075e-07	3.0123e-06	Proteinase inhibitor I IPR000864 Proteinase inhibitor I13, potato inhibitor I	MG
Solyc02g083410.2.1	0.527162	2.01466e-07	3.02236e-06	Receptor-like kinase IPR002290 Serine_threonine protein kinase	MG
Solyc03g096460.2.1	0.625565	2.07542e-07	3.1002e-06	Lipoxygenase homology domain-containing protein 1 IPR001024 Lipoxygenase, LH2	MG
Solyc04g070980.2.1	1.55028	2.3587e-07	3.39931e-06	Lanosterol synthase IPR018333 Squalene cyclase	MG
Solyc12g042830.1.1	0.615931	2.37718e-07	3.40715e-06	class I heat shock protein IPR008978 HSP20-like chaperone	MG
Solyc06g074260.2.1	2.23858	2.39138e-07	3.42164e-06	Genomic DNA chromosome 5 P1 clone MWD9 IPR007608 Protein of unknown function DUF584	MG
Solyc12g009840.1.1	1.7452	2.42272e-07	3.45465e-06	Pyrophosphate-energized proton pump IPR004131 Inorganic H+ pyrophosphatase	MG
Solyc03g111550.2.1	1.84054	2.46188e-07	3.50452e-06	GDSL esterase_lipase At3g48460 IPR001087 Lipase, GDSL	MG
Solyc01g087600.2.1	1.57072	2.52233e-07	3.57837e-06	Protein E03H4.4 partially confirmed by transcript evidence	MG
Solyc08g083360.2.1	0.516573	2.73229e-07	3.8307e-06	Ferredoxin IPR001041 Ferredoxin	MG
Solyc02g086080.2.1	0.610515	3.24994e-07	4.41569e-06	Alpha_beta hydrolase fold IPR000073 Alpha_beta hydrolase fold-1	MG
Solyc09g055940.2.1	1.57685	3.29422e-07	4.44693e-06	Bile acid sodium symporter family protein IPR002657 Bile acid:sodium symporter	MG
Solyc06g050440.2.1	2.40232	3.38002e-07	4.54074e-06	Peroxidase IPR002016 Haem peroxidase, plant_fungal_bacterial	MG
Solyc09g076030.2.1	0.64831	3.63849e-07	4.8353e-06	Chromosome 04 contig 1 DNA sequence	MG
Solyc09g065470.2.1	0.208607	3.63979e-07	4.8353e-06	Vicilin (Fragment) IPR014710 RmlC-like jelly roll fold	MG
Solyc03g118810.1.1	1.71189	3.68485e-07	4.87965e-06	Calmodulin	MG
Solyc08g082530.2.1	0.619939	3.94185e-07	5.17125e-06	Cell division protease ftsH homolog IPR003959 ATPase, AAA-type, core	MG
Solyc01g109920.2.1	0.395244	4.08656e-07	5.31889e-06	Dehydrin IPR000167 Dehydrin	MG
Solyc01g008790.2.1	1.54275	4.42186e-07	5.68447e-06	Phosphoesterase family protein IPR007312 Phosphoesterase	MG
Solyc01g102310.2.1	0.62061	4.46006e-07	5.70724e-06	Unknown Protein	MG
Solyc04g007160.1.1	0.485675	4.91034e-07	6.17934e-06	Alpha-glucosidase IPR000322 Glycoside hydrolase, family 31	MG
Solyc07g008360.1.1	1.5209	5.32654e-07	6.6233e-06	p-coumarate CoA-ligase 2 IPR000873 AMP-dependent synthetase and ligase	MG
Solyc02g077040.2.1	1.55388	5.3614e-07	6.64686e-06	Cathepsin B-like cysteine proteinase 5 IPR013128 Peptidase C1A, papain	MG
Solyc03g116390.2.1	0.358803	5.94818e-07	7.27716e-06	Late embryogenesis abundant protein	MG
Solyc02g079960.2.1	0.660724	6.47532e-07	7.84171e-06	Thioredoxin h IPR015467 Thioredoxin, core	MG
Solyc02g069490.2.1	1.58119	6.74387e-07	8.13156e-06	FAD linked oxidase domain protein IPR006094 FAD linked oxidase, N-terminal	MG
Solyc09g097850.1.1	1.73446	6.89752e-07	8.23845e-06	Cysteine proteinase inhibitor IPR002885 Pentatricopeptide repeat	MG
Solyc11g066250.1.1	0.501618	6.91139e-07	8.23845e-06	Serine carboxypeptidase IPR001563 Peptidase S10, serine carboxypeptidase	MG
Solyc11g005880.1.1	2.20016	7.08638e-07	8.43502e-06	NADH-ubiquinone oxidoreductase kD subunit	MG
Solyc03g112440.1.1	0.245366	7.58084e-07	8.93448e-06	Oleosin IPR000136 Oleosin	MG
Solyc08g067180.2.1	1.6341	7.80335e-07	9.15798e-06	Zinc finger (Ran-binding) family protein IPR001876 Zinc finger, RanBP2-type	MG
Solyc11g051170.1.1	0.622179	9.13185e-07	1.0476e-05	ATP synthase subunit alpha chloroplastic IPR017458 ATPase, F1 complex, alpha subunit, C-terminal	MG
Solyc12g017250.1.1	0.57779	1.04609e-06	1.17488e-05	photosystem II polypeptide IPR006814 Photosystem II protein PsbR	MG
Solyc06g036130.2.1	0.620328	1.08628e-06	1.21026e-05	Multidrug resistance protein mdtK IPR002528 Multi antimicrobial extrusion protein MatE	MG
Solyc03g096080.2.1	0.584221	1.21222e-06	1.32931e-05	Yippee zinc-binding-like protein IPR004910 Yippee-like protein	MG
Solyc04g015040.2.1	0.647305	1.30163e-06	1.40887e-05	Peptidyl-prolyl cis-trans isomerase IPR001179 Peptidyl-prolyl cis-trans isomerase, FKBP-type	MG
Solyc12g056780.1.1	0.658401	1.32088e-06	1.42601e-05	Prostaglandin E synthase 3 IPR017447 CS	MG
Solyc04g071620.2.1	0.503947	1.44024e-06	1.53896e-05	ASR4 (Fragment) IPR003496 ABA_WDS induced protein	MG
Solyc08g077330.2.1	0.507513	1.44416e-06	1.54117e-05	Expansin-like protein IPR007112 Expansin 45, endoglucanase-like	MG
Solyc01g081060.2.1	0.600304	1.51664e-06	1.59812e-05	Xyloglucan endotransglucosylase_hydrolase 14 IPR016455 Xyloglucan endotransglucosylase_hydrolase	MG
Solyc01g067090.2.1	0.61126	1.59276e-06	1.65742e-05	Homeodomain-like	MG
Solyc09g009770.2.1	1.53345	1.70309e-06	1.75426e-05	Calmodulin binding protein	MG
Solyc02g086490.2.1	0.231574	1.72418e-06	1.76993e-05	Oleosin IPR000136 Oleosin	MG
Solyc10g008650.1.1	0.606548	1.74268e-06	1.78673e-05	Malonyl CoA anthocyanin 5-O-glucoside-6_apos_apos_apos-O-malonyltransferase	MG
Solyc06g068880.2.1	0.587953	1.75619e-06	1.79838e-05	Serine carboxypeptidase 1 IPR001563 Peptidase S10, serine carboxypeptidase	MG
Solyc09g005110.2.1	1.66446	1.78286e-06	1.82253e-05	Pyruvate decarboxylase 1 IPR012110 Pyruvate decarboxylase_indolepyruvate decarboxylase	MG
Solyc01g112260.2.1	1.68469	1.79467e-06	1.82882e-05	Unknown Protein	MG
Solyc09g015520.2.1	0.654083	1.84094e-06	1.86233e-05	Receptor like kinase, RLK	MG
Solyc03g078640.1.1	1.69261	1.87453e-06	1.88718e-05	Unknown Protein	MG
Solyc11g007930.1.1	0.551998	1.91923e-06	1.92061e-05	Histone H2B IPR000558 Histone H2B	MG
Solyc01g105360.2.1	0.634952	2.00725e-06	1.98963e-05	UDP-glucuronosyltransferase IPR002213 UDP-glucuronosyl_UDP-glucosyltransferase	MG
Solyc08g080640.1.1	0.630152	2.17011e-06	2.113e-05	Osmotin-like protein (Fragment) IPR017949 Thaumatin, conserved site IPR001938 Thaumatin, pathogenesis-related	MG
Solyc03g043850.2.1	0.563405	2.44202e-06	2.32674e-05	Cytochrome c oxidase subunit VIa family protein expressed IPR001349 Cytochrome c oxidase, subunit VIa	MG
Solyc02g091520.2.1	0.649159	2.45927e-06	2.33519e-05	C2 domain-containing protein IPR018029 C2 membrane targeting protein	MG
Solyc12g014310.1.1	0.621902	2.72668e-06	2.5629e-05	Pathogenesis-related protein-like protein	MG
Solyc10g080210.1.1	0.537266	2.8457e-06	2.66278e-05	Polygalacturonase A IPR000743 Glycoside hydrolase, family 28	MG
Solyc01g066810.2.1	0.655515	2.93685e-06	2.73278e-05	Universal stress protein IPR006016 UspA	MG
Solyc04g009850.2.1	1.77863	3.00526e-06	2.77174e-05	1-aminocyclopropane-1-carboxylate oxidase-like protein IPR005123 Oxoglutarate and iron-dependent oxygenase	MG
Solyc04g077860.2.1	0.518265	3.23495e-06	2.96395e-05	Hydrolase alpha_beta fold family protein expressed IPR000073 Alpha_beta hydrolase fold-1	MG
Solyc10g006340.2.1	1.63839	3.25921e-06	2.98291e-05	Serine_threonine-protein kinase IPR002290 Serine_threonine protein kinase	MG
Solyc04g009570.2.1	1.69478	3.27763e-06	2.99348e-05	Chromosome 15 contig 1 DNA sequence	MG
Solyc09g059430.2.1	0.62885	3.28333e-06	2.99514e-05	RPM1 interacting protein 4 transcript 2 IPR008700 Defence response, Rin4	MG
Solyc03g006050.2.1	0.644375	3.7282e-06	3.34258e-05	Leucine rich repeat family protein	MG
Solyc09g082570.2.1	0.661866	3.93967e-06	3.4984e-05	Neurogenic locus notch protein-like	MG
Solyc10g075130.1.1	2.13098	4.13465e-06	3.64828e-05	Unknown Protein IPR003612 Plant lipid transfer protein_seed storage_trypsin-alpha amylase inhibitor	MG
Solyc06g060840.1.1	0.465803	4.71376e-06	4.07745e-05	Oleosin IPR000136 Oleosin	MG
Solyc05g023710.2.1	1.56178	4.7687e-06	4.10796e-05	Nucleolar complex protein 2 homolog IPR005343 Uncharacterised protein family UPF0120	MG
Solyc03g006020.2.1	0.554954	4.79023e-06	4.11802e-05	Ubiquitin domain containing 1	MG
Solyc05g054090.2.1	2.78099	4.90161e-06	4.20511e-05	Unknown Protein	MG
Solyc11g005480.1.1	0.615465	5.07802e-06	4.33864e-05	Citrate binding protein IPR014895 Alginate lyase 2	MG
Solyc08g078160.2.1	0.273633	6.90137e-06	5.62613e-05	Oleosin IPR000136 Oleosin	MG
Solyc12g089300.1.1	0.369955	6.96101e-06	5.66922e-05	Gibberellin-regulated protein 2 IPR003854 Gibberellin regulated protein	MG
Solyc02g077970.2.1	0.509838	9.08356e-06	7.0345e-05	Late embryo abundance protein (Fragment)	MG
Solyc01g006990.2.1	1.5087	9.45099e-06	7.29875e-05	F-box family protein IPR001810 Cyclin-like F-box	MG
Solyc09g014750.1.1	0.375671	9.56745e-06	7.38186e-05	Late embryogenesis abundant protein IPR000389 Small hydrophilic plant seed protein	MG
Solyc12g038080.1.1	0.656484	9.84547e-06	7.54759e-05	Photosystem II CP43 chlorophyll apoprotein IPR000932 Photosystem antenna protein-like	MG
Solyc03g020050.2.1	2.03501	1.04322e-05	7.8865e-05	Proteinase inhibitor II IPR003465 Proteinase inhibitor I20, Pin2	MG
Solyc08g007800.2.1	0.664556	1.12637e-05	8.41853e-05	Transporter major facilitator family IPR016196 Major facilitator superfamily, general substrate transporter	MG
Solyc01g079780.2.1	0.586618	1.2276e-05	9.10969e-05	Uncharacterized GPI-anchored protein At5g19250	MG
Solyc07g053360.2.1	0.606744	1.3915e-05	0.000101905	Seed biotin-containing protein SBP65 IPR004238 Late embryogenesis abundant protein	MG
Solyc12g098780.1.1	0.588575	1.41346e-05	0.000103152	Pistil extensin like protein (Fragment) IPR006041 Pollen Ole e 1 allergen and extensin	MG
Solyc03g120420.2.1	0.543499	1.42341e-05	0.000103787	Unknown Protein	MG
Solyc02g068930.2.1	0.653607	1.62705e-05	0.000116301	Cytochrome c6 IPR003088 Cytochrome c, class I	MG
Solyc04g072050.2.1	0.660363	1.78282e-05	0.000125187	Unknown Protein IPR009943 Protein of unknown function DUF1475	MG
Solyc01g088090.2.1	1.54948	1.91939e-05	0.000132878	Hydrolase alpha_beta fold family protein IPR000073 Alpha_beta hydrolase fold-1	MG
Solyc02g090030.2.1	0.655524	1.93832e-05	0.000133746	Oxygen-evolving enhancer protein 1 of photosystem II IPR002628 Photosystem II manganese-stabilizing protein PsbO	MG
Solyc12g044450.1.1	1.73172	1.95698e-05	0.000134478	Os06g0207500 protein (Fragment) IPR004253 Protein of unknown function DUF231, plant	MG
Solyc03g115200.2.1	0.646811	2.05245e-05	0.000139888	Glucan endo-1 3-beta-glucosidase 1 IPR012946 X8	MG
Solyc08g069110.2.1	0.635325	2.5389e-05	0.000167905	Dtdp-glucose 4 6-dehydratase-binding domain	MG
Solyc09g008460.2.1	2.24546	2.65107e-05	0.000172759	Ras-related protein Rab-18 IPR015598 Rab18	MG
Solyc10g075090.1.1	5.12077	2.86482e-05	0.000184853	Non-specific lipid-transfer protein IPR013770 Plant lipid transfer protein and hydrophobic protein, helical	MG
Solyc02g089640.2.1	1.61747	2.94642e-05	0.000189096	Cellulose synthase-like C1-2 glycosyltransferase family 2 protein	MG
Solyc06g065180.2.1	1.57841	3.05527e-05	0.000195331	SLL1 protein	MG
Solyc06g068980.2.1	0.458812	3.17649e-05	0.000202263	Serine_threonine-protein kinase B-raf IPR002290 Serine_threonine protein kinase	MG
Solyc08g065780.1.1	0.338118	3.61289e-05	0.000225462	Vacuolar processing enzyme IPR001096 Peptidase C13, legumain	MG
Solyc07g005610.2.1	0.541292	3.75369e-05	0.000231653	Endonuclease_exonuclease_phosphatase family	MG
Solyc01g095170.2.1	0.602614	4.22772e-05	0.000256528	Harpin-induced protein IPR010847 Harpin-induced 1	MG
Solyc03g098790.1.1	1.52494	4.90056e-05	0.000290419	Kunitz-type protease inhibitor IPR002160 Proteinase inhibitor I3, Kunitz legume	MG
Solyc01g091520.2.1	1.60688	5.01538e-05	0.000295755	Enoyl-CoA hydratase_isomerase family protein IPR001753 Crotonase, core	MG
Solyc03g115500.2.1	0.614583	5.28609e-05	0.000309644	Heparanase IPR005199 Glycoside hydrolase family 79, N-terminal	MG
Solyc03g020070.2.1	1.92504	5.92873e-05	0.000340017	Proteinase inhibitor II IPR003465 Proteinase inhibitor I20, Pin2	MG
Solyc05g006820.2.1	0.654027	6.74545e-05	0.000377276	Chaperone protein dnaJ 2 IPR003095 Heat shock protein DnaJ	MG
Solyc01g108500.2.1	1.88129	6.91565e-05	0.000384735	Polyadenylate-binding protein IPR012677 Nucleotide-binding, alpha-beta plait	MG
Solyc03g114560.2.1	0.637764	7.77496e-05	0.000426017	Strictosidine synthase family protein IPR004141 Strictosidine synthase	MG
Solyc01g108340.2.1	1.79174	8.05053e-05	0.000438528	Peptidyl-prolyl cis-trans isomerase D IPR002130 Peptidyl-prolyl cis-trans isomerase, cyclophilin-type	MG
Solyc05g056050.2.1	0.655255	8.4951e-05	0.000458252	Chlorophyll a-b binding protein 6A, chloroplastic IPR001344 Chlorophyll A-B binding protein	MG
Solyc03g043920.2.1	1.62481	8.6699e-05	0.00046529	Alpha-6-galactosyltransferase IPR008630 Galactosyl transferase	MG
Solyc09g013070.2.1	0.548147	0.000107049	0.00055559	3-oxo-5-alpha-steroid 4-dehydrogenase family protein expressed IPR001104 3-oxo-5-alpha-steroid 4-dehydrogenase, C-terminal	MG
Solyc10g062300.1.1	0.265143	0.000114625	0.000589421	Unknown Protein	MG
Solyc07g066150.1.1	0.596642	0.000118643	0.000607091	Photosystem I reaction center subunit V IPR017494 Photosystem I reaction center, PsaG, plant	MG
Solyc02g089080.2.1	0.442817	0.000123023	0.00062567	Rapid alkalinization factor 5	MG
Solyc02g044030.1.1	0.578909	0.000126022	0.00063898	60 kDa chaperonin IPR001844 Chaperonin Cpn60	MG
Solyc08g080670.1.1	2.1416	0.000131192	0.000658007	Osmotin-like protein (Fragment) IPR001938 Thaumatin, pathogenesis-related	MG
Solyc09g092110.2.1	0.620754	0.000132463	0.000662789	Light regulated protein-like protein IPR009856 Light regulated Lir1	MG
Solyc12g098540.1.1	0.659001	0.000145619	0.000721275	Ectonucleoside triphosphate diphosphohydrolase 6 IPR000407 Nucleoside phosphatase GDA1_CD39	MG
Solyc06g064550.2.1	1.53833	0.000174438	0.000843031	Aspartokinase-homoserine dehydrogenase IPR001341 Aspartate kinase region	MG
Solyc08g080650.1.1	0.640747	0.000235589	0.00108127	Osmotin-like protein (Fragment) IPR001938 Thaumatin, pathogenesis-related	MG
Solyc04g005060.2.1	1.60466	0.000252082	0.00114416	F3I6.9 protein	MG
Solyc05g012110.2.1	1.59407	0.000272874	0.00122194	6-phosphogluconolactonase IPR005900 6-phosphogluconolactonase	MG
Solyc11g021060.1.1	3.32306	0.000326505	0.00141361	Proteinase inhibitor IPR003465 Proteinase inhibitor I20, Pin2	MG
Solyc10g054110.1.1	2.00934	0.000348492	0.00149333	MATE efflux family protein IPR002528 Multi antimicrobial extrusion protein MatE	MG
Solyc02g084850.2.1	2.19165	0.000372745	0.00157864	Unknown Protein IPR000167 Dehydrin	MG
Solyc08g080550.1.1	2.04111	0.000386458	0.00162711	ATP-dependent RNA helicase DeaD IPR011545 DNA_RNA helicase, DEAD_DEAH box type, N-terminal	MG
Solyc08g074750.2.1	1.61576	0.000442841	0.00181926	Zinc finger protein 706 IPR015023 Protein of unknown function DUF1909	MG
Solyc03g097840.2.1	3.09662	0.000444152	0.00182375	Mitochondrial phosphate carrier protein IPR001993 Mitochondrial substrate carrier	MG
Solyc05g008480.2.1	0.645076	0.00046028	0.00187981	Histone chaperone asf1 IPR006818 Histone chaperone, ASF1-like	MG
Solyc10g055800.1.1	0.646081	0.000491244	0.00197957	Chitinase IPR016283 Glycoside hydrolase, family 19	MG
Solyc04g008710.2.1	1.58933	0.000502589	0.00201583	Unknown Protein	MG
Solyc10g005260.2.1	1.5201	0.000502751	0.00201583	RNA Binding Protein 45 IPR012677 Nucleotide-binding, alpha-beta plait	MG
Solyc05g018120.1.1	0.533079	0.000653846	0.00251428	Transcription initiation factor TFIID subunit 11 IPR006809 TAFII28-like protein	MG
Solyc08g007620.1.1	0.401824	0.00069029	0.00262185	Subtilisin-like protease IPR015500 Peptidase S8, subtilisin-related	MG
Solyc11g017000.1.1	0.62434	0.000740486	0.0027809	Os01g0873900 protein (Fragment) IPR007700 Protein of unknown function DUF668	MG
Solyc01g111080.2.1	0.527408	0.000804467	0.00298433	Gibberellin-regulated protein 2 IPR003854 Gibberellin regulated protein	MG
Solyc08g076120.2.1	0.637086	0.000896492	0.00327551	FAM96B protein	MG
Solyc07g007750.2.1	1.65808	0.000994048	0.00356067	Defensin protein IPR008177 Gamma Purothionin	MG
Solyc08g062910.2.1	1.92731	0.0010717	0.00379455	Elongation factor EF-2 IPR000795 Protein synthesis factor, GTP-binding	MG
Solyc07g065640.2.1	0.653985	0.00152099	0.00509727	RPM1 interacting protein 4 transcript 2 IPR008700 Defence response, Rin4	MG
Solyc03g097980.2.1	1.53557	0.00171804	0.00566309	Guanine nucleotide-binding protein alpha-1 subunit, alpha subunit	MG
Solyc05g012600.2.1	0.662578	0.00177262	0.00579499	Unknown Protein	MG
Solyc01g097470.2.1	1.51732	0.00199272	0.00638465	Neurogenic locus notch protein-like	MG
Solyc04g080770.2.1	0.653582	0.00207947	0.00662197	GTP-binding protein hflX IPR016496 GTP-binding protein, HflX	MG
Solyc06g065540.2.1	0.460314	0.00239308	0.00746142	Phosphatidylinositol-4-phosphate 5-kinase family protein IPR016034 Phosphatidylinositol-4-phosphate 5-kinase, core, subgroup	MG
Solyc03g033320.2.1	1.58018	0.00263206	0.00805328	Prolyl 4-hydroxylase alpha subunit-like protein IPR006620 Prolyl 4-hydroxylase, alpha subunit	MG
Solyc06g076410.2.1	1.58997	0.00299438	0.00900686	Sterol 4-alpha-methyl-oxidase 2 IPR006694 Fatty acid hydroxylase	MG
Solyc06g035720.2.1	1.91323	0.00310292	0.00928654	BCL-2 binding anthanogene-1 IPR003103 Apoptosis regulator Bcl-2 protein, BAG	MG
Solyc10g075110.1.1	1.99453	0.00319991	0.00954264	Non-specific lipid-transfer protein IPR000528 Plant lipid transfer protein_Par allergen	MG

## Sheet: BR_202
Table S7B Differentially expressed proteins at the BR stage
Accession	Ratio	P value	Adjust P value	Description	Group
Solyc07g055470.2.1	0.301976	2.623e-15	2.19178e-11	Cytochrome P450	BR
Solyc01g111970.2.1	0.265671	1.83578e-14	7.66991e-11	Laccase 1a IPR001117 Multicopper oxidase, type 1	BR
Solyc07g008570.2.1	0.376929	2.98825e-14	8.32328e-11	Purple acid phosphatase IPR008963 Purple acid phosphatase-like, N-terminal	BR
Solyc08g068700.1.1	0.46594	1.04882e-13	1.87214e-10	N-acetyltransferase IPR000182 GCN5-related N-acetyltransferase	BR
Solyc01g009430.2.1	0.233371	1.22031e-13	1.87214e-10	Os02g0448600 protein (Fragment)	BR
Solyc08g078670.2.1	0.33187	1.64572e-13	1.87214e-10	Aspartyl protease IPR001461 Peptidase A1	BR
Solyc12g055730.1.1	2.75789	1.90927e-13	1.87214e-10	Lipase IPR002921 Lipase, class 3	BR
Solyc12g006470.1.1	0.347061	1.98253e-13	1.87214e-10	Aminotransferase-like protein IPR005814 Aminotransferase class-III	BR
Solyc03g098780.1.1	3.00148	2.01643e-13	1.87214e-10	Kunitz-type protease inhibitor IPR002160 Proteinase inhibitor I3, Kunitz legume	BR
Solyc07g043420.2.1	0.37931	4.56076e-13	3.79502e-10	2-oxoglutarate-dependent dioxygenase IPR005123 Oxoglutarate and iron-dependent oxygenase	BR
Solyc02g089630.2.1	0.539274	4.99584e-13	3.79502e-10	Proline dehydrogenase IPR015659 Proline oxidase	BR
Solyc05g053120.1.1	0.333329	6.96451e-13	4.84962e-10	Glucosyltransferase IPR002213 UDP-glucuronosyl_UDP-glucosyltransferase	BR
Solyc04g071900.2.1	2.22342	7.97302e-13	5.12481e-10	Peroxidase IPR002016 Haem peroxidase, plant_fungal_bacterial	BR
Solyc11g010120.1.1	1.75184	1.06785e-12	6.37352e-10	Peroxidase 17 IPR002016 Haem peroxidase, plant_fungal_bacterial	BR
Solyc12g009930.1.1	0.415499	1.36389e-12	7.5978e-10	UDP-glucuronosyltransferase 1-6 IPR002213 UDP-glucuronosyl_UDP-glucosyltransferase	BR
Solyc01g110360.2.1	0.637779	1.62975e-12	8.13279e-10	Fructose-bisphosphate aldolase IPR000741 Fructose-bisphosphate aldolase, class-I	BR
Solyc05g013690.2.1	1.67223	1.65459e-12	8.13279e-10	GDSL esterase_lipase At3g26430 IPR001087 Lipase, GDSL	BR
Solyc01g104380.2.1	0.249272	1.89589e-12	8.37439e-10	Blue copper protein IPR003245 Plastocyanin-like	BR
Solyc03g025390.2.1	0.492025	1.90418e-12	8.37439e-10	Retinol dehydrogenase 12 IPR002347 Glucose_ribitol dehydrogenase	BR
Solyc11g066440.1.1	0.563557	2.64283e-12	1.10417e-09	Pheophorbide a oxygenase (Fragment) IPR013626 Pheophorbide a oxygenase	BR
Solyc10g008740.2.1	0.570972	3.2463e-12	1.19453e-09	Magnesium chelatase ATPase subunit I IPR011775 Magnesium chelatase, ATPase subunit I	BR
Solyc07g064950.2.1	0.651606	3.29591e-12	1.19453e-09	Trigger factor-like protein IPR005215 Trigger factor	BR
Solyc12g006460.1.1	0.47538	3.37128e-12	1.19453e-09	Cytochrome P450	BR
Solyc12g006570.1.1	0.352922	3.52194e-12	1.19453e-09	Germacrene-D synthase IPR005630 Terpene synthase, metal-binding domain	BR
Solyc02g071490.2.1	0.621277	3.57388e-12	1.19453e-09	1-aminocyclopropane-1-carboxylate oxidase 1 IPR005123 Oxoglutarate and iron-dependent oxygenase	BR
Solyc09g007150.2.1	0.475162	4.46636e-12	1.43542e-09	Glutathione S-transferase IPR004045 Glutathione S-transferase, N-terminal	BR
Solyc07g043500.1.1	0.560489	8.19281e-12	2.53552e-09	UDP-glucosyltransferase IPR002213 UDP-glucuronosyl_UDP-glucosyltransferase	BR
Solyc07g008560.2.1	0.393741	1.17852e-11	3.51705e-09	Purple acid phosphatase IPR008963 Purple acid phosphatase-like, N-terminal	BR
Solyc09g089490.2.1	2.89799	1.28515e-11	3.70301e-09	Proteinase inhibitor I IPR000864 Proteinase inhibitor I13, potato inhibitor I	BR
Solyc07g045440.1.1	0.461949	1.83875e-11	5.12152e-09	Fasciclin-like arabinogalactan protein 19 IPR000782 FAS1 domain	BR
Solyc02g085700.1.1	0.63827	2.46552e-11	6.43809e-09	Geranylgeranyl pyrophosphate synthase IPR000092 Polyprenyl synthetase	BR
Solyc03g031800.2.1	0.526768	3.26183e-11	8.25936e-09	Xyloglucan endotransglucosylase_hydrolase 1 IPR016455 Xyloglucan endotransglucosylase_hydrolase	BR
Solyc01g087950.2.1	0.627463	3.57479e-11	8.78557e-09	Serine carboxypeptidase 1 IPR001563 Peptidase S10, serine carboxypeptidase	BR
Solyc08g081220.1.1	1.96796	3.85731e-11	8.99523e-09	Cytochrome P450	BR
Solyc08g074680.2.1	2.34153	4.33249e-11	9.75264e-09	Polyphenol oxidase IPR002227 Tyrosinase	BR
Solyc11g071620.1.1	1.70484	4.43514e-11	9.75264e-09	Aldehyde oxidase IPR016208 Aldehyde oxidase_xanthine dehydrogenase	BR
Solyc03g082420.2.1	0.449176	4.58767e-11	9.82939e-09	Heat shock protein IPR002068 Heat shock protein Hsp20	BR
Solyc06g073960.2.1	0.557244	5.38586e-11	1.12511e-08	Serine_threonine-protein phosphatase IPR012391 Serine_threonine protein phosphatase, BSU1	BR
Solyc12g011310.1.1	0.619835	6.93071e-11	1.41251e-08	Glutathione S-transferase IPR004046 Glutathione S-transferase, C-terminal	BR
Solyc10g078890.1.1	1.76356	9.79754e-11	1.94924e-08	Peroxidase IPR002016 Haem peroxidase, plant_fungal_bacterial	BR
Solyc12g098540.1.1	0.283439	1.07506e-10	2.08912e-08	Ectonucleoside triphosphate diphosphohydrolase 6 IPR000407 Nucleoside phosphatase GDA1_CD39	BR
Solyc07g043490.1.1	0.661915	1.41559e-10	2.68834e-08	UDP-glucosyltransferase family 1 protein IPR002213 UDP-glucuronosyl_UDP-glucosyltransferase	BR
Solyc01g096220.2.1	0.639729	1.50093e-10	2.78707e-08	Ras-related protein Rab-25 IPR015595 Rab11-related	BR
Solyc07g062520.2.1	0.617085	1.71807e-10	3.05451e-08	Cytochrome P450	BR
Solyc02g062460.2.1	1.52522	1.93331e-10	3.36557e-08	2-oxoglutarate-dependent dioxygenase IPR005123 Oxoglutarate and iron-dependent oxygenase	BR
Solyc10g086500.1.1	0.520197	2.00569e-10	3.40247e-08	3-oxo-5-alpha-steroid 4-dehydrogenase family protein expressed IPR016636 3-oxo-5-alpha-steroid 4-dehydrogenase IPR001104 3-oxo-5-alpha-steroid 4-dehydrogenase, C-terminal	BR
Solyc01g105360.2.1	0.408857	2.03594e-10	3.40247e-08	UDP-glucuronosyltransferase IPR002213 UDP-glucuronosyl_UDP-glucosyltransferase	BR
Solyc11g022590.1.1	0.312362	2.85101e-10	4.67119e-08	Kunitz trypsin inhibitor 4 (Fragment) IPR002160 Proteinase inhibitor I3, Kunitz legume	BR
Solyc06g005770.1.1	0.186569	3.52073e-10	5.5508e-08	Non-specific lipid-transfer protein IPR013770 Plant lipid transfer protein and hydrophobic protein, helical	BR
Solyc01g108780.2.1	0.48561	3.60657e-10	5.58083e-08	Alpha-hydroxynitrile lyase IPR000073 Alpha_beta hydrolase fold-1	BR
Solyc06g051960.2.1	0.478137	3.68553e-10	5.59932e-08	Pectinesterase IPR000070 Pectinesterase, catalytic	BR
Solyc09g061860.2.1	0.662232	4.16105e-10	5.99478e-08	Sterol 3-beta-glucosyltransferase IPR004276 Glycosyl transferase, family 28	BR
Solyc09g014530.2.1	0.467206	4.86105e-10	6.65884e-08	Major latex-like protein IPR000916 Bet v I allergen	BR
Solyc05g007490.2.1	1.69606	5.06308e-10	6.82373e-08	Dehydration-responsive family protein IPR004159 Protein of unknown function DUF248, methyltransferase putative	BR
Solyc09g072660.2.1	1.82809	5.79026e-10	7.6799e-08	FAD-binding domain-containing protein IPR006094 FAD linked oxidase, N-terminal	BR
Solyc01g099040.2.1	2.0604	6.35455e-10	8.29665e-08	GDSL esterase_lipase At5g03980 IPR001087 Lipase, GDSL	BR
Solyc03g098700.1.1	1.65045	8.19141e-10	1.0216e-07	Cysteine protease inhibitor 8 (Fragment) IPR002160 Proteinase inhibitor I3, Kunitz legume	BR
Solyc03g111730.2.1	1.68041	8.73888e-10	1.07385e-07	Cathepsin B-like cysteine proteinase IPR013128 Peptidase C1A, papain	BR
Solyc10g086150.1.1	0.659463	9.14095e-10	1.10698e-07	Single-stranded DNA binding protein IPR000504 RNA recognition motif, RNP-1	BR
Solyc01g008710.2.1	2.1208	1.12026e-09	1.32823e-07	Mannan endo-1 4-beta-mannosidase IPR018087 Glycoside hydrolase, family 5, conserved site IPR013781 Glycoside hydrolase, subgroup, catalytic core	BR
Solyc09g010020.2.1	0.58751	1.14447e-09	1.32823e-07	1-aminocyclopropane-1-carboxylate oxidase-like protein IPR005123 Oxoglutarate and iron-dependent oxygenase	BR
Solyc03g044150.2.1	0.604727	1.23113e-09	1.3994e-07	Subtilisin-like protease IPR015500 Peptidase S8, subtilisin-related	BR
Solyc07g043460.2.1	0.410448	1.23929e-09	1.3994e-07	Cytochrome P450 IPR002401 Cytochrome P450, E-class, group I	BR
Solyc05g056000.2.1	0.623303	1.26732e-09	1.41196e-07	Lipase-like protein	BR
Solyc07g061800.2.1	0.580303	1.28501e-09	1.41284e-07	Heme-binding protein 2 IPR006917 SOUL haem-binding protein	BR
Solyc02g065060.2.1	0.548218	1.30787e-09	1.41929e-07	Short-chain dehydrogenase_reductase family protein IPR002347 Glucose_ribitol dehydrogenase	BR
Solyc01g110000.2.1	0.662366	1.35485e-09	1.45143e-07	Beta-galactosidase IPR001944 Glycoside hydrolase, family 35	BR
Solyc02g071620.2.1	0.576187	1.74521e-09	1.84595e-07	GDSL esterase_lipase At1g29670 IPR001087 Lipase, GDSL	BR
Solyc03g098710.1.1	1.63197	2.09242e-09	2.18553e-07	Kunitz-type proteinase inhibitor A4 (Fragment) IPR011065 Kunitz inhibitor ST1-like	BR
Solyc10g085220.1.1	0.661878	2.16005e-09	2.22832e-07	Mitochondrial carrier protein expressed IPR005199 Glycoside hydrolase family 79, N-terminal	BR
Solyc08g074630.1.1	1.60186	2.20245e-09	2.24435e-07	Polyphenol oxidase IPR016213 Polyphenol oxidase, plant	BR
Solyc03g045070.1.1	0.539288	2.46243e-09	2.47905e-07	Ammonium transporter IPR018047 Ammonium transporter, conserved site IPR001905 Ammonium transporter	BR
Solyc07g008550.2.1	0.539474	3.69111e-09	3.53586e-07	Purple acid phosphatase IPR008963 Purple acid phosphatase-like, N-terminal	BR
Solyc04g071890.2.1	1.6672	3.72374e-09	3.53586e-07	Peroxidase 4 IPR002016 Haem peroxidase, plant_fungal_bacterial	BR
Solyc04g076780.2.1	0.618914	5.28069e-09	4.95792e-07	Oligopeptide transporter 4 IPR004648 Tetrapeptide transporter, OPT1_isp4	BR
Solyc03g098790.1.1	2.38315	5.78215e-09	5.30941e-07	Kunitz-type protease inhibitor IPR002160 Proteinase inhibitor I3, Kunitz legume	BR
Solyc07g053540.1.1	0.53761	5.90212e-09	5.36067e-07	Fasciclin-like arabinogalactan protein 4 IPR000782 FAS1 domain	BR
Solyc07g049290.2.1	0.622632	7.13091e-09	6.27219e-07	Nitrate transporter IPR000109 TGF-beta receptor, type I_II extracellular region	BR
Solyc10g005960.1.1	0.649046	9.94183e-09	7.9118e-07	Fasciclin-like arabinogalactan protein 10 IPR000782 FAS1 domain	BR
Solyc09g083440.2.1	2.02242	1.11529e-08	8.79187e-07	Proteinase inhibitor I IPR000864 Proteinase inhibitor I13, potato inhibitor I	BR
Solyc02g092670.1.1	0.666657	1.21657e-08	9.18706e-07	Subtilisin-like protease IPR015500 Peptidase S8, subtilisin-related	BR
Solyc02g080880.2.1	1.60498	1.2204e-08	9.18706e-07	Aspartic proteinase IPR001461 Peptidase A1	BR
Solyc07g005210.2.1	1.57684	1.38642e-08	9.73522e-07	Outer membrane lipoprotein blc IPR002345 Lipocalin	BR
Solyc08g066740.2.1	0.43267	1.65713e-08	1.12577e-06	CT099 (Fragment) IPR003245 Plastocyanin-like	BR
Solyc06g050440.2.1	2.98388	1.76772e-08	1.17231e-06	Peroxidase IPR002016 Haem peroxidase, plant_fungal_bacterial	BR
Solyc07g008240.2.1	3.03374	1.7828e-08	1.173e-06	Non-symbiotic hemoglobin protein IPR001032 Leghaemoglobin	BR
Solyc02g079730.2.1	0.547615	1.90698e-08	1.24454e-06	Thioredoxin family protein	BR
Solyc03g025810.2.1	1.74026	1.95856e-08	1.24929e-06	Low-temperature-induced 65 kDa protein IPR012418 CAP160	BR
Solyc06g082980.2.1	0.507329	1.98317e-08	1.24938e-06	3-beta-hydroxysteroid-Delta8 Delta7-isomerase IPR007905 Emopamil-binding	BR
Solyc02g071700.2.1	1.50017	2.33467e-08	1.40349e-06	GDSL esterase_lipase At1g29670 IPR001087 Lipase, GDSL	BR
Solyc07g052480.2.1	0.616749	2.42962e-08	1.45014e-06	Isocitrate lyase IPR006254 Isocitrate lyase	BR
Solyc08g080680.2.1	1.6711	2.71011e-08	1.58361e-06	Elicitor-responsive protein 3 IPR018029 C2 membrane targeting protein	BR
Solyc02g079510.2.1	1.79087	2.95378e-08	1.69053e-06	Peroxidase IPR019793 Peroxidases heam-ligand binding site IPR019794 Peroxidase, active site IPR002016 Haem peroxidase, plant_fungal_bacterial	BR
Solyc02g022850.1.1	0.660203	3.01769e-08	1.70377e-06	FAD-binding domain-containing protein IPR006094 FAD linked oxidase, N-terminal	BR
Solyc09g091000.2.1	1.67039	3.51971e-08	1.94122e-06	Major allergen Mal d 1 IPR000916 Bet v I allergen	BR
Solyc09g010000.2.1	0.606877	3.57567e-08	1.94122e-06	1-aminocyclopropane-1-carboxylate oxidase-like protein IPR005123 Oxoglutarate and iron-dependent oxygenase	BR
Solyc08g067100.2.1	1.72561	3.99477e-08	2.11268e-06	Aspartic proteinase nepenthesin-1 IPR001461 Peptidase A1	BR
Solyc04g076050.2.1	1.55762	4.12803e-08	2.16942e-06	Divalent cation tolerance protein CutA IPR004323 Divalent ion tolerance protein, CutA1	BR
Solyc01g108570.2.1	1.95038	4.97973e-08	2.52105e-06	Gibberellin receptor GID1L2 IPR013094 Alpha_beta hydrolase fold-3	BR
Solyc08g079840.1.1	0.654635	5.10091e-08	2.55229e-06	Subtilisin-like protease IPR015500 Peptidase S8, subtilisin-related	BR
Solyc11g006420.1.1	0.656986	6.52532e-08	3.15177e-06	5_apos-nucleotidase cytosolic III IPR006434 HAD-superfamily hydrolase, subfamily IE	BR
Solyc10g079860.1.1	1.65799	6.68688e-08	3.17475e-06	Beta-1 3-glucanase IPR000490 Glycoside hydrolase, family 17	BR
Solyc03g121410.2.1	1.81376	7.24141e-08	3.38041e-06	Serine_threonine protein phosphatase 2A 55 kDa regulatory subunit B beta isoform IPR000009 Protein phosphatase 2A, regulatory subunit PR55	BR
Solyc01g088400.2.1	1.50594	7.3966e-08	3.43366e-06	CER1 IPR006694 Fatty acid hydroxylase	BR
Solyc07g066230.2.1	1.56122	7.72494e-08	3.56628e-06	Receptor like kinase, RLK	BR
Solyc07g062480.1.1	0.659699	7.92442e-08	3.63827e-06	S-locus glycoprotein (Fragment) lectin	BR
Solyc03g118370.2.1	0.647483	8.87033e-08	3.98497e-06	Serine carboxypeptidase K10B2.2 IPR001563 Peptidase S10, serine carboxypeptidase	BR
Solyc04g080230.2.1	0.633959	9.6327e-08	4.19468e-06	BAC19.4 IPR010608 Protein of unknown function DUF1195	BR
Solyc11g069700.1.1	0.660961	9.81003e-08	4.24361e-06	Elongation factor 1-alpha IPR004539 Translation elongation factor EF1A, eukaryotic and archaeal	BR
Solyc01g007620.2.1	0.431908	1.15305e-07	4.79183e-06	30S ribosomal protein S19 chloroplastic IPR002222 Ribosomal protein S19_S15	BR
Solyc05g025630.1.1	1.78549	1.6052e-07	6.23863e-06	Histone-binding protein RBBP7 IPR017986 WD40 repeat, region	BR
Solyc08g082530.2.1	0.601035	1.7434e-07	6.59178e-06	Cell division protease ftsH homolog IPR003959 ATPase, AAA-type, core	BR
Solyc10g044520.1.1	1.96617	1.86569e-07	6.99091e-06	Ferredoxin I IPR010241 Ferredoxin (2Fe-2S), plant	BR
Solyc05g009430.2.1	1.66984	1.98392e-07	7.27088e-06	Endonuclease IPR003154 S1_P1 nuclease	BR
Solyc09g089580.2.1	1.50044	2.45104e-07	8.56961e-06	1-aminocyclopropane-1-carboxylate oxidase-like protein IPR005123 Oxoglutarate and iron-dependent oxygenase	BR
Solyc06g050570.1.1	0.614902	2.61216e-07	8.9824e-06	Prenylated rab acceptor family protein IPR004895 Prenylated rab acceptor PRA1	BR
Solyc12g098850.1.1	1.53302	3.18454e-07	1.03945e-05	Soluble diacylglycerol acyltransferase IPR012336 Thioredoxin-like fold	BR
Solyc01g008730.2.1	0.647488	3.5892e-07	1.15351e-05	BZIP transcription factor IPR011616 bZIP transcription factor, bZIP-1	BR
Solyc06g076630.2.1	0.665122	5.17735e-07	1.52331e-05	Peroxidase IPR002016 Haem peroxidase, plant_fungal_bacterial	BR
Solyc07g008360.1.1	1.51615	5.8596e-07	1.65415e-05	p-coumarate CoA-ligase 2 IPR000873 AMP-dependent synthetase and ligase	BR
Solyc02g062500.2.1	1.51303	6.54732e-07	1.81157e-05	2-oxoglutarate-dependent dioxygenase IPR005123 Oxoglutarate and iron-dependent oxygenase	BR
Solyc01g006290.2.1	0.558623	6.64351e-07	1.83212e-05	Peroxidase IPR002016 Haem peroxidase, plant_fungal_bacterial	BR
Solyc05g006490.2.1	0.665708	7.26884e-07	1.96565e-05	F3I6.9 protein	BR
Solyc03g096460.2.1	0.663105	1.13178e-06	2.78513e-05	Lipoxygenase homology domain-containing protein 1 IPR001024 Lipoxygenase, LH2	BR
Solyc10g009280.2.1	1.91296	1.13325e-06	2.78513e-05	Calcium-responsive transcription coactivator IPR007726 SSXT	BR
Solyc03g118810.1.1	1.61537	1.5589e-06	3.59839e-05	Calmodulin	BR
Solyc07g049330.1.1	1.82601	1.73879e-06	3.93286e-05	Glutathione S-transferase IPR004046 Glutathione S-transferase, C-terminal	BR
Solyc06g059720.2.1	0.606403	2.13764e-06	4.62749e-05	Stearoyl-acyl carrier protein desaturase IPR005067 Fatty acid desaturase, type 2	BR
Solyc09g084480.2.1	2.19643	2.24151e-06	4.80258e-05	Proteinase inhibitor I IPR000864 Proteinase inhibitor I13, potato inhibitor I	BR
Solyc11g013020.1.1	1.58892	2.35307e-06	4.94026e-05	Unknown Protein	BR
Solyc04g007160.1.1	0.530071	2.4609e-06	5.10255e-05	Alpha-glucosidase IPR000322 Glycoside hydrolase, family 31	BR
Solyc03g115200.2.1	0.595358	2.70437e-06	5.45928e-05	Glucan endo-1 3-beta-glucosidase 1 IPR012946 X8	BR
Solyc01g094700.2.1	1.55698	3.29079e-06	6.32135e-05	Glycerol-3-phosphate acyltransferase 4 IPR002123 Phospholipid_glycerol acyltransferase	BR
Solyc11g072380.1.1	0.290371	3.55378e-06	6.69639e-05	Vicilin-like protein (Fragment) IPR011051 Cupin, RmlC-type	BR
Solyc12g056390.1.1	1.70067	3.55816e-06	6.69639e-05	Thaumatin-like protein IPR001938 Thaumatin, pathogenesis-related	BR
Solyc08g076880.2.1	2.25561	3.65619e-06	6.85002e-05	Unknown Protein	BR
Solyc10g085430.1.1	2.07802	3.96534e-06	7.39608e-05	Saposin (Fragment) IPR011001 Saposin-like	BR
Solyc02g067380.2.1	1.5855	4.07867e-06	7.47399e-05	Transcription factor style2.1 IPR001092 Basic helix-loop-helix dimerisation region bHLH	BR
Solyc01g107910.2.1	1.72802	4.3062e-06	7.72158e-05	Caffeoyl CoA 3-O-methyltransferase IPR002935 O-methyltransferase, family 3	BR
Solyc08g062910.2.1	3.03172	5.20725e-06	8.97151e-05	Elongation factor EF-2 IPR000795 Protein synthesis factor, GTP-binding	BR
Solyc10g008650.1.1	0.633529	5.23167e-06	8.97656e-05	Malonyl CoA anthocyanin 5-O-glucoside-6_apos_apos_apos-O-malonyltransferase	BR
Solyc07g007760.2.1	0.487891	5.95176e-06	0.000100066	Defensin protein IPR008177 Gamma Purothionin	BR
Solyc08g080480.2.1	0.414216	6.42738e-06	0.000105515	Unknown Protein IPR003612 Plant lipid transfer protein_seed storage_trypsin-alpha amylase inhibitor	BR
Solyc06g074260.2.1	1.85475	6.47489e-06	0.000106087	Genomic DNA chromosome 5 P1 clone MWD9 IPR007608 Protein of unknown function DUF584	BR
Solyc06g005160.2.1	1.55039	6.48798e-06	0.000106093	Ascorbate peroxidase IPR019793 Peroxidases heam-ligand binding site IPR019794 Peroxidase, active site IPR002016 Haem peroxidase, plant_fungal_bacterial	BR
Solyc01g008460.2.1	1.56472	8.18058e-06	0.000126822	2Fe-2S ferredoxin IPR001041 Ferredoxin	BR
Solyc01g097470.2.1	2.07907	8.28954e-06	0.0001278	Neurogenic locus notch protein-like	BR
Solyc07g005100.2.1	1.65474	8.59357e-06	0.000131357	Chitinase-like protein IPR011583 Chitinase II	BR
Solyc07g007750.2.1	2.24074	9.20572e-06	0.000138351	Defensin protein IPR008177 Gamma Purothionin	BR
Solyc12g017250.1.1	1.57457	1.01731e-05	0.000149923	photosystem II polypeptide IPR006814 Photosystem II protein PsbR	BR
Solyc02g067750.2.1	1.52384	1.03382e-05	0.000152088	Carbonic anhydrase IPR001765 Carbonic anhydrase	BR
Solyc10g081170.1.1	2.18544	1.08184e-05	0.000158317	Calmodulin-2 IPR011992 EF-Hand type	BR
Solyc06g065180.2.1	1.63315	1.37118e-05	0.000192888	SLL1 protein	BR
Solyc01g108340.2.1	1.96985	1.58584e-05	0.000214422	Peptidyl-prolyl cis-trans isomerase D IPR002130 Peptidyl-prolyl cis-trans isomerase, cyclophilin-type	BR
Solyc07g053360.2.1	0.614816	1.88146e-05	0.000243744	Seed biotin-containing protein SBP65 IPR004238 Late embryogenesis abundant protein	BR
Solyc08g075730.2.1	1.55005	2.1126e-05	0.00026828	Anamorsin homolog IPR007785 Protein of unknown function DUF689	BR
Solyc10g084670.1.1	1.54688	2.87908e-05	0.000345655	Eukaryotic translation initiation factor 3 subunit A IPR000717 Proteasome component region PCI	BR
Solyc01g008950.2.1	2.12586	3.27361e-05	0.000380267	Calmodulin 5_6_7_8-like protein IPR011992 EF-Hand type	BR
Solyc05g055280.1.1	1.60242	3.28565e-05	0.000380576	Ferredoxin-6 IPR010241 Ferredoxin (2Fe-2S), plant	BR
Solyc01g103770.2.1	2.44626	3.40663e-05	0.000391	Protein p8 MTCP-1 IPR009069 MTCP1	BR
Solyc08g083120.2.1	2.83711	3.47542e-05	0.000397273	Ubiquitin IPR019956 Ubiquitin subgroup	BR
Solyc11g005880.1.1	1.74715	4.113e-05	0.000451619	NADH-ubiquinone oxidoreductase kD subunit	BR
Solyc05g008480.2.1	0.57408	4.50219e-05	0.000486679	Histone chaperone asf1 IPR006818 Histone chaperone, ASF1-like	BR
Solyc06g076410.2.1	2.09127	4.53109e-05	0.000488539	Sterol 4-alpha-methyl-oxidase 2 IPR006694 Fatty acid hydroxylase	BR
Solyc11g056340.1.1	2.03974	4.67211e-05	0.000500514	Photosystem Q(B) protein IPR000484 Photosynthetic reaction centre, L_M	BR
Solyc03g007030.2.1	1.6589	4.76182e-05	0.000507523	CDGSH iron sulfur domain-containing protein 1 IPR006622 Iron sulphur domain-containing, CDGSH-type, subfamily	BR
Solyc10g075090.1.1	4.73889	4.83788e-05	0.000513908	Non-specific lipid-transfer protein IPR013770 Plant lipid transfer protein and hydrophobic protein, helical	BR
Solyc01g096200.2.1	0.623992	5.4539e-05	0.000561933	Pentatricopeptide repeat-containing protein IPR011989 Armadillo-like helical	BR
Solyc12g098780.1.1	0.628949	6.07897e-05	0.000615708	Pistil extensin like protein (Fragment) IPR006041 Pollen Ole e 1 allergen and extensin	BR
Solyc01g106620.2.1	1.67491	7.27306e-05	0.000706671	Pathogenesis-related protein 1a IPR018244 Allergen V5_Tpx-1 related, conserved site	BR
Solyc01g010800.1.1	1.54314	8.39342e-05	0.00079249	Unknown Protein	BR
Solyc01g096090.2.1	1.5071	8.94799e-05	0.000835412	Fiber protein Fb11	BR
Solyc09g042700.2.1	1.50216	9.11735e-05	0.000844618	Proactivator polypeptide IPR011001 Saposin-like	BR
Solyc10g006230.2.1	1.67757	9.74844e-05	0.000893179	Chlorophyll a-b binding protein 7, chloroplastic IPR001344 Chlorophyll A-B binding protein	BR
Solyc03g043920.2.1	0.619579	9.98507e-05	0.000907892	Alpha-6-galactosyltransferase IPR008630 Galactosyl transferase	BR
Solyc05g012110.2.1	1.67452	0.000102182	0.000922063	6-phosphogluconolactonase IPR005900 6-phosphogluconolactonase	BR
Solyc06g084300.1.1	1.74511	0.000108489	0.000968521	Unknown Protein	BR
Solyc03g020070.2.1	1.8507	0.000112187	0.000994094	Proteinase inhibitor II IPR003465 Proteinase inhibitor I20, Pin2	BR
Solyc02g094200.2.1	1.70897	0.000120937	0.00105047	Nuclear transport factor 2 IPR018222 Nuclear transport factor 2, Eukaryote	BR
Solyc03g120590.2.1	1.9577	0.000126769	0.00109092	Peptide transporter 1 IPR000109 TGF-beta receptor, type I_II extracellular region	BR
Solyc08g080670.1.1	2.11215	0.000157329	0.00127019	Osmotin-like protein (Fragment) IPR001938 Thaumatin, pathogenesis-related	BR
Solyc04g058060.1.1	1.50901	0.000177908	0.0014051	30S ribosomal protein S8P IPR004314 Protein of unknown function DUF239, plant	BR
Solyc01g060020.2.1	1.63567	0.000185566	0.00145186	Beta-glucanase IPR000490 Glycoside hydrolase, family 17	BR
Solyc06g062940.2.1	1.78513	0.000188926	0.00146853	RING-box protein IPR018957 Zinc finger, C3HC4 RING-type	BR
Solyc09g082340.2.1	0.494162	0.000195748	0.00151031	Vicilin-like protein (Fragment) IPR014710 RmlC-like jelly roll fold	BR
Solyc01g107330.2.1	1.66431	0.000200286	0.00153119	SWIB_MDM2 domain protein IPR019835 SWIB domain	BR
Solyc09g011470.2.1	1.55492	0.000204677	0.00155906	Unknown Protein	BR
Solyc10g075150.1.1	2.11675	0.000277119	0.00198705	Non-specific lipid-transfer protein IPR013770 Plant lipid transfer protein and hydrophobic protein, helical	BR
Solyc06g068980.2.1	0.545755	0.000397097	0.00260042	Serine_threonine-protein kinase B-raf IPR002290 Serine_threonine protein kinase	BR
Solyc08g075410.2.1	1.53203	0.000408081	0.00266609	50S ribosomal protein L2 IPR005880 Ribosomal protein L2, bacterial-type	BR
Solyc04g009170.1.1	1.56084	0.000418836	0.0027257	RING finger protein 44 IPR018957 Zinc finger, C3HC4 RING-type	BR
Solyc10g062300.1.1	0.318583	0.000473715	0.00299422	Unknown Protein	BR
Solyc01g094530.2.1	0.652193	0.000573738	0.00347403	Acyl-CoA thioesterase IPR003703 Acyl-CoA thioesterase	BR
Solyc09g072560.2.1	0.566843	0.000737307	0.00422851	Legumin 11S-globulin IPR014710 RmlC-like jelly roll fold	BR
Solyc03g097840.2.1	2.88976	0.000774816	0.0043894	Mitochondrial phosphate carrier protein IPR001993 Mitochondrial substrate carrier	BR
Solyc10g018250.1.1	1.72784	0.000791213	0.0044521	40S ribosomal protein S13 IPR000589 Ribosomal protein S15	BR
Solyc02g062390.2.1	1.53911	0.00110786	0.00580759	Unknown Protein IPR000167 Dehydrin	BR
Solyc01g089870.2.1	0.645126	0.00115186	0.0059894	Pentatricopeptide repeat-containing protein IPR002885 Pentatricopeptide repeat	BR
Solyc11g017000.1.1	0.644809	0.00133991	0.00669234	Os01g0873900 protein (Fragment) IPR007700 Protein of unknown function DUF668	BR
Solyc03g020060.2.1	1.75698	0.00151332	0.00733488	Proteinase inhibitor II IPR003465 Proteinase inhibitor I20, Pin2	BR
Solyc11g068430.1.1	1.63485	0.00218798	0.00982601	Ferredoxin IPR010241 Ferredoxin (2Fe-2S), plant	BR

## Sheet: BR+6_637
Table S7C Differentially expressed proteins at the BR+6 stage
Accession	Ratio	P value	Adjust P value	Description	Group
Solyc07g064950.2.1	0.391859	2.18499e-17	1.23612e-13	Trigger factor-like protein IPR005215 Trigger factor	BR+6
Solyc09g008920.2.1	0.3318	3.3756e-17	1.23612e-13	Geranylgeranyl pyrophosphate synthase IPR000092 Polyprenyl synthetase	BR+6
Solyc03g082420.2.1	0.135774	4.43798e-17	1.23612e-13	Heat shock protein IPR002068 Heat shock protein Hsp20	BR+6
Solyc08g006160.2.1	0.367963	1.63389e-16	3.41319e-13	Plastid fibrillin 3 (Fragment) IPR006843 PAP fibrillin	BR+6
Solyc11g007850.1.1	0.419447	2.1624e-16	3.52807e-13	Plastid DNA-binding protein (Fragment)	BR+6
Solyc05g012710.2.1	0.293914	2.53332e-16	3.52807e-13	Plastid division regulator MinE IPR005527 Septum formation topological specificity factor MinE	BR+6
Solyc02g085700.1.1	0.389927	3.34529e-16	3.99332e-13	Geranylgeranyl pyrophosphate synthase IPR000092 Polyprenyl synthetase	BR+6
Solyc09g091830.2.1	0.362039	6.93269e-16	7.2412e-13	Peptidoglycan binding domain containing protein IPR002477 Peptidoglycan binding-like	BR+6
Solyc11g066440.1.1	0.380921	9.7966e-16	9.0956e-13	Pheophorbide a oxygenase (Fragment) IPR013626 Pheophorbide a oxygenase	BR+6
Solyc04g082310.2.1	0.460003	1.26249e-15	1.05494e-12	Seed maturation protein PM23 (Fragment)	BR+6
Solyc01g008160.2.1	0.442066	1.91551e-15	1.45509e-12	Tetratricopeptide repeat-containing protein IPR011990 Tetratricopeptide-like helical	BR+6
Solyc05g007490.2.1	3.26082	2.97758e-15	2.07339e-12	Dehydration-responsive family protein IPR004159 Protein of unknown function DUF248, methyltransferase putative	BR+6
Solyc12g055730.1.1	3.72584	3.66985e-15	2.35887e-12	Lipase IPR002921 Lipase, class 3	BR+6
Solyc03g117430.2.1	0.517913	4.80397e-15	2.86728e-12	Cobalamin synthesis protein P biosynthesis CobW-like	BR+6
Solyc08g078670.2.1	0.256496	6.75935e-15	3.76541e-12	Aspartyl protease IPR001461 Peptidase A1	BR+6
Solyc04g072400.2.1	0.352711	7.6692e-15	4.00524e-12	Endoribonuclease E-like protein	BR+6
Solyc07g061990.2.1	0.452877	8.39754e-15	4.12764e-12	Solanesyl diphosphate synthase IPR014120 Solanesyl diphosphate synthase	BR+6
Solyc11g010480.1.1	0.433754	9.70907e-15	4.50717e-12	Threonine endopeptidase	BR+6
Solyc08g083010.2.1	0.475834	1.48175e-14	6.51657e-12	Homology to unknown gene (Fragment)	BR+6
Solyc10g049710.1.1	0.496675	1.63501e-14	6.83107e-12	ATP-dependent Clp protease proteolytic subunit IPR001907 Peptidase S14, ClpP	BR+6
Solyc01g107860.2.1	0.391039	2.22022e-14	8.62741e-12	CBS domain-containing protein-like IPR000644 Cystathionine beta-synthase, core	BR+6
Solyc12g042060.1.1	0.551372	2.27146e-14	8.62741e-12	ATP-dependent clp protease ATP-binding subunit IPR013093 ATPase associated with various cellular activities, AAA-2	BR+6
Solyc05g008450.2.1	0.380175	2.6241e-14	9.53347e-12	Oxidoreductase FAD_NAD(P)-binding domain protein-binding	BR+6
Solyc12g099800.1.1	0.430917	2.87263e-14	1.00015e-11	Rhodanese-like domain containing protein IPR001763 Rhodanese-like	BR+6
Solyc03g116790.2.1	0.503834	3.12376e-14	1.04408e-11	Chaperone protein dnaJ IPR012724 Chaperone DnaJ	BR+6
Solyc06g048540.2.1	0.431433	3.76098e-14	1.13365e-11	FeS assembly ATPase SufC IPR010230 ATPase SufC, SUF system FeS cluster assembly	BR+6
Solyc01g067890.2.1	0.508344	3.7832e-14	1.13365e-11	1-deoxy-D-xylulose 5-phosphate synthase 1 IPR005474 Transketolase, N-terminal IPR005475 Transketolase, central region IPR005477 Deoxyxylulose-5-phosphate synthase	BR+6
Solyc12g099190.1.1	0.154514	3.92769e-14	1.13365e-11	Invertase inhibitor IPR006501 Pectinesterase inhibitor	BR+6
Solyc01g104380.2.1	0.166035	3.9344e-14	1.13365e-11	Blue copper protein IPR003245 Plastocyanin-like	BR+6
Solyc07g042250.2.1	0.339252	4.15495e-14	1.15729e-11	chaperonin IPR017416 Chaperonin 21, chloroplast IPR018369 Chaperonin Cpn10, conserved site	BR+6
Solyc09g005620.2.1	0.308401	4.4169e-14	1.19057e-11	Glutaredoxin IPR004480 Glutaredoxin-related protein	BR+6
Solyc07g066470.2.1	0.511359	5.03471e-14	1.31469e-11	Porphobilinogen deaminase IPR000860 Tetrapyrrole biosynthesis, hydroxymethylbilane synthase	BR+6
Solyc09g007850.2.1	0.455776	5.41947e-14	1.37228e-11	RNA-binding protein IPR000504 RNA recognition motif, RNP-1	BR+6
Solyc12g015910.1.1	0.385658	5.83059e-14	1.39333e-11	Cysteine desulfuration protein SufE IPR002634 BolA-like protein	BR+6
Solyc01g103450.2.1	0.514071	5.83611e-14	1.39333e-11	Chaperone DnaK IPR012725 Chaperone DnaK	BR+6
Solyc11g069790.1.1	0.545133	7.56986e-14	1.75705e-11	chaperonin IPR001844 Chaperonin Cpn60	BR+6
Solyc12g098500.1.1	2.38784	7.82934e-14	1.76816e-11	Adenosylhomocysteinase IPR000043 S-adenosyl-L-homocysteine hydrolase	BR+6
Solyc01g105340.2.1	0.424229	8.64832e-14	1.90172e-11	Chaperone protein dnaJ IPR012724 Chaperone DnaJ	BR+6
Solyc02g088610.2.1	0.550256	1.11823e-13	2.39588e-11	ATP-dependent chaperone ClpB IPR017730 Chaperonin ClpB	BR+6
Solyc06g048730.2.1	0.532622	1.14756e-13	2.39725e-11	Uroporphyrinogen decarboxylase	BR+6
Solyc12g007310.1.1	0.525505	1.2357e-13	2.51841e-11	Lactoylglutathione lyase IPR004361 Glyoxalase I	BR+6
Solyc08g080090.2.1	0.419931	1.34079e-13	2.66753e-11	Senescence-inducible chloroplast stay-green protein 2	BR+6
Solyc09g097910.2.1	0.588514	1.43711e-13	2.79266e-11	Polyribonucleotide nucleotidyltransferase IPR003029 Ribosomal protein S1, RNA binding domain	BR+6
Solyc02g036350.2.1	1.75027	1.55847e-13	2.95967e-11	1-aminocyclopropane-1-carboxylate oxidase IPR005123 Oxoglutarate and iron-dependent oxygenase	BR+6
Solyc01g006940.2.1	0.446991	1.70761e-13	3.17084e-11	Poly(U)-binding-splicing factor PUF60 IPR003954 RNA recognition, region 1	BR+6
Solyc02g091280.2.1	0.517891	2.0327e-13	3.69244e-11	ATP-dependent Clp protease proteolytic subunit IPR001907 Peptidase S14, ClpP	BR+6
Solyc12g100200.1.1	0.571013	2.44104e-13	4.33985e-11	Protein YdiU IPR003846 Uncharacterised protein family UPF0061	BR+6
Solyc01g009430.2.1	0.252565	2.84053e-13	4.84626e-11	Os02g0448600 protein (Fragment)	BR+6
Solyc09g056160.2.1	0.383105	2.84187e-13	4.84626e-11	Genomic DNA chromosome 5 P1 clone MJE7	BR+6
Solyc03g114340.2.1	0.633642	3.21692e-13	5.37611e-11	1-deoxy-D-xylulose-5-phosphate reductoisomerase IPR003821 1-deoxy-D-xylulose 5-phosphate reductoisomerase	BR+6
Solyc06g073090.2.1	0.497932	3.41997e-13	5.51656e-11	Ribosomal subunit interface protein IPR003489 Ribosomal protein S30Ae_sigma 54 modulation protein	BR+6
Solyc08g075750.2.1	0.512107	3.44709e-13	5.51656e-11	ATP-dependent Clp protease proteolytic subunit IPR001907 Peptidase S14, ClpP	BR+6
Solyc08g077890.2.1	0.520015	3.49902e-13	5.51656e-11	ATP-dependent Clp protease proteolytic subunit IPR001907 Peptidase S14, ClpP	BR+6
Solyc09g010930.2.1	0.523075	3.80921e-13	5.89439e-11	NAD-dependent epimerase_dehydratase-binding domain	BR+6
Solyc10g005110.2.1	0.57962	3.88071e-13	5.89586e-11	Coproporphyrinogen III oxidase aerobic IPR001260 Coproporphyrinogen III oxidase	BR+6
Solyc06g074710.1.1	2.35951	4.27444e-13	6.30657e-11	Hydroxycinnamoyl CoA shikimate_quinate hydroxycinnamoyltransferase-like protein (Fragment) IPR003480 Transferase	BR+6
Solyc03g111050.2.1	0.556694	4.34485e-13	6.30657e-11	Plastid RNA-binding protein IPR003029 Ribosomal protein S1, RNA binding domain	BR+6
Solyc10g081240.1.1	0.483614	4.37747e-13	6.30657e-11	Protein grpE IPR000740 GrpE nucleotide exchange factor	BR+6
Solyc11g020040.1.1	0.522217	4.52899e-13	6.41428e-11	Chaperone DnaK IPR012725 Chaperone DnaK	BR+6
Solyc11g008990.1.1	0.435896	4.81697e-13	6.70843e-11	Phage shock protein A PspA IPR007157 PspA_IM30	BR+6
Solyc07g005550.2.1	0.430704	5.18384e-13	7.04817e-11	Unknown Protein	BR+6
Solyc09g009430.2.1	0.562016	5.22961e-13	7.04817e-11	Cell division protein ftsZ IPR000158 Cell division protein FtsZ, N-terminal	BR+6
Solyc10g085900.1.1	0.480158	5.62902e-13	7.39383e-11	Tetratricopeptide TPR_2 repeat protein IPR011990 Tetratricopeptide-like helical	BR+6
Solyc10g083490.1.1	0.483242	5.66306e-13	7.39383e-11	Cell division protein ftsZ IPR000158 Cell division protein FtsZ, N-terminal	BR+6
Solyc03g044660.2.1	0.533209	5.77951e-13	7.42979e-11	Dihydrodipicolinate synthase 2 IPR005263 Dihydrodipicolinate synthase subfamily	BR+6
Solyc03g007110.2.1	0.486656	6.3944e-13	8.09569e-11	ATP-dependent Clp protease ATP-binding subunit ClpC IPR004176 Clp, N-terminal	BR+6
Solyc10g080670.1.1	0.502093	7.47247e-13	9.31939e-11	Unknown Protein	BR+6
Solyc12g015830.1.1	0.413988	8.48413e-13	1.04255e-10	BolA like protein IPR002634 BolA-like protein	BR+6
Solyc01g100520.2.1	0.52824	8.71453e-13	1.05534e-10	ATP-dependent Clp protease proteolytic subunit IPR018215 Peptidase S14, ClpP, active site	BR+6
Solyc02g070390.2.1	0.484943	9.20761e-13	1.09913e-10	PTAC12	BR+6
Solyc11g007830.1.1	0.605842	1.06202e-12	1.24989e-10	Dual-specificity protein-like phosphatase 3 IPR000387 Dual-specific_protein-tyrosine phosphatase, conserved region IPR020422 Dual specificity phosphatase, subgroup, catalytic domain	BR+6
Solyc04g009200.2.1	0.623659	1.10462e-12	1.28198e-10	Glutamate-1-semialdehyde-2 1-aminomutase IPR004639 Tetrapyrrole biosynthesis, glutamate-1-semialdehyde aminotransferase	BR+6
Solyc02g081170.2.1	0.535152	1.17327e-12	1.343e-10	Plastid-lipid-associated protein, chloroplastic IPR006843 PAP fibrillin	BR+6
Solyc12g009250.1.1	0.54425	1.21593e-12	1.35708e-10	chaperonin IPR001476 Chaperonin Cpn10	BR+6
Solyc11g071620.1.1	1.97258	1.21806e-12	1.35708e-10	Aldehyde oxidase IPR016208 Aldehyde oxidase_xanthine dehydrogenase	BR+6
Solyc07g018360.2.1	0.572668	1.24614e-12	1.3701e-10	Elongation factor Ts IPR014039 Translation elongation factor EFTs_EF1B, dimerisation	BR+6
Solyc10g081650.1.1	0.451392	1.34331e-12	1.45776e-10	Carotenoid isomerase, chloroplastic	BR+6
Solyc03g123760.2.1	0.548684	1.41202e-12	1.51267e-10	Phytoene desaturase	BR+6
Solyc07g049530.2.1	1.80652	1.71325e-12	1.81214e-10	1-aminocyclopropane-1-carboxylate oxidase IPR005123 Oxoglutarate and iron-dependent oxygenase	BR+6
Solyc02g049070.2.1	0.559136	1.74615e-12	1.82385e-10	Genomic DNA chromosome 5 P1 clone MAH20	BR+6
Solyc00g164680.1.1	0.538431	1.81572e-12	1.8731e-10	ABC transporter G family member 11 IPR013525 ABC-2 type transporter	BR+6
Solyc08g083350.2.1	0.581543	1.85832e-12	1.89367e-10	50S ribosomal protein L11 IPR006519 Ribosomal protein L11, bacterial-type	BR+6
Solyc01g079220.2.1	0.568316	1.92312e-12	1.9361e-10	NifU like protein IPR001075 NIF system FeS cluster assembly, NifU, C-terminal	BR+6
Solyc12g009470.1.1	0.546151	1.99936e-12	1.98889e-10	Heme oxygenase 1, plant	BR+6
Solyc02g091490.2.1	0.637135	2.12148e-12	2.08554e-10	Fructokinase 3 IPR011611 Carbohydrate_purine kinase	BR+6
Solyc12g019010.1.1	0.535236	2.18704e-12	2.11213e-10	Ubiquinone_menaquinone biosynthesis methyltransferase UbiE IPR004033 UbiE_COQ5 methyltransferase	BR+6
Solyc04g015480.2.1	0.431018	2.19908e-12	2.11213e-10	cDNA clone 006-204-H08 full insert sequence	BR+6
Solyc07g065050.2.1	0.543745	2.23004e-12	2.11753e-10	Cell division protein ftsZ IPR000158 Cell division protein FtsZ, N-terminal	BR+6
Solyc01g079090.2.1	0.553298	2.25786e-12	2.11985e-10	Protoporphyrinogen oxidase IPR004572 Protoporphyrinogen oxidase	BR+6
Solyc08g015620.2.1	0.574226	2.28495e-12	2.12145e-10	Cysteine sulfinate desulfinase_cysteine desulfurase and related enzymes	BR+6
Solyc01g109300.2.1	0.628165	2.34864e-12	2.15662e-10	4-hydroxy-3-methylbut-2-enyl diphosphate reductase IPR003451 LytB protein	BR+6
Solyc06g064810.2.1	0.470367	2.63785e-12	2.39586e-10	Chromosome 06 contig 1 DNA sequence	BR+6
Solyc08g076450.2.1	0.517693	3.69925e-12	3.26345e-10	3-beta hydroxysteroid dehydrogenase_isomerase family protein-binding domain	BR+6
Solyc09g007190.2.1	0.590732	3.71024e-12	3.26345e-10	C1orf93 homolog IPR012335 Thioredoxin fold	BR+6
Solyc01g100650.2.1	0.535397	4.08914e-12	3.55926e-10	NHL repeat containing 2 IPR011042 Six-bladed beta-propeller, TolB-like	BR+6
Solyc10g083350.1.1	0.325589	4.39797e-12	3.78861e-10	Soul heme-binding family protein IPR006917 SOUL haem-binding protein	BR+6
Solyc11g020300.1.1	0.517907	4.91033e-12	4.18681e-10	Translocon Tic40 IPR006636 Heat shock chaperonin-binding	BR+6
Solyc01g007500.2.1	2.2217	5.09667e-12	4.30179e-10	Photosystem II CP47 chlorophyll apoprotein IPR017486 Photosystem II, PsbB	BR+6
Solyc12g015770.1.1	2.25135	5.22241e-12	4.34904e-10	Cellulose synthase IPR005150 Cellulose synthase	BR+6
Solyc01g009010.2.1	0.543106	5.29089e-12	4.34904e-10	4-diphosphocytidyl-2-C-methyl-D-erythritol kinase IPR004424 4-diphosphocytidyl-2C-methyl-D-erythritol kinase	BR+6
Solyc08g076470.2.1	0.468934	5.30878e-12	4.34904e-10	Glycerol-3-phosphate acyltransferase IPR016222 Glycerol-3-phosphate O-acyltransferase	BR+6
Solyc03g007540.2.1	0.488986	5.36692e-12	4.35398e-10	Unknown Protein	BR+6
Solyc03g116110.2.1	0.559663	5.61717e-12	4.51318e-10	Alpha_beta hydrolase fold protein	BR+6
Solyc10g005100.2.1	0.579059	5.73036e-12	4.56027e-10	Salt stress root protein RS1 IPR008469 DREPP plasma membrane polypeptide	BR+6
Solyc08g042050.2.1	0.56562	5.9257e-12	4.67124e-10	DEAD-box ATP-dependent RNA helicase 3 IPR011545 DNA_RNA helicase, DEAD_DEAH box type, N-terminal	BR+6
Solyc01g099630.2.1	1.9712	6.2965e-12	4.91715e-10	Xyloglucan endotransglucosylase_hydrolase 5 IPR016455 Xyloglucan endotransglucosylase_hydrolase IPR008263 Glycoside hydrolase, family 16, active site	BR+6
Solyc03g025390.2.1	0.519922	6.38083e-12	4.93687e-10	Retinol dehydrogenase 12 IPR002347 Glucose_ribitol dehydrogenase	BR+6
Solyc01g028810.2.1	0.656962	7.26997e-12	5.5732e-10	chaperonin IPR001844 Chaperonin Cpn60	BR+6
Solyc05g009030.2.1	0.665354	7.64973e-12	5.81101e-10	3-isopropylmalate dehydrogenase IPR004429 Isopropylmalate dehydrogenase	BR+6
Solyc08g076090.2.1	0.518062	7.9409e-12	5.97785e-10	At1g32160_F3C3_6 IPR008479 Protein of unknown function DUF760	BR+6
Solyc01g006540.2.1	0.477862	8.05121e-12	6.00678e-10	Lipoxygenase IPR001246 Lipoxygenase, plant	BR+6
Solyc05g010670.2.1	0.596655	8.79624e-12	6.50455e-10	Chaperone protein htpG IPR001404 Heat shock protein Hsp90	BR+6
Solyc01g105060.2.1	0.614597	8.92719e-12	6.54347e-10	(3R)-hydroxymyristoyl- dehydratase FabZ	BR+6
Solyc01g099690.2.1	0.544337	1.01675e-11	7.38776e-10	ATP-dependent Clp protease proteolytic subunit IPR001907 Peptidase S14, ClpP	BR+6
Solyc09g013080.2.1	0.647951	1.05387e-11	7.5264e-10	Acetyl-coenzyme A carboxylase carboxyl transferase subunit alpha IPR001095 Acetyl-CoA carboxylase, alpha subunit	BR+6
Solyc10g078740.1.1	0.60822	1.05917e-11	7.5264e-10	Enoyl reductase	BR+6
Solyc02g093460.2.1	0.637761	1.06285e-11	7.5264e-10	tRNA pseudouridine synthase B IPR020103 Pseudouridine synthase, catalytic domain	BR+6
Solyc11g006060.1.1	0.560774	1.07396e-11	7.5412e-10	Homology to unknown gene	BR+6
Solyc01g087210.2.1	1.87658	1.21931e-11	8.49048e-10	Cellulose synthase IPR005150 Cellulose synthase	BR+6
Solyc06g064940.2.1	0.649621	1.27493e-11	8.80438e-10	Phosphatidylinositol transfer protein SFH5 IPR001251 Cellular retinaldehyde-binding_triple function, C-terminal	BR+6
Solyc11g017250.1.1	0.560894	1.29328e-11	8.85791e-10	Dihydrolipoyllysine-residue acetyltransferase component of pyruvate dehydrogenase complex IPR001078 2-oxoacid dehydrogenase acyltransferase, catalytic domain	BR+6
Solyc11g042620.1.1	0.499743	1.33588e-11	9.07527e-10	Nuclear transport factor 2 (NTF2)-like protein IPR009959 Protein of unknown function DUF1486	BR+6
Solyc07g061800.2.1	0.475467	1.36621e-11	9.20649e-10	Heme-binding protein 2 IPR006917 SOUL haem-binding protein	BR+6
Solyc01g097810.2.1	0.582076	1.38866e-11	9.28291e-10	Zeta-carotene desaturase	BR+6
Solyc03g059310.2.1	0.591158	1.52272e-11	9.98478e-10	WD-40 repeat family protein IPR020472 G-protein beta WD-40 repeat, region	BR+6
Solyc03g063110.2.1	0.528646	1.52872e-11	9.98478e-10	Stearoyl-acyl carrier protein desaturase IPR005067 Fatty acid desaturase, type 2	BR+6
Solyc01g104060.2.1	0.523472	1.5295e-11	9.98478e-10	Aminomethyltransferase IPR006222 Glycine cleavage T-protein, N-terminal	BR+6
Solyc01g087730.2.1	0.611365	1.57148e-11	1.01793e-09	50S ribosomal protein L1 IPR005878 Ribosomal protein L1, bacterial-type	BR+6
Solyc02g093140.2.1	0.587583	1.64319e-11	1.05382e-09	CBS domain-containing protein-like IPR000644 Cystathionine beta-synthase, core	BR+6
Solyc08g006720.2.1	0.436358	1.65212e-11	1.05382e-09	Glutathione peroxidase IPR000889 Glutathione peroxidase	BR+6
Solyc01g058190.2.1	0.275553	1.81379e-11	1.14819e-09	30S ribosomal protein S6 IPR000529 Ribosomal protein S6	BR+6
Solyc04g050470.2.1	0.629593	1.91886e-11	1.20557e-09	Genomic DNA chromosome 5 P1 clone MNJ8	BR+6
Solyc12g011310.1.1	0.59378	1.95411e-11	1.21855e-09	Glutathione S-transferase IPR004046 Glutathione S-transferase, C-terminal	BR+6
Solyc07g062530.2.1	1.76839	2.14439e-11	1.3273e-09	Phosphoenolpyruvate carboxylase 2 IPR015813 Pyruvate_Phosphoenolpyruvate kinase, catalytic core IPR001449 Phosphoenolpyruvate carboxylase	BR+6
Solyc09g090330.2.1	0.582131	2.17692e-11	1.33752e-09	Harpin binding protein 1 IPR006843 PAP fibrillin	BR+6
Solyc01g088400.2.1	2.06506	2.22487e-11	1.35701e-09	CER1 IPR006694 Fatty acid hydroxylase	BR+6
Solyc09g066150.1.1	2.13108	2.32319e-11	1.40671e-09	Cytochrome P450	BR+6
Solyc04g079320.2.1	0.550232	2.69281e-11	1.61879e-09	Uroporphyrinogen III synthase IPR003754 Tetrapyrrole biosynthesis, uroporphyrinogen III synthase	BR+6
Solyc11g006970.1.1	0.646648	2.77025e-11	1.64411e-09	Unknown protein DS12 from 2D-PAGE of leaf, chloroplastic	BR+6
Solyc09g010110.2.1	0.479197	2.77428e-11	1.64411e-09	Chaperone protein dnaJ-like	BR+6
Solyc12g044940.1.1	0.568361	2.81213e-11	1.6548e-09	Short-chain dehydrogenase_reductase SDR IPR002347 Glucose_ribitol dehydrogenase	BR+6
Solyc01g109790.2.1	1.71772	3.01559e-11	1.76212e-09	Glucose-1-phosphate adenylyltransferase IPR011831 Glucose-1-phosphate adenylyltransferase IPR005836 ADP-glucose pyrophosphorylase, conserved site	BR+6
Solyc06g065270.2.1	0.599707	3.0623e-11	1.77699e-09	Adenylate kinase IPR006259 Adenylate kinase, subfamily	BR+6
Solyc02g072260.2.1	0.410671	3.08868e-11	1.77708e-09	H2B histone-fold-like protein (Fragment) IPR011112 Rho termination factor, N-terminal	BR+6
Solyc01g008070.2.1	0.612103	3.1164e-11	1.77708e-09	Alpha_beta superfamily hydrolase IPR010765 Protein of unknown function DUF1350	BR+6
Solyc12g037970.1.1	0.465144	3.14163e-11	1.77708e-09	Peptidyl-tRNA hydrolase family protein IPR001328 Peptidyl-tRNA hydrolase	BR+6
Solyc03g025810.2.1	2.38452	3.14753e-11	1.77708e-09	Low-temperature-induced 65 kDa protein IPR012418 CAP160	BR+6
Solyc09g075180.2.1	0.601829	3.35545e-11	1.87411e-09	Cryptochrome DASH family IPR006050 DNA photolyase, N-terminal	BR+6
Solyc03g097470.2.1	0.606485	3.36425e-11	1.87411e-09	3-oxoacyl-	BR+6
Solyc01g096870.2.1	0.657544	3.77758e-11	2.09043e-09	Prolyl-tRNA synthetase IPR004499 Prolyl-tRNA synthetase, class IIa, prokaryotic-type	BR+6
Solyc05g005480.2.1	0.577962	3.83102e-11	2.10605e-09	Oxidoreductase zinc-binding dehydrogenase IPR002085 Alcohol dehydrogenase superfamily, zinc-containing	BR+6
Solyc08g082530.2.1	2.52126	3.98153e-11	2.17449e-09	Cell division protease ftsH homolog IPR003959 ATPase, AAA-type, core	BR+6
Solyc01g096660.2.1	0.525416	4.10924e-11	2.22966e-09	Genomic DNA chromosome 5 P1 clone MOJ9	BR+6
Solyc03g120850.2.1	0.660258	4.28563e-11	2.31037e-09	chaperonin IPR001844 Chaperonin Cpn60	BR+6
Solyc10g083650.1.1	0.410196	4.46254e-11	2.39032e-09	Peroxiredoxin ahpC_TSA family IPR013740 Redoxin	BR+6
Solyc02g079770.2.1	0.430981	4.62292e-11	2.44975e-09	DAG protein	BR+6
Solyc01g097460.2.1	0.578907	4.63213e-11	2.44975e-09	Ribose-5-phosphate isomerase IPR004788 Ribose 5-phosphate isomerase	BR+6
Solyc04g051550.1.1	0.601766	4.86033e-11	2.55427e-09	Unknown Protein	BR+6
Solyc03g117890.2.1	0.59673	4.90626e-11	2.5623e-09	Unknown protein DS12 from 2D-PAGE of leaf, chloroplastic	BR+6
Solyc03g117870.2.1	1.59207	5.02692e-11	2.609e-09	4-coumarate CoA ligase IPR000873 AMP-dependent synthetase and ligase	BR+6
Solyc08g081570.2.1	0.519384	5.08772e-11	2.62426e-09	2-C-methyl-D-erythritol 2 4-cyclodiphosphate synthase IPR003526 2-C-methyl-D-erythritol 2,4-cyclodiphosphate synthase, core	BR+6
Solyc03g005380.2.1	1.74852	5.27242e-11	2.70284e-09	Protein transport protein SEC23 IPR006896 Sec23_Sec24 trunk region	BR+6
Solyc10g080840.1.1	2.15059	5.30717e-11	2.70407e-09	Cytochrome P450	BR+6
Solyc01g087970.2.1	0.545373	5.45813e-11	2.76413e-09	Serine carboxypeptidase 1 IPR001563 Peptidase S10, serine carboxypeptidase	BR+6
Solyc09g011850.2.1	0.589334	5.56023e-11	2.79887e-09	Fructokinase-like protein 1 IPR011611 Carbohydrate_purine kinase	BR+6
Solyc03g116820.2.1	1.56812	5.70153e-11	2.85281e-09	Phox domain-containing protein	BR+6
Solyc10g051310.1.1	0.564172	6.11329e-11	3.02264e-09	ATP-dependent Clp protease proteolytic subunit IPR018215 Peptidase S14, ClpP, active site	BR+6
Solyc06g060260.2.1	0.63015	6.54419e-11	3.21666e-09	Stromal ascorbate peroxidase 7	BR+6
Solyc02g005200.2.1	0.597713	6.97957e-11	3.39077e-09	PsaB translation factor (Fragment) IPR009472 Protein of unknown function DUF1092	BR+6
Solyc03g117630.1.1	1.66616	7.14657e-11	3.45183e-09	heat shock protein IPR013126 Heat shock protein 70	BR+6
Solyc06g054320.1.1	0.539717	7.55523e-11	3.62825e-09	Disease resistance response IPR004265 Plant disease resistance response protein	BR+6
Solyc07g062060.2.1	0.585451	7.65413e-11	3.65474e-09	Peptide methionine sulfoxide reductase msrB IPR002579 Methionine sulphoxide reductase B	BR+6
Solyc07g045440.1.1	0.496765	7.87501e-11	3.73884e-09	Fasciclin-like arabinogalactan protein 19 IPR000782 FAS1 domain	BR+6
Solyc03g112910.2.1	1.55007	8.74173e-11	4.1037e-09	Pantothenate kinase IPR015844 Pantothenate kinase, acetyl-CoA regulated, two-domain type	BR+6
Solyc09g072660.2.1	1.98285	9.25933e-11	4.29519e-09	FAD-binding domain-containing protein IPR006094 FAD linked oxidase, N-terminal	BR+6
Solyc03g112150.1.1	0.567738	9.38566e-11	4.30915e-09	Elongation factor Tu IPR004541 Translation elongation factor EFTu_EF1A, bacterial and organelle	BR+6
Solyc02g083590.2.1	0.665323	9.48353e-11	4.31499e-09	Dehydroquinate synthase IPR016037 3-dehydroquinate synthase AroB, subgroup	BR+6
Solyc02g092670.1.1	0.565615	9.50165e-11	4.31499e-09	Subtilisin-like protease IPR015500 Peptidase S8, subtilisin-related	BR+6
Solyc08g079180.2.1	0.643987	9.95613e-11	4.47277e-09	Elongation factor G IPR004540 Translation elongation factor EFG_EF2	BR+6
Solyc07g053540.1.1	0.439016	1.03356e-10	4.60717e-09	Fasciclin-like arabinogalactan protein 4 IPR000782 FAS1 domain	BR+6
Solyc01g087950.2.1	0.64827	1.03656e-10	4.60717e-09	Serine carboxypeptidase 1 IPR001563 Peptidase S10, serine carboxypeptidase	BR+6
Solyc12g056810.1.1	2.40179	1.09506e-10	4.81597e-09	Cytochrome P450	BR+6
Solyc11g065940.1.1	0.560313	1.11993e-10	4.89125e-09	Epsin 2-like protein (Fragment) IPR001026 Epsin, N-terminal	BR+6
Solyc06g008920.2.1	1.63346	1.12389e-10	4.89125e-09	Acyl-CoA synthetase_AMP-acid ligase II IPR000873 AMP-dependent synthetase and ligase	BR+6
Solyc02g078400.2.1	1.67367	1.1971e-10	5.15618e-09	Allantoinase IPR017593 Allantoinase	BR+6
Solyc02g094150.2.1	0.616047	1.23403e-10	5.28799e-09	Sua5_YciO_YrdC_YwlC family protein IPR004388 Sua5_YciO_YrdC_YwlC	BR+6
Solyc03g093690.2.1	0.559429	1.31328e-10	5.59888e-09	Peptide methionine sulfoxide reductase msrA IPR002569 Methionine sulphoxide reductase A	BR+6
Solyc04g057870.2.1	0.5538	1.38816e-10	5.85793e-09	Os11g0110100 protein (Fragment)	BR+6
Solyc11g007680.1.1	0.65607	1.39205e-10	5.85793e-09	Chloroplast outer envelope protein (Omp24)	BR+6
Solyc07g043660.2.1	2.18332	1.39508e-10	5.85793e-09	Acyl-CoA synthetase_AMP-acid ligase II IPR000873 AMP-dependent synthetase and ligase	BR+6
Solyc08g079660.2.1	0.564064	1.43304e-10	5.95745e-09	ATP-dependent Clp protease ATP-binding subunit ClpC IPR004176 Clp, N-terminal	BR+6
Solyc10g074910.1.1	0.530885	1.44897e-10	5.99384e-09	Acetyltransferase-like protein IPR000182 GCN5-related N-acetyltransferase	BR+6
Solyc08g079890.1.1	1.76799	1.5188e-10	6.25177e-09	Subtilisin-like protease IPR015500 Peptidase S8, subtilisin-related	BR+6
Solyc11g011990.1.1	0.62077	1.8044e-10	7.28384e-09	Plastid terminal oxydase	BR+6
Solyc03g096460.2.1	0.46007	1.88721e-10	7.58151e-09	Lipoxygenase homology domain-containing protein 1 IPR001024 Lipoxygenase, LH2	BR+6
Solyc01g096480.2.1	0.50404	1.94938e-10	7.7938e-09	Thioredoxin protein IPR013766 Thioredoxin domain	BR+6
Solyc08g081220.1.1	1.8273	2.10463e-10	8.33637e-09	Cytochrome P450	BR+6
Solyc10g008740.2.1	0.655593	2.11502e-10	8.33637e-09	Magnesium chelatase ATPase subunit I IPR011775 Magnesium chelatase, ATPase subunit I	BR+6
Solyc03g063600.2.1	1.56942	2.42979e-10	9.29866e-09	Guanylate kinase IPR017665 Guanylate kinase, sub-group	BR+6
Solyc04g079960.1.1	0.430414	2.44365e-10	9.29866e-09	Geranylgeranyl pyrophosphate synthase 2 IPR000092 Polyprenyl synthetase	BR+6
Solyc05g055000.2.1	0.591793	2.44819e-10	9.29866e-09	Cysteine desulfurase IPR010970 Cysteine desulfurase, SufS	BR+6
Solyc01g098110.2.1	0.579619	2.49794e-10	9.44471e-09	Hydrolase alpha_beta fold family protein IPR007130 Diacylglycerol acyltransferase	BR+6
Solyc08g014000.2.1	1.75354	2.7749e-10	1.04446e-08	Lipoxygenase IPR001246 Lipoxygenase, plant	BR+6
Solyc01g105420.2.1	0.603942	2.87073e-10	1.07569e-08	Phospho-2-dehydro-3-deoxyheptonate aldolase 2 IPR002480 DAHP synthetase, class II	BR+6
Solyc12g007010.1.1	0.609159	3.04038e-10	1.13417e-08	Cytosolic Fe-S cluster assembly factor NUBP2 homolog IPR019591 ATPase-like, ParA_MinD	BR+6
Solyc08g078700.2.1	0.397851	3.15399e-10	1.17132e-08	Heat shock protein 22 IPR002068 Heat shock protein Hsp20	BR+6
Solyc02g070770.2.1	0.662044	3.26806e-10	1.20831e-08	NAD-dependent epimerase_dehydratase-binding domain	BR+6
Solyc09g011300.2.1	0.587742	3.29522e-10	1.21291e-08	Uracil phosphoribosyltransferase IPR005765 Uracil phosphoribosyl transferase	BR+6
Solyc12g095940.1.1	1.621	3.31001e-10	1.21291e-08	Os03g0701550 protein (Fragment) IPR013885 Protein of unknown function DUF1764, eukaryotic	BR+6
Solyc01g091530.2.1	0.635172	3.32404e-10	1.21291e-08	Fasciclin-like arabinogalactan protein 13 IPR000782 FAS1 domain	BR+6
Solyc02g064950.2.1	0.525426	3.34292e-10	1.2145e-08	CBS domain-containing protein-like IPR000644 Cystathionine beta-synthase, core	BR+6
Solyc01g005520.2.1	0.612175	3.45659e-10	1.24695e-08	Tetratricopeptide TPR_2 repeat protein IPR001478 PDZ_DHR_GLGF	BR+6
Solyc00g060810.2.1	0.385687	3.46208e-10	1.24695e-08	Major latex-like protein IPR000916 Bet v I allergen	BR+6
Solyc05g056270.2.1	0.654869	3.55566e-10	1.27488e-08	Isocitrate lyase IPR000918 Isocitrate lyase and phosphorylmutase	BR+6
Solyc01g095000.2.1	0.412903	3.57016e-10	1.27488e-08	Homology to unknown gene	BR+6
Solyc03g111840.2.1	0.465319	3.6959e-10	1.3086e-08	Polyadenylate-binding protein 1-like IPR000504 RNA recognition motif, RNP-1	BR+6
Solyc10g081070.1.1	1.57113	3.80115e-10	1.33115e-08	Splicing factor 3B subunit 1 IPR015016 Splicing factor 3B subunit 1	BR+6
Solyc02g070460.2.1	1.56145	3.81104e-10	1.33115e-08	Cullin 4 IPR001373 Cullin, N-terminal	BR+6
Solyc07g055060.2.1	1.59725	3.85918e-10	1.33257e-08	Phosphoenolpyruvate carboxylase 1 IPR015813 Pyruvate_Phosphoenolpyruvate kinase, catalytic core IPR001449 Phosphoenolpyruvate carboxylase	BR+6
Solyc01g109180.2.1	2.23392	3.884e-10	1.33458e-08	Long-chain-fatty-acid-CoA ligase IPR000873 AMP-dependent synthetase and ligase	BR+6
Solyc11g010960.1.1	1.86061	3.93973e-10	1.34369e-08	Alcohol dehydrogenase IPR002085 Alcohol dehydrogenase superfamily, zinc-containing	BR+6
Solyc09g025260.2.1	0.492071	4.09043e-10	1.38379e-08	SAP-like protein BP-73 IPR001757 ATPase, P-type, K_Mg_Cd_Cu_Zn_Na_Ca_Na_H-transporter	BR+6
Solyc05g005460.2.1	1.55957	4.12203e-10	1.38886e-08	Nucleoredoxin 2 IPR000866 Alkyl hydroperoxide reductase_ Thiol specific antioxidant_ Mal allergen	BR+6
Solyc10g086150.1.1	0.645096	4.35849e-10	1.45678e-08	Single-stranded DNA binding protein IPR000504 RNA recognition motif, RNP-1	BR+6
Solyc02g064550.2.1	0.630111	4.49618e-10	1.49087e-08	C1orf93 homolog IPR012335 Thioredoxin fold	BR+6
Solyc01g107400.2.1	0.555137	4.5543e-10	1.50418e-08	Indole-3-acetic acid-amido synthetase GH3.8	BR+6
Solyc11g069090.1.1	1.53089	4.71073e-10	1.54899e-08	ATP-binding cassette protein IPR003439 ABC transporter-like	BR+6
Solyc01g088470.2.1	0.499927	4.7418e-10	1.54899e-08	50S ribosomal protein L18 family IPR005484 Ribosomal protein L18_L5	BR+6
Solyc03g122350.2.1	1.62153	4.77914e-10	1.54899e-08	Cytochrome P450	BR+6
Solyc11g008680.1.1	0.467933	4.80121e-10	1.54899e-08	Acyl- IPR005067 Fatty acid desaturase, type 2	BR+6
Solyc07g061900.2.1	0.591187	4.98411e-10	1.59568e-08	50S ribosomal protein L4 IPR015498 Ribosomal protein L4	BR+6
Solyc07g042590.2.1	0.663696	5.69818e-10	1.80106e-08	ATP binding _ serine-threonine kinase IPR002290 Serine_threonine protein kinase	BR+6
Solyc06g009400.2.1	0.66367	6.02829e-10	1.87258e-08	Nitrogen regulatory protein P-II IPR017918 Nitrogen regulatory protein PII, conserved site IPR002187 Nitrogen regulatory protein PII	BR+6
Solyc06g019170.2.1	1.51162	6.22721e-10	1.91735e-08	Gamma-glutamyl phosphate reductase IPR005766 Delta l-pyrroline-5-carboxylate synthetase	BR+6
Solyc06g005770.1.1	0.199132	6.2287e-10	1.91735e-08	Non-specific lipid-transfer protein IPR013770 Plant lipid transfer protein and hydrophobic protein, helical	BR+6
Solyc05g006640.2.1	1.83648	6.24124e-10	1.91735e-08	Phospholipid-transporting ATPase IPR006539 ATPase, P-type, phospholipid-translocating, flippase	BR+6
Solyc02g093640.2.1	1.58812	6.61683e-10	2.02528e-08	3-ketoacyl-CoA reductase 1 IPR002347 Glucose_ribitol dehydrogenase	BR+6
Solyc08g068700.1.1	0.654995	6.65751e-10	2.0303e-08	N-acetyltransferase IPR000182 GCN5-related N-acetyltransferase	BR+6
Solyc03g120260.2.1	2.26471	6.69332e-10	2.0338e-08	Coatomer beta_apos subunit IPR020472 G-protein beta WD-40 repeat, region	BR+6
Solyc12g019290.1.1	1.65389	6.81506e-10	2.06329e-08	Pentatricopeptide repeat-containing protein IPR002885 Pentatricopeptide repeat	BR+6
Solyc02g079750.2.1	0.629431	6.91322e-10	2.07794e-08	Flavoprotein wrbA IPR010089 Flavoprotein WrbA	BR+6
Solyc05g010180.2.1	0.637821	7.23151e-10	2.15368e-08	Carotenoid isomerase-like	BR+6
Solyc07g066320.2.1	0.636513	7.24251e-10	2.15368e-08	Protein recA IPR013765 RecA	BR+6
Solyc11g072880.1.1	1.69753	7.84444e-10	2.31619e-08	Calcium-transporting ATPase IPR005782 ATPase, P-type, calcium-transporting	BR+6
Solyc11g020330.1.1	0.522393	7.94497e-10	2.33761e-08	class IV heat shock protein IPR002068 Heat shock protein Hsp20	BR+6
Solyc10g081120.1.1	1.58271	8.0204e-10	2.35152e-08	Alpha-L-arabinofuranosidase IPR017853 Glycoside hydrolase, catalytic core	BR+6
Solyc02g088390.2.1	0.623134	8.21799e-10	2.39267e-08	Blue copper-like protein IPR003245 Plastocyanin-like	BR+6
Solyc09g075440.2.1	1.63195	8.47136e-10	2.44937e-08	Ethylene receptor IPR005467 Signal transduction histidine kinase, core	BR+6
Solyc01g112000.2.1	0.658248	8.68887e-10	2.50091e-08	Expansin-like protein IPR007112 Expansin 45, endoglucanase-like IPR007117 Pollen allergen_expansin, C-terminal	BR+6
Solyc01g094700.2.1	2.27279	8.70947e-10	2.50091e-08	Glycerol-3-phosphate acyltransferase 4 IPR002123 Phospholipid_glycerol acyltransferase	BR+6
Solyc06g071200.2.1	1.55421	8.74926e-10	2.50373e-08	Importin 13 IPR011989 Armadillo-like helical	BR+6
Solyc04g083150.1.1	1.62849	8.85082e-10	2.52352e-08	cytochrome P450	BR+6
Solyc07g043570.2.1	0.632239	8.87884e-10	2.52352e-08	Aldo_keto reductase family protein IPR020471 Aldo_keto reductase subgroup	BR+6
Solyc03g095900.2.1	1.70571	9.12139e-10	2.57494e-08	1-aminocyclopropane-1-carboxylate oxidase-like protein IPR005123 Oxoglutarate and iron-dependent oxygenase	BR+6
Solyc01g104000.2.1	1.55027	9.24332e-10	2.60023e-08	Serine hydroxymethyltransferase IPR001085 Serine hydroxymethyltransferase	BR+6
Solyc04g025260.2.1	1.51888	9.27321e-10	2.60023e-08	Endoplasmic reticulum metallopeptidase 1 IPR007484 Peptidase M28	BR+6
Solyc02g069260.2.1	1.56607	9.36837e-10	2.61813e-08	ARGONAUTE 1 IPR003165 Stem cell self-renewal protein Piwi	BR+6
Solyc09g015650.2.1	0.616776	9.49376e-10	2.64433e-08	Non-green plastid inner envelope membrane protein IPR005349 Uncharacterised protein family UPF0136, Transmembrane	BR+6
Solyc01g106740.2.1	0.656741	9.69846e-10	2.69237e-08	Aspartyl-tRNA synthetase IPR004524 Aspartyl-tRNA synthetase, class IIb, bacterial_mitochondrial type	BR+6
Solyc05g053550.2.1	1.65089	9.75079e-10	2.69793e-08	Chalcone synthase IPR011141 Polyketide synthase, type III	BR+6
Solyc11g011250.1.1	0.643742	9.81076e-10	2.70557e-08	Chloride intracellular channel 6 IPR017933 Glutathione S-transferase_chloride channel, C-terminal	BR+6
Solyc05g005720.2.1	1.70826	9.85653e-10	2.70925e-08	Potassium transporter family protein IPR003855 K+ potassium transporter	BR+6
Solyc12g049420.1.1	1.54009	9.97047e-10	2.73158e-08	Protein transport protein Sec22 IPR010908 Longin	BR+6
Solyc12g094720.1.1	0.534313	1.00534e-09	2.73635e-08	PsbP domain-containing protein 3, chloroplastic IPR016123 Mog1_PsbP, alpha_beta_alpha sandwich	BR+6
Solyc12g099700.1.1	0.537329	1.0503e-09	2.84944e-08	Lipoyl synthase IPR003698 Lipoate synthase	BR+6
Solyc02g067380.2.1	2.35635	1.08003e-09	2.91537e-08	Transcription factor style2.1 IPR001092 Basic helix-loop-helix dimerisation region bHLH	BR+6
Solyc02g069010.2.1	0.652923	1.08534e-09	2.9161e-08	Inositol monophosphatase family protein IPR000760 Inositol monophosphatase	BR+6
Solyc05g056290.2.1	0.617108	1.13319e-09	3.03493e-08	Acetyl-CoA carboxylase biotin carboxyl carrier protein IPR000089 Biotin_lipoyl attachment IPR001882 Biotin-binding site	BR+6
Solyc00g024150.2.1	0.502903	1.15627e-09	3.07701e-08	Pterin-4-alpha-carbinolamine dehydratase IPR001533 Transcriptional coactivator_pterin dehydratase	BR+6
Solyc06g007760.2.1	0.617164	1.1633e-09	3.08588e-08	Ycf54 protein IPR019616 Protein of unknown function DUF2488	BR+6
Solyc01g099190.2.1	1.61743	1.2357e-09	3.23683e-08	Lipoxygenase IPR001246 Lipoxygenase, plant	BR+6
Solyc02g079500.2.1	0.599233	1.26822e-09	3.31163e-08	Peroxidase IPR019793 Peroxidases heam-ligand binding site IPR019794 Peroxidase, active site IPR002016 Haem peroxidase, plant_fungal_bacterial	BR+6
Solyc01g102960.2.1	0.556405	1.30169e-09	3.37792e-08	class IV heat shock protein IPR002068 Heat shock protein Hsp20	BR+6
Solyc10g037900.1.1	0.615441	1.3074e-09	3.38223e-08	Unknown Protein	BR+6
Solyc04g050620.2.1	1.72464	1.31774e-09	3.39846e-08	Cytochrome P450	BR+6
Solyc09g092480.1.1	1.7089	1.32521e-09	3.40721e-08	UDP-glucosyltransferase family 1 protein IPR002213 UDP-glucuronosyl_UDP-glucosyltransferase	BR+6
Solyc04g056590.2.1	0.59795	1.34539e-09	3.4485e-08	Aspartyl protease family protein IPR001461 Peptidase A1	BR+6
Solyc03g025850.2.1	0.580069	1.40497e-09	3.55755e-08	Remorin 1 IPR005516 Remorin, C-terminal region	BR+6
Solyc02g069690.1.1	1.60319	1.41638e-09	3.57562e-08	FAD-binding domain-containing protein IPR006094 FAD linked oxidase, N-terminal	BR+6
Solyc08g014370.1.1	1.51206	1.4765e-09	3.71616e-08	CHP-rich zinc finger protein-like IPR011424 C1-like	BR+6
Solyc02g083280.2.1	0.50326	1.4883e-09	3.73461e-08	Thiosulfate sulfurtransferase_rhodanese-like domain-containing protein 1 IPR001763 Rhodanese-like	BR+6
Solyc02g072160.2.1	0.647201	1.50837e-09	3.77365e-08	NADH ubiquinone oxidoreductase complex I intermediate-associated protein 30 IPR013857 NADH:ubiquinone oxidoreductase intermediate-associated protein 30	BR+6
Solyc04g071860.2.1	1.67837	1.55785e-09	3.88579e-08	Palmitoyltransferase AKR1 IPR001594 Zinc finger, DHHC-type	BR+6
Solyc10g084070.1.1	0.631742	1.5972e-09	3.96029e-08	Unknown Protein	BR+6
Solyc12g056600.2.1	1.86336	1.65793e-09	4.08662e-08	Short chain alcohol dehydrogenase IPR002347 Glucose_ribitol dehydrogenase	BR+6
Solyc01g065500.2.1	2.13344	1.66708e-09	4.09709e-08	Phosphoribosylanthranilate transferase (Fragment) IPR013583 Phosphoribosyltransferase C-terminal, plant	BR+6
Solyc04g007490.2.1	1.67968	1.68618e-09	4.13189e-08	Cc-nbs-lrr, resistance protein with an R1 specific domain	BR+6
Solyc09g098520.2.1	1.56525	1.71092e-09	4.18024e-08	Nucleotide-sugar transporter UDP N-acetylglucosamine-like signal peptide 9 or more transmembrane domains (Fragment) IPR007271 Nucleotide-sugar transporter	BR+6
Solyc02g082220.2.1	1.55032	1.72671e-09	4.20652e-08	Protein transport protein SEC24 IPR006896 Sec23_Sec24 trunk region	BR+6
Solyc02g087110.2.1	1.6168	1.74572e-09	4.23482e-08	Alpha-dioxygenase IPR002007 Haem peroxidase, animal	BR+6
Solyc01g098380.2.1	0.62739	1.74846e-09	4.23482e-08	Dihydrodipicolinate reductase family protein IPR011859 Dihydrodipicolinate reductase, plant	BR+6
Solyc02g077990.2.1	0.590699	1.78759e-09	4.30464e-08	30S ribosomal protein S5 IPR005712 Ribosomal protein S5, bacterial-type	BR+6
Solyc03g096000.2.1	1.68989	2.02964e-09	4.81809e-08	Clathrin heavy chain IPR016341 Clathrin, heavy chain	BR+6
Solyc03g111810.2.1	1.73333	2.12059e-09	4.99145e-08	Sieve element-occluding protein 3	BR+6
Solyc07g054820.2.1	0.653368	2.1349e-09	5.00086e-08	Protein thf1	BR+6
Solyc06g074770.2.1	1.5755	2.13656e-09	5.00086e-08	Ubiquitin conjugation factor E4 IPR019474 Ubiquitin conjugation factor E4, core	BR+6
Solyc10g005810.2.1	1.63575	2.2289e-09	5.18793e-08	Farnesyl pyrophosphate synthase IPR008949 Terpenoid synthase	BR+6
Solyc03g119400.2.1	1.56265	2.29417e-09	5.31026e-08	Os05g0264200 protein (Fragment) IPR006927 Protein of unknown function DUF639	BR+6
Solyc03g119060.2.1	1.93883	2.31072e-09	5.33382e-08	Alpha-dioxygenase 2 IPR002007 Haem peroxidase, animal	BR+6
Solyc03g095180.2.1	0.581036	2.35442e-09	5.4197e-08	Superoxide dismutase IPR001189 Manganese_iron superoxide dismutase	BR+6
Solyc06g082940.2.1	2.101	2.37699e-09	5.45663e-08	Photosystem I reaction center subunit XI IPR003757 Photosystem I reaction centre, subunit XI PsaL	BR+6
Solyc10g085880.1.1	1.6421	2.41965e-09	5.52421e-08	UDP-glucosyltransferase family 1 protein IPR002213 UDP-glucuronosyl_UDP-glucosyltransferase	BR+6
Solyc04g074450.1.1	0.566307	2.43507e-09	5.54425e-08	Phi-1 protein (Fragment) IPR006766 Phosphate-induced protein 1 conserved region	BR+6
Solyc04g025290.2.1	0.649994	2.56123e-09	5.78617e-08	Peptide chain release factor 2 IPR004374 Peptide chain release factor 2	BR+6
Solyc09g007900.2.1	1.54406	2.59351e-09	5.84134e-08	Phenylalanine ammonia-lyase IPR005922 Phenylalanine ammonia-lyase	BR+6
Solyc07g005830.2.1	0.613137	2.64768e-09	5.94731e-08	Translation initiation factor IF-3 IPR001288 Translation initiation factor 3	BR+6
Solyc06g042950.2.1	1.5527	2.70637e-09	6.04664e-08	Genomic DNA chromosome 3 P1 clone MMF12	BR+6
Solyc02g088270.2.1	0.600873	2.73957e-09	6.07424e-08	Genomic DNA chromosome 5 P1 clone MUL8 IPR018971 Protein of unknown function DUF1997	BR+6
Solyc11g008720.1.1	1.55666	2.74053e-09	6.07424e-08	Beta-glucosidase G4 IPR001360 Glycoside hydrolase, family 1	BR+6
Solyc11g013330.1.1	1.72125	2.77968e-09	6.14472e-08	F2E2.8	BR+6
Solyc01g112060.2.1	0.652074	2.84802e-09	6.27917e-08	NmrA family protein-binding domain	BR+6
Solyc01g110490.2.1	1.51476	2.87774e-09	6.29486e-08	tRNA-dihydrouridine synthase 3-like IPR001269 tRNA-dihydrouridine synthase	BR+6
Solyc09g076020.2.1	0.563521	2.90481e-09	6.30496e-08	Imidazoleglycerol-phosphate dehydratase IPR000807 Imidazole glycerol-phosphate dehydratase	BR+6
Solyc12g006380.1.1	1.59453	2.90499e-09	6.30496e-08	1-aminocyclopropane-1-carboxylate oxidase-like protein IPR005123 Oxoglutarate and iron-dependent oxygenase	BR+6
Solyc10g081090.1.1	2.03888	2.92095e-09	6.32318e-08	Splicing factor 3B subunit 1 IPR016024 Armadillo-type fold	BR+6
Solyc10g007290.2.1	1.63552	3.23434e-09	6.9476e-08	Phosphoenolpyruvate carboxylase IPR015813 Pyruvate_Phosphoenolpyruvate kinase, catalytic core IPR001449 Phosphoenolpyruvate carboxylase	BR+6
Solyc09g089490.2.1	2.06798	3.24515e-09	6.95295e-08	Proteinase inhibitor I IPR000864 Proteinase inhibitor I13, potato inhibitor I	BR+6
Solyc07g062850.2.1	1.53412	3.26875e-09	6.98559e-08	Genomic DNA chromosome 3 BAC clone F4B12 IPR016024 Armadillo-type fold	BR+6
Solyc02g087190.1.1	0.616653	3.28208e-09	6.99618e-08	Peroxidase 65 IPR002016 Haem peroxidase, plant_fungal_bacterial	BR+6
Solyc09g011590.2.1	0.565475	3.748e-09	7.86892e-08	Glutathione S-transferase-like protein IPR004046 Glutathione S-transferase, C-terminal	BR+6
Solyc11g017270.1.1	0.644025	3.9227e-09	8.13352e-08	Receptor like kinase, RLK	BR+6
Solyc01g088610.2.1	0.591334	3.99115e-09	8.25495e-08	chaperonin IPR001476 Chaperonin Cpn10	BR+6
Solyc09g061440.2.1	0.577333	4.1923e-09	8.6496e-08	Os04g0513000 protein (Fragment)	BR+6
Solyc10g007110.2.1	2.17005	4.29258e-09	8.8187e-08	Tyrosine aminotransferase IPR005958 Tyrosine_nicotianamine aminotransferase	BR+6
Solyc03g096920.2.1	1.67601	4.29537e-09	8.8187e-08	Exportin-1 IPR014877 Exportin 1, C-terminal	BR+6
Solyc11g072380.1.1	0.127257	4.31485e-09	8.82594e-08	Vicilin-like protein (Fragment) IPR011051 Cupin, RmlC-type	BR+6
Solyc01g103710.2.1	0.619598	4.37349e-09	8.91338e-08	Fe_S biogenesis protein nfuA IPR001075 NIF system FeS cluster assembly, NifU, C-terminal	BR+6
Solyc07g063350.2.1	1.64358	4.53052e-09	9.1886e-08	COP1-Interacting ProteinI 7 (CIP7) (Fragment)	BR+6
Solyc10g007390.2.1	1.51028	4.58925e-09	9.26274e-08	Protein transport protein SEC61 alpha subunit IPR002208 SecY protein	BR+6
Solyc08g079240.2.1	0.6045	4.60662e-09	9.2754e-08	Homology to unknown gene	BR+6
Solyc05g047530.2.1	2.13555	4.74738e-09	9.47302e-08	Cytochrome P450	BR+6
Solyc06g071790.2.1	0.496918	4.8088e-09	9.55312e-08	Elongation factor Tu IPR004541 Translation elongation factor EFTu_EF1A, bacterial and organelle	BR+6
Solyc09g007910.2.1	1.60531	4.81314e-09	9.55312e-08	Phenylalanine ammonia-lyase IPR005922 Phenylalanine ammonia-lyase	BR+6
Solyc05g009550.2.1	0.610407	4.8704e-09	9.64385e-08	IST1 homolog IPR005061 Protein of unknown function DUF292, eukaryotic	BR+6
Solyc06g048410.2.1	0.606285	5.13607e-09	1.01459e-07	Superoxide dismutase IPR019833 Manganese_iron superoxide dismutase, binding site IPR001189 Manganese_iron superoxide dismutase	BR+6
Solyc06g035920.2.1	0.653738	5.26658e-09	1.03038e-07	Remorin 1 IPR005516 Remorin, C-terminal region	BR+6
Solyc03g122250.2.1	1.78689	5.30899e-09	1.03408e-07	Transmembrane protein IPR009637 Transmembrane receptor, eukaryota	BR+6
Solyc01g068030.2.1	0.608673	5.48239e-09	1.06537e-07	Cyclase_dehydrase IPR005031 Streptomyces cyclase_dehydrase	BR+6
Solyc04g014510.2.1	0.573668	5.58862e-09	1.08098e-07	Glutamine synthetase IPR008146 Glutamine synthetase, catalytic region	BR+6
Solyc08g079840.1.1	0.608117	5.62715e-09	1.08592e-07	Subtilisin-like protease IPR015500 Peptidase S8, subtilisin-related	BR+6
Solyc06g083690.2.1	0.589423	5.74261e-09	1.10565e-07	Glutaredoxin IPR011899 Glutaredoxin, eukaryotic and viruses	BR+6
Solyc03g113240.2.1	1.63481	5.8047e-09	1.11504e-07	Unknown Protein IPR009500 Protein of unknown function DUF1118	BR+6
Solyc08g065150.1.1	0.661606	5.85073e-09	1.1213e-07	Genomic DNA chromosome 5 P1 clone MHM17	BR+6
Solyc10g018590.1.1	0.662367	6.51104e-09	1.23091e-07	Os04g0551700 protein (Fragment) IPR006843 PAP fibrillin	BR+6
Solyc09g057920.2.1	1.81414	6.80536e-09	1.28365e-07	N-alpha-acetyltransferase 25, NatB auxiliary subunit IPR019183 N-acetyltransferase B complex, non-catalytic subunit	BR+6
Solyc02g078900.2.1	1.56443	6.82523e-09	1.2845e-07	NADH dehydrogenase IPR013027 FAD-dependent pyridine nucleotide-disulphide oxidoreductase	BR+6
Solyc01g096060.2.1	1.55767	6.91537e-09	1.29273e-07	Nuclear envelope protein that mediates the nuclear export of importin alpha (Srp1p) IPR013713 Exportin, Cse1-like	BR+6
Solyc06g071010.2.1	1.5725	6.94756e-09	1.29584e-07	Unknown Protein	BR+6
Solyc06g069180.2.1	1.52364	7.51881e-09	1.38691e-07	Phosphatase 2A regulatory A subunit IPR011989 Armadillo-like helical	BR+6
Solyc08g006780.2.1	0.518206	7.93103e-09	1.45652e-07	Complex interacting protein 9 IPR004401 Uncharacterised protein family UPF0133	BR+6
Solyc03g117850.2.1	0.592617	8.35893e-09	1.50336e-07	Ribulose bisphosphate carboxylase_oxygenase activase IPR003959 ATPase, AAA-type, core	BR+6
Solyc09g014530.2.1	1.86369	8.35984e-09	1.50336e-07	Major latex-like protein IPR000916 Bet v I allergen	BR+6
Solyc06g052030.2.1	1.54093	8.37041e-09	1.50336e-07	Importin subunit beta IPR011989 Armadillo-like helical	BR+6
Solyc01g067530.2.1	0.609162	8.47581e-09	1.51657e-07	GTPase obg IPR014100 GTP-binding protein Obg_CgtA	BR+6
Solyc09g092330.1.1	1.79289	8.71234e-09	1.55009e-07	NAD dependent epimerase_dehydratase family protein expressed-binding domain	BR+6
Solyc03g063240.2.1	0.645927	8.89379e-09	1.5745e-07	Pyridoxamine 5_apos-phosphate oxidase-related FMN-binding protein IPR012349 FMN-binding split barrel	BR+6
Solyc03g097950.2.1	0.608129	9.28469e-09	1.63332e-07	50S ribosomal protein L29 IPR001854 Ribosomal protein L29	BR+6
Solyc01g111780.2.1	1.52066	9.58983e-09	1.67993e-07	Importin beta-2 subunit IPR011989 Armadillo-like helical	BR+6
Solyc06g060570.2.1	1.64341	9.62173e-09	1.68199e-07	Ovarian cancer-associated gene 2 protein homolog IPR005645 Protein of unknown function DUF341	BR+6
Solyc11g062320.1.1	1.76698	9.76446e-09	1.6963e-07	Proteasome-associated protein ECM29 homolog (Fragment)	BR+6
Solyc01g110120.2.1	1.57653	9.97563e-09	1.72939e-07	V-type proton ATPase subunit a IPR002490 ATPase, V0_A0 complex, 116-kDa subunit	BR+6
Solyc12g098350.1.1	0.633594	1.03523e-08	1.77991e-07	Translation initiation factor 1 IPR006196 S1, IF1 type	BR+6
Solyc10g086180.1.1	1.62792	1.05286e-08	1.80651e-07	Phenylalanine ammonia-lyase IPR005922 Phenylalanine ammonia-lyase	BR+6
Solyc01g008710.2.1	1.89475	1.10122e-08	1.8627e-07	Mannan endo-1 4-beta-mannosidase IPR018087 Glycoside hydrolase, family 5, conserved site IPR013781 Glycoside hydrolase, subgroup, catalytic core	BR+6
Solyc11g011220.1.1	1.51337	1.11561e-08	1.87567e-07	Unknown Protein	BR+6
Solyc06g050570.1.1	1.84848	1.12703e-08	1.88727e-07	Prenylated rab acceptor family protein IPR004895 Prenylated rab acceptor PRA1	BR+6
Solyc07g026810.2.1	1.66317	1.19963e-08	1.98717e-07	Chaperone protein dnaJ IPR003095 Heat shock protein DnaJ	BR+6
Solyc03g098790.1.1	2.2795	1.20096e-08	1.98717e-07	Kunitz-type protease inhibitor IPR002160 Proteinase inhibitor I3, Kunitz legume	BR+6
Solyc01g067730.2.1	0.541594	1.26567e-08	2.06966e-07	Acyl carrier protein	BR+6
Solyc09g015020.1.1	0.66098	1.31961e-08	2.13886e-07	class I heat shock protein 3 IPR002068 Heat shock protein Hsp20	BR+6
Solyc11g065920.1.1	1.56108	1.32079e-08	2.13886e-07	Xanthine dehydrogenase_oxidase IPR016208 Aldehyde oxidase_xanthine dehydrogenase	BR+6
Solyc05g052510.2.1	1.50876	1.32599e-08	2.13899e-07	Clathrin heavy chain IPR016341 Clathrin, heavy chain	BR+6
Solyc03g078080.2.1	0.651024	1.35753e-08	2.18566e-07	Uridylate kinase IPR015963 Uridylate kinase, bacteria	BR+6
Solyc02g068050.2.1	0.597626	1.3784e-08	2.20368e-07	SET domain-containing protein IPR001214 SET	BR+6
Solyc02g087970.1.1	1.8935	1.37872e-08	2.20368e-07	Zinc finger-homeodomain protein 1 (Fragment) IPR006456 ZF-HD homeobox protein Cys_His-rich dimerisation region	BR+6
Solyc10g037890.1.1	0.661428	1.4764e-08	2.31894e-07	Unknown Protein	BR+6
Solyc02g069950.2.1	2.15717	1.49334e-08	2.33677e-07	Ribosomal RNA assembly protein mis3	BR+6
Solyc04g071540.2.1	1.51988	1.51245e-08	2.36225e-07	Sterol 3-beta-glucosyltransferase IPR004276 Glycosyl transferase, family 28	BR+6
Solyc06g060890.2.1	0.663103	1.52455e-08	2.36559e-07	Unknown Protein	BR+6
Solyc06g007350.2.1	0.632136	1.52631e-08	2.36559e-07	Phosphatase PTC7 homolog IPR001932 Protein phosphatase 2C-related	BR+6
Solyc01g081190.2.1	1.54847	1.52875e-08	2.36559e-07	Calcium-binding EF hand family protein IPR018248 EF hand	BR+6
Solyc02g080500.2.1	0.605591	1.55939e-08	2.4041e-07	Uncharacterized GPI-anchored protein At1g61900	BR+6
Solyc01g007620.2.1	0.378564	1.60562e-08	2.47081e-07	30S ribosomal protein S19 chloroplastic IPR002222 Ribosomal protein S19_S15	BR+6
Solyc09g011560.2.1	0.655007	1.6235e-08	2.49365e-07	Glutathione S-transferase-like protein IPR004046 Glutathione S-transferase, C-terminal	BR+6
Solyc11g022400.1.1	1.52728	1.62642e-08	2.49365e-07	Phosphoribosylanthranilate transferase (Fragment) IPR013583 Phosphoribosyltransferase C-terminal, plant	BR+6
Solyc03g118070.2.1	1.56752	1.63786e-08	2.50201e-07	5_apos-AMP-activated protein kinase gamma-1 subunit IPR000644 Cystathionine beta-synthase, core	BR+6
Solyc10g083690.2.1	1.57607	1.74274e-08	2.64289e-07	Cytochrome P450	BR+6
Solyc01g067090.2.1	2.00074	1.78865e-08	2.69782e-07	Homeodomain-like	BR+6
Solyc03g025310.2.1	0.600334	1.81578e-08	2.7289e-07	Sec-independent protein translocase protein tatA_E homolog IPR006312 Twin-arginine translocation protein TatA_E	BR+6
Solyc09g091070.1.1	0.479796	1.83101e-08	2.74192e-07	Malate dehydrogenase IPR010097 Malate dehydrogenase, NAD-dependent, eukaryotes and gamma proteobacteria	BR+6
Solyc01g006450.2.1	0.655192	1.92263e-08	2.85863e-07	Enoyl reductase	BR+6
Solyc06g069170.2.1	0.616037	1.97511e-08	2.93145e-07	Unknown Protein	BR+6
Solyc02g082200.2.1	0.616525	2.02039e-08	2.99333e-07	Glutaredoxin IPR004480 Glutaredoxin-related protein	BR+6
Solyc04g076550.2.1	1.80288	2.14586e-08	3.16239e-07	Genomic DNA chromosome 5 TAC clone K2I5	BR+6
Solyc07g053720.2.1	1.61304	2.27222e-08	3.33684e-07	Tyrosine aminotransferase-like protein IPR005958 Tyrosine_nicotianamine aminotransferase	BR+6
Solyc07g064180.2.1	1.53921	2.28438e-08	3.34882e-07	Pectinesterase IPR018040 Pectinesterase, active site IPR000070 Pectinesterase, catalytic	BR+6
Solyc12g027580.1.1	2.03758	2.29021e-08	3.35149e-07	Exportin 4	BR+6
Solyc02g093290.2.1	1.52747	2.36638e-08	3.45087e-07	Nicotinate phosphoribosyltransferase-like protein IPR006405 Nicotinate phosphoribosyltransferase putative	BR+6
Solyc04g071150.2.1	1.51197	2.38476e-08	3.46557e-07	Cytochrome P450	BR+6
Solyc03g113500.2.1	1.69631	2.39966e-08	3.47514e-07	Aminoacyl-tRNA synthetase	BR+6
Solyc09g015360.2.1	0.596887	2.52114e-08	3.63218e-07	Co-chaperone protein DnaJ IPR001623 Heat shock protein DnaJ, N-terminal	BR+6
Solyc10g079950.1.1	1.55085	2.6237e-08	3.74124e-07	UDP-glucosyltransferase HvUGT5876 IPR002213 UDP-glucuronosyl_UDP-glucosyltransferase	BR+6
Solyc03g007870.2.1	0.644106	2.66584e-08	3.78196e-07	Heavy metal-associated domain containing protein expressed IPR006121 Heavy metal transport_detoxification protein	BR+6
Solyc12g006500.1.1	0.572696	2.74238e-08	3.8578e-07	Phosphate translocator protein IPR004853 Protein of unknown function DUF250	BR+6
Solyc05g043350.2.1	1.54484	2.77015e-08	3.89032e-07	Centromere_kinetochore protein zw10 homolog IPR009361 Centromere_kinetochore protein Zw10	BR+6
Solyc03g117480.2.1	1.57864	2.78374e-08	3.8963e-07	Pyrophosphate-energized proton pump (Pyrophosphate-energized inorganic pyrophosphatase) (H(+)-PPase) IPR004131 Inorganic H+ pyrophosphatase	BR+6
Solyc09g074650.2.1	0.621461	2.85091e-08	3.98365e-07	Peptide chain release factor 1 IPR004373 Peptide chain release factor 1	BR+6
Solyc11g044540.1.1	0.558931	2.87563e-08	4.01014e-07	Na+_H+ antiporter NhaD IPR018390 Na+_H+ antiporter NhaD-like	BR+6
Solyc10g078280.2.1	1.52046	2.87947e-08	4.01014e-07	Cytochrome P450 gene	BR+6
Solyc01g015260.1.1	1.78728	2.91604e-08	4.04758e-07	Unknown Protein	BR+6
Solyc09g007070.1.1	0.624971	3.06794e-08	4.19667e-07	Succinate dehydrogenase assembly factor 1 homolog, mitochondrial IPR008011 Complex 1 LYR protein	BR+6
Solyc05g054020.1.1	1.8414	3.17092e-08	4.30133e-07	Cc-nbs-lrr, resistance protein	BR+6
Solyc03g095990.1.1	0.616754	3.36841e-08	4.54442e-07	Unknown Protein	BR+6
Solyc09g009350.2.1	1.56274	3.38155e-08	4.55012e-07	Vacuolar sorting-associated protein	BR+6
Solyc04g054990.2.1	0.616964	3.44209e-08	4.62413e-07	Lipoxygenase homology domain-containing protein 1 IPR001024 Lipoxygenase, LH2	BR+6
Solyc07g063240.2.1	0.577382	3.5455e-08	4.75541e-07	Genomic DNA chromosome 3 P1 clone MJK13 IPR013899 Region of unknown function DUF1771	BR+6
Solyc07g052960.1.1	1.57972	3.58927e-08	4.8064e-07	GRAS family transcription factor IPR005202 GRAS transcription factor	BR+6
Solyc01g101100.2.1	0.642572	3.70502e-08	4.95347e-07	Receptor-like protein kinase IPR002290 Serine_threonine protein kinase	BR+6
Solyc06g051410.2.1	0.654192	3.7157e-08	4.9598e-07	N-(5_apos-phosphoribosyl)anthranilate isomerase IPR011060 Ribulose-phosphate binding barrel	BR+6
Solyc11g071400.1.1	0.438439	3.72677e-08	4.96666e-07	Lrr, resistance protein fragment	BR+6
Solyc04g009920.2.1	1.56227	3.86868e-08	5.12309e-07	Glycogenin-like protein IPR002495 Glycosyl transferase, family 8	BR+6
Solyc10g005930.1.1	0.535933	3.87914e-08	5.12882e-07	Phosphoribosyl-AMP cyclohydrolase IPR002496 Phosphoribosyl-AMP cyclohydrolase	BR+6
Solyc04g057930.2.1	1.68172	3.95329e-08	5.20216e-07	Receptor-like kinase IPR002290 Serine_threonine protein kinase	BR+6
Solyc10g084120.1.1	1.518	3.98024e-08	5.21912e-07	Aquaporin IPR012269 Aquaporin	BR+6
Solyc02g085660.1.1	1.68617	4.03846e-08	5.26449e-07	UDP-glucosyltransferase IPR002213 UDP-glucuronosyl_UDP-glucosyltransferase	BR+6
Solyc03g019950.2.1	1.64506	4.08923e-08	5.31409e-07	Genomic DNA chromosome 5 P1 clone MAC12 IPR004328 BRO1	BR+6
Solyc03g114470.2.1	0.662097	4.12769e-08	5.33916e-07	Heat shock protein DnaJ domain protein	BR+6
Solyc10g006030.2.1	0.646706	4.15895e-08	5.37128e-07	30S ribosomal protein S10-like IPR005731 Ribosomal protein S10, bacterial	BR+6
Solyc03g034190.2.1	0.654311	4.22058e-08	5.41738e-07	Ribosomal protein PSRP-3_Ycf65 IPR006924 Ribosomal protein, PSRP-3_Ycf65	BR+6
Solyc00g125990.1.1	1.66507	4.32514e-08	5.51181e-07	NADH-quinone oxidoreductase subunit N IPR001750 NADH:ubiquinone_plastoquinone oxidoreductase	BR+6
Solyc02g076760.2.1	0.637659	4.32713e-08	5.51181e-07	N-(5_apos-phosphoribosyl)anthranilate isomerase IPR011060 Ribulose-phosphate binding barrel	BR+6
Solyc08g007180.2.1	0.585577	4.47057e-08	5.67721e-07	Light harvesting-like protein 3	BR+6
Solyc04g082980.1.1	1.55242	4.682e-08	5.8567e-07	TPR repeat-containing protein IPR011990 Tetratricopeptide-like helical	BR+6
Solyc12g017250.1.1	2.00473	4.74459e-08	5.89328e-07	photosystem II polypeptide IPR006814 Photosystem II protein PsbR	BR+6
Solyc08g067470.2.1	1.50388	4.7465e-08	5.89328e-07	Monooxygenase FAD-binding IPR003042 Aromatic-ring hydroxylase-like	BR+6
Solyc07g006220.1.1	1.71532	4.83793e-08	5.989e-07	UDP-D-glucuronate 4-epimerase 1-binding domain	BR+6
Solyc02g087220.2.1	0.401418	5.18336e-08	6.32294e-07	Protein bicaudal C homolog 1-B IPR001660 Sterile alpha motif SAM	BR+6
Solyc05g017860.2.1	1.5136	5.54442e-08	6.7032e-07	Protein VAC14 homolog IPR011989 Armadillo-like helical	BR+6
Solyc08g021910.1.1	1.63134	5.60609e-08	6.74993e-07	Chaperone protein dnaJ IPR016024 Armadillo-type fold	BR+6
Solyc11g012080.1.1	1.6292	5.82092e-08	6.89924e-07	Brain protein 44 IPR005336 Uncharacterised protein family UPF0041	BR+6
Solyc05g009740.1.1	1.53261	6.29832e-08	7.4125e-07	Nbs-lrr, resistance protein	BR+6
Solyc06g074260.2.1	2.43492	6.4345e-08	7.53175e-07	Genomic DNA chromosome 5 P1 clone MWD9 IPR007608 Protein of unknown function DUF584	BR+6
Solyc12g019960.1.1	1.84765	6.95694e-08	8.02931e-07	Smg-7 homolog nonsense mediated mRNA decay factor (C. elegans) (Fragment) IPR019458 Telomerase activating protein Est1	BR+6
Solyc02g067750.2.1	1.87337	7.01292e-08	8.06051e-07	Carbonic anhydrase IPR001765 Carbonic anhydrase	BR+6
Solyc01g088090.2.1	0.502132	7.06116e-08	8.10014e-07	Hydrolase alpha_beta fold family protein IPR000073 Alpha_beta hydrolase fold-1	BR+6
Solyc09g056360.2.1	1.57358	7.40674e-08	8.36259e-07	Membrane protein IPR017214 Uncharacterised conserved protein UCP037471	BR+6
Solyc06g034020.2.1	0.63088	7.43596e-08	8.37397e-07	Peptide methionine sulfoxide reductase msrA IPR002569 Methionine sulphoxide reductase A	BR+6
Solyc12g021130.1.1	1.66764	7.61378e-08	8.50544e-07	3-beta-hydroxysteroid dehydrogenase-like IPR002225 3-beta hydroxysteroid dehydrogenase_isomerase	BR+6
Solyc08g005640.2.1	1.54828	7.63046e-08	8.5127e-07	Ent-kaurene synthase-like protein 1 IPR005630 Terpene synthase, metal-binding domain	BR+6
Solyc09g055350.2.1	1.51556	7.79813e-08	8.60781e-07	ABC transporter ATP-binding_permease protein IPR003439 ABC transporter-like	BR+6
Solyc02g070540.2.1	0.663798	7.92082e-08	8.72021e-07	Os01g0611000 protein (Fragment) IPR006946 Protein of unknown function DUF642	BR+6
Solyc06g082470.2.1	1.51823	8.04076e-08	8.83523e-07	Serine_threonine protein kinase IPR002290 Serine_threonine protein kinase	BR+6
Solyc12g042830.1.1	0.591129	8.11955e-08	8.89213e-07	class I heat shock protein IPR008978 HSP20-like chaperone	BR+6
Solyc12g009300.1.1	1.55173	8.20873e-08	8.97803e-07	Sucrose synthase IPR012820 Sucrose synthase, plants and cyanobacteria IPR000368 Sucrose synthase	BR+6
Solyc03g117810.2.1	0.637947	8.32803e-08	9.06107e-07	Phosphate import ATP-binding protein pstB 1 IPR005670 Phosphate transport system permease protein 1	BR+6
Solyc04g009570.2.1	2.0191	8.53771e-08	9.26508e-07	Chromosome 15 contig 1 DNA sequence	BR+6
Solyc01g056520.2.1	1.61237	8.57754e-08	9.29623e-07	RAN binding protein 16-like IPR001494 Importin-beta, N-terminal	BR+6
Solyc03g121180.2.1	0.657296	8.5966e-08	9.30482e-07	GDSL esterase_lipase At5g22810 IPR001087 Lipase, GDSL	BR+6
Solyc01g111970.2.1	0.630864	8.81145e-08	9.52502e-07	Laccase 1a IPR001117 Multicopper oxidase, type 1	BR+6
Solyc03g083910.2.1	1.94519	8.91418e-08	9.59882e-07	Acid beta-fructofuranosidase IPR001362 Glycoside hydrolase, family 32	BR+6
Solyc06g068670.2.1	0.656694	9.40272e-08	1.00197e-06	Unknown Protein	BR+6
Solyc06g076560.1.1	0.591025	9.72529e-08	1.02736e-06	class I heat shock protein IPR002068 Heat shock protein Hsp20	BR+6
Solyc01g097910.2.1	0.659593	1.00353e-07	1.05081e-06	Rubredoxin family protein4 protein	BR+6
Solyc01g098910.2.1	1.67741	1.08504e-07	1.1221e-06	Mitochondrial carrier protein IPR001993 Mitochondrial substrate carrier	BR+6
Solyc12g013690.1.1	1.5721	1.16545e-07	1.18763e-06	Monooxygenase FAD-binding protein IPR003042 Aromatic-ring hydroxylase-like	BR+6
Solyc04g012040.2.1	1.55949	1.17574e-07	1.19514e-06	26S proteasome non-ATPase regulatory subunit 12 IPR000717 Proteasome component region PCI	BR+6
Solyc07g049220.2.1	1.668	1.24511e-07	1.25654e-06	Serine_threonine-protein phosphatase 2A 56 kDa regulatory subunit delta isoform IPR002554 Protein phosphatase 2A, regulatory B subunit, B56	BR+6
Solyc10g024420.1.1	1.55293	1.24731e-07	1.25724e-06	ABC transporter C family member 9 IPR001140 ABC transporter, transmembrane region	BR+6
Solyc01g065780.1.1	1.6123	1.27673e-07	1.28071e-06	NADH-quinone oxidoreductase subunit D	BR+6
Solyc08g066740.2.1	0.487949	1.34017e-07	1.33315e-06	CT099 (Fragment) IPR003245 Plastocyanin-like	BR+6
Solyc10g076580.1.1	1.53242	1.3916e-07	1.37287e-06	Phosphatidylinositide phosphatase SAC1 IPR002013 Synaptojanin, N-terminal	BR+6
Solyc00g297330.1.1	0.601857	1.4305e-07	1.40296e-06	Unknown Protein	BR+6
Solyc06g083830.2.1	1.99312	1.48635e-07	1.45092e-06	Serine_threonine kinase IPR002290 Serine_threonine protein kinase	BR+6
Solyc11g066990.1.1	1.66952	1.53551e-07	1.48396e-06	Protein SUPPRESSOR OF GENE SILENCING 3	BR+6
Solyc06g007430.1.1	0.661558	1.57762e-07	1.51411e-06	CBL-interacting protein kinase 11 IPR002290 Serine_threonine protein kinase	BR+6
Solyc11g066490.1.1	1.61118	1.62112e-07	1.54989e-06	Harpin-induced protein-like (Fragment) IPR010847 Harpin-induced 1	BR+6
Solyc04g014480.2.1	0.63251	1.68265e-07	1.59594e-06	class I heat shock protein 3 IPR002068 Heat shock protein Hsp20	BR+6
Solyc06g048940.2.1	1.50578	1.75746e-07	1.65004e-06	Transmembrane 9 superfamily protein member 1	BR+6
Solyc08g077290.1.1	1.69547	1.82315e-07	1.69647e-06	DnaJ homolog subfamily C member 2 IPR015609 Molecular chaperone, heat shock protein, Hsp40, DnaJ	BR+6
Solyc04g076490.2.1	1.71763	1.8463e-07	1.71229e-06	LvsC-like	BR+6
Solyc05g013480.2.1	0.411416	1.89429e-07	1.74259e-06	ATP-dependent protease Clp ATPase subunit IPR019734 Tetratricopeptide repeat	BR+6
Solyc03g113930.1.1	0.654608	1.89566e-07	1.74259e-06	class IV heat shock protein IPR002068 Heat shock protein Hsp20	BR+6
Solyc01g006990.2.1	1.75774	1.90049e-07	1.74445e-06	F-box family protein IPR001810 Cyclin-like F-box	BR+6
Solyc01g104660.2.1	1.51255	1.90694e-07	1.7472e-06	Exocyst subunit Exo70-interacting protein Roh1 (Fragment) IPR008511 Protein of unknown function DUF793	BR+6
Solyc11g006230.1.1	1.5793	2.03593e-07	1.84315e-06	Calcium-responsive transactivator IPR007726 SSXT	BR+6
Solyc03g118370.2.1	0.665792	2.1283e-07	1.91021e-06	Serine carboxypeptidase K10B2.2 IPR001563 Peptidase S10, serine carboxypeptidase	BR+6
Solyc04g053080.2.1	0.663947	2.16458e-07	1.93654e-06	OTU domain-containing protein 6B IPR003323 Ovarian tumour, otubain	BR+6
Solyc12g056390.1.1	1.93931	2.22233e-07	1.98396e-06	Thaumatin-like protein IPR001938 Thaumatin, pathogenesis-related	BR+6
Solyc01g080210.2.1	1.6587	2.43416e-07	2.14104e-06	Ribonucleoside-diphosphate reductase small chain IPR000358 Ribonucleotide reductase	BR+6
Solyc05g012100.2.1	0.583185	2.55155e-07	2.21629e-06	Fructokinase-like protein 2 IPR011611 Carbohydrate_purine kinase	BR+6
Solyc12g006510.1.1	1.54232	2.69606e-07	2.31534e-06	Cycloartenol Synthase IPR018333 Squalene cyclase	BR+6
Solyc06g068880.2.1	0.540403	2.71923e-07	2.33045e-06	Serine carboxypeptidase 1 IPR001563 Peptidase S10, serine carboxypeptidase	BR+6
Solyc07g066460.2.1	0.604341	2.75668e-07	2.35771e-06	Iojap like protein IPR004394 Iojap-related protein	BR+6
Solyc02g030110.2.1	1.70962	2.79468e-07	2.38289e-06	Vacuolar protein sorting 54 family protein IPR012501 Vps54-like	BR+6
Solyc03g114000.2.1	0.614093	2.80046e-07	2.38538e-06	LIM domain protein IPR001781 Zinc finger, LIM-type	BR+6
Solyc11g069170.1.1	1.53347	2.81778e-07	2.39525e-06	Transmembrane protein 209 IPR019176 Cytochrome B561-related, N-terminal	BR+6
Solyc03g113370.2.1	1.69028	2.94746e-07	2.48055e-06	Inactive ubiquitin carboxyl-terminal hydrolase 54 IPR006865 Protein of unknown function DUF629	BR+6
Solyc01g094040.2.1	0.632236	3.79801e-07	3.05156e-06	Plastocyanin-like domain containing protein expressed IPR003245 Plastocyanin-like	BR+6
Solyc01g007560.2.1	0.657938	3.82506e-07	3.06739e-06	DNA-directed RNA polymerase subunit alpha IPR011773 DNA-directed RNA polymerase, alpha subunit	BR+6
Solyc03g078370.1.1	0.570555	4.15715e-07	3.28328e-06	Receptor-like protein kinase IPR002290 Serine_threonine protein kinase	BR+6
Solyc01g103080.2.1	1.51407	4.18402e-07	3.29206e-06	ATP-dependent RNA helicase DOB1 IPR016438 RNA helicase, ATP-dependent, SK12_DOB1	BR+6
Solyc07g061960.2.1	0.600528	4.59173e-07	3.57248e-06	Hydroxyacylglutathione hydrolase IPR001279 Beta-lactamase-like	BR+6
Solyc11g040130.1.1	1.5427	4.59856e-07	3.57447e-06	SNARE associated Golgi protein IPR015414 SNARE associated Golgi protein	BR+6
Solyc09g025270.2.1	0.59055	4.76705e-07	3.68488e-06	U-box domain-containing protein 3 IPR011989 Armadillo-like helical	BR+6
Solyc06g074900.1.1	0.650953	4.94934e-07	3.80116e-06	Trigger factor IPR008881 Trigger factor, ribosome-binding, bacterial	BR+6
Solyc01g007460.2.1	0.558629	5.58309e-07	4.2143e-06	30S ribosomal protein S18 chloroplastic IPR001648 Ribosomal protein S18	BR+6
Solyc08g080480.2.1	0.341058	5.59303e-07	4.21799e-06	Unknown Protein IPR003612 Plant lipid transfer protein_seed storage_trypsin-alpha amylase inhibitor	BR+6
Solyc02g079510.2.1	0.630395	6.40379e-07	4.72286e-06	Peroxidase IPR019793 Peroxidases heam-ligand binding site IPR019794 Peroxidase, active site IPR002016 Haem peroxidase, plant_fungal_bacterial	BR+6
Solyc08g045870.2.1	1.67901	6.61101e-07	4.84575e-06	Ribosomal protein S3 (Fragment) IPR001351 Ribosomal protein S3, C-terminal	BR+6
Solyc10g006860.2.1	0.579281	6.77367e-07	4.9433e-06	Dehydrogenase_reductase SDR family protein 7-like IPR002347 Glucose_ribitol dehydrogenase	BR+6
Solyc04g079660.2.1	1.50889	6.88863e-07	5.01843e-06	Cytochrome P450	BR+6
Solyc11g044340.1.1	1.63878	6.97125e-07	5.06537e-06	Pre-mRNA-processing factor 40 homolog A IPR002713 FF domain	BR+6
Solyc04g077870.2.1	1.64151	7.11955e-07	5.14183e-06	Calcium-transporting ATPase 1 IPR006408 ATPase, P-type, calcium-transporting, PMCA-type	BR+6
Solyc08g079620.2.1	0.61957	7.31839e-07	5.25817e-06	ATP-dependent Clp protease proteolytic subunit IPR001907 Peptidase S14, ClpP	BR+6
Solyc07g006500.2.1	1.5554	7.58127e-07	5.4006e-06	Alpha alpha-trehalose-phosphate synthase (UDP-forming) IPR001830 Glycosyl transferase, family 20	BR+6
Solyc02g069490.2.1	1.57182	7.95522e-07	5.61909e-06	FAD linked oxidase domain protein IPR006094 FAD linked oxidase, N-terminal	BR+6
Solyc06g008090.2.1	1.70084	8.08209e-07	5.68946e-06	Myosin XI-2 IPR001609 Myosin head, motor region	BR+6
Solyc11g005200.1.1	1.51545	8.64666e-07	5.99597e-06	Prolyl 4-hydroxylase alpha-2 subunit IPR006620 Prolyl 4-hydroxylase, alpha subunit	BR+6
Solyc04g072020.2.1	1.50091	8.86143e-07	6.10942e-06	Choline kinase IPR002573 Choline_ethanolamine kinase	BR+6
Solyc03g053020.2.1	0.592365	9.03605e-07	6.1896e-06	Methyltransferase type 11	BR+6
Solyc01g102310.2.1	0.636835	9.03699e-07	6.1896e-06	Unknown Protein	BR+6
Solyc09g018370.2.1	1.54518	9.48077e-07	6.45651e-06	Protein MON2 homolog IPR016024 Armadillo-type fold	BR+6
Solyc09g008400.2.1	1.52534	9.77314e-07	6.61786e-06	Serine_threonine-protein phosphatase 2A 56 kDa regulatory subunit delta isoform IPR002554 Protein phosphatase 2A, regulatory B subunit, B56	BR+6
Solyc12g009980.1.1	0.615577	1.00586e-06	6.74557e-06	Complex interacting protein 9 IPR004401 Uncharacterised protein family UPF0133	BR+6
Solyc09g091510.2.1	1.62894	1.01132e-06	6.77673e-06	Chalcone synthase IPR011141 Polyketide synthase, type III	BR+6
Solyc06g051800.2.1	1.52023	1.0169e-06	6.79237e-06	Expansin IPR007112 Expansin 45, endoglucanase-like IPR007117 Pollen allergen_expansin, C-terminal	BR+6
Solyc04g051600.2.1	1.50458	1.02309e-06	6.81792e-06	tRNA(His) guanylyltransferase IPR007537 tRNAHis guanylyltransferase	BR+6
Solyc11g062300.1.1	1.512	1.04473e-06	6.9339e-06	HEAT repeat family protein expressed	BR+6
Solyc11g066820.1.1	1.50255	1.1928e-06	7.75793e-06	Cellulose synthase-like C6 glycosyltransferase family 2 IPR001173 Glycosyl transferase, family 2	BR+6
Solyc02g067070.2.1	1.65487	1.28205e-06	8.22607e-06	Unknown Protein IPR003604 Zinc finger, U1-type	BR+6
Solyc01g111320.2.1	0.640577	1.28793e-06	8.24041e-06	Thaumatin-like protein IPR001938 Thaumatin, pathogenesis-related	BR+6
Solyc01g105360.2.1	0.625636	1.35237e-06	8.60164e-06	UDP-glucuronosyltransferase IPR002213 UDP-glucuronosyl_UDP-glucosyltransferase	BR+6
Solyc12g100160.1.1	0.642199	1.45617e-06	9.09396e-06	50S ribosomal protein L6 IPR019906 Ribosomal protein L6, subgroup	BR+6
Solyc00g021640.2.1	1.50558	1.47121e-06	9.16736e-06	Ribosomal protein S4 IPR002942 RNA-binding S4	BR+6
Solyc07g062870.2.1	0.585576	1.50692e-06	9.33417e-06	30S ribosomal protein S20 IPR002583 Ribosomal protein S20	BR+6
Solyc05g012110.2.1	2.10878	1.56604e-06	9.59372e-06	6-phosphogluconolactonase IPR005900 6-phosphogluconolactonase	BR+6
Solyc09g010860.2.1	1.66005	1.72213e-06	1.04428e-05	Expansin IPR007112 Expansin 45, endoglucanase-like IPR007117 Pollen allergen_expansin, C-terminal	BR+6
Solyc09g015000.2.1	0.656785	1.9136e-06	1.13566e-05	class I heat shock protein IPR002068 Heat shock protein Hsp20	BR+6
Solyc01g095010.2.1	0.592724	1.93736e-06	1.14488e-05	Diacylglycerol kinase catalytic region IPR001206 Diacylglycerol kinase, catalytic region	BR+6
Solyc02g088290.2.1	1.52662	2.0199e-06	1.19024e-05	Guanine nucleotide exchange factor-like protein IPR000904 SEC7-like	BR+6
Solyc12g100000.1.1	1.58273	2.0341e-06	1.19529e-05	U-box domain-containing protein 4 IPR011989 Armadillo-like helical	BR+6
Solyc04g014790.1.1	0.54529	2.03811e-06	1.1968e-05	Cysteine proteinase inhibitor IPR000010 Proteinase inhibitor I25, cystatin	BR+6
Solyc05g006590.2.1	1.5583	2.47931e-06	1.4151e-05	Serine_threonine-protein phosphatase-tetraphosphatase	BR+6
Solyc11g010930.1.1	1.50495	2.69768e-06	1.50984e-05	HVA22-like protein e IPR004345 TB2_DP1 and HVA22 related protein	BR+6
Solyc07g008940.2.1	0.543109	2.73896e-06	1.52986e-05	Os06g0661900 protein (Fragment) IPR004949 Protein of unknown function DUF266, plant	BR+6
Solyc08g062340.2.1	0.614532	2.78261e-06	1.54495e-05	Class II small heat shock protein Le-HSP17.6 IPR002068 Heat shock protein Hsp20	BR+6
Solyc11g066410.1.1	0.643473	2.8382e-06	1.56854e-05	50S ribosomal protein L9 IPR000244 Ribosomal protein L9	BR+6
Solyc06g008220.2.1	0.62642	3.02251e-06	1.6518e-05	DAG protein	BR+6
Solyc03g083330.2.1	1.5124	3.18924e-06	1.72599e-05	Dipeptidyl peptidase IV-like protein IPR002469 Peptidase S9B, dipeptidylpeptidase IV N-terminal	BR+6
Solyc11g013100.1.1	1.53647	3.41052e-06	1.82681e-05	Unknown Protein	BR+6
Solyc05g015640.2.1	0.528159	3.79664e-06	2.00662e-05	Unknown Protein	BR+6
Solyc12g098780.1.1	0.554086	4.02521e-06	2.1114e-05	Pistil extensin like protein (Fragment) IPR006041 Pollen Ole e 1 allergen and extensin	BR+6
Solyc05g008180.2.1	0.647911	4.0744e-06	2.13185e-05	Nicotinate-nucleotide pyrophosphorylase IPR004393 Nicotinate-nucleotide pyrophosphorylase	BR+6
Solyc01g104210.2.1	1.69475	4.16646e-06	2.17458e-05	Elongation of very long chain fatty acids protein 4 IPR002076 GNS1_SUR4 membrane protein	BR+6
Solyc01g107910.2.1	1.71895	4.83054e-06	2.43891e-05	Caffeoyl CoA 3-O-methyltransferase IPR002935 O-methyltransferase, family 3	BR+6
Solyc05g006230.1.1	0.60968	4.99582e-06	2.50872e-05	Peroxidase IPR002016 Haem peroxidase, plant_fungal_bacterial	BR+6
Solyc09g072560.2.1	0.398873	5.14166e-06	2.565e-05	Legumin 11S-globulin IPR014710 RmlC-like jelly roll fold	BR+6
Solyc08g066270.1.1	1.54804	5.6488e-06	2.79133e-05	Receptor like kinase, RLK	BR+6
Solyc01g091090.2.1	1.55698	5.66969e-06	2.79421e-05	Beta-tubulin cofactor-like protein IPR016024 Armadillo-type fold	BR+6
Solyc00g052940.2.1	1.76468	6.03725e-06	2.93982e-05	Nodulin-like protein IPR000620 Protein of unknown function DUF6, transmembrane	BR+6
Solyc02g077470.2.1	0.656239	6.56611e-06	3.15143e-05	Optic atrophy 3 protein homolog IPR010754 Optic atrophy 3-like	BR+6
Solyc09g090570.2.1	1.73528	6.95802e-06	3.30912e-05	Proton gradient regulation 5	BR+6
Solyc09g090150.2.1	0.414941	6.96502e-06	3.31057e-05	Legumin 11S-globulin IPR014710 RmlC-like jelly roll fold	BR+6
Solyc03g116740.2.1	1.91759	7.16094e-06	3.39132e-05	Genomic DNA chromosome 3 P1 clone MSJ11	BR+6
Solyc08g076120.2.1	0.485583	7.6011e-06	3.55825e-05	FAM96B protein	BR+6
Solyc06g051930.2.1	1.56029	8.32105e-06	3.84785e-05	Pyruvate kinase family protein IPR001697 Pyruvate kinase	BR+6
Solyc11g066250.1.1	0.570031	8.34231e-06	3.85555e-05	Serine carboxypeptidase IPR001563 Peptidase S10, serine carboxypeptidase	BR+6
Solyc01g112260.2.1	0.634134	9.04203e-06	4.12645e-05	Unknown Protein	BR+6
Solyc09g005010.2.1	1.50605	9.49695e-06	4.31755e-05	Importin subunit beta IPR011989 Armadillo-like helical	BR+6
Solyc09g074110.2.1	2.89711	1.01302e-05	4.55343e-05	AGAP009276-PA (Fragment)	BR+6
Solyc10g081380.1.1	0.607239	1.02957e-05	4.61033e-05	Unknown Protein IPR001305 Heat shock protein DnaJ, cysteine-rich region	BR+6
Solyc06g054510.2.1	0.553678	1.22692e-05	5.35589e-05	Acyl carrier protein	BR+6
Solyc04g076950.2.1	1.60305	1.5419e-05	6.50711e-05	Multidrug resistance protein mdtK IPR002528 Multi antimicrobial extrusion protein MatE	BR+6
Solyc02g087150.2.1	0.654414	1.64698e-05	6.86394e-05	Heavy-metal-associated domain-containing protein IPR006121 Heavy metal transport_detoxification protein	BR+6
Solyc11g012670.1.1	0.65616	1.67716e-05	6.96647e-05	Pentatricopeptide repeat-containing protein IPR002625 Smr protein_MutS2 C-terminal	BR+6
Solyc04g072050.2.1	0.659197	1.6998e-05	7.0384e-05	Unknown Protein IPR009943 Protein of unknown function DUF1475	BR+6
Solyc07g008240.2.1	1.90147	1.75287e-05	7.21528e-05	Non-symbiotic hemoglobin protein IPR001032 Leghaemoglobin	BR+6
Solyc09g098080.2.1	1.57592	1.81843e-05	7.44477e-05	UDP-glucosyltransferase IPR002213 UDP-glucuronosyl_UDP-glucosyltransferase	BR+6
Solyc08g080630.2.1	0.635327	1.94495e-05	7.88548e-05	Chymotrypsin inhibitor-2 IPR000864 Proteinase inhibitor I13, potato inhibitor I	BR+6
Solyc08g080670.1.1	0.402033	1.97008e-05	7.97192e-05	Osmotin-like protein (Fragment) IPR001938 Thaumatin, pathogenesis-related	BR+6
Solyc06g064550.2.1	0.590677	2.14116e-05	8.54826e-05	Aspartokinase-homoserine dehydrogenase IPR001341 Aspartate kinase region	BR+6
Solyc06g059720.2.1	0.664339	2.24122e-05	8.90521e-05	Stearoyl-acyl carrier protein desaturase IPR005067 Fatty acid desaturase, type 2	BR+6
Solyc06g065180.2.1	1.59589	2.35223e-05	9.28008e-05	SLL1 protein	BR+6
Solyc03g013240.2.1	0.638756	2.96402e-05	0.000112835	Homology to unknown gene	BR+6
Solyc04g009850.2.1	1.60135	3.04632e-05	0.000115495	1-aminocyclopropane-1-carboxylate oxidase-like protein IPR005123 Oxoglutarate and iron-dependent oxygenase	BR+6
Solyc03g115200.2.1	0.658408	3.24407e-05	0.000121941	Glucan endo-1 3-beta-glucosidase 1 IPR012946 X8	BR+6
Solyc05g015750.2.1	1.82987	3.31921e-05	0.000124318	Transcription factor MADS-box 2 IPR002100 Transcription factor, MADS-box IPR002487 Transcription factor, K-box	BR+6
Solyc10g080630.1.1	1.64303	3.49499e-05	0.000129854	DNA damage-binding protein 1 IPR004871 Cleavage and polyadenylation specificity factor, A subunit, C-terminal	BR+6
Solyc10g075090.1.1	4.96575	3.52231e-05	0.000130637	Non-specific lipid-transfer protein IPR013770 Plant lipid transfer protein and hydrophobic protein, helical	BR+6
Solyc03g096290.2.1	1.62705	3.55637e-05	0.000131724	Aquaporin-like protein IPR012269 Aquaporin	BR+6
Solyc08g079900.1.1	0.650613	4.2012e-05	0.000152831	Subtilisin-like protease IPR015500 Peptidase S8, subtilisin-related	BR+6
Solyc08g074940.2.1	0.59393	4.49463e-05	0.000162486	Aspartic proteinase nepenthesin-2 IPR001461 Peptidase A1	BR+6
Solyc09g082340.2.1	0.446871	5.06049e-05	0.000180245	Vicilin-like protein (Fragment) IPR014710 RmlC-like jelly roll fold	BR+6
Solyc03g097840.2.1	4.07654	5.23325e-05	0.000185371	Mitochondrial phosphate carrier protein IPR001993 Mitochondrial substrate carrier	BR+6
Solyc02g070470.1.1	2.03981	5.79881e-05	0.000202486	Unknown Protein	BR+6
Solyc11g008370.1.1	1.55366	6.39991e-05	0.000219711	Mitochondrial glycerol-3-phosphate dehydrogenase	BR+6
Solyc00g019740.1.1	1.57046	7.87265e-05	0.00026189	ATPase subunit 8 IPR003319 ATPase, F0 complex, subunit 8, mitochondrial, plant	BR+6
Solyc03g097980.2.1	1.81948	8.31136e-05	0.000274396	Guanine nucleotide-binding protein alpha-1 subunit, alpha subunit	BR+6
Solyc08g066160.2.1	0.582433	9.52652e-05	0.00030926	Enod93 protein (Fragment) IPR005050 Early nodulin 93 ENOD93 protein	BR+6
Solyc03g063100.1.1	1.56125	9.64182e-05	0.000312154	SELF PRUNING 3D	BR+6
Solyc08g029050.2.1	1.50837	0.000100202	0.00032253	WD-repeat protein IPR017986 WD40 repeat, region	BR+6
Solyc12g099650.1.1	0.561078	0.000129266	0.000400951	Photosystem II 5 kDa protein, chloroplastic	BR+6
Solyc11g005880.1.1	1.64326	0.000136894	0.000420392	NADH-ubiquinone oxidoreductase kD subunit	BR+6
Solyc05g012600.2.1	1.72066	0.000153236	0.000463592	Unknown Protein	BR+6
Solyc10g011790.2.1	1.78273	0.000171595	0.000510448	Kelch-like protein 6 IPR013089 Kelch related	BR+6
Solyc01g088760.2.1	1.50581	0.000193637	0.000569728	Cytochrome P450	BR+6
Solyc12g006310.1.1	1.98821	0.000236201	0.000676618	Endoplasmic reticulum-Golgi intermediate compartment protein 3 IPR012936 Protein of unknown function DUF1692	BR+6
Solyc08g065780.1.1	0.407143	0.000244116	0.00069595	Vacuolar processing enzyme IPR001096 Peptidase C13, legumain	BR+6
Solyc00g013140.1.1	1.5112	0.000250743	0.000712655	NADH dehydrogenase subunit 5 (Fragment) IPR003945 NADH-plastoquinone oxidoreductase, chain 5	BR+6
Solyc09g082810.2.1	1.6903	0.000252524	0.000717474	Unknown Protein IPR010800 Glycine rich	BR+6
Solyc02g094390.2.1	0.623497	0.000256396	0.000727733	Palmitoyltransferase-like protein IPR001594 Zinc finger, DHHC-type	BR+6
Solyc01g108500.2.1	1.70172	0.00037601	0.00101451	Polyadenylate-binding protein IPR012677 Nucleotide-binding, alpha-beta plait	BR+6
Solyc08g078160.2.1	2.40111	0.000413924	0.00110085	Oleosin IPR000136 Oleosin	BR+6
Solyc06g067980.2.1	1.89712	0.000437735	0.00115568	Unknown Protein	BR+6
Solyc01g089870.2.1	0.614598	0.000466202	0.00122272	Pentatricopeptide repeat-containing protein IPR002885 Pentatricopeptide repeat	BR+6
Solyc02g084850.2.1	2.1026	0.000607366	0.00153606	Unknown Protein IPR000167 Dehydrin	BR+6
Solyc11g011210.1.1	1.63952	0.000632525	0.00159534	Gibberellin regulated protein IPR003854 Gibberellin regulated protein	BR+6
Solyc11g022530.1.1	1.58264	0.00064497	0.00162233	Transmembrane protein 205	BR+6
Solyc01g007520.2.1	2.0116	0.000663554	0.00166207	Photosystem II reaction center protein H IPR001056 Photosystem II phosphoprotein PsbH	BR+6
Solyc03g120590.2.1	1.75409	0.000673076	0.0016839	Peptide transporter 1 IPR000109 TGF-beta receptor, type I_II extracellular region	BR+6
Solyc09g074460.1.1	1.58378	0.00103938	0.00246665	RING finger protein 44 IPR018957 Zinc finger, C3HC4 RING-type	BR+6
Solyc03g116390.2.1	1.66272	0.00106752	0.00252481	Late embryogenesis abundant protein	BR+6
Solyc03g020060.2.1	1.79981	0.00107646	0.00254381	Proteinase inhibitor II IPR003465 Proteinase inhibitor I20, Pin2	BR+6
Solyc11g068820.1.1	0.662585	0.00112241	0.00263895	50S ribosomal protein L27 IPR001684 Ribosomal protein L27	BR+6
Solyc02g091320.2.1	0.608068	0.00121577	0.00282846	Unknown Protein	BR+6
Solyc05g018120.1.1	0.558975	0.00126705	0.00292877	Transcription initiation factor TFIID subunit 11 IPR006809 TAFII28-like protein	BR+6
Solyc03g020070.2.1	1.59321	0.0014092	0.00321291	Proteinase inhibitor II IPR003465 Proteinase inhibitor I20, Pin2	BR+6
Solyc10g075110.1.1	2.13683	0.00155131	0.00349778	Non-specific lipid-transfer protein IPR000528 Plant lipid transfer protein_Par allergen	BR+6
Solyc04g056600.2.1	1.52008	0.00168626	0.00377555	Sodium_hydrogen exchanger IPR018409 Na+_H+ exchanger, isoform 5_6_8, conserved region	BR+6
Solyc06g076790.1.1	1.7696	0.0017048	0.00381095	Unknown Protein	BR+6
Solyc02g065660.2.1	1.51177	0.00197128	0.00433246	WPP domain-interacting tail-anchored protein 1	BR+6
Solyc08g080590.2.1	1.65205	0.0022396	0.00485937	Osmotin 81 (Fragment) IPR001938 Thaumatin, pathogenesis-related	BR+6
Solyc05g005730.2.1	2.02151	0.0039223	0.00790134	RRP15-like protein IPR012459 Protein of unknown function DUF1665	BR+6
Solyc01g087490.2.1	0.634707	0.00433977	0.00863614	CONSTANS interacting protein 6 (Fragment) IPR004082 Protein of unknown function DUF1423, plant	BR+6
Solyc02g092580.2.1	0.534227	0.00450047	0.0089177	Peroxidase IPR002016 Haem peroxidase, plant_fungal_bacterial	BR+6
Solyc10g078770.1.1	1.90329	0.00451057	0.00893347	Seed maturation protein LEA 4 group 1	BR+6
Solyc11g068430.1.1	0.644581	0.00493724	0.00969123	Ferredoxin IPR010241 Ferredoxin (2Fe-2S), plant	BR+6

## Sheet: Unique_1047
Table S7D All differentially expressed proteins at different ripening stages
Accession	Description
Solyc11g051160.1.1	Phosphatidylinositol transfer protein SFH5 IPR001251 Cellular retinaldehyde-binding_triple function, C-terminal
Solyc01g109790.2.1	Glucose-1-phosphate adenylyltransferase IPR011831 Glucose-1-phosphate adenylyltransferase IPR005836 ADP-glucose pyrophosphorylase, conserved site
Solyc08g081220.1.1	Cytochrome P450
Solyc08g078670.2.1	Aspartyl protease IPR001461 Peptidase A1
Solyc03g114800.1.1	Sulfotransferase family protein IPR000863 Sulfotransferase
Solyc01g087950.2.1	Serine carboxypeptidase 1 IPR001563 Peptidase S10, serine carboxypeptidase
Solyc01g099040.2.1	GDSL esterase_lipase At5g03980 IPR001087 Lipase, GDSL
Solyc02g091890.1.1	MRNA complete cds clone RAFL24-22-E06
Solyc02g036350.2.1	1-aminocyclopropane-1-carboxylate oxidase IPR005123 Oxoglutarate and iron-dependent oxygenase
Solyc06g064940.2.1	Phosphatidylinositol transfer protein SFH5 IPR001251 Cellular retinaldehyde-binding_triple function, C-terminal
Solyc12g006380.1.1	1-aminocyclopropane-1-carboxylate oxidase-like protein IPR005123 Oxoglutarate and iron-dependent oxygenase
Solyc10g005100.2.1	Salt stress root protein RS1 IPR008469 DREPP plasma membrane polypeptide
Solyc11g071620.1.1	Aldehyde oxidase IPR016208 Aldehyde oxidase_xanthine dehydrogenase
Solyc03g006970.1.1	Subtilisin-like protease IPR015500 Peptidase S8, subtilisin-related IPR000183 Orn_DAP_Arg decarboxylase 2 IPR000209 Peptidase S8 and S53, subtilisin, kexin, sedolisin
Solyc06g035580.2.1	Choline dehydrogenase IPR012132 Glucose-methanol-choline oxidoreductase
Solyc07g043500.1.1	UDP-glucosyltransferase IPR002213 UDP-glucuronosyl_UDP-glucosyltransferase
Solyc05g007490.2.1	Dehydration-responsive family protein IPR004159 Protein of unknown function DUF248, methyltransferase putative
Solyc01g009430.2.1	Os02g0448600 protein (Fragment)
Solyc07g064160.2.1	Thiazole biosynthetic enzyme IPR002922 Thiamine biosynthesis Thi4 protein
Solyc12g009300.1.1	Sucrose synthase IPR012820 Sucrose synthase, plants and cyanobacteria IPR000368 Sucrose synthase
Solyc04g071340.2.1	Fructose-1 6-bisphosphatase class 1 IPR000146 Fructose-1,6-bisphosphatase
Solyc01g112000.2.1	Expansin-like protein IPR007112 Expansin 45, endoglucanase-like IPR007117 Pollen allergen_expansin, C-terminal
Solyc06g073190.2.1	Fructokinase-like IPR002173 Carbohydrate_puine kinase, PfkB, conserved site
Solyc07g056140.2.1	Glucose-1-phosphate adenylyltransferase IPR011831 Glucose-1-phosphate adenylyltransferase
Solyc01g104380.2.1	Blue copper protein IPR003245 Plastocyanin-like
Solyc03g082420.2.1	Heat shock protein IPR002068 Heat shock protein Hsp20
Solyc09g014530.2.1	Major latex-like protein IPR000916 Bet v I allergen
Solyc07g065900.2.1	Fructose-bisphosphate aldolase IPR000741 Fructose-bisphosphate aldolase, class-I
Solyc04g050930.2.1	Violaxanthin de-epoxidase
Solyc12g055730.1.1	Lipase IPR002921 Lipase, class 3
Solyc03g025850.2.1	Remorin 1 IPR005516 Remorin, C-terminal region
Solyc08g068700.1.1	N-acetyltransferase IPR000182 GCN5-related N-acetyltransferase
Solyc01g106820.2.1	Peptidase M50 family
Solyc01g109180.2.1	Long-chain-fatty-acid-CoA ligase IPR000873 AMP-dependent synthetase and ligase
Solyc08g066690.2.1	Exostosin family protein IPR004263 Exostosin-like
Solyc12g013710.1.1	Protochlorophyllide reductase IPR005979 Light-dependent protochlorophyllide reductase
Solyc03g045070.1.1	Ammonium transporter IPR018047 Ammonium transporter, conserved site IPR001905 Ammonium transporter
Solyc08g082620.2.1	3-oxoacyl-(Acyl carrier protein) synthase II IPR017568 3-oxoacyl-(acyl-carrier-protein) synthase 2
Solyc01g079410.2.1	SMP-30_Gluconolaconase_LRE domain protein IPR011042 Six-bladed beta-propeller, TolB-like
Solyc01g111970.2.1	Laccase 1a IPR001117 Multicopper oxidase, type 1
Solyc12g015770.1.1	Cellulose synthase IPR005150 Cellulose synthase
Solyc10g080670.1.1	Unknown Protein
Solyc11g044910.1.1	Beta-xylosidase 1 IPR001764 Glycoside hydrolase, family 3, N-terminal
Solyc12g011310.1.1	Glutathione S-transferase IPR004046 Glutathione S-transferase, C-terminal
Solyc11g012860.1.1	Filament-like plant protein (Fragment) IPR008587 Protein of unknown function DUF869, plant
Solyc09g075120.2.1	Bifunctional polymyxin resistance protein ArnA-binding domain
Solyc07g063740.2.1	Ferredoxin-like
Solyc10g084070.1.1	Unknown Protein
Solyc02g088270.2.1	Genomic DNA chromosome 5 P1 clone MUL8 IPR018971 Protein of unknown function DUF1997
Solyc04g071650.2.1	Cellulose synthase IPR005150 Cellulose synthase
Solyc06g035920.2.1	Remorin 1 IPR005516 Remorin, C-terminal region
Solyc08g080480.2.1	Unknown Protein IPR003612 Plant lipid transfer protein_seed storage_trypsin-alpha amylase inhibitor
Solyc01g087210.2.1	Cellulose synthase IPR005150 Cellulose synthase
Solyc04g074770.2.1	Unknown Protein
Solyc02g092670.1.1	Subtilisin-like protease IPR015500 Peptidase S8, subtilisin-related
Solyc11g007540.1.1	Cytochrome P450
Solyc01g106340.2.1	Glutamyl-tRNA(Gln) amidotransferase subunit A IPR000120 Amidase signature enzyme
Solyc07g053540.1.1	Fasciclin-like arabinogalactan protein 4 IPR000782 FAS1 domain
Solyc07g056510.2.1	Glutathione S-transferase IPR004046 Glutathione S-transferase, C-terminal
Solyc05g005160.2.1	ATP-citrate lyase A-2 IPR016102 Succinyl-CoA synthetase-like
Solyc09g061930.2.1	Receptor like kinase, RLK
Solyc01g094210.2.1	Carbonyl reductase 3 IPR002347 Glucose_ribitol dehydrogenase
Solyc06g075360.2.1	Senescence-associated protein IPR000301 Tetraspanin, subgroup
Solyc01g094700.2.1	Glycerol-3-phosphate acyltransferase 4 IPR002123 Phospholipid_glycerol acyltransferase
Solyc01g099630.2.1	Xyloglucan endotransglucosylase_hydrolase 5 IPR016455 Xyloglucan endotransglucosylase_hydrolase IPR008263 Glycoside hydrolase, family 16, active site
Solyc12g056220.1.1	Aquaporin IPR012269 Aquaporin
Solyc03g006870.2.1	Phosphoglucomutase IPR016055 Alpha-D-phosphohexomutase, alpha_beta_alpha I, II and III
Solyc07g056540.2.1	L-lactate dehydrogenase IPR012133 Alpha-hydroxy acid dehydrogenase, FMN-dependent
Solyc01g091530.2.1	Fasciclin-like arabinogalactan protein 13 IPR000782 FAS1 domain
Solyc11g010810.1.1	Glucosyltransferase IPR002213 UDP-glucuronosyl_UDP-glucosyltransferase
Solyc07g065980.2.1	Alkaline alpha galactosidase I IPR008811 Raffinose synthase
Solyc10g083970.1.1	S-adenosylmethionine synthase IPR002133 S-adenosylmethionine synthetase
Solyc09g011590.2.1	Glutathione S-transferase-like protein IPR004046 Glutathione S-transferase, C-terminal
Solyc08g065610.2.1	Vacuolar processing enzyme-1b IPR001096 Peptidase C13, legumain
Solyc09g072560.2.1	Legumin 11S-globulin IPR014710 RmlC-like jelly roll fold
Solyc03g112310.1.1	Receptor like kinase, RLK
Solyc01g110000.2.1	Beta-galactosidase IPR001944 Glycoside hydrolase, family 35
Solyc06g062430.2.1	Inositol oxygenase IPR007828 Protein of unknown function DUF706
Solyc01g108030.2.1	Methylcrotonoyl-CoA carboxylase beta subunit IPR000022 Carboxyl transferase
Solyc06g050980.2.1	Ferritin IPR001519 Ferritin, N-terminal
Solyc12g098500.1.1	Adenosylhomocysteinase IPR000043 S-adenosyl-L-homocysteine hydrolase
Solyc09g090150.2.1	Legumin 11S-globulin IPR014710 RmlC-like jelly roll fold
Solyc12g099520.1.1	Universal stress protein IPR006016 UspA
Solyc01g005520.2.1	Tetratricopeptide TPR_2 repeat protein IPR001478 PDZ_DHR_GLGF
Solyc09g011580.2.1	Glutathione S-transferase-like protein IPR004046 Glutathione S-transferase, C-terminal
Solyc06g005970.2.1	Beta-D-glucosidase IPR001764 Glycoside hydrolase, family 3, N-terminal
Solyc11g008630.1.1	Hydroxycinnamoyl CoA shikimate_quinate hydroxycinnamoyltransferase-like protein (Fragment) IPR003480 Transferase
Solyc07g008240.2.1	Non-symbiotic hemoglobin protein IPR001032 Leghaemoglobin
Solyc01g080010.2.1	Xylanase inhibitor (Fragment) IPR001461 Peptidase A1
Solyc04g007400.2.1	Tropinone reductase II IPR002347 Glucose_ribitol dehydrogenase
Solyc01g102960.2.1	class IV heat shock protein IPR002068 Heat shock protein Hsp20
Solyc11g027880.1.1	Phosphatidylinositol transfer protein SFH5 IPR001251 Cellular retinaldehyde-binding_triple function, C-terminal
Solyc11g012700.1.1	Oligopeptide transporter 9 IPR004648 Tetrapeptide transporter, OPT1_isp4
Solyc09g008650.2.1	Peptidyl-prolyl cis-trans isomerase IPR001179 Peptidyl-prolyl cis-trans isomerase, FKBP-type
Solyc03g080180.2.1	O-methyltransferase IPR016461 O-methyltransferase, COMT, eukaryota
Solyc11g066820.1.1	Cellulose synthase-like C6 glycosyltransferase family 2 IPR001173 Glycosyl transferase, family 2
Solyc09g090990.2.1	Major allergen Mal d 1 IPR000916 Bet v I allergen
Solyc07g045440.1.1	Fasciclin-like arabinogalactan protein 19 IPR000782 FAS1 domain
Solyc09g082340.2.1	Vicilin-like protein (Fragment) IPR014710 RmlC-like jelly roll fold
Solyc11g069430.1.1	Aquaporin 1 IPR012269 Aquaporin
Solyc08g080170.2.1	Hydroxymethylglutaryl-CoA synthase IPR010122 Hydroxymethylglutaryl-CoA synthase, eukaryotic
Solyc01g087970.2.1	Serine carboxypeptidase 1 IPR001563 Peptidase S10, serine carboxypeptidase
Solyc04g063230.2.1	Dehydration-responsive family protein IPR004159 Protein of unknown function DUF248, methyltransferase putative
Solyc03g007920.2.1	Glutamine cyclotransferase-like IPR007788 Glutamine cyclotransferase
Solyc03g111700.2.1	Inactivated Zn-dependent hydrolase of the beta-lactamase fold
Solyc05g007120.2.1	Receptor like kinase, RLK
Solyc09g025210.2.1	Legumin 11S-globulin IPR014710 RmlC-like jelly roll fold
Solyc02g071750.2.1	Cyclic phosphodiesterase IPR012386 2 , 3 cyclic phosphodiesterase, plant
Solyc08g079840.1.1	Subtilisin-like protease IPR015500 Peptidase S8, subtilisin-related
Solyc01g095450.2.1	GDSL esterase_lipase At4g01130 IPR001087 Lipase, GDSL
Solyc07g063240.2.1	Genomic DNA chromosome 3 P1 clone MJK13 IPR013899 Region of unknown function DUF1771
Solyc02g065770.2.1	COBRA-like protein 4 IPR017391 COBRA-like
Solyc08g061100.2.1	Cellulose synthase IPR005150 Cellulose synthase
Solyc05g009890.1.1	Chloroplast nucleoid DNA binding protein-like IPR001461 Peptidase A1
Solyc06g076560.1.1	class I heat shock protein IPR002068 Heat shock protein Hsp20
Solyc11g008280.1.1	Serine carboxypeptidase IPR001563 Peptidase S10, serine carboxypeptidase
Solyc08g074940.2.1	Aspartic proteinase nepenthesin-2 IPR001461 Peptidase A1
Solyc09g015020.1.1	class I heat shock protein 3 IPR002068 Heat shock protein Hsp20
Solyc06g005890.2.1	Unknown Protein IPR007750 Protein of unknown function DUF674
Solyc06g009400.2.1	Nitrogen regulatory protein P-II IPR017918 Nitrogen regulatory protein PII, conserved site IPR002187 Nitrogen regulatory protein PII
Solyc06g073960.2.1	Serine_threonine-protein phosphatase IPR012391 Serine_threonine protein phosphatase, BSU1
Solyc09g010000.2.1	1-aminocyclopropane-1-carboxylate oxidase-like protein IPR005123 Oxoglutarate and iron-dependent oxygenase
Solyc04g071900.2.1	Peroxidase IPR002016 Haem peroxidase, plant_fungal_bacterial
Solyc07g022900.2.1	Chlorophyll a-b binding protein 4, chloroplastic IPR001344 Chlorophyll A-B binding protein
Solyc04g072030.1.1	Interferon-induced GTP-binding protein Mx (Fragment) IPR015577 Interferon-induced Mx protein
Solyc02g087110.2.1	Alpha-dioxygenase IPR002007 Haem peroxidase, animal
Solyc04g015740.2.1	DUF288 containing protein
Solyc07g007760.2.1	Defensin protein IPR008177 Gamma Purothionin
Solyc09g010020.2.1	1-aminocyclopropane-1-carboxylate oxidase-like protein IPR005123 Oxoglutarate and iron-dependent oxygenase
Solyc03g118750.2.1	Phosphoethanolamine N-methyltransferase IPR000896 Hemocyanin, copper-containing
Solyc08g060940.1.1	Organic anion transporter IPR004853 Protein of unknown function DUF250
Solyc08g067260.2.1	Fatty acid elongase 3-ketoacyl-CoA synthase IPR012392 Very-long-chain 3-ketoacyl-CoA synthase
Solyc04g074640.2.1	L-ascorbate peroxidase IPR002207 Plant ascorbate peroxidase
Solyc07g054290.1.1	Photosystem II family protein
Solyc01g104210.2.1	Elongation of very long chain fatty acids protein 4 IPR002076 GNS1_SUR4 membrane protein
Solyc03g005580.2.1	Legumin 11S-globulin IPR014710 RmlC-like jelly roll fold
Solyc06g083440.2.1	Cytochrome b5 reductase IPR001199 Cytochrome b5
Solyc12g010740.1.1	Receptor like kinase, RLK
Solyc06g074710.1.1	Hydroxycinnamoyl CoA shikimate_quinate hydroxycinnamoyltransferase-like protein (Fragment) IPR003480 Transferase
Solyc09g098540.2.1	Chitinase-like protein IPR000726 Glycoside hydrolase, family 19, catalytic
Solyc07g006280.2.1	Senescence-associated protein IPR000301 Tetraspanin, subgroup
Solyc01g091640.2.1	Dehydration responsive protein IPR004159 Protein of unknown function DUF248, methyltransferase putative
Solyc04g079960.1.1	Geranylgeranyl pyrophosphate synthase 2 IPR000092 Polyprenyl synthetase
Solyc08g067030.2.1	Os01g0611000 protein (Fragment) IPR006946 Protein of unknown function DUF642
Solyc02g082900.2.1	Strictosidine synthase family protein IPR004141 Strictosidine synthase
Solyc02g067380.2.1	Transcription factor style2.1 IPR001092 Basic helix-loop-helix dimerisation region bHLH
Solyc08g075870.2.1	Dehydration-responsive family protein-like IPR004159 Protein of unknown function DUF248, methyltransferase putative
Solyc02g084600.2.1	LRR receptor-like serine_threonine-protein kinase, RLP
Solyc02g068300.2.1	Receptor-like kinase IPR002290 Serine_threonine protein kinase
Solyc04g014510.2.1	Glutamine synthetase IPR008146 Glutamine synthetase, catalytic region
Solyc10g085830.1.1	O-methyltransferase 1 IPR016461 O-methyltransferase, COMT, eukaryota
Solyc12g099700.1.1	Lipoyl synthase IPR003698 Lipoate synthase
Solyc05g052470.2.1	Ferritin IPR001519 Ferritin, N-terminal
Solyc02g088390.2.1	Blue copper-like protein IPR003245 Plastocyanin-like
Solyc09g089490.2.1	Proteinase inhibitor I IPR000864 Proteinase inhibitor I13, potato inhibitor I
Solyc10g007600.2.1	L-lactate dehydrogenase IPR012133 Alpha-hydroxy acid dehydrogenase, FMN-dependent
Solyc11g066150.1.1	Bifunctional polymyxin resistance protein ArnA-binding domain
Solyc05g009430.2.1	Endonuclease IPR003154 S1_P1 nuclease
Solyc06g067910.2.1	Os01g0611000 protein (Fragment) IPR006946 Protein of unknown function DUF642
Solyc01g102390.2.1	Germin-like protein IPR014710 RmlC-like jelly roll fold
Solyc02g071700.2.1	GDSL esterase_lipase At1g29670 IPR001087 Lipase, GDSL
Solyc12g056660.1.1	Mitochondrial carrier C12B10.09 IPR002067 Mitochondrial carrier protein
Solyc03g115890.2.1	Expansin IPR007112 Expansin 45, endoglucanase-like IPR007117 Pollen allergen_expansin, C-terminal
Solyc04g014570.2.1	Transmembrane 9 superfamily protein member 1
Solyc03g117980.2.1	Respiratory burst oxidase-like protein IPR013121 Ferric reductase, NAD binding
Solyc04g056590.2.1	Aspartyl protease family protein IPR001461 Peptidase A1
Solyc06g005770.1.1	Non-specific lipid-transfer protein IPR013770 Plant lipid transfer protein and hydrophobic protein, helical
Solyc08g080490.2.1	2S albumin seed storage protein (Fragment) IPR003612 Plant lipid transfer protein_seed storage_trypsin-alpha amylase inhibitor
Solyc07g008570.2.1	Purple acid phosphatase IPR008963 Purple acid phosphatase-like, N-terminal
Solyc01g098560.2.1	Glucose transporter 8 IPR003663 Sugar_inositol transporter
Solyc02g071620.2.1	GDSL esterase_lipase At1g29670 IPR001087 Lipase, GDSL
Solyc09g072660.2.1	FAD-binding domain-containing protein IPR006094 FAD linked oxidase, N-terminal
Solyc01g107700.2.1	Kynurenine formamidase IPR007325 Putative cyclase
Solyc04g082750.2.1	3-beta hydroxysteroid dehydrogenase_isomerase family protein IPR002225 3-beta hydroxysteroid dehydrogenase_isomerase
Solyc12g094720.1.1	PsbP domain-containing protein 3, chloroplastic IPR016123 Mog1_PsbP, alpha_beta_alpha sandwich
Solyc09g074930.2.1	REF-like stress related protein 1 IPR008802 Rubber elongation factor
Solyc03g034140.2.1	Flavoprotein wrbA IPR010089 Flavoprotein WrbA
Solyc02g079510.2.1	Peroxidase IPR019793 Peroxidases heam-ligand binding site IPR019794 Peroxidase, active site IPR002016 Haem peroxidase, plant_fungal_bacterial
Solyc12g006570.1.1	Germacrene-D synthase IPR005630 Terpene synthase, metal-binding domain
Solyc09g098040.2.1	Phosphoglucan water dikinase IPR013783 Immunoglobulin-like fold
Solyc09g008780.2.1	Os01g0786800 protein (Fragment) IPR002781 Protein of unknown function DUF81
Solyc01g107910.2.1	Caffeoyl CoA 3-O-methyltransferase IPR002935 O-methyltransferase, family 3
Solyc05g005080.2.1	Endo-1 4-beta-glucanase IPR001701 Glycoside hydrolase, family 9
Solyc07g008900.2.1	Subtilisin-like serine protease IPR015500 Peptidase S8, subtilisin-related
Solyc10g018590.1.1	Os04g0551700 protein (Fragment) IPR006843 PAP fibrillin
Solyc01g010640.2.1	Uncharacterized membrane protein IPR001395 Aldo_keto reductase
Solyc01g095480.2.1	Ribonuclease PH IPR001247 Exoribonuclease, phosphorolytic domain 1
Solyc11g072380.1.1	Vicilin-like protein (Fragment) IPR011051 Cupin, RmlC-type
Solyc12g006500.1.1	Phosphate translocator protein IPR004853 Protein of unknown function DUF250
Solyc09g064850.2.1	Glutathione peroxidase IPR000889 Glutathione peroxidase
Solyc09g064940.2.1	Phenazine biosynthesis protein PhzF family IPR003719 Phenazine biosynthesis PhzC_PhzF protein
Solyc01g088250.2.1	IQ-domain 11 IPR000048 IQ calmodulin-binding region
Solyc02g069450.2.1	Photosystem I reaction center subunit III IPR003666 Photosystem I reaction centre protein PsaF, subunit III
Solyc07g005180.2.1	Unknown Protein IPR010471 Protein of unknown function DUF1068
Solyc07g005210.2.1	Outer membrane lipoprotein blc IPR002345 Lipocalin
Solyc12g096040.1.1	PHD finger family protein IPR019787 Zinc finger, PHD-finger
Solyc03g120710.2.1	Harpin-induced protein IPR010847 Harpin-induced 1
Solyc05g006220.2.1	IAA-amino acid hydrolase IPR017439 Peptidase M20D, mername-AA028_carboxypeptidase Ss1
Solyc10g047240.1.1	Annexin IPR009118 Annexin, type plant
Solyc10g074440.1.1	Endochitinase (Chitinase) IPR016283 Glycoside hydrolase, family 19
Solyc04g074450.1.1	Phi-1 protein (Fragment) IPR006766 Phosphate-induced protein 1 conserved region
Solyc05g056000.2.1	Lipase-like protein
Solyc12g014570.1.1	Glycerophosphoryl diester phosphodiesterase family protein IPR017946 PLC-like phosphodiesterase, TIM beta_alpha-barrel domain
Solyc10g005960.1.1	Fasciclin-like arabinogalactan protein 10 IPR000782 FAS1 domain
Solyc04g074440.1.1	Os06g0220000 protein (Fragment) IPR006766 Phosphate-induced protein 1 conserved region
Solyc08g005490.2.1	Dehydration-responsive protein-like IPR004159 Protein of unknown function DUF248, methyltransferase putative
Solyc03g119980.2.1	Lipase-like protein
Solyc12g042950.1.1	ADP_ATP carrier protein IPR004667 ADP_ATP carrier protein
Solyc11g066290.1.1	Icc family phosphohydrolase IPR011230 Phosphoesterase At2g46880
Solyc01g065500.2.1	Phosphoribosylanthranilate transferase (Fragment) IPR013583 Phosphoribosyltransferase C-terminal, plant
Solyc09g008280.1.1	S-adenosylmethionine synthase IPR002133 S-adenosylmethionine synthetase
Solyc07g041970.2.1	Subtilisin-like protease IPR015500 Peptidase S8, subtilisin-related
Solyc03g121180.2.1	GDSL esterase_lipase At5g22810 IPR001087 Lipase, GDSL
Solyc06g076320.1.1	DVL13 IPR012552 DVL
Solyc09g061380.2.1	NHL repeat IPR011042 Six-bladed beta-propeller, TolB-like
Solyc03g025840.2.1	Cytochrome b561 IPR004877 Cytochrome b561, eukaryote
Solyc09g007150.2.1	Glutathione S-transferase IPR004045 Glutathione S-transferase, N-terminal
Solyc01g108570.2.1	Gibberellin receptor GID1L2 IPR013094 Alpha_beta hydrolase fold-3
Solyc07g056330.2.1	Ribose-phosphate pyrophosphokinase 4 IPR005946 Phosphoribosyl pyrophosphokinase
Solyc08g066840.2.1	Aquaporin-like protein IPR012269 Aquaporin
Solyc09g008200.2.1	Heavy metal-associated domain containing protein expressed IPR006121 Heavy metal transport_detoxification protein
Solyc10g080150.1.1	24-sterol C-methyltransferase IPR013705 Sterol methyltransferase C-terminal
Solyc05g005560.2.1	BURP domain-containing protein (Fragment) IPR004873 BURP
Solyc07g009380.2.1	Xyloglucan endotransglucosylase_hydrolase 2 IPR016455 Xyloglucan endotransglucosylase_hydrolase IPR008263 Glycoside hydrolase, family 16, active site
Solyc11g007900.1.1	Os03g0107400 protein (Fragment) IPR009053 Prefoldin
Solyc09g097960.2.1	Aldo_keto reductase family protein IPR001395 Aldo_keto reductase
Solyc02g085950.2.1	Ribulose bisphosphate carboxylase small chain IPR000894 Ribulose bisphosphate carboxylase, small chain
Solyc01g007500.2.1	Photosystem II CP47 chlorophyll apoprotein IPR017486 Photosystem II, PsbB
Solyc01g007620.2.1	30S ribosomal protein S19 chloroplastic IPR002222 Ribosomal protein S19_S15
Solyc02g093600.2.1	class I heat shock protein IPR008978 HSP20-like chaperone
Solyc06g076630.2.1	Peroxidase IPR002016 Haem peroxidase, plant_fungal_bacterial
Solyc12g044330.1.1	Aquaporin IPR012269 Aquaporin
Solyc03g113930.1.1	class IV heat shock protein IPR002068 Heat shock protein Hsp20
Solyc02g088220.2.1	Xenotropic and polytropic retrovirus receptor IPR004342 EXS, C-terminal
Solyc08g083320.2.1	Granule-bound starch synthase IPR011835 Glycogen_starch synthases, ADP-glucose type
Solyc09g005470.2.1	NAD-dependent epimerase_dehydratase-binding domain
Solyc03g044790.2.1	Alpha-hydroxynitrile lyase IPR000073 Alpha_beta hydrolase fold-1
Solyc04g078340.2.1	Cytochrome P450
Solyc07g049290.2.1	Nitrate transporter IPR000109 TGF-beta receptor, type I_II extracellular region
Solyc01g108780.2.1	Alpha-hydroxynitrile lyase IPR000073 Alpha_beta hydrolase fold-1
Solyc02g091140.2.1	S-adenosyl-L-methionine carboxyl methyltransferase family protein IPR005299 SAM dependent carboxyl methyltransferase
Solyc08g006790.2.1	Early nodulin-55-1 (Fragment) IPR003245 Plastocyanin-like
Solyc04g054740.2.1	Inositol-3-phosphate synthase IPR002587 Myo-inositol-1-phosphate synthase
Solyc04g053080.2.1	OTU domain-containing protein 6B IPR003323 Ovarian tumour, otubain
Solyc04g076050.2.1	Divalent cation tolerance protein CutA IPR004323 Divalent ion tolerance protein, CutA1
Solyc03g121410.2.1	Serine_threonine protein phosphatase 2A 55 kDa regulatory subunit B beta isoform IPR000009 Protein phosphatase 2A, regulatory subunit PR55
Solyc03g019820.2.1	Aquaporin IPR012269 Aquaporin
Solyc04g015490.2.1	Magnesium chelatase subunit D IPR011776 Magnesium chelatase, ATPase subunit D
Solyc08g066750.2.1	Major facilitator superfamily domain containing protein 5 IPR008509 Protein of unknown function DUF791
Solyc04g057890.2.1	Ganglioside-induced differentiation-associated protein 1 IPR004045 Glutathione S-transferase, N-terminal
Solyc07g049180.2.1	Receptor-like protein kinase At5g59670 IPR002290 Serine_threonine protein kinase
Solyc03g116020.2.1	DNA-directed RNA polymerase
Solyc12g005180.1.1	Chloroplast lipocalin IPR013208 Lipocalin-like
Solyc03g114180.2.1	UDP-glucosyltransferase HvUGT5876 IPR002213 UDP-glucuronosyl_UDP-glucosyltransferase
Solyc10g078770.1.1	Seed maturation protein LEA 4 group 1
Solyc01g097000.2.1	Beta-D-glucosidase IPR001764 Glycoside hydrolase, family 3, N-terminal
Solyc12g094380.1.1	DSBA oxidoreductase IPR012336 Thioredoxin-like fold
Solyc11g007470.1.1	UDP-glucuronosyltransferase 1-9 IPR002213 UDP-glucuronosyl_UDP-glucosyltransferase
Solyc08g005220.2.1	Plastid lipid-associated protein 3, chloroplastic IPR006843 PAP fibrillin
Solyc05g011830.2.1	Unknown Protein
Solyc12g056240.1.1	Glutathione peroxidase IPR000889 Glutathione peroxidase
Solyc12g011040.1.1	Lipoxygenase IPR001246 Lipoxygenase, plant
Solyc02g088100.2.1	Expansin IPR007112 Expansin 45, endoglucanase-like IPR007117 Pollen allergen_expansin, C-terminal
Solyc05g055400.2.1	Cytochrome P450
Solyc09g011810.2.1	Fructose-1 6-bisphosphatase class 1 IPR000146 Fructose-1,6-bisphosphatase
Solyc08g029170.2.1	Beta-1 3-galactosyltransferase 6 IPR002659 Glycosyl transferase, family 31
Solyc11g066950.1.1	Stress responsive A_B barrel domain family protein IPR013097 Stress responsive alpha-beta barrel
Solyc04g080370.2.1	Cbs domain containing protein expressed (Fragment) IPR002550 Protein of unknown function DUF21
Solyc09g018010.2.1	Non-specific lipid-transfer protein IPR013770 Plant lipid transfer protein and hydrophobic protein, helical
Solyc06g076570.1.1	class I heat shock protein IPR002068 Heat shock protein Hsp20
Solyc12g010920.1.1	Oleosin IPR000136 Oleosin
Solyc08g066740.2.1	CT099 (Fragment) IPR003245 Plastocyanin-like
Solyc07g043390.2.1	Cellulose synthase family protein expressed IPR005150 Cellulose synthase
Solyc07g052690.2.1	Beta-amylase IPR013781 Glycoside hydrolase, subgroup, catalytic core
Solyc06g082470.2.1	Serine_threonine protein kinase IPR002290 Serine_threonine protein kinase
Solyc06g065990.1.1	ATP synthase subunit b_apos IPR002146 ATPase, F0 complex, subunit B_B, bacterial and chloroplast
Solyc06g054070.2.1	Non-specific lipid-transfer protein IPR003612 Plant lipid transfer protein_seed storage_trypsin-alpha amylase inhibitor
Solyc03g098780.1.1	Kunitz-type protease inhibitor IPR002160 Proteinase inhibitor I3, Kunitz legume
Solyc07g064900.2.1	Extracellular ligand-gated ion channel
Solyc02g067070.2.1	Unknown Protein IPR003604 Zinc finger, U1-type
Solyc06g083750.2.1	Cysteine-rich repeat secretory protein 3 IPR002902 Protein of unknown function DUF26
Solyc03g096730.2.1	GDP-D-mannose pyrophosphorylase 1
Solyc03g044100.2.1	Peroxidase 5 IPR002016 Haem peroxidase, plant_fungal_bacterial
Solyc02g084720.2.1	Beta-galactosidase IPR019801 Glycoside hydrolase, family 35, conserved site IPR001944 Glycoside hydrolase, family 35 IPR000922 D-galactoside_L-rhamnose binding SUEL lectin
Solyc12g095790.1.1	Integral membrane protein like IPR004853 Protein of unknown function DUF250
Solyc05g006910.2.1	AMP deaminase IPR006329 AMP deaminase
Solyc10g005930.1.1	Phosphoribosyl-AMP cyclohydrolase IPR002496 Phosphoribosyl-AMP cyclohydrolase
Solyc05g054040.2.1	Transmembrane 9 superfamily protein member 1
Solyc03g113490.2.1	Hedgehog-interacting protein 1 (Fragment) IPR011041 Soluble quinoprotein glucose_sorbosone dehydrogenase
Solyc04g071770.2.1	Ethylene responsive transcription factor 2a IPR001471 Pathogenesis-related transcriptional factor and ERF, DNA-binding
Solyc09g083440.2.1	Proteinase inhibitor I IPR000864 Proteinase inhibitor I13, potato inhibitor I
Solyc02g083410.2.1	Receptor-like kinase IPR002290 Serine_threonine protein kinase
Solyc03g096460.2.1	Lipoxygenase homology domain-containing protein 1 IPR001024 Lipoxygenase, LH2
Solyc04g070980.2.1	Lanosterol synthase IPR018333 Squalene cyclase
Solyc12g042830.1.1	class I heat shock protein IPR008978 HSP20-like chaperone
Solyc06g074260.2.1	Genomic DNA chromosome 5 P1 clone MWD9 IPR007608 Protein of unknown function DUF584
Solyc12g009840.1.1	Pyrophosphate-energized proton pump IPR004131 Inorganic H+ pyrophosphatase
Solyc03g111550.2.1	GDSL esterase_lipase At3g48460 IPR001087 Lipase, GDSL
Solyc01g087600.2.1	Protein E03H4.4 partially confirmed by transcript evidence
Solyc08g083360.2.1	Ferredoxin IPR001041 Ferredoxin
Solyc02g086080.2.1	Alpha_beta hydrolase fold IPR000073 Alpha_beta hydrolase fold-1
Solyc09g055940.2.1	Bile acid sodium symporter family protein IPR002657 Bile acid:sodium symporter
Solyc06g050440.2.1	Peroxidase IPR002016 Haem peroxidase, plant_fungal_bacterial
Solyc09g076030.2.1	Chromosome 04 contig 1 DNA sequence
Solyc09g065470.2.1	Vicilin (Fragment) IPR014710 RmlC-like jelly roll fold
Solyc03g118810.1.1	Calmodulin
Solyc08g082530.2.1	Cell division protease ftsH homolog IPR003959 ATPase, AAA-type, core
Solyc01g109920.2.1	Dehydrin IPR000167 Dehydrin
Solyc01g008790.2.1	Phosphoesterase family protein IPR007312 Phosphoesterase
Solyc01g102310.2.1	Unknown Protein
Solyc04g007160.1.1	Alpha-glucosidase IPR000322 Glycoside hydrolase, family 31
Solyc07g008360.1.1	p-coumarate CoA-ligase 2 IPR000873 AMP-dependent synthetase and ligase
Solyc02g077040.2.1	Cathepsin B-like cysteine proteinase 5 IPR013128 Peptidase C1A, papain
Solyc03g116390.2.1	Late embryogenesis abundant protein
Solyc02g079960.2.1	Thioredoxin h IPR015467 Thioredoxin, core
Solyc02g069490.2.1	FAD linked oxidase domain protein IPR006094 FAD linked oxidase, N-terminal
Solyc09g097850.1.1	Cysteine proteinase inhibitor IPR002885 Pentatricopeptide repeat
Solyc11g066250.1.1	Serine carboxypeptidase IPR001563 Peptidase S10, serine carboxypeptidase
Solyc11g005880.1.1	NADH-ubiquinone oxidoreductase kD subunit
Solyc03g112440.1.1	Oleosin IPR000136 Oleosin
Solyc08g067180.2.1	Zinc finger (Ran-binding) family protein IPR001876 Zinc finger, RanBP2-type
Solyc11g051170.1.1	ATP synthase subunit alpha chloroplastic IPR017458 ATPase, F1 complex, alpha subunit, C-terminal
Solyc12g017250.1.1	photosystem II polypeptide IPR006814 Photosystem II protein PsbR
Solyc06g036130.2.1	Multidrug resistance protein mdtK IPR002528 Multi antimicrobial extrusion protein MatE
Solyc03g096080.2.1	Yippee zinc-binding-like protein IPR004910 Yippee-like protein
Solyc04g015040.2.1	Peptidyl-prolyl cis-trans isomerase IPR001179 Peptidyl-prolyl cis-trans isomerase, FKBP-type
Solyc12g056780.1.1	Prostaglandin E synthase 3 IPR017447 CS
Solyc04g071620.2.1	ASR4 (Fragment) IPR003496 ABA_WDS induced protein
Solyc08g077330.2.1	Expansin-like protein IPR007112 Expansin 45, endoglucanase-like
Solyc01g081060.2.1	Xyloglucan endotransglucosylase_hydrolase 14 IPR016455 Xyloglucan endotransglucosylase_hydrolase
Solyc01g067090.2.1	Homeodomain-like
Solyc09g009770.2.1	Calmodulin binding protein
Solyc02g086490.2.1	Oleosin IPR000136 Oleosin
Solyc10g008650.1.1	Malonyl CoA anthocyanin 5-O-glucoside-6_apos_apos_apos-O-malonyltransferase
Solyc06g068880.2.1	Serine carboxypeptidase 1 IPR001563 Peptidase S10, serine carboxypeptidase
Solyc09g005110.2.1	Pyruvate decarboxylase 1 IPR012110 Pyruvate decarboxylase_indolepyruvate decarboxylase
Solyc01g112260.2.1	Unknown Protein
Solyc09g015520.2.1	Receptor like kinase, RLK
Solyc03g078640.1.1	Unknown Protein
Solyc11g007930.1.1	Histone H2B IPR000558 Histone H2B
Solyc01g105360.2.1	UDP-glucuronosyltransferase IPR002213 UDP-glucuronosyl_UDP-glucosyltransferase
Solyc08g080640.1.1	Osmotin-like protein (Fragment) IPR017949 Thaumatin, conserved site IPR001938 Thaumatin, pathogenesis-related
Solyc03g043850.2.1	Cytochrome c oxidase subunit VIa family protein expressed IPR001349 Cytochrome c oxidase, subunit VIa
Solyc02g091520.2.1	C2 domain-containing protein IPR018029 C2 membrane targeting protein
Solyc12g014310.1.1	Pathogenesis-related protein-like protein
Solyc10g080210.1.1	Polygalacturonase A IPR000743 Glycoside hydrolase, family 28
Solyc01g066810.2.1	Universal stress protein IPR006016 UspA
Solyc04g009850.2.1	1-aminocyclopropane-1-carboxylate oxidase-like protein IPR005123 Oxoglutarate and iron-dependent oxygenase
Solyc04g077860.2.1	Hydrolase alpha_beta fold family protein expressed IPR000073 Alpha_beta hydrolase fold-1
Solyc10g006340.2.1	Serine_threonine-protein kinase IPR002290 Serine_threonine protein kinase
Solyc04g009570.2.1	Chromosome 15 contig 1 DNA sequence
Solyc09g059430.2.1	RPM1 interacting protein 4 transcript 2 IPR008700 Defence response, Rin4
Solyc03g006050.2.1	Leucine rich repeat family protein
Solyc09g082570.2.1	Neurogenic locus notch protein-like
Solyc10g075130.1.1	Unknown Protein IPR003612 Plant lipid transfer protein_seed storage_trypsin-alpha amylase inhibitor
Solyc06g060840.1.1	Oleosin IPR000136 Oleosin
Solyc05g023710.2.1	Nucleolar complex protein 2 homolog IPR005343 Uncharacterised protein family UPF0120
Solyc03g006020.2.1	Ubiquitin domain containing 1
Solyc05g054090.2.1	Unknown Protein
Solyc11g005480.1.1	Citrate binding protein IPR014895 Alginate lyase 2
Solyc08g078160.2.1	Oleosin IPR000136 Oleosin
Solyc12g089300.1.1	Gibberellin-regulated protein 2 IPR003854 Gibberellin regulated protein
Solyc02g077970.2.1	Late embryo abundance protein (Fragment)
Solyc01g006990.2.1	F-box family protein IPR001810 Cyclin-like F-box
Solyc09g014750.1.1	Late embryogenesis abundant protein IPR000389 Small hydrophilic plant seed protein
Solyc12g038080.1.1	Photosystem II CP43 chlorophyll apoprotein IPR000932 Photosystem antenna protein-like
Solyc03g020050.2.1	Proteinase inhibitor II IPR003465 Proteinase inhibitor I20, Pin2
Solyc08g007800.2.1	Transporter major facilitator family IPR016196 Major facilitator superfamily, general substrate transporter
Solyc01g079780.2.1	Uncharacterized GPI-anchored protein At5g19250
Solyc07g053360.2.1	Seed biotin-containing protein SBP65 IPR004238 Late embryogenesis abundant protein
Solyc12g098780.1.1	Pistil extensin like protein (Fragment) IPR006041 Pollen Ole e 1 allergen and extensin
Solyc03g120420.2.1	Unknown Protein
Solyc02g068930.2.1	Cytochrome c6 IPR003088 Cytochrome c, class I
Solyc04g072050.2.1	Unknown Protein IPR009943 Protein of unknown function DUF1475
Solyc01g088090.2.1	Hydrolase alpha_beta fold family protein IPR000073 Alpha_beta hydrolase fold-1
Solyc02g090030.2.1	Oxygen-evolving enhancer protein 1 of photosystem II IPR002628 Photosystem II manganese-stabilizing protein PsbO
Solyc12g044450.1.1	Os06g0207500 protein (Fragment) IPR004253 Protein of unknown function DUF231, plant
Solyc03g115200.2.1	Glucan endo-1 3-beta-glucosidase 1 IPR012946 X8
Solyc08g069110.2.1	Dtdp-glucose 4 6-dehydratase-binding domain
Solyc09g008460.2.1	Ras-related protein Rab-18 IPR015598 Rab18
Solyc10g075090.1.1	Non-specific lipid-transfer protein IPR013770 Plant lipid transfer protein and hydrophobic protein, helical
Solyc02g089640.2.1	Cellulose synthase-like C1-2 glycosyltransferase family 2 protein
Solyc06g065180.2.1	SLL1 protein
Solyc06g068980.2.1	Serine_threonine-protein kinase B-raf IPR002290 Serine_threonine protein kinase
Solyc08g065780.1.1	Vacuolar processing enzyme IPR001096 Peptidase C13, legumain
Solyc07g005610.2.1	Endonuclease_exonuclease_phosphatase family
Solyc01g095170.2.1	Harpin-induced protein IPR010847 Harpin-induced 1
Solyc03g098790.1.1	Kunitz-type protease inhibitor IPR002160 Proteinase inhibitor I3, Kunitz legume
Solyc01g091520.2.1	Enoyl-CoA hydratase_isomerase family protein IPR001753 Crotonase, core
Solyc03g115500.2.1	Heparanase IPR005199 Glycoside hydrolase family 79, N-terminal
Solyc03g020070.2.1	Proteinase inhibitor II IPR003465 Proteinase inhibitor I20, Pin2
Solyc05g006820.2.1	Chaperone protein dnaJ 2 IPR003095 Heat shock protein DnaJ
Solyc01g108500.2.1	Polyadenylate-binding protein IPR012677 Nucleotide-binding, alpha-beta plait
Solyc03g114560.2.1	Strictosidine synthase family protein IPR004141 Strictosidine synthase
Solyc01g108340.2.1	Peptidyl-prolyl cis-trans isomerase D IPR002130 Peptidyl-prolyl cis-trans isomerase, cyclophilin-type
Solyc05g056050.2.1	Chlorophyll a-b binding protein 6A, chloroplastic IPR001344 Chlorophyll A-B binding protein
Solyc03g043920.2.1	Alpha-6-galactosyltransferase IPR008630 Galactosyl transferase
Solyc09g013070.2.1	3-oxo-5-alpha-steroid 4-dehydrogenase family protein expressed IPR001104 3-oxo-5-alpha-steroid 4-dehydrogenase, C-terminal
Solyc10g062300.1.1	Unknown Protein
Solyc07g066150.1.1	Photosystem I reaction center subunit V IPR017494 Photosystem I reaction center, PsaG, plant
Solyc02g089080.2.1	Rapid alkalinization factor 5
Solyc02g044030.1.1	60 kDa chaperonin IPR001844 Chaperonin Cpn60
Solyc08g080670.1.1	Osmotin-like protein (Fragment) IPR001938 Thaumatin, pathogenesis-related
Solyc09g092110.2.1	Light regulated protein-like protein IPR009856 Light regulated Lir1
Solyc12g098540.1.1	Ectonucleoside triphosphate diphosphohydrolase 6 IPR000407 Nucleoside phosphatase GDA1_CD39
Solyc06g064550.2.1	Aspartokinase-homoserine dehydrogenase IPR001341 Aspartate kinase region
Solyc08g080650.1.1	Osmotin-like protein (Fragment) IPR001938 Thaumatin, pathogenesis-related
Solyc04g005060.2.1	F3I6.9 protein
Solyc05g012110.2.1	6-phosphogluconolactonase IPR005900 6-phosphogluconolactonase
Solyc11g021060.1.1	Proteinase inhibitor IPR003465 Proteinase inhibitor I20, Pin2
Solyc10g054110.1.1	MATE efflux family protein IPR002528 Multi antimicrobial extrusion protein MatE
Solyc02g084850.2.1	Unknown Protein IPR000167 Dehydrin
Solyc08g080550.1.1	ATP-dependent RNA helicase DeaD IPR011545 DNA_RNA helicase, DEAD_DEAH box type, N-terminal
Solyc08g074750.2.1	Zinc finger protein 706 IPR015023 Protein of unknown function DUF1909
Solyc03g097840.2.1	Mitochondrial phosphate carrier protein IPR001993 Mitochondrial substrate carrier
Solyc05g008480.2.1	Histone chaperone asf1 IPR006818 Histone chaperone, ASF1-like
Solyc10g055800.1.1	Chitinase IPR016283 Glycoside hydrolase, family 19
Solyc04g008710.2.1	Unknown Protein
Solyc10g005260.2.1	RNA Binding Protein 45 IPR012677 Nucleotide-binding, alpha-beta plait
Solyc05g018120.1.1	Transcription initiation factor TFIID subunit 11 IPR006809 TAFII28-like protein
Solyc08g007620.1.1	Subtilisin-like protease IPR015500 Peptidase S8, subtilisin-related
Solyc11g017000.1.1	Os01g0873900 protein (Fragment) IPR007700 Protein of unknown function DUF668
Solyc01g111080.2.1	Gibberellin-regulated protein 2 IPR003854 Gibberellin regulated protein
Solyc08g076120.2.1	FAM96B protein
Solyc07g007750.2.1	Defensin protein IPR008177 Gamma Purothionin
Solyc08g062910.2.1	Elongation factor EF-2 IPR000795 Protein synthesis factor, GTP-binding
Solyc07g065640.2.1	RPM1 interacting protein 4 transcript 2 IPR008700 Defence response, Rin4
Solyc03g097980.2.1	Guanine nucleotide-binding protein alpha-1 subunit, alpha subunit
Solyc05g012600.2.1	Unknown Protein
Solyc01g097470.2.1	Neurogenic locus notch protein-like
Solyc04g080770.2.1	GTP-binding protein hflX IPR016496 GTP-binding protein, HflX
Solyc06g065540.2.1	Phosphatidylinositol-4-phosphate 5-kinase family protein IPR016034 Phosphatidylinositol-4-phosphate 5-kinase, core, subgroup
Solyc03g033320.2.1	Prolyl 4-hydroxylase alpha subunit-like protein IPR006620 Prolyl 4-hydroxylase, alpha subunit
Solyc06g076410.2.1	Sterol 4-alpha-methyl-oxidase 2 IPR006694 Fatty acid hydroxylase
Solyc06g035720.2.1	BCL-2 binding anthanogene-1 IPR003103 Apoptosis regulator Bcl-2 protein, BAG
Solyc10g075110.1.1	Non-specific lipid-transfer protein IPR000528 Plant lipid transfer protein_Par allergen
Solyc07g055470.2.1	Cytochrome P450
Solyc12g006470.1.1	Aminotransferase-like protein IPR005814 Aminotransferase class-III
Solyc07g043420.2.1	2-oxoglutarate-dependent dioxygenase IPR005123 Oxoglutarate and iron-dependent oxygenase
Solyc02g089630.2.1	Proline dehydrogenase IPR015659 Proline oxidase
Solyc05g053120.1.1	Glucosyltransferase IPR002213 UDP-glucuronosyl_UDP-glucosyltransferase
Solyc11g010120.1.1	Peroxidase 17 IPR002016 Haem peroxidase, plant_fungal_bacterial
Solyc12g009930.1.1	UDP-glucuronosyltransferase 1-6 IPR002213 UDP-glucuronosyl_UDP-glucosyltransferase
Solyc01g110360.2.1	Fructose-bisphosphate aldolase IPR000741 Fructose-bisphosphate aldolase, class-I
Solyc05g013690.2.1	GDSL esterase_lipase At3g26430 IPR001087 Lipase, GDSL
Solyc03g025390.2.1	Retinol dehydrogenase 12 IPR002347 Glucose_ribitol dehydrogenase
Solyc11g066440.1.1	Pheophorbide a oxygenase (Fragment) IPR013626 Pheophorbide a oxygenase
Solyc10g008740.2.1	Magnesium chelatase ATPase subunit I IPR011775 Magnesium chelatase, ATPase subunit I
Solyc07g064950.2.1	Trigger factor-like protein IPR005215 Trigger factor
Solyc12g006460.1.1	Cytochrome P450
Solyc02g071490.2.1	1-aminocyclopropane-1-carboxylate oxidase 1 IPR005123 Oxoglutarate and iron-dependent oxygenase
Solyc07g008560.2.1	Purple acid phosphatase IPR008963 Purple acid phosphatase-like, N-terminal
Solyc02g085700.1.1	Geranylgeranyl pyrophosphate synthase IPR000092 Polyprenyl synthetase
Solyc03g031800.2.1	Xyloglucan endotransglucosylase_hydrolase 1 IPR016455 Xyloglucan endotransglucosylase_hydrolase
Solyc08g074680.2.1	Polyphenol oxidase IPR002227 Tyrosinase
Solyc10g078890.1.1	Peroxidase IPR002016 Haem peroxidase, plant_fungal_bacterial
Solyc07g043490.1.1	UDP-glucosyltransferase family 1 protein IPR002213 UDP-glucuronosyl_UDP-glucosyltransferase
Solyc01g096220.2.1	Ras-related protein Rab-25 IPR015595 Rab11-related
Solyc07g062520.2.1	Cytochrome P450
Solyc02g062460.2.1	2-oxoglutarate-dependent dioxygenase IPR005123 Oxoglutarate and iron-dependent oxygenase
Solyc10g086500.1.1	3-oxo-5-alpha-steroid 4-dehydrogenase family protein expressed IPR016636 3-oxo-5-alpha-steroid 4-dehydrogenase IPR001104 3-oxo-5-alpha-steroid 4-dehydrogenase, C-terminal
Solyc11g022590.1.1	Kunitz trypsin inhibitor 4 (Fragment) IPR002160 Proteinase inhibitor I3, Kunitz legume
Solyc06g051960.2.1	Pectinesterase IPR000070 Pectinesterase, catalytic
Solyc09g061860.2.1	Sterol 3-beta-glucosyltransferase IPR004276 Glycosyl transferase, family 28
Solyc03g098700.1.1	Cysteine protease inhibitor 8 (Fragment) IPR002160 Proteinase inhibitor I3, Kunitz legume
Solyc03g111730.2.1	Cathepsin B-like cysteine proteinase IPR013128 Peptidase C1A, papain
Solyc10g086150.1.1	Single-stranded DNA binding protein IPR000504 RNA recognition motif, RNP-1
Solyc01g008710.2.1	Mannan endo-1 4-beta-mannosidase IPR018087 Glycoside hydrolase, family 5, conserved site IPR013781 Glycoside hydrolase, subgroup, catalytic core
Solyc03g044150.2.1	Subtilisin-like protease IPR015500 Peptidase S8, subtilisin-related
Solyc07g043460.2.1	Cytochrome P450 IPR002401 Cytochrome P450, E-class, group I
Solyc07g061800.2.1	Heme-binding protein 2 IPR006917 SOUL haem-binding protein
Solyc02g065060.2.1	Short-chain dehydrogenase_reductase family protein IPR002347 Glucose_ribitol dehydrogenase
Solyc03g098710.1.1	Kunitz-type proteinase inhibitor A4 (Fragment) IPR011065 Kunitz inhibitor ST1-like
Solyc10g085220.1.1	Mitochondrial carrier protein expressed IPR005199 Glycoside hydrolase family 79, N-terminal
Solyc08g074630.1.1	Polyphenol oxidase IPR016213 Polyphenol oxidase, plant
Solyc07g008550.2.1	Purple acid phosphatase IPR008963 Purple acid phosphatase-like, N-terminal
Solyc04g071890.2.1	Peroxidase 4 IPR002016 Haem peroxidase, plant_fungal_bacterial
Solyc04g076780.2.1	Oligopeptide transporter 4 IPR004648 Tetrapeptide transporter, OPT1_isp4
Solyc02g080880.2.1	Aspartic proteinase IPR001461 Peptidase A1
Solyc02g079730.2.1	Thioredoxin family protein
Solyc03g025810.2.1	Low-temperature-induced 65 kDa protein IPR012418 CAP160
Solyc06g082980.2.1	3-beta-hydroxysteroid-Delta8 Delta7-isomerase IPR007905 Emopamil-binding
Solyc07g052480.2.1	Isocitrate lyase IPR006254 Isocitrate lyase
Solyc08g080680.2.1	Elicitor-responsive protein 3 IPR018029 C2 membrane targeting protein
Solyc02g022850.1.1	FAD-binding domain-containing protein IPR006094 FAD linked oxidase, N-terminal
Solyc09g091000.2.1	Major allergen Mal d 1 IPR000916 Bet v I allergen
Solyc08g067100.2.1	Aspartic proteinase nepenthesin-1 IPR001461 Peptidase A1
Solyc11g006420.1.1	5_apos-nucleotidase cytosolic III IPR006434 HAD-superfamily hydrolase, subfamily IE
Solyc10g079860.1.1	Beta-1 3-glucanase IPR000490 Glycoside hydrolase, family 17
Solyc01g088400.2.1	CER1 IPR006694 Fatty acid hydroxylase
Solyc07g066230.2.1	Receptor like kinase, RLK
Solyc07g062480.1.1	S-locus glycoprotein (Fragment) lectin
Solyc03g118370.2.1	Serine carboxypeptidase K10B2.2 IPR001563 Peptidase S10, serine carboxypeptidase
Solyc04g080230.2.1	BAC19.4 IPR010608 Protein of unknown function DUF1195
Solyc11g069700.1.1	Elongation factor 1-alpha IPR004539 Translation elongation factor EF1A, eukaryotic and archaeal
Solyc05g025630.1.1	Histone-binding protein RBBP7 IPR017986 WD40 repeat, region
Solyc10g044520.1.1	Ferredoxin I IPR010241 Ferredoxin (2Fe-2S), plant
Solyc09g089580.2.1	1-aminocyclopropane-1-carboxylate oxidase-like protein IPR005123 Oxoglutarate and iron-dependent oxygenase
Solyc06g050570.1.1	Prenylated rab acceptor family protein IPR004895 Prenylated rab acceptor PRA1
Solyc12g098850.1.1	Soluble diacylglycerol acyltransferase IPR012336 Thioredoxin-like fold
Solyc01g008730.2.1	BZIP transcription factor IPR011616 bZIP transcription factor, bZIP-1
Solyc02g062500.2.1	2-oxoglutarate-dependent dioxygenase IPR005123 Oxoglutarate and iron-dependent oxygenase
Solyc01g006290.2.1	Peroxidase IPR002016 Haem peroxidase, plant_fungal_bacterial
Solyc05g006490.2.1	F3I6.9 protein
Solyc10g009280.2.1	Calcium-responsive transcription coactivator IPR007726 SSXT
Solyc07g049330.1.1	Glutathione S-transferase IPR004046 Glutathione S-transferase, C-terminal
Solyc06g059720.2.1	Stearoyl-acyl carrier protein desaturase IPR005067 Fatty acid desaturase, type 2
Solyc09g084480.2.1	Proteinase inhibitor I IPR000864 Proteinase inhibitor I13, potato inhibitor I
Solyc11g013020.1.1	Unknown Protein
Solyc12g056390.1.1	Thaumatin-like protein IPR001938 Thaumatin, pathogenesis-related
Solyc08g076880.2.1	Unknown Protein
Solyc10g085430.1.1	Saposin (Fragment) IPR011001 Saposin-like
Solyc06g005160.2.1	Ascorbate peroxidase IPR019793 Peroxidases heam-ligand binding site IPR019794 Peroxidase, active site IPR002016 Haem peroxidase, plant_fungal_bacterial
Solyc01g008460.2.1	2Fe-2S ferredoxin IPR001041 Ferredoxin
Solyc07g005100.2.1	Chitinase-like protein IPR011583 Chitinase II
Solyc02g067750.2.1	Carbonic anhydrase IPR001765 Carbonic anhydrase
Solyc10g081170.1.1	Calmodulin-2 IPR011992 EF-Hand type
Solyc08g075730.2.1	Anamorsin homolog IPR007785 Protein of unknown function DUF689
Solyc10g084670.1.1	Eukaryotic translation initiation factor 3 subunit A IPR000717 Proteasome component region PCI
Solyc01g008950.2.1	Calmodulin 5_6_7_8-like protein IPR011992 EF-Hand type
Solyc05g055280.1.1	Ferredoxin-6 IPR010241 Ferredoxin (2Fe-2S), plant
Solyc01g103770.2.1	Protein p8 MTCP-1 IPR009069 MTCP1
Solyc08g083120.2.1	Ubiquitin IPR019956 Ubiquitin subgroup
Solyc11g056340.1.1	Photosystem Q(B) protein IPR000484 Photosynthetic reaction centre, L_M
Solyc03g007030.2.1	CDGSH iron sulfur domain-containing protein 1 IPR006622 Iron sulphur domain-containing, CDGSH-type, subfamily
Solyc01g096200.2.1	Pentatricopeptide repeat-containing protein IPR011989 Armadillo-like helical
Solyc01g106620.2.1	Pathogenesis-related protein 1a IPR018244 Allergen V5_Tpx-1 related, conserved site
Solyc01g010800.1.1	Unknown Protein
Solyc01g096090.2.1	Fiber protein Fb11
Solyc09g042700.2.1	Proactivator polypeptide IPR011001 Saposin-like
Solyc10g006230.2.1	Chlorophyll a-b binding protein 7, chloroplastic IPR001344 Chlorophyll A-B binding protein
Solyc06g084300.1.1	Unknown Protein
Solyc02g094200.2.1	Nuclear transport factor 2 IPR018222 Nuclear transport factor 2, Eukaryote
Solyc03g120590.2.1	Peptide transporter 1 IPR000109 TGF-beta receptor, type I_II extracellular region
Solyc04g058060.1.1	30S ribosomal protein S8P IPR004314 Protein of unknown function DUF239, plant
Solyc01g060020.2.1	Beta-glucanase IPR000490 Glycoside hydrolase, family 17
Solyc06g062940.2.1	RING-box protein IPR018957 Zinc finger, C3HC4 RING-type
Solyc01g107330.2.1	SWIB_MDM2 domain protein IPR019835 SWIB domain
Solyc09g011470.2.1	Unknown Protein
Solyc10g075150.1.1	Non-specific lipid-transfer protein IPR013770 Plant lipid transfer protein and hydrophobic protein, helical
Solyc08g075410.2.1	50S ribosomal protein L2 IPR005880 Ribosomal protein L2, bacterial-type
Solyc04g009170.1.1	RING finger protein 44 IPR018957 Zinc finger, C3HC4 RING-type
Solyc01g094530.2.1	Acyl-CoA thioesterase IPR003703 Acyl-CoA thioesterase
Solyc10g018250.1.1	40S ribosomal protein S13 IPR000589 Ribosomal protein S15
Solyc02g062390.2.1	Unknown Protein IPR000167 Dehydrin
Solyc01g089870.2.1	Pentatricopeptide repeat-containing protein IPR002885 Pentatricopeptide repeat
Solyc03g020060.2.1	Proteinase inhibitor II IPR003465 Proteinase inhibitor I20, Pin2
Solyc11g068430.1.1	Ferredoxin IPR010241 Ferredoxin (2Fe-2S), plant
Solyc09g008920.2.1	Geranylgeranyl pyrophosphate synthase IPR000092 Polyprenyl synthetase
Solyc08g006160.2.1	Plastid fibrillin 3 (Fragment) IPR006843 PAP fibrillin
Solyc11g007850.1.1	Plastid DNA-binding protein (Fragment)
Solyc05g012710.2.1	Plastid division regulator MinE IPR005527 Septum formation topological specificity factor MinE
Solyc09g091830.2.1	Peptidoglycan binding domain containing protein IPR002477 Peptidoglycan binding-like
Solyc04g082310.2.1	Seed maturation protein PM23 (Fragment)
Solyc01g008160.2.1	Tetratricopeptide repeat-containing protein IPR011990 Tetratricopeptide-like helical
Solyc03g117430.2.1	Cobalamin synthesis protein P biosynthesis CobW-like
Solyc04g072400.2.1	Endoribonuclease E-like protein
Solyc07g061990.2.1	Solanesyl diphosphate synthase IPR014120 Solanesyl diphosphate synthase
Solyc11g010480.1.1	Threonine endopeptidase
Solyc08g083010.2.1	Homology to unknown gene (Fragment)
Solyc10g049710.1.1	ATP-dependent Clp protease proteolytic subunit IPR001907 Peptidase S14, ClpP
Solyc01g107860.2.1	CBS domain-containing protein-like IPR000644 Cystathionine beta-synthase, core
Solyc12g042060.1.1	ATP-dependent clp protease ATP-binding subunit IPR013093 ATPase associated with various cellular activities, AAA-2
Solyc05g008450.2.1	Oxidoreductase FAD_NAD(P)-binding domain protein-binding
Solyc12g099800.1.1	Rhodanese-like domain containing protein IPR001763 Rhodanese-like
Solyc03g116790.2.1	Chaperone protein dnaJ IPR012724 Chaperone DnaJ
Solyc06g048540.2.1	FeS assembly ATPase SufC IPR010230 ATPase SufC, SUF system FeS cluster assembly
Solyc01g067890.2.1	1-deoxy-D-xylulose 5-phosphate synthase 1 IPR005474 Transketolase, N-terminal IPR005475 Transketolase, central region IPR005477 Deoxyxylulose-5-phosphate synthase
Solyc12g099190.1.1	Invertase inhibitor IPR006501 Pectinesterase inhibitor
Solyc07g042250.2.1	chaperonin IPR017416 Chaperonin 21, chloroplast IPR018369 Chaperonin Cpn10, conserved site
Solyc09g005620.2.1	Glutaredoxin IPR004480 Glutaredoxin-related protein
Solyc07g066470.2.1	Porphobilinogen deaminase IPR000860 Tetrapyrrole biosynthesis, hydroxymethylbilane synthase
Solyc09g007850.2.1	RNA-binding protein IPR000504 RNA recognition motif, RNP-1
Solyc12g015910.1.1	Cysteine desulfuration protein SufE IPR002634 BolA-like protein
Solyc01g103450.2.1	Chaperone DnaK IPR012725 Chaperone DnaK
Solyc11g069790.1.1	chaperonin IPR001844 Chaperonin Cpn60
Solyc01g105340.2.1	Chaperone protein dnaJ IPR012724 Chaperone DnaJ
Solyc02g088610.2.1	ATP-dependent chaperone ClpB IPR017730 Chaperonin ClpB
Solyc06g048730.2.1	Uroporphyrinogen decarboxylase
Solyc12g007310.1.1	Lactoylglutathione lyase IPR004361 Glyoxalase I
Solyc08g080090.2.1	Senescence-inducible chloroplast stay-green protein 2
Solyc09g097910.2.1	Polyribonucleotide nucleotidyltransferase IPR003029 Ribosomal protein S1, RNA binding domain
Solyc01g006940.2.1	Poly(U)-binding-splicing factor PUF60 IPR003954 RNA recognition, region 1
Solyc02g091280.2.1	ATP-dependent Clp protease proteolytic subunit IPR001907 Peptidase S14, ClpP
Solyc12g100200.1.1	Protein YdiU IPR003846 Uncharacterised protein family UPF0061
Solyc09g056160.2.1	Genomic DNA chromosome 5 P1 clone MJE7
Solyc03g114340.2.1	1-deoxy-D-xylulose-5-phosphate reductoisomerase IPR003821 1-deoxy-D-xylulose 5-phosphate reductoisomerase
Solyc06g073090.2.1	Ribosomal subunit interface protein IPR003489 Ribosomal protein S30Ae_sigma 54 modulation protein
Solyc08g075750.2.1	ATP-dependent Clp protease proteolytic subunit IPR001907 Peptidase S14, ClpP
Solyc08g077890.2.1	ATP-dependent Clp protease proteolytic subunit IPR001907 Peptidase S14, ClpP
Solyc09g010930.2.1	NAD-dependent epimerase_dehydratase-binding domain
Solyc10g005110.2.1	Coproporphyrinogen III oxidase aerobic IPR001260 Coproporphyrinogen III oxidase
Solyc03g111050.2.1	Plastid RNA-binding protein IPR003029 Ribosomal protein S1, RNA binding domain
Solyc10g081240.1.1	Protein grpE IPR000740 GrpE nucleotide exchange factor
Solyc11g020040.1.1	Chaperone DnaK IPR012725 Chaperone DnaK
Solyc11g008990.1.1	Phage shock protein A PspA IPR007157 PspA_IM30
Solyc07g005550.2.1	Unknown Protein
Solyc09g009430.2.1	Cell division protein ftsZ IPR000158 Cell division protein FtsZ, N-terminal
Solyc10g085900.1.1	Tetratricopeptide TPR_2 repeat protein IPR011990 Tetratricopeptide-like helical
Solyc10g083490.1.1	Cell division protein ftsZ IPR000158 Cell division protein FtsZ, N-terminal
Solyc03g044660.2.1	Dihydrodipicolinate synthase 2 IPR005263 Dihydrodipicolinate synthase subfamily
Solyc03g007110.2.1	ATP-dependent Clp protease ATP-binding subunit ClpC IPR004176 Clp, N-terminal
Solyc12g015830.1.1	BolA like protein IPR002634 BolA-like protein
Solyc01g100520.2.1	ATP-dependent Clp protease proteolytic subunit IPR018215 Peptidase S14, ClpP, active site
Solyc02g070390.2.1	PTAC12
Solyc11g007830.1.1	Dual-specificity protein-like phosphatase 3 IPR000387 Dual-specific_protein-tyrosine phosphatase, conserved region IPR020422 Dual specificity phosphatase, subgroup, catalytic domain
Solyc04g009200.2.1	Glutamate-1-semialdehyde-2 1-aminomutase IPR004639 Tetrapyrrole biosynthesis, glutamate-1-semialdehyde aminotransferase
Solyc02g081170.2.1	Plastid-lipid-associated protein, chloroplastic IPR006843 PAP fibrillin
Solyc12g009250.1.1	chaperonin IPR001476 Chaperonin Cpn10
Solyc07g018360.2.1	Elongation factor Ts IPR014039 Translation elongation factor EFTs_EF1B, dimerisation
Solyc10g081650.1.1	Carotenoid isomerase, chloroplastic
Solyc03g123760.2.1	Phytoene desaturase
Solyc07g049530.2.1	1-aminocyclopropane-1-carboxylate oxidase IPR005123 Oxoglutarate and iron-dependent oxygenase
Solyc02g049070.2.1	Genomic DNA chromosome 5 P1 clone MAH20
Solyc00g164680.1.1	ABC transporter G family member 11 IPR013525 ABC-2 type transporter
Solyc08g083350.2.1	50S ribosomal protein L11 IPR006519 Ribosomal protein L11, bacterial-type
Solyc01g079220.2.1	NifU like protein IPR001075 NIF system FeS cluster assembly, NifU, C-terminal
Solyc12g009470.1.1	Heme oxygenase 1, plant
Solyc02g091490.2.1	Fructokinase 3 IPR011611 Carbohydrate_purine kinase
Solyc12g019010.1.1	Ubiquinone_menaquinone biosynthesis methyltransferase UbiE IPR004033 UbiE_COQ5 methyltransferase
Solyc04g015480.2.1	cDNA clone 006-204-H08 full insert sequence
Solyc07g065050.2.1	Cell division protein ftsZ IPR000158 Cell division protein FtsZ, N-terminal
Solyc01g079090.2.1	Protoporphyrinogen oxidase IPR004572 Protoporphyrinogen oxidase
Solyc08g015620.2.1	Cysteine sulfinate desulfinase_cysteine desulfurase and related enzymes
Solyc01g109300.2.1	4-hydroxy-3-methylbut-2-enyl diphosphate reductase IPR003451 LytB protein
Solyc06g064810.2.1	Chromosome 06 contig 1 DNA sequence
Solyc08g076450.2.1	3-beta hydroxysteroid dehydrogenase_isomerase family protein-binding domain
Solyc09g007190.2.1	C1orf93 homolog IPR012335 Thioredoxin fold
Solyc01g100650.2.1	NHL repeat containing 2 IPR011042 Six-bladed beta-propeller, TolB-like
Solyc10g083350.1.1	Soul heme-binding family protein IPR006917 SOUL haem-binding protein
Solyc11g020300.1.1	Translocon Tic40 IPR006636 Heat shock chaperonin-binding
Solyc01g009010.2.1	4-diphosphocytidyl-2-C-methyl-D-erythritol kinase IPR004424 4-diphosphocytidyl-2C-methyl-D-erythritol kinase
Solyc08g076470.2.1	Glycerol-3-phosphate acyltransferase IPR016222 Glycerol-3-phosphate O-acyltransferase
Solyc03g007540.2.1	Unknown Protein
Solyc03g116110.2.1	Alpha_beta hydrolase fold protein
Solyc08g042050.2.1	DEAD-box ATP-dependent RNA helicase 3 IPR011545 DNA_RNA helicase, DEAD_DEAH box type, N-terminal
Solyc01g028810.2.1	chaperonin IPR001844 Chaperonin Cpn60
Solyc05g009030.2.1	3-isopropylmalate dehydrogenase IPR004429 Isopropylmalate dehydrogenase
Solyc08g076090.2.1	At1g32160_F3C3_6 IPR008479 Protein of unknown function DUF760
Solyc01g006540.2.1	Lipoxygenase IPR001246 Lipoxygenase, plant
Solyc05g010670.2.1	Chaperone protein htpG IPR001404 Heat shock protein Hsp90
Solyc01g105060.2.1	(3R)-hydroxymyristoyl- dehydratase FabZ
Solyc01g099690.2.1	ATP-dependent Clp protease proteolytic subunit IPR001907 Peptidase S14, ClpP
Solyc09g013080.2.1	Acetyl-coenzyme A carboxylase carboxyl transferase subunit alpha IPR001095 Acetyl-CoA carboxylase, alpha subunit
Solyc10g078740.1.1	Enoyl reductase
Solyc02g093460.2.1	tRNA pseudouridine synthase B IPR020103 Pseudouridine synthase, catalytic domain
Solyc11g006060.1.1	Homology to unknown gene
Solyc11g017250.1.1	Dihydrolipoyllysine-residue acetyltransferase component of pyruvate dehydrogenase complex IPR001078 2-oxoacid dehydrogenase acyltransferase, catalytic domain
Solyc11g042620.1.1	Nuclear transport factor 2 (NTF2)-like protein IPR009959 Protein of unknown function DUF1486
Solyc01g097810.2.1	Zeta-carotene desaturase
Solyc03g059310.2.1	WD-40 repeat family protein IPR020472 G-protein beta WD-40 repeat, region
Solyc03g063110.2.1	Stearoyl-acyl carrier protein desaturase IPR005067 Fatty acid desaturase, type 2
Solyc01g104060.2.1	Aminomethyltransferase IPR006222 Glycine cleavage T-protein, N-terminal
Solyc01g087730.2.1	50S ribosomal protein L1 IPR005878 Ribosomal protein L1, bacterial-type
Solyc02g093140.2.1	CBS domain-containing protein-like IPR000644 Cystathionine beta-synthase, core
Solyc08g006720.2.1	Glutathione peroxidase IPR000889 Glutathione peroxidase
Solyc01g058190.2.1	30S ribosomal protein S6 IPR000529 Ribosomal protein S6
Solyc04g050470.2.1	Genomic DNA chromosome 5 P1 clone MNJ8
Solyc07g062530.2.1	Phosphoenolpyruvate carboxylase 2 IPR015813 Pyruvate_Phosphoenolpyruvate kinase, catalytic core IPR001449 Phosphoenolpyruvate carboxylase
Solyc09g090330.2.1	Harpin binding protein 1 IPR006843 PAP fibrillin
Solyc09g066150.1.1	Cytochrome P450
Solyc04g079320.2.1	Uroporphyrinogen III synthase IPR003754 Tetrapyrrole biosynthesis, uroporphyrinogen III synthase
Solyc11g006970.1.1	Unknown protein DS12 from 2D-PAGE of leaf, chloroplastic
Solyc09g010110.2.1	Chaperone protein dnaJ-like
Solyc12g044940.1.1	Short-chain dehydrogenase_reductase SDR IPR002347 Glucose_ribitol dehydrogenase
Solyc06g065270.2.1	Adenylate kinase IPR006259 Adenylate kinase, subfamily
Solyc02g072260.2.1	H2B histone-fold-like protein (Fragment) IPR011112 Rho termination factor, N-terminal
Solyc01g008070.2.1	Alpha_beta superfamily hydrolase IPR010765 Protein of unknown function DUF1350
Solyc12g037970.1.1	Peptidyl-tRNA hydrolase family protein IPR001328 Peptidyl-tRNA hydrolase
Solyc09g075180.2.1	Cryptochrome DASH family IPR006050 DNA photolyase, N-terminal
Solyc03g097470.2.1	3-oxoacyl-
Solyc01g096870.2.1	Prolyl-tRNA synthetase IPR004499 Prolyl-tRNA synthetase, class IIa, prokaryotic-type
Solyc05g005480.2.1	Oxidoreductase zinc-binding dehydrogenase IPR002085 Alcohol dehydrogenase superfamily, zinc-containing
Solyc01g096660.2.1	Genomic DNA chromosome 5 P1 clone MOJ9
Solyc03g120850.2.1	chaperonin IPR001844 Chaperonin Cpn60
Solyc10g083650.1.1	Peroxiredoxin ahpC_TSA family IPR013740 Redoxin
Solyc02g079770.2.1	DAG protein
Solyc01g097460.2.1	Ribose-5-phosphate isomerase IPR004788 Ribose 5-phosphate isomerase
Solyc04g051550.1.1	Unknown Protein
Solyc03g117890.2.1	Unknown protein DS12 from 2D-PAGE of leaf, chloroplastic
Solyc03g117870.2.1	4-coumarate CoA ligase IPR000873 AMP-dependent synthetase and ligase
Solyc08g081570.2.1	2-C-methyl-D-erythritol 2 4-cyclodiphosphate synthase IPR003526 2-C-methyl-D-erythritol 2,4-cyclodiphosphate synthase, core
Solyc03g005380.2.1	Protein transport protein SEC23 IPR006896 Sec23_Sec24 trunk region
Solyc10g080840.1.1	Cytochrome P450
Solyc09g011850.2.1	Fructokinase-like protein 1 IPR011611 Carbohydrate_purine kinase
Solyc03g116820.2.1	Phox domain-containing protein
Solyc10g051310.1.1	ATP-dependent Clp protease proteolytic subunit IPR018215 Peptidase S14, ClpP, active site
Solyc06g060260.2.1	Stromal ascorbate peroxidase 7
Solyc02g005200.2.1	PsaB translation factor (Fragment) IPR009472 Protein of unknown function DUF1092
Solyc03g117630.1.1	heat shock protein IPR013126 Heat shock protein 70
Solyc06g054320.1.1	Disease resistance response IPR004265 Plant disease resistance response protein
Solyc07g062060.2.1	Peptide methionine sulfoxide reductase msrB IPR002579 Methionine sulphoxide reductase B
Solyc03g112910.2.1	Pantothenate kinase IPR015844 Pantothenate kinase, acetyl-CoA regulated, two-domain type
Solyc03g112150.1.1	Elongation factor Tu IPR004541 Translation elongation factor EFTu_EF1A, bacterial and organelle
Solyc02g083590.2.1	Dehydroquinate synthase IPR016037 3-dehydroquinate synthase AroB, subgroup
Solyc08g079180.2.1	Elongation factor G IPR004540 Translation elongation factor EFG_EF2
Solyc12g056810.1.1	Cytochrome P450
Solyc11g065940.1.1	Epsin 2-like protein (Fragment) IPR001026 Epsin, N-terminal
Solyc06g008920.2.1	Acyl-CoA synthetase_AMP-acid ligase II IPR000873 AMP-dependent synthetase and ligase
Solyc02g078400.2.1	Allantoinase IPR017593 Allantoinase
Solyc02g094150.2.1	Sua5_YciO_YrdC_YwlC family protein IPR004388 Sua5_YciO_YrdC_YwlC
Solyc03g093690.2.1	Peptide methionine sulfoxide reductase msrA IPR002569 Methionine sulphoxide reductase A
Solyc04g057870.2.1	Os11g0110100 protein (Fragment)
Solyc11g007680.1.1	Chloroplast outer envelope protein (Omp24)
Solyc07g043660.2.1	Acyl-CoA synthetase_AMP-acid ligase II IPR000873 AMP-dependent synthetase and ligase
Solyc08g079660.2.1	ATP-dependent Clp protease ATP-binding subunit ClpC IPR004176 Clp, N-terminal
Solyc10g074910.1.1	Acetyltransferase-like protein IPR000182 GCN5-related N-acetyltransferase
Solyc08g079890.1.1	Subtilisin-like protease IPR015500 Peptidase S8, subtilisin-related
Solyc11g011990.1.1	Plastid terminal oxydase
Solyc01g096480.2.1	Thioredoxin protein IPR013766 Thioredoxin domain
Solyc03g063600.2.1	Guanylate kinase IPR017665 Guanylate kinase, sub-group
Solyc05g055000.2.1	Cysteine desulfurase IPR010970 Cysteine desulfurase, SufS
Solyc01g098110.2.1	Hydrolase alpha_beta fold family protein IPR007130 Diacylglycerol acyltransferase
Solyc08g014000.2.1	Lipoxygenase IPR001246 Lipoxygenase, plant
Solyc01g105420.2.1	Phospho-2-dehydro-3-deoxyheptonate aldolase 2 IPR002480 DAHP synthetase, class II
Solyc12g007010.1.1	Cytosolic Fe-S cluster assembly factor NUBP2 homolog IPR019591 ATPase-like, ParA_MinD
Solyc08g078700.2.1	Heat shock protein 22 IPR002068 Heat shock protein Hsp20
Solyc02g070770.2.1	NAD-dependent epimerase_dehydratase-binding domain
Solyc09g011300.2.1	Uracil phosphoribosyltransferase IPR005765 Uracil phosphoribosyl transferase
Solyc12g095940.1.1	Os03g0701550 protein (Fragment) IPR013885 Protein of unknown function DUF1764, eukaryotic
Solyc02g064950.2.1	CBS domain-containing protein-like IPR000644 Cystathionine beta-synthase, core
Solyc00g060810.2.1	Major latex-like protein IPR000916 Bet v I allergen
Solyc05g056270.2.1	Isocitrate lyase IPR000918 Isocitrate lyase and phosphorylmutase
Solyc01g095000.2.1	Homology to unknown gene
Solyc03g111840.2.1	Polyadenylate-binding protein 1-like IPR000504 RNA recognition motif, RNP-1
Solyc10g081070.1.1	Splicing factor 3B subunit 1 IPR015016 Splicing factor 3B subunit 1
Solyc02g070460.2.1	Cullin 4 IPR001373 Cullin, N-terminal
Solyc07g055060.2.1	Phosphoenolpyruvate carboxylase 1 IPR015813 Pyruvate_Phosphoenolpyruvate kinase, catalytic core IPR001449 Phosphoenolpyruvate carboxylase
Solyc11g010960.1.1	Alcohol dehydrogenase IPR002085 Alcohol dehydrogenase superfamily, zinc-containing
Solyc09g025260.2.1	SAP-like protein BP-73 IPR001757 ATPase, P-type, K_Mg_Cd_Cu_Zn_Na_Ca_Na_H-transporter
Solyc05g005460.2.1	Nucleoredoxin 2 IPR000866 Alkyl hydroperoxide reductase_ Thiol specific antioxidant_ Mal allergen
Solyc02g064550.2.1	C1orf93 homolog IPR012335 Thioredoxin fold
Solyc01g107400.2.1	Indole-3-acetic acid-amido synthetase GH3.8
Solyc11g069090.1.1	ATP-binding cassette protein IPR003439 ABC transporter-like
Solyc01g088470.2.1	50S ribosomal protein L18 family IPR005484 Ribosomal protein L18_L5
Solyc03g122350.2.1	Cytochrome P450
Solyc11g008680.1.1	Acyl- IPR005067 Fatty acid desaturase, type 2
Solyc07g061900.2.1	50S ribosomal protein L4 IPR015498 Ribosomal protein L4
Solyc07g042590.2.1	ATP binding _ serine-threonine kinase IPR002290 Serine_threonine protein kinase
Solyc06g019170.2.1	Gamma-glutamyl phosphate reductase IPR005766 Delta l-pyrroline-5-carboxylate synthetase
Solyc05g006640.2.1	Phospholipid-transporting ATPase IPR006539 ATPase, P-type, phospholipid-translocating, flippase
Solyc02g093640.2.1	3-ketoacyl-CoA reductase 1 IPR002347 Glucose_ribitol dehydrogenase
Solyc03g120260.2.1	Coatomer beta_apos subunit IPR020472 G-protein beta WD-40 repeat, region
Solyc12g019290.1.1	Pentatricopeptide repeat-containing protein IPR002885 Pentatricopeptide repeat
Solyc02g079750.2.1	Flavoprotein wrbA IPR010089 Flavoprotein WrbA
Solyc05g010180.2.1	Carotenoid isomerase-like
Solyc07g066320.2.1	Protein recA IPR013765 RecA
Solyc11g072880.1.1	Calcium-transporting ATPase IPR005782 ATPase, P-type, calcium-transporting
Solyc11g020330.1.1	class IV heat shock protein IPR002068 Heat shock protein Hsp20
Solyc10g081120.1.1	Alpha-L-arabinofuranosidase IPR017853 Glycoside hydrolase, catalytic core
Solyc09g075440.2.1	Ethylene receptor IPR005467 Signal transduction histidine kinase, core
Solyc06g071200.2.1	Importin 13 IPR011989 Armadillo-like helical
Solyc04g083150.1.1	cytochrome P450
Solyc07g043570.2.1	Aldo_keto reductase family protein IPR020471 Aldo_keto reductase subgroup
Solyc03g095900.2.1	1-aminocyclopropane-1-carboxylate oxidase-like protein IPR005123 Oxoglutarate and iron-dependent oxygenase
Solyc01g104000.2.1	Serine hydroxymethyltransferase IPR001085 Serine hydroxymethyltransferase
Solyc04g025260.2.1	Endoplasmic reticulum metallopeptidase 1 IPR007484 Peptidase M28
Solyc02g069260.2.1	ARGONAUTE 1 IPR003165 Stem cell self-renewal protein Piwi
Solyc09g015650.2.1	Non-green plastid inner envelope membrane protein IPR005349 Uncharacterised protein family UPF0136, Transmembrane
Solyc01g106740.2.1	Aspartyl-tRNA synthetase IPR004524 Aspartyl-tRNA synthetase, class IIb, bacterial_mitochondrial type
Solyc05g053550.2.1	Chalcone synthase IPR011141 Polyketide synthase, type III
Solyc11g011250.1.1	Chloride intracellular channel 6 IPR017933 Glutathione S-transferase_chloride channel, C-terminal
Solyc05g005720.2.1	Potassium transporter family protein IPR003855 K+ potassium transporter
Solyc12g049420.1.1	Protein transport protein Sec22 IPR010908 Longin
Solyc02g069010.2.1	Inositol monophosphatase family protein IPR000760 Inositol monophosphatase
Solyc05g056290.2.1	Acetyl-CoA carboxylase biotin carboxyl carrier protein IPR000089 Biotin_lipoyl attachment IPR001882 Biotin-binding site
Solyc00g024150.2.1	Pterin-4-alpha-carbinolamine dehydratase IPR001533 Transcriptional coactivator_pterin dehydratase
Solyc06g007760.2.1	Ycf54 protein IPR019616 Protein of unknown function DUF2488
Solyc01g099190.2.1	Lipoxygenase IPR001246 Lipoxygenase, plant
Solyc02g079500.2.1	Peroxidase IPR019793 Peroxidases heam-ligand binding site IPR019794 Peroxidase, active site IPR002016 Haem peroxidase, plant_fungal_bacterial
Solyc10g037900.1.1	Unknown Protein
Solyc04g050620.2.1	Cytochrome P450
Solyc09g092480.1.1	UDP-glucosyltransferase family 1 protein IPR002213 UDP-glucuronosyl_UDP-glucosyltransferase
Solyc02g069690.1.1	FAD-binding domain-containing protein IPR006094 FAD linked oxidase, N-terminal
Solyc08g014370.1.1	CHP-rich zinc finger protein-like IPR011424 C1-like
Solyc02g083280.2.1	Thiosulfate sulfurtransferase_rhodanese-like domain-containing protein 1 IPR001763 Rhodanese-like
Solyc02g072160.2.1	NADH ubiquinone oxidoreductase complex I intermediate-associated protein 30 IPR013857 NADH:ubiquinone oxidoreductase intermediate-associated protein 30
Solyc04g071860.2.1	Palmitoyltransferase AKR1 IPR001594 Zinc finger, DHHC-type
Solyc12g056600.2.1	Short chain alcohol dehydrogenase IPR002347 Glucose_ribitol dehydrogenase
Solyc04g007490.2.1	Cc-nbs-lrr, resistance protein with an R1 specific domain
Solyc09g098520.2.1	Nucleotide-sugar transporter UDP N-acetylglucosamine-like signal peptide 9 or more transmembrane domains (Fragment) IPR007271 Nucleotide-sugar transporter
Solyc02g082220.2.1	Protein transport protein SEC24 IPR006896 Sec23_Sec24 trunk region
Solyc01g098380.2.1	Dihydrodipicolinate reductase family protein IPR011859 Dihydrodipicolinate reductase, plant
Solyc02g077990.2.1	30S ribosomal protein S5 IPR005712 Ribosomal protein S5, bacterial-type
Solyc03g096000.2.1	Clathrin heavy chain IPR016341 Clathrin, heavy chain
Solyc03g111810.2.1	Sieve element-occluding protein 3
Solyc07g054820.2.1	Protein thf1
Solyc06g074770.2.1	Ubiquitin conjugation factor E4 IPR019474 Ubiquitin conjugation factor E4, core
Solyc10g005810.2.1	Farnesyl pyrophosphate synthase IPR008949 Terpenoid synthase
Solyc03g119400.2.1	Os05g0264200 protein (Fragment) IPR006927 Protein of unknown function DUF639
Solyc03g119060.2.1	Alpha-dioxygenase 2 IPR002007 Haem peroxidase, animal
Solyc03g095180.2.1	Superoxide dismutase IPR001189 Manganese_iron superoxide dismutase
Solyc06g082940.2.1	Photosystem I reaction center subunit XI IPR003757 Photosystem I reaction centre, subunit XI PsaL
Solyc10g085880.1.1	UDP-glucosyltransferase family 1 protein IPR002213 UDP-glucuronosyl_UDP-glucosyltransferase
Solyc04g025290.2.1	Peptide chain release factor 2 IPR004374 Peptide chain release factor 2
Solyc09g007900.2.1	Phenylalanine ammonia-lyase IPR005922 Phenylalanine ammonia-lyase
Solyc07g005830.2.1	Translation initiation factor IF-3 IPR001288 Translation initiation factor 3
Solyc06g042950.2.1	Genomic DNA chromosome 3 P1 clone MMF12
Solyc11g008720.1.1	Beta-glucosidase G4 IPR001360 Glycoside hydrolase, family 1
Solyc11g013330.1.1	F2E2.8
Solyc01g112060.2.1	NmrA family protein-binding domain
Solyc01g110490.2.1	tRNA-dihydrouridine synthase 3-like IPR001269 tRNA-dihydrouridine synthase
Solyc09g076020.2.1	Imidazoleglycerol-phosphate dehydratase IPR000807 Imidazole glycerol-phosphate dehydratase
Solyc10g081090.1.1	Splicing factor 3B subunit 1 IPR016024 Armadillo-type fold
Solyc10g007290.2.1	Phosphoenolpyruvate carboxylase IPR015813 Pyruvate_Phosphoenolpyruvate kinase, catalytic core IPR001449 Phosphoenolpyruvate carboxylase
Solyc07g062850.2.1	Genomic DNA chromosome 3 BAC clone F4B12 IPR016024 Armadillo-type fold
Solyc02g087190.1.1	Peroxidase 65 IPR002016 Haem peroxidase, plant_fungal_bacterial
Solyc11g017270.1.1	Receptor like kinase, RLK
Solyc01g088610.2.1	chaperonin IPR001476 Chaperonin Cpn10
Solyc09g061440.2.1	Os04g0513000 protein (Fragment)
Solyc10g007110.2.1	Tyrosine aminotransferase IPR005958 Tyrosine_nicotianamine aminotransferase
Solyc03g096920.2.1	Exportin-1 IPR014877 Exportin 1, C-terminal
Solyc01g103710.2.1	Fe_S biogenesis protein nfuA IPR001075 NIF system FeS cluster assembly, NifU, C-terminal
Solyc07g063350.2.1	COP1-Interacting ProteinI 7 (CIP7) (Fragment)
Solyc10g007390.2.1	Protein transport protein SEC61 alpha subunit IPR002208 SecY protein
Solyc08g079240.2.1	Homology to unknown gene
Solyc05g047530.2.1	Cytochrome P450
Solyc06g071790.2.1	Elongation factor Tu IPR004541 Translation elongation factor EFTu_EF1A, bacterial and organelle
Solyc09g007910.2.1	Phenylalanine ammonia-lyase IPR005922 Phenylalanine ammonia-lyase
Solyc05g009550.2.1	IST1 homolog IPR005061 Protein of unknown function DUF292, eukaryotic
Solyc06g048410.2.1	Superoxide dismutase IPR019833 Manganese_iron superoxide dismutase, binding site IPR001189 Manganese_iron superoxide dismutase
Solyc03g122250.2.1	Transmembrane protein IPR009637 Transmembrane receptor, eukaryota
Solyc01g068030.2.1	Cyclase_dehydrase IPR005031 Streptomyces cyclase_dehydrase
Solyc06g083690.2.1	Glutaredoxin IPR011899 Glutaredoxin, eukaryotic and viruses
Solyc03g113240.2.1	Unknown Protein IPR009500 Protein of unknown function DUF1118
Solyc08g065150.1.1	Genomic DNA chromosome 5 P1 clone MHM17
Solyc09g057920.2.1	N-alpha-acetyltransferase 25, NatB auxiliary subunit IPR019183 N-acetyltransferase B complex, non-catalytic subunit
Solyc02g078900.2.1	NADH dehydrogenase IPR013027 FAD-dependent pyridine nucleotide-disulphide oxidoreductase
Solyc01g096060.2.1	Nuclear envelope protein that mediates the nuclear export of importin alpha (Srp1p) IPR013713 Exportin, Cse1-like
Solyc06g071010.2.1	Unknown Protein
Solyc06g069180.2.1	Phosphatase 2A regulatory A subunit IPR011989 Armadillo-like helical
Solyc08g006780.2.1	Complex interacting protein 9 IPR004401 Uncharacterised protein family UPF0133
Solyc03g117850.2.1	Ribulose bisphosphate carboxylase_oxygenase activase IPR003959 ATPase, AAA-type, core
Solyc06g052030.2.1	Importin subunit beta IPR011989 Armadillo-like helical
Solyc01g067530.2.1	GTPase obg IPR014100 GTP-binding protein Obg_CgtA
Solyc09g092330.1.1	NAD dependent epimerase_dehydratase family protein expressed-binding domain
Solyc03g063240.2.1	Pyridoxamine 5_apos-phosphate oxidase-related FMN-binding protein IPR012349 FMN-binding split barrel
Solyc03g097950.2.1	50S ribosomal protein L29 IPR001854 Ribosomal protein L29
Solyc01g111780.2.1	Importin beta-2 subunit IPR011989 Armadillo-like helical
Solyc06g060570.2.1	Ovarian cancer-associated gene 2 protein homolog IPR005645 Protein of unknown function DUF341
Solyc11g062320.1.1	Proteasome-associated protein ECM29 homolog (Fragment)
Solyc01g110120.2.1	V-type proton ATPase subunit a IPR002490 ATPase, V0_A0 complex, 116-kDa subunit
Solyc12g098350.1.1	Translation initiation factor 1 IPR006196 S1, IF1 type
Solyc10g086180.1.1	Phenylalanine ammonia-lyase IPR005922 Phenylalanine ammonia-lyase
Solyc11g011220.1.1	Unknown Protein
Solyc07g026810.2.1	Chaperone protein dnaJ IPR003095 Heat shock protein DnaJ
Solyc01g067730.2.1	Acyl carrier protein
Solyc11g065920.1.1	Xanthine dehydrogenase_oxidase IPR016208 Aldehyde oxidase_xanthine dehydrogenase
Solyc05g052510.2.1	Clathrin heavy chain IPR016341 Clathrin, heavy chain
Solyc03g078080.2.1	Uridylate kinase IPR015963 Uridylate kinase, bacteria
Solyc02g068050.2.1	SET domain-containing protein IPR001214 SET
Solyc02g087970.1.1	Zinc finger-homeodomain protein 1 (Fragment) IPR006456 ZF-HD homeobox protein Cys_His-rich dimerisation region
Solyc10g037890.1.1	Unknown Protein
Solyc02g069950.2.1	Ribosomal RNA assembly protein mis3
Solyc04g071540.2.1	Sterol 3-beta-glucosyltransferase IPR004276 Glycosyl transferase, family 28
Solyc06g060890.2.1	Unknown Protein
Solyc06g007350.2.1	Phosphatase PTC7 homolog IPR001932 Protein phosphatase 2C-related
Solyc01g081190.2.1	Calcium-binding EF hand family protein IPR018248 EF hand
Solyc02g080500.2.1	Uncharacterized GPI-anchored protein At1g61900
Solyc09g011560.2.1	Glutathione S-transferase-like protein IPR004046 Glutathione S-transferase, C-terminal
Solyc11g022400.1.1	Phosphoribosylanthranilate transferase (Fragment) IPR013583 Phosphoribosyltransferase C-terminal, plant
Solyc03g118070.2.1	5_apos-AMP-activated protein kinase gamma-1 subunit IPR000644 Cystathionine beta-synthase, core
Solyc10g083690.2.1	Cytochrome P450
Solyc03g025310.2.1	Sec-independent protein translocase protein tatA_E homolog IPR006312 Twin-arginine translocation protein TatA_E
Solyc09g091070.1.1	Malate dehydrogenase IPR010097 Malate dehydrogenase, NAD-dependent, eukaryotes and gamma proteobacteria
Solyc01g006450.2.1	Enoyl reductase
Solyc06g069170.2.1	Unknown Protein
Solyc02g082200.2.1	Glutaredoxin IPR004480 Glutaredoxin-related protein
Solyc04g076550.2.1	Genomic DNA chromosome 5 TAC clone K2I5
Solyc07g053720.2.1	Tyrosine aminotransferase-like protein IPR005958 Tyrosine_nicotianamine aminotransferase
Solyc07g064180.2.1	Pectinesterase IPR018040 Pectinesterase, active site IPR000070 Pectinesterase, catalytic
Solyc12g027580.1.1	Exportin 4
Solyc02g093290.2.1	Nicotinate phosphoribosyltransferase-like protein IPR006405 Nicotinate phosphoribosyltransferase putative
Solyc04g071150.2.1	Cytochrome P450
Solyc03g113500.2.1	Aminoacyl-tRNA synthetase
Solyc09g015360.2.1	Co-chaperone protein DnaJ IPR001623 Heat shock protein DnaJ, N-terminal
Solyc10g079950.1.1	UDP-glucosyltransferase HvUGT5876 IPR002213 UDP-glucuronosyl_UDP-glucosyltransferase
Solyc03g007870.2.1	Heavy metal-associated domain containing protein expressed IPR006121 Heavy metal transport_detoxification protein
Solyc05g043350.2.1	Centromere_kinetochore protein zw10 homolog IPR009361 Centromere_kinetochore protein Zw10
Solyc03g117480.2.1	Pyrophosphate-energized proton pump (Pyrophosphate-energized inorganic pyrophosphatase) (H(+)-PPase) IPR004131 Inorganic H+ pyrophosphatase
Solyc09g074650.2.1	Peptide chain release factor 1 IPR004373 Peptide chain release factor 1
Solyc11g044540.1.1	Na+_H+ antiporter NhaD IPR018390 Na+_H+ antiporter NhaD-like
Solyc10g078280.2.1	Cytochrome P450 gene
Solyc01g015260.1.1	Unknown Protein
Solyc09g007070.1.1	Succinate dehydrogenase assembly factor 1 homolog, mitochondrial IPR008011 Complex 1 LYR protein
Solyc05g054020.1.1	Cc-nbs-lrr, resistance protein
Solyc03g095990.1.1	Unknown Protein
Solyc09g009350.2.1	Vacuolar sorting-associated protein
Solyc04g054990.2.1	Lipoxygenase homology domain-containing protein 1 IPR001024 Lipoxygenase, LH2
Solyc07g052960.1.1	GRAS family transcription factor IPR005202 GRAS transcription factor
Solyc01g101100.2.1	Receptor-like protein kinase IPR002290 Serine_threonine protein kinase
Solyc06g051410.2.1	N-(5_apos-phosphoribosyl)anthranilate isomerase IPR011060 Ribulose-phosphate binding barrel
Solyc11g071400.1.1	Lrr, resistance protein fragment
Solyc04g009920.2.1	Glycogenin-like protein IPR002495 Glycosyl transferase, family 8
Solyc04g057930.2.1	Receptor-like kinase IPR002290 Serine_threonine protein kinase
Solyc10g084120.1.1	Aquaporin IPR012269 Aquaporin
Solyc02g085660.1.1	UDP-glucosyltransferase IPR002213 UDP-glucuronosyl_UDP-glucosyltransferase
Solyc03g019950.2.1	Genomic DNA chromosome 5 P1 clone MAC12 IPR004328 BRO1
Solyc03g114470.2.1	Heat shock protein DnaJ domain protein
Solyc10g006030.2.1	30S ribosomal protein S10-like IPR005731 Ribosomal protein S10, bacterial
Solyc03g034190.2.1	Ribosomal protein PSRP-3_Ycf65 IPR006924 Ribosomal protein, PSRP-3_Ycf65
Solyc00g125990.1.1	NADH-quinone oxidoreductase subunit N IPR001750 NADH:ubiquinone_plastoquinone oxidoreductase
Solyc02g076760.2.1	N-(5_apos-phosphoribosyl)anthranilate isomerase IPR011060 Ribulose-phosphate binding barrel
Solyc08g007180.2.1	Light harvesting-like protein 3
Solyc04g082980.1.1	TPR repeat-containing protein IPR011990 Tetratricopeptide-like helical
Solyc08g067470.2.1	Monooxygenase FAD-binding IPR003042 Aromatic-ring hydroxylase-like
Solyc07g006220.1.1	UDP-D-glucuronate 4-epimerase 1-binding domain
Solyc02g087220.2.1	Protein bicaudal C homolog 1-B IPR001660 Sterile alpha motif SAM
Solyc05g017860.2.1	Protein VAC14 homolog IPR011989 Armadillo-like helical
Solyc08g021910.1.1	Chaperone protein dnaJ IPR016024 Armadillo-type fold
Solyc11g012080.1.1	Brain protein 44 IPR005336 Uncharacterised protein family UPF0041
Solyc05g009740.1.1	Nbs-lrr, resistance protein
Solyc12g019960.1.1	Smg-7 homolog nonsense mediated mRNA decay factor (C. elegans) (Fragment) IPR019458 Telomerase activating protein Est1
Solyc09g056360.2.1	Membrane protein IPR017214 Uncharacterised conserved protein UCP037471
Solyc06g034020.2.1	Peptide methionine sulfoxide reductase msrA IPR002569 Methionine sulphoxide reductase A
Solyc12g021130.1.1	3-beta-hydroxysteroid dehydrogenase-like IPR002225 3-beta hydroxysteroid dehydrogenase_isomerase
Solyc08g005640.2.1	Ent-kaurene synthase-like protein 1 IPR005630 Terpene synthase, metal-binding domain
Solyc09g055350.2.1	ABC transporter ATP-binding_permease protein IPR003439 ABC transporter-like
Solyc02g070540.2.1	Os01g0611000 protein (Fragment) IPR006946 Protein of unknown function DUF642
Solyc03g117810.2.1	Phosphate import ATP-binding protein pstB 1 IPR005670 Phosphate transport system permease protein 1
Solyc01g056520.2.1	RAN binding protein 16-like IPR001494 Importin-beta, N-terminal
Solyc03g083910.2.1	Acid beta-fructofuranosidase IPR001362 Glycoside hydrolase, family 32
Solyc06g068670.2.1	Unknown Protein
Solyc01g097910.2.1	Rubredoxin family protein4 protein
Solyc01g098910.2.1	Mitochondrial carrier protein IPR001993 Mitochondrial substrate carrier
Solyc12g013690.1.1	Monooxygenase FAD-binding protein IPR003042 Aromatic-ring hydroxylase-like
Solyc04g012040.2.1	26S proteasome non-ATPase regulatory subunit 12 IPR000717 Proteasome component region PCI
Solyc07g049220.2.1	Serine_threonine-protein phosphatase 2A 56 kDa regulatory subunit delta isoform IPR002554 Protein phosphatase 2A, regulatory B subunit, B56
Solyc10g024420.1.1	ABC transporter C family member 9 IPR001140 ABC transporter, transmembrane region
Solyc01g065780.1.1	NADH-quinone oxidoreductase subunit D
Solyc10g076580.1.1	Phosphatidylinositide phosphatase SAC1 IPR002013 Synaptojanin, N-terminal
Solyc00g297330.1.1	Unknown Protein
Solyc06g083830.2.1	Serine_threonine kinase IPR002290 Serine_threonine protein kinase
Solyc11g066990.1.1	Protein SUPPRESSOR OF GENE SILENCING 3
Solyc06g007430.1.1	CBL-interacting protein kinase 11 IPR002290 Serine_threonine protein kinase
Solyc11g066490.1.1	Harpin-induced protein-like (Fragment) IPR010847 Harpin-induced 1
Solyc04g014480.2.1	class I heat shock protein 3 IPR002068 Heat shock protein Hsp20
Solyc06g048940.2.1	Transmembrane 9 superfamily protein member 1
Solyc08g077290.1.1	DnaJ homolog subfamily C member 2 IPR015609 Molecular chaperone, heat shock protein, Hsp40, DnaJ
Solyc04g076490.2.1	LvsC-like
Solyc05g013480.2.1	ATP-dependent protease Clp ATPase subunit IPR019734 Tetratricopeptide repeat
Solyc01g104660.2.1	Exocyst subunit Exo70-interacting protein Roh1 (Fragment) IPR008511 Protein of unknown function DUF793
Solyc11g006230.1.1	Calcium-responsive transactivator IPR007726 SSXT
Solyc01g080210.2.1	Ribonucleoside-diphosphate reductase small chain IPR000358 Ribonucleotide reductase
Solyc05g012100.2.1	Fructokinase-like protein 2 IPR011611 Carbohydrate_purine kinase
Solyc12g006510.1.1	Cycloartenol Synthase IPR018333 Squalene cyclase
Solyc07g066460.2.1	Iojap like protein IPR004394 Iojap-related protein
Solyc02g030110.2.1	Vacuolar protein sorting 54 family protein IPR012501 Vps54-like
Solyc03g114000.2.1	LIM domain protein IPR001781 Zinc finger, LIM-type
Solyc11g069170.1.1	Transmembrane protein 209 IPR019176 Cytochrome B561-related, N-terminal
Solyc03g113370.2.1	Inactive ubiquitin carboxyl-terminal hydrolase 54 IPR006865 Protein of unknown function DUF629
Solyc01g094040.2.1	Plastocyanin-like domain containing protein expressed IPR003245 Plastocyanin-like
Solyc01g007560.2.1	DNA-directed RNA polymerase subunit alpha IPR011773 DNA-directed RNA polymerase, alpha subunit
Solyc03g078370.1.1	Receptor-like protein kinase IPR002290 Serine_threonine protein kinase
Solyc01g103080.2.1	ATP-dependent RNA helicase DOB1 IPR016438 RNA helicase, ATP-dependent, SK12_DOB1
Solyc07g061960.2.1	Hydroxyacylglutathione hydrolase IPR001279 Beta-lactamase-like
Solyc11g040130.1.1	SNARE associated Golgi protein IPR015414 SNARE associated Golgi protein
Solyc09g025270.2.1	U-box domain-containing protein 3 IPR011989 Armadillo-like helical
Solyc06g074900.1.1	Trigger factor IPR008881 Trigger factor, ribosome-binding, bacterial
Solyc01g007460.2.1	30S ribosomal protein S18 chloroplastic IPR001648 Ribosomal protein S18
Solyc08g045870.2.1	Ribosomal protein S3 (Fragment) IPR001351 Ribosomal protein S3, C-terminal
Solyc10g006860.2.1	Dehydrogenase_reductase SDR family protein 7-like IPR002347 Glucose_ribitol dehydrogenase
Solyc04g079660.2.1	Cytochrome P450
Solyc11g044340.1.1	Pre-mRNA-processing factor 40 homolog A IPR002713 FF domain
Solyc04g077870.2.1	Calcium-transporting ATPase 1 IPR006408 ATPase, P-type, calcium-transporting, PMCA-type
Solyc08g079620.2.1	ATP-dependent Clp protease proteolytic subunit IPR001907 Peptidase S14, ClpP
Solyc07g006500.2.1	Alpha alpha-trehalose-phosphate synthase (UDP-forming) IPR001830 Glycosyl transferase, family 20
Solyc06g008090.2.1	Myosin XI-2 IPR001609 Myosin head, motor region
Solyc11g005200.1.1	Prolyl 4-hydroxylase alpha-2 subunit IPR006620 Prolyl 4-hydroxylase, alpha subunit
Solyc04g072020.2.1	Choline kinase IPR002573 Choline_ethanolamine kinase
Solyc03g053020.2.1	Methyltransferase type 11
Solyc09g018370.2.1	Protein MON2 homolog IPR016024 Armadillo-type fold
Solyc09g008400.2.1	Serine_threonine-protein phosphatase 2A 56 kDa regulatory subunit delta isoform IPR002554 Protein phosphatase 2A, regulatory B subunit, B56
Solyc12g009980.1.1	Complex interacting protein 9 IPR004401 Uncharacterised protein family UPF0133
Solyc09g091510.2.1	Chalcone synthase IPR011141 Polyketide synthase, type III
Solyc06g051800.2.1	Expansin IPR007112 Expansin 45, endoglucanase-like IPR007117 Pollen allergen_expansin, C-terminal
Solyc04g051600.2.1	tRNA(His) guanylyltransferase IPR007537 tRNAHis guanylyltransferase
Solyc11g062300.1.1	HEAT repeat family protein expressed
Solyc01g111320.2.1	Thaumatin-like protein IPR001938 Thaumatin, pathogenesis-related
Solyc12g100160.1.1	50S ribosomal protein L6 IPR019906 Ribosomal protein L6, subgroup
Solyc00g021640.2.1	Ribosomal protein S4 IPR002942 RNA-binding S4
Solyc07g062870.2.1	30S ribosomal protein S20 IPR002583 Ribosomal protein S20
Solyc09g010860.2.1	Expansin IPR007112 Expansin 45, endoglucanase-like IPR007117 Pollen allergen_expansin, C-terminal
Solyc09g015000.2.1	class I heat shock protein IPR002068 Heat shock protein Hsp20
Solyc01g095010.2.1	Diacylglycerol kinase catalytic region IPR001206 Diacylglycerol kinase, catalytic region
Solyc02g088290.2.1	Guanine nucleotide exchange factor-like protein IPR000904 SEC7-like
Solyc12g100000.1.1	U-box domain-containing protein 4 IPR011989 Armadillo-like helical
Solyc04g014790.1.1	Cysteine proteinase inhibitor IPR000010 Proteinase inhibitor I25, cystatin
Solyc05g006590.2.1	Serine_threonine-protein phosphatase-tetraphosphatase
Solyc11g010930.1.1	HVA22-like protein e IPR004345 TB2_DP1 and HVA22 related protein
Solyc07g008940.2.1	Os06g0661900 protein (Fragment) IPR004949 Protein of unknown function DUF266, plant
Solyc08g062340.2.1	Class II small heat shock protein Le-HSP17.6 IPR002068 Heat shock protein Hsp20
Solyc11g066410.1.1	50S ribosomal protein L9 IPR000244 Ribosomal protein L9
Solyc06g008220.2.1	DAG protein
Solyc03g083330.2.1	Dipeptidyl peptidase IV-like protein IPR002469 Peptidase S9B, dipeptidylpeptidase IV N-terminal
Solyc11g013100.1.1	Unknown Protein
Solyc05g015640.2.1	Unknown Protein
Solyc05g008180.2.1	Nicotinate-nucleotide pyrophosphorylase IPR004393 Nicotinate-nucleotide pyrophosphorylase
Solyc05g006230.1.1	Peroxidase IPR002016 Haem peroxidase, plant_fungal_bacterial
Solyc08g066270.1.1	Receptor like kinase, RLK
Solyc01g091090.2.1	Beta-tubulin cofactor-like protein IPR016024 Armadillo-type fold
Solyc00g052940.2.1	Nodulin-like protein IPR000620 Protein of unknown function DUF6, transmembrane
Solyc02g077470.2.1	Optic atrophy 3 protein homolog IPR010754 Optic atrophy 3-like
Solyc09g090570.2.1	Proton gradient regulation 5
Solyc03g116740.2.1	Genomic DNA chromosome 3 P1 clone MSJ11
Solyc06g051930.2.1	Pyruvate kinase family protein IPR001697 Pyruvate kinase
Solyc09g005010.2.1	Importin subunit beta IPR011989 Armadillo-like helical
Solyc09g074110.2.1	AGAP009276-PA (Fragment)
Solyc10g081380.1.1	Unknown Protein IPR001305 Heat shock protein DnaJ, cysteine-rich region
Solyc06g054510.2.1	Acyl carrier protein
Solyc04g076950.2.1	Multidrug resistance protein mdtK IPR002528 Multi antimicrobial extrusion protein MatE
Solyc02g087150.2.1	Heavy-metal-associated domain-containing protein IPR006121 Heavy metal transport_detoxification protein
Solyc11g012670.1.1	Pentatricopeptide repeat-containing protein IPR002625 Smr protein_MutS2 C-terminal
Solyc09g098080.2.1	UDP-glucosyltransferase IPR002213 UDP-glucuronosyl_UDP-glucosyltransferase
Solyc08g080630.2.1	Chymotrypsin inhibitor-2 IPR000864 Proteinase inhibitor I13, potato inhibitor I
Solyc03g013240.2.1	Homology to unknown gene
Solyc05g015750.2.1	Transcription factor MADS-box 2 IPR002100 Transcription factor, MADS-box IPR002487 Transcription factor, K-box
Solyc10g080630.1.1	DNA damage-binding protein 1 IPR004871 Cleavage and polyadenylation specificity factor, A subunit, C-terminal
Solyc03g096290.2.1	Aquaporin-like protein IPR012269 Aquaporin
Solyc08g079900.1.1	Subtilisin-like protease IPR015500 Peptidase S8, subtilisin-related
Solyc02g070470.1.1	Unknown Protein
Solyc11g008370.1.1	Mitochondrial glycerol-3-phosphate dehydrogenase
Solyc00g019740.1.1	ATPase subunit 8 IPR003319 ATPase, F0 complex, subunit 8, mitochondrial, plant
Solyc08g066160.2.1	Enod93 protein (Fragment) IPR005050 Early nodulin 93 ENOD93 protein
Solyc03g063100.1.1	SELF PRUNING 3D
Solyc08g029050.2.1	WD-repeat protein IPR017986 WD40 repeat, region
Solyc12g099650.1.1	Photosystem II 5 kDa protein, chloroplastic
Solyc10g011790.2.1	Kelch-like protein 6 IPR013089 Kelch related
Solyc01g088760.2.1	Cytochrome P450
Solyc12g006310.1.1	Endoplasmic reticulum-Golgi intermediate compartment protein 3 IPR012936 Protein of unknown function DUF1692
Solyc00g013140.1.1	NADH dehydrogenase subunit 5 (Fragment) IPR003945 NADH-plastoquinone oxidoreductase, chain 5
Solyc09g082810.2.1	Unknown Protein IPR010800 Glycine rich
Solyc02g094390.2.1	Palmitoyltransferase-like protein IPR001594 Zinc finger, DHHC-type
Solyc06g067980.2.1	Unknown Protein
Solyc11g011210.1.1	Gibberellin regulated protein IPR003854 Gibberellin regulated protein
Solyc11g022530.1.1	Transmembrane protein 205
Solyc01g007520.2.1	Photosystem II reaction center protein H IPR001056 Photosystem II phosphoprotein PsbH
Solyc09g074460.1.1	RING finger protein 44 IPR018957 Zinc finger, C3HC4 RING-type
Solyc11g068820.1.1	50S ribosomal protein L27 IPR001684 Ribosomal protein L27
Solyc02g091320.2.1	Unknown Protein
Solyc04g056600.2.1	Sodium_hydrogen exchanger IPR018409 Na+_H+ exchanger, isoform 5_6_8, conserved region
Solyc06g076790.1.1	Unknown Protein
Solyc02g065660.2.1	WPP domain-interacting tail-anchored protein 1
Solyc08g080590.2.1	Osmotin 81 (Fragment) IPR001938 Thaumatin, pathogenesis-related
Solyc05g005730.2.1	RRP15-like protein IPR012459 Protein of unknown function DUF1665
Solyc01g087490.2.1	CONSTANS interacting protein 6 (Fragment) IPR004082 Protein of unknown function DUF1423, plant
Solyc02g092580.2.1	Peroxidase IPR002016 Haem peroxidase, plant_fungal_bacterial
