# Supplementary material for: Proteome and Phosphoproteome of Tomato Fruit Identify REDUCED CHLOROPLAST COVERAGE 1a as A Ripening Regulator
Source: Genomics Proteomics Bioinformatics. 2025 Jun 9;23(6):qzaf050. doi: 10.1093/gpbjnl/qzaf050 (PMC13220761; doi:10.1093/gpbjnl/qzaf050)
Supplement: qzaf050_Supplementary_Data [file qzaf050_supplementary_data.zip › Table_S8.xlsx]

## Sheet: Hub proteins
Table S8 Hub proteins in co-expression modules identified from rec1a mutant and wild-type proteome analyses
Accession	Description	moduleColors	kME	Category
Solyc09g055940.2.1	Bile acid sodium symporter family protein IPR002657 Bile acid:sodium symporter	bisque4	0.956422
Solyc09g097850.1.1	Cysteine proteinase inhibitor IPR002885 Pentatricopeptide repeat	bisque4	0.934958
Solyc03g020050.2.1	Proteinase inhibitor II IPR003465 Proteinase inhibitor I20, Pin2	bisque4	0.92386
Solyc09g097960.2.1	Aldo_keto reductase family protein IPR001395 Aldo_keto reductase	bisque4	0.90021
Solyc12g038080.1.1	Photosystem II CP43 chlorophyll apoprotein IPR000932 Photosystem antenna protein-like	blue	0.978852
Solyc12g006510.1.1	Cycloartenol Synthase IPR018333 Squalene cyclase	blue	0.977219
Solyc02g070460.2.1	Cullin 4 IPR001373 Cullin, N-terminal	blue	0.975837	E3 ligase
Solyc06g082940.2.1	Photosystem I reaction center subunit XI IPR003757 Photosystem I reaction centre, subunit XI PsaL	blue	0.973958
Solyc07g062520.2.1	Cytochrome P450	blue	0.972897
Solyc03g113240.2.1	Unknown Protein IPR009500 Protein of unknown function DUF1118	blue	0.971819
Solyc09g090570.2.1	Proton gradient regulation 5	blue	0.968126
Solyc01g007500.2.1	Photosystem II CP47 chlorophyll apoprotein IPR017486 Photosystem II, PsbB	blue	0.966344
Solyc05g056050.2.1	Chlorophyll a-b binding protein 6A, chloroplastic IPR001344 Chlorophyll A-B binding protein	blue	0.966335
Solyc07g006220.1.1	UDP-D-glucuronate 4-epimerase 1-binding domain	blue	0.965094
Solyc01g007520.2.1	Photosystem II reaction center protein H IPR001056 Photosystem II phosphoprotein PsbH	blue	0.963604
Solyc07g062530.2.1	Phosphoenolpyruvate carboxylase 2 IPR015813 Pyruvate_Phosphoenolpyruvate kinase, catalytic core IPR001449 Phosphoenolpyruvate carboxylase	blue	0.96286
Solyc02g069450.2.1	Photosystem I reaction center subunit III IPR003666 Photosystem I reaction centre protein PsaF, subunit III	blue	0.961839
Solyc07g053720.2.1	Tyrosine aminotransferase-like protein IPR005958 Tyrosine_nicotianamine aminotransferase	blue	0.959298
Solyc03g119060.2.1	Alpha-dioxygenase 2 IPR002007 Haem peroxidase, animal	blue	0.958762
Solyc04g050620.2.1	Cytochrome P450	blue	0.957827
Solyc12g006460.1.1	Cytochrome P450	blue	0.957272
Solyc11g011220.1.1	Unknown Protein	blue	0.956508
Solyc06g005890.2.1	Unknown Protein IPR007750 Protein of unknown function DUF674	blue	0.953952
Solyc11g010960.1.1	Alcohol dehydrogenase IPR002085 Alcohol dehydrogenase superfamily, zinc-containing	blue	0.952425
Solyc05g043350.2.1	Centromere_kinetochore protein zw10 homolog IPR009361 Centromere_kinetochore protein Zw10	blue	0.951765
Solyc08g014370.1.1	CHP-rich zinc finger protein-like IPR011424 C1-like	blue	0.95124
Solyc02g022850.1.1	FAD-binding domain-containing protein IPR006094 FAD linked oxidase, N-terminal	blue	0.950519
Solyc08g075870.2.1	Dehydration-responsive family protein-like IPR004159 Protein of unknown function DUF248, methyltransferase putative	blue	0.948091
Solyc06g052030.2.1	Importin subunit beta IPR011989 Armadillo-like helical	blue	0.947947
Solyc07g066150.1.1	Photosystem I reaction center subunit V IPR017494 Photosystem I reaction center, PsaG, plant	blue	0.945762
Solyc09g061860.2.1	Sterol 3-beta-glucosyltransferase IPR004276 Glycosyl transferase, family 28	blue	0.944088
Solyc10g007290.2.1	Phosphoenolpyruvate carboxylase IPR015813 Pyruvate_Phosphoenolpyruvate kinase, catalytic core IPR001449 Phosphoenolpyruvate carboxylase	blue	0.943538
Solyc12g006470.1.1	Aminotransferase-like protein IPR005814 Aminotransferase class-III	blue	0.942817
Solyc04g082750.2.1	3-beta hydroxysteroid dehydrogenase_isomerase family protein IPR002225 3-beta hydroxysteroid dehydrogenase_isomerase	blue	0.942446
Solyc05g052510.2.1	Clathrin heavy chain IPR016341 Clathrin, heavy chain	blue	0.942331
Solyc02g069260.2.1	ARGONAUTE 1 IPR003165 Stem cell self-renewal protein Piwi	blue	0.941986
Solyc02g090030.2.1	Oxygen-evolving enhancer protein 1 of photosystem II IPR002628 Photosystem II manganese-stabilizing protein PsbO	blue	0.941581
Solyc04g077870.2.1	Calcium-transporting ATPase 1 IPR006408 ATPase, P-type, calcium-transporting, PMCA-type	blue	0.940253
Solyc05g009740.1.1	Nbs-lrr, resistance protein	blue	0.938552
Solyc09g098520.2.1	Nucleotide-sugar transporter UDP N-acetylglucosamine-like signal peptide 9 or more transmembrane domains (Fragment) IPR007271 Nucleotide-sugar transporter	blue	0.937357
Solyc08g005490.2.1	Dehydration-responsive protein-like IPR004159 Protein of unknown function DUF248, methyltransferase putative	blue	0.937029
Solyc01g010640.2.1	Uncharacterized membrane protein IPR001395 Aldo_keto reductase	blue	0.936734
Solyc08g080170.2.1	Hydroxymethylglutaryl-CoA synthase IPR010122 Hydroxymethylglutaryl-CoA synthase, eukaryotic	blue	0.934155
Solyc03g119400.2.1	Os05g0264200 protein (Fragment) IPR006927 Protein of unknown function DUF639	blue	0.933643
Solyc04g080230.2.1	BAC19.4 IPR010608 Protein of unknown function DUF1195	blue	0.932449
Solyc12g009840.1.1	Pyrophosphate-energized proton pump IPR004131 Inorganic H+ pyrophosphatase	blue	0.932322
Solyc01g091090.2.1	Beta-tubulin cofactor-like protein IPR016024 Armadillo-type fold	blue	0.932249
Solyc11g062300.1.1	HEAT repeat family protein expressed	blue	0.931458
Solyc04g082980.1.1	TPR repeat-containing protein IPR011990 Tetratricopeptide-like helical	blue	0.930277
Solyc05g006490.2.1	F3I6.9 protein	blue	0.929249
Solyc04g079660.2.1	Cytochrome P450	blue	0.927541
Solyc05g006820.2.1	Chaperone protein dnaJ 2 IPR003095 Heat shock protein DnaJ	blue	0.923949
Solyc07g049290.2.1	Nitrate transporter IPR000109 TGF-beta receptor, type I_II extracellular region	blue	0.922797
Solyc01g112060.2.1	NmrA family protein-binding domain	blue	0.922615
Solyc07g043460.2.1	Cytochrome P450 IPR002401 Cytochrome P450, E-class, group I	blue	0.92209
Solyc05g005160.2.1	ATP-citrate lyase A-2 IPR016102 Succinyl-CoA synthetase-like	blue	0.92194
Solyc01g111780.2.1	Importin beta-2 subunit IPR011989 Armadillo-like helical	blue	0.921862
Solyc09g098040.2.1	Phosphoglucan water dikinase IPR013783 Immunoglobulin-like fold	blue	0.921621
Solyc07g055060.2.1	Phosphoenolpyruvate carboxylase 1 IPR015813 Pyruvate_Phosphoenolpyruvate kinase, catalytic core IPR001449 Phosphoenolpyruvate carboxylase	blue	0.921078
Solyc05g054020.1.1	Cc-nbs-lrr, resistance protein	blue	0.91944
Solyc02g089630.2.1	Proline dehydrogenase IPR015659 Proline oxidase	blue	0.919299
Solyc09g005010.2.1	Importin subunit beta IPR011989 Armadillo-like helical	blue	0.918241
Solyc11g008630.1.1	Hydroxycinnamoyl CoA shikimate_quinate hydroxycinnamoyltransferase-like protein (Fragment) IPR003480 Transferase	blue	0.917876
Solyc06g082980.2.1	3-beta-hydroxysteroid-Delta8 Delta7-isomerase IPR007905 Emopamil-binding	blue	0.917228
Solyc07g056540.2.1	L-lactate dehydrogenase IPR012133 Alpha-hydroxy acid dehydrogenase, FMN-dependent	blue	0.913539
Solyc10g083970.1.1	S-adenosylmethionine synthase IPR002133 S-adenosylmethionine synthetase	blue	0.91324
Solyc03g122250.2.1	Transmembrane protein IPR009637 Transmembrane receptor, eukaryota	blue	0.911858
Solyc05g012600.2.1	Unknown Protein	blue	0.911394
Solyc07g043420.2.1	2-oxoglutarate-dependent dioxygenase IPR005123 Oxoglutarate and iron-dependent oxygenase	blue	0.910288
Solyc07g043490.1.1	UDP-glucosyltransferase family 1 protein IPR002213 UDP-glucuronosyl_UDP-glucosyltransferase	blue	0.909493
Solyc03g112910.2.1	Pantothenate kinase IPR015844 Pantothenate kinase, acetyl-CoA regulated, two-domain type	blue	0.909013
Solyc04g014570.2.1	Transmembrane 9 superfamily protein member 1	blue	0.908993
Solyc05g054040.2.1	Transmembrane 9 superfamily protein member 1	blue	0.906439
Solyc00g125990.1.1	NADH-quinone oxidoreductase subunit N IPR001750 NADH:ubiquinone_plastoquinone oxidoreductase	blue	0.905971
Solyc10g054110.1.1	MATE efflux family protein IPR002528 Multi antimicrobial extrusion protein MatE	blue	0.905432
Solyc03g096920.2.1	Exportin-1 IPR014877 Exportin 1, C-terminal	blue	0.90541
Solyc08g067180.2.1	Zinc finger (Ran-binding) family protein IPR001876 Zinc finger, RanBP2-type	blue	0.905172
Solyc12g009930.1.1	UDP-glucuronosyltransferase 1-6 IPR002213 UDP-glucuronosyl_UDP-glucosyltransferase	blue	0.905093
Solyc09g018370.2.1	Protein MON2 homolog IPR016024 Armadillo-type fold	blue	0.904065
Solyc04g070980.2.1	Lanosterol synthase IPR018333 Squalene cyclase	blue	0.90364
Solyc04g009920.2.1	Glycogenin-like protein IPR002495 Glycosyl transferase, family 8	blue	0.903159
Solyc01g096060.2.1	Nuclear envelope protein that mediates the nuclear export of importin alpha (Srp1p) IPR013713 Exportin, Cse1-like	blue	0.903033
Solyc09g008400.2.1	Serine_threonine-protein phosphatase 2A 56 kDa regulatory subunit delta isoform IPR002554 Protein phosphatase 2A, regulatory B subunit, B56	blue	0.902908
Solyc04g025260.2.1	Endoplasmic reticulum metallopeptidase 1 IPR007484 Peptidase M28	blue	0.902772
Solyc09g008650.2.1	Peptidyl-prolyl cis-trans isomerase IPR001179 Peptidyl-prolyl cis-trans isomerase, FKBP-type	blue	0.900855
Solyc06g042950.2.1	Genomic DNA chromosome 3 P1 clone MMF12	blue	0.900053
Solyc08g060940.1.1	Organic anion transporter IPR004853 Protein of unknown function DUF250	blue	0.89949
Solyc01g091640.2.1	Dehydration responsive protein IPR004159 Protein of unknown function DUF248, methyltransferase putative	blue	0.899446
Solyc11g010810.1.1	Glucosyltransferase IPR002213 UDP-glucuronosyl_UDP-glucosyltransferase	blue	0.899232
Solyc11g010930.1.1	HVA22-like protein e IPR004345 TB2_DP1 and HVA22 related protein	blue	0.898725
Solyc12g095790.1.1	Integral membrane protein like IPR004853 Protein of unknown function DUF250	blue	0.898061
Solyc00g013140.1.1	NADH dehydrogenase subunit 5 (Fragment) IPR003945 NADH-plastoquinone oxidoreductase, chain 5	blue	0.897919
Solyc00g021640.2.1	Ribosomal protein S4 IPR002942 RNA-binding S4	blue	0.897499
Solyc10g084120.1.1	Aquaporin IPR012269 Aquaporin	blue	0.896531
Solyc03g078640.1.1	Unknown Protein	blue	0.896295
Solyc12g006570.1.1	Germacrene-D synthase IPR005630 Terpene synthase, metal-binding domain	blue	0.896113
Solyc12g007010.1.1	Cytosolic Fe-S cluster assembly factor NUBP2 homolog IPR019591 ATPase-like, ParA_MinD	blue	0.895959
Solyc05g023710.2.1	Nucleolar complex protein 2 homolog IPR005343 Uncharacterised protein family UPF0120	blue	0.895873
Solyc09g057920.2.1	N-alpha-acetyltransferase 25, NatB auxiliary subunit IPR019183 N-acetyltransferase B complex, non-catalytic subunit	blue	0.892136
Solyc09g007150.2.1	Glutathione S-transferase IPR004045 Glutathione S-transferase, N-terminal	blue	0.891523
Solyc10g006230.2.1	Chlorophyll a-b binding protein 7, chloroplastic IPR001344 Chlorophyll A-B binding protein	blue	0.89061
Solyc10g007390.2.1	Protein transport protein SEC61 alpha subunit IPR002208 SecY protein	blue	0.890456
Solyc12g027580.1.1	Exportin 4	blue	0.889875
Solyc04g071860.2.1	Palmitoyltransferase AKR1 IPR001594 Zinc finger, DHHC-type	blue	0.889353
Solyc07g008560.2.1	Purple acid phosphatase IPR008963 Purple acid phosphatase-like, N-terminal	blue	0.887703
Solyc08g067260.2.1	Fatty acid elongase 3-ketoacyl-CoA synthase IPR012392 Very-long-chain 3-ketoacyl-CoA synthase	blue	0.88725
Solyc06g075360.2.1	Senescence-associated protein IPR000301 Tetraspanin, subgroup	blue	0.886748
Solyc02g068300.2.1	Receptor-like kinase IPR002290 Serine_threonine protein kinase	blue	0.884498	kinase
Solyc07g043500.1.1	UDP-glucosyltransferase IPR002213 UDP-glucuronosyl_UDP-glucosyltransferase	blue	0.881422
Solyc03g118070.2.1	5_apos-AMP-activated protein kinase gamma-1 subunit IPR000644 Cystathionine beta-synthase, core	blue	0.880694
Solyc11g069700.1.1	Elongation factor 1-alpha IPR004539 Translation elongation factor EF1A, eukaryotic and archaeal	blue	0.879788
Solyc03g115200.2.1	Glucan endo-1 3-beta-glucosidase 1 IPR012946 X8	blue	0.879284
Solyc10g078280.2.1	Cytochrome P450 gene	blue	0.878845
Solyc03g096730.2.1	GDP-D-mannose pyrophosphorylase 1	blue	0.877114
Solyc01g008790.2.1	Phosphoesterase family protein IPR007312 Phosphoesterase	blue	0.87656
Solyc04g012040.2.1	26S proteasome non-ATPase regulatory subunit 12 IPR000717 Proteasome component region PCI	blue	0.876136
Solyc03g031800.2.1	Xyloglucan endotransglucosylase_hydrolase 1 IPR016455 Xyloglucan endotransglucosylase_hydrolase	blue	0.874678
Solyc07g008550.2.1	Purple acid phosphatase IPR008963 Purple acid phosphatase-like, N-terminal	blue	0.874089
Solyc07g065640.2.1	RPM1 interacting protein 4 transcript 2 IPR008700 Defence response, Rin4	blue	0.872592
Solyc01g103080.2.1	ATP-dependent RNA helicase DOB1 IPR016438 RNA helicase, ATP-dependent, SK12_DOB1	blue	0.871662
Solyc03g044150.2.1	Subtilisin-like protease IPR015500 Peptidase S8, subtilisin-related	blue	0.870645
Solyc12g019290.1.1	Pentatricopeptide repeat-containing protein IPR002885 Pentatricopeptide repeat	blue	0.870008
Solyc06g071010.2.1	Unknown Protein	blue	0.868427
Solyc07g055470.2.1	Cytochrome P450	blue	0.867211
Solyc03g117980.2.1	Respiratory burst oxidase-like protein IPR013121 Ferric reductase, NAD binding	blue	0.867093
Solyc08g005220.2.1	Plastid lipid-associated protein 3, chloroplastic IPR006843 PAP fibrillin	blue	0.864711
Solyc03g121180.2.1	GDSL esterase_lipase At5g22810 IPR001087 Lipase, GDSL	blue	0.863777
Solyc00g019740.1.1	ATPase subunit 8 IPR003319 ATPase, F0 complex, subunit 8, mitochondrial, plant	blue	0.862336
Solyc11g006230.1.1	Calcium-responsive transactivator IPR007726 SSXT	blue	0.859423
Solyc10g080150.1.1	24-sterol C-methyltransferase IPR013705 Sterol methyltransferase C-terminal	blue	0.856605
Solyc02g082220.2.1	Protein transport protein SEC24 IPR006896 Sec23_Sec24 trunk region	blue	0.856561
Solyc10g008740.2.1	Magnesium chelatase ATPase subunit I IPR011775 Magnesium chelatase, ATPase subunit I	blue	0.856549
Solyc04g076780.2.1	Oligopeptide transporter 4 IPR004648 Tetrapeptide transporter, OPT1_isp4	blue	0.856245
Solyc08g065150.1.1	Genomic DNA chromosome 5 P1 clone MHM17	blue	0.853452
Solyc10g006340.2.1	Serine_threonine-protein kinase IPR002290 Serine_threonine protein kinase	blue	0.85341	kinase
Solyc04g076490.2.1	LvsC-like	blue	0.852653
Solyc09g009350.2.1	Vacuolar sorting-associated protein	blue	0.852224
Solyc10g007600.2.1	L-lactate dehydrogenase IPR012133 Alpha-hydroxy acid dehydrogenase, FMN-dependent	blue	0.851132
Solyc11g022400.1.1	Phosphoribosylanthranilate transferase (Fragment) IPR013583 Phosphoribosyltransferase C-terminal, plant	blue	0.850665
Solyc03g096000.2.1	Clathrin heavy chain IPR016341 Clathrin, heavy chain	blue	0.850531
Solyc06g048940.2.1	Transmembrane 9 superfamily protein member 1	blue	0.850426
Solyc06g060840.1.1	Oleosin IPR000136 Oleosin	blue	0.848047
Solyc10g081070.1.1	Splicing factor 3B subunit 1 IPR015016 Splicing factor 3B subunit 1	blue	0.847283
Solyc01g108780.2.1	Alpha-hydroxynitrile lyase IPR000073 Alpha_beta hydrolase fold-1	blue	0.846547
Solyc06g068670.2.1	Unknown Protein	blue	0.846017
Solyc03g111810.2.1	Sieve element-occluding protein 3	blue	0.843351
Solyc02g030110.2.1	Vacuolar protein sorting 54 family protein IPR012501 Vps54-like	blue	0.840823
Solyc10g076580.1.1	Phosphatidylinositide phosphatase SAC1 IPR002013 Synaptojanin, N-terminal	blue	0.84065
Solyc04g051600.2.1	tRNA(His) guanylyltransferase IPR007537 tRNAHis guanylyltransferase	blue	0.839915
Solyc12g011040.1.1	Lipoxygenase IPR001246 Lipoxygenase, plant	blue	0.839794
Solyc06g073190.2.1	Fructokinase-like IPR002173 Carbohydrate_puine kinase, PfkB, conserved site	blue	0.836461
Solyc01g097000.2.1	Beta-D-glucosidase IPR001764 Glycoside hydrolase, family 3, N-terminal	blue	0.834702
Solyc10g086500.1.1	3-oxo-5-alpha-steroid 4-dehydrogenase family protein expressed IPR016636 3-oxo-5-alpha-steroid 4-dehydrogenase IPR001104 3-oxo-5-alpha-steroid 4-dehydrogenase, C-terminal	blue	0.833537
Solyc11g066820.1.1	Cellulose synthase-like C6 glycosyltransferase family 2 IPR001173 Glycosyl transferase, family 2	blue	0.832407
Solyc05g017860.2.1	Protein VAC14 homolog IPR011989 Armadillo-like helical	blue	0.831792
Solyc09g005470.2.1	NAD-dependent epimerase_dehydratase-binding domain	blue	0.829415
Solyc03g034190.2.1	Ribosomal protein PSRP-3_Ycf65 IPR006924 Ribosomal protein, PSRP-3_Ycf65	blue	0.829156
Solyc06g005970.2.1	Beta-D-glucosidase IPR001764 Glycoside hydrolase, family 3, N-terminal	blue	0.827613
Solyc10g005810.2.1	Farnesyl pyrophosphate synthase IPR008949 Terpenoid synthase	blue	0.826966
Solyc06g051960.2.1	Pectinesterase IPR000070 Pectinesterase, catalytic	blue	0.824353
Solyc07g008570.2.1	Purple acid phosphatase IPR008963 Purple acid phosphatase-like, N-terminal	blue	0.823567
Solyc10g081120.1.1	Alpha-L-arabinofuranosidase IPR017853 Glycoside hydrolase, catalytic core	blue	0.82313
Solyc04g050930.2.1	Violaxanthin de-epoxidase	blue	0.822216
Solyc01g098560.2.1	Glucose transporter 8 IPR003663 Sugar_inositol transporter	blue	0.822193
Solyc05g006640.2.1	Phospholipid-transporting ATPase IPR006539 ATPase, P-type, phospholipid-translocating, flippase	blue	0.818557
Solyc08g066270.1.1	Receptor like kinase, RLK	blue	0.817475	kinase
Solyc07g056330.2.1	Ribose-phosphate pyrophosphokinase 4 IPR005946 Phosphoribosyl pyrophosphokinase	blue	0.814675
Solyc12g044450.1.1	Os06g0207500 protein (Fragment) IPR004253 Protein of unknown function DUF231, plant	blue	0.814107
Solyc04g063230.2.1	Dehydration-responsive family protein IPR004159 Protein of unknown function DUF248, methyltransferase putative	blue	0.8139
Solyc02g069490.2.1	FAD linked oxidase domain protein IPR006094 FAD linked oxidase, N-terminal	blue	0.813078
Solyc05g005460.2.1	Nucleoredoxin 2 IPR000866 Alkyl hydroperoxide reductase_ Thiol specific antioxidant_ Mal allergen	blue	0.812074
Solyc04g005060.2.1	F3I6.9 protein	blue	0.810623
Solyc09g092330.1.1	NAD dependent epimerase_dehydratase family protein expressed-binding domain	blue	0.810016
Solyc08g066740.2.1	CT099 (Fragment) IPR003245 Plastocyanin-like	blue	0.808953
Solyc03g013240.2.1	Homology to unknown gene	blue	0.808186
Solyc01g087600.2.1	Protein E03H4.4 partially confirmed by transcript evidence	blue	0.807028
Solyc04g057930.2.1	Receptor-like kinase IPR002290 Serine_threonine protein kinase	blue	0.806002	kinase
Solyc11g066950.1.1	Stress responsive A_B barrel domain family protein IPR013097 Stress responsive alpha-beta barrel	blue	0.805713
Solyc11g012080.1.1	Brain protein 44 IPR005336 Uncharacterised protein family UPF0041	blue	0.805488
Solyc02g065060.2.1	Short-chain dehydrogenase_reductase family protein IPR002347 Glucose_ribitol dehydrogenase	blue	0.805001
Solyc06g074770.2.1	Ubiquitin conjugation factor E4 IPR019474 Ubiquitin conjugation factor E4, core	blue	0.804944	E3 ligase
Solyc10g081090.1.1	Splicing factor 3B subunit 1 IPR016024 Armadillo-type fold	blue	0.802229
Solyc02g079960.2.1	Thioredoxin h IPR015467 Thioredoxin, core	blue	0.802125
Solyc09g007850.2.1	RNA-binding protein IPR000504 RNA recognition motif, RNP-1	brown4	0.993601
Solyc01g006940.2.1	Poly(U)-binding-splicing factor PUF60 IPR003954 RNA recognition, region 1	brown4	0.974361
Solyc01g098380.2.1	Dihydrodipicolinate reductase family protein IPR011859 Dihydrodipicolinate reductase, plant	brown4	0.969667
Solyc03g114340.2.1	1-deoxy-D-xylulose-5-phosphate reductoisomerase IPR003821 1-deoxy-D-xylulose 5-phosphate reductoisomerase	brown4	0.967745
Solyc02g077990.2.1	30S ribosomal protein S5 IPR005712 Ribosomal protein S5, bacterial-type	brown4	0.96121
Solyc04g057870.2.1	Os11g0110100 protein (Fragment)	brown4	0.957232
Solyc03g044660.2.1	Dihydrodipicolinate synthase 2 IPR005263 Dihydrodipicolinate synthase subfamily	brown4	0.949223
Solyc06g073090.2.1	Ribosomal subunit interface protein IPR003489 Ribosomal protein S30Ae_sigma 54 modulation protein	brown4	0.945981
Solyc04g079320.2.1	Uroporphyrinogen III synthase IPR003754 Tetrapyrrole biosynthesis, uroporphyrinogen III synthase	brown4	0.945834
Solyc03g097950.2.1	50S ribosomal protein L29 IPR001854 Ribosomal protein L29	brown4	0.941636
Solyc12g044940.1.1	Short-chain dehydrogenase_reductase SDR IPR002347 Glucose_ribitol dehydrogenase	brown4	0.940859
Solyc10g074910.1.1	Acetyltransferase-like protein IPR000182 GCN5-related N-acetyltransferase	brown4	0.938479	TR
Solyc10g037900.1.1	Unknown Protein	brown4	0.936288
Solyc02g068050.2.1	SET domain-containing protein IPR001214 SET	brown4	0.933063
Solyc12g100200.1.1	Protein YdiU IPR003846 Uncharacterised protein family UPF0061	brown4	0.932549
Solyc02g093460.2.1	tRNA pseudouridine synthase B IPR020103 Pseudouridine synthase, catalytic domain	brown4	0.930824
Solyc03g025310.2.1	Sec-independent protein translocase protein tatA_E homolog IPR006312 Twin-arginine translocation protein TatA_E	brown4	0.928715
Solyc10g037890.1.1	Unknown Protein	brown4	0.928077
Solyc07g042590.2.1	ATP binding _ serine-threonine kinase IPR002290 Serine_threonine protein kinase	brown4	0.926401	kinase
Solyc12g100160.1.1	50S ribosomal protein L6 IPR019906 Ribosomal protein L6, subgroup	brown4	0.918578
Solyc07g061900.2.1	50S ribosomal protein L4 IPR015498 Ribosomal protein L4	brown4	0.916516
Solyc01g007460.2.1	30S ribosomal protein S18 chloroplastic IPR001648 Ribosomal protein S18	brown4	0.913278
Solyc11g066410.1.1	50S ribosomal protein L9 IPR000244 Ribosomal protein L9	brown4	0.909811
Solyc06g074900.1.1	Trigger factor IPR008881 Trigger factor, ribosome-binding, bacterial	brown4	0.90789
Solyc08g042050.2.1	DEAD-box ATP-dependent RNA helicase 3 IPR011545 DNA_RNA helicase, DEAD_DEAH box type, N-terminal	brown4	0.90176
Solyc06g054320.1.1	Disease resistance response IPR004265 Plant disease resistance response protein	brown4	0.900959
Solyc07g008940.2.1	Os06g0661900 protein (Fragment) IPR004949 Protein of unknown function DUF266, plant	brown4	0.900807
Solyc02g091490.2.1	Fructokinase 3 IPR011611 Carbohydrate_purine kinase	brown4	0.899129
Solyc07g062870.2.1	30S ribosomal protein S20 IPR002583 Ribosomal protein S20	brown4	0.898293
Solyc01g087730.2.1	50S ribosomal protein L1 IPR005878 Ribosomal protein L1, bacterial-type	brown4	0.898221
Solyc05g009550.2.1	IST1 homolog IPR005061 Protein of unknown function DUF292, eukaryotic	brown4	0.891417
Solyc06g048730.2.1	Uroporphyrinogen decarboxylase	brown4	0.890348
Solyc02g087150.2.1	Heavy-metal-associated domain-containing protein IPR006121 Heavy metal transport_detoxification protein	brown4	0.887747
Solyc09g011300.2.1	Uracil phosphoribosyltransferase IPR005765 Uracil phosphoribosyl transferase	brown4	0.886075
Solyc11g007830.1.1	Dual-specificity protein-like phosphatase 3 IPR000387 Dual-specific_protein-tyrosine phosphatase, conserved region IPR020422 Dual specificity phosphatase, subgroup, catalytic domain	brown4	0.884917	phosphatase
Solyc09g011850.2.1	Fructokinase-like protein 1 IPR011611 Carbohydrate_purine kinase	brown4	0.880344
Solyc03g114470.2.1	Heat shock protein DnaJ domain protein	brown4	0.877996
Solyc08g007180.2.1	Light harvesting-like protein 3	brown4	0.875719
Solyc11g006970.1.1	Unknown protein DS12 from 2D-PAGE of leaf, chloroplastic	brown4	0.869553
Solyc03g114000.2.1	LIM domain protein IPR001781 Zinc finger, LIM-type	brown4	0.868477	TF
Solyc04g082310.2.1	Seed maturation protein PM23 (Fragment)	brown4	0.866359
Solyc03g120850.2.1	chaperonin IPR001844 Chaperonin Cpn60	brown4	0.866254
Solyc11g065940.1.1	Epsin 2-like protein (Fragment) IPR001026 Epsin, N-terminal	brown4	0.865444
Solyc12g009980.1.1	Complex interacting protein 9 IPR004401 Uncharacterised protein family UPF0133	brown4	0.864211
Solyc10g006030.2.1	30S ribosomal protein S10-like IPR005731 Ribosomal protein S10, bacterial	brown4	0.863418
Solyc03g111050.2.1	Plastid RNA-binding protein IPR003029 Ribosomal protein S1, RNA binding domain	brown4	0.856791
Solyc02g064550.2.1	C1orf93 homolog IPR012335 Thioredoxin fold	brown4	0.853846
Solyc03g118370.2.1	Serine carboxypeptidase K10B2.2 IPR001563 Peptidase S10, serine carboxypeptidase	brown4	0.853654
Solyc07g018360.2.1	Elongation factor Ts IPR014039 Translation elongation factor EFTs_EF1B, dimerisation	brown4	0.849439
Solyc07g065050.2.1	Cell division protein ftsZ IPR000158 Cell division protein FtsZ, N-terminal	brown4	0.849386
Solyc04g009200.2.1	Glutamate-1-semialdehyde-2 1-aminomutase IPR004639 Tetrapyrrole biosynthesis, glutamate-1-semialdehyde aminotransferase	brown4	0.845675
Solyc01g096870.2.1	Prolyl-tRNA synthetase IPR004499 Prolyl-tRNA synthetase, class IIa, prokaryotic-type	brown4	0.845306
Solyc03g117850.2.1	Ribulose bisphosphate carboxylase_oxygenase activase IPR003959 ATPase, AAA-type, core	brown4	0.842522
Solyc09g097910.2.1	Polyribonucleotide nucleotidyltransferase IPR003029 Ribosomal protein S1, RNA binding domain	brown4	0.84155
Solyc06g083690.2.1	Glutaredoxin IPR011899 Glutaredoxin, eukaryotic and viruses	brown4	0.840522
Solyc05g012100.2.1	Fructokinase-like protein 2 IPR011611 Carbohydrate_purine kinase	brown4	0.835897
Solyc03g078080.2.1	Uridylate kinase IPR015963 Uridylate kinase, bacteria	brown4	0.835691
Solyc06g069170.2.1	Unknown Protein	brown4	0.835572
Solyc06g008220.2.1	DAG protein	brown4	0.835312
Solyc02g077470.2.1	Optic atrophy 3 protein homolog IPR010754 Optic atrophy 3-like	brown4	0.829785
Solyc01g106740.2.1	Aspartyl-tRNA synthetase IPR004524 Aspartyl-tRNA synthetase, class IIb, bacterial_mitochondrial type	brown4	0.825552
Solyc08g083350.2.1	50S ribosomal protein L11 IPR006519 Ribosomal protein L11, bacterial-type	brown4	0.818684
Solyc06g071790.2.1	Elongation factor Tu IPR004541 Translation elongation factor EFTu_EF1A, bacterial and organelle	brown4	0.817269
Solyc11g006060.1.1	Homology to unknown gene	brown4	0.812313
Solyc01g096480.2.1	Thioredoxin protein IPR013766 Thioredoxin domain	brown4	0.810372
Solyc08g081570.2.1	2-C-methyl-D-erythritol 2 4-cyclodiphosphate synthase IPR003526 2-C-methyl-D-erythritol 2,4-cyclodiphosphate synthase, core	brown4	0.808649
Solyc11g068820.1.1	50S ribosomal protein L27 IPR001684 Ribosomal protein L27	brown4	0.808375
Solyc06g005160.2.1	Ascorbate peroxidase IPR019793 Peroxidases heam-ligand binding site IPR019794 Peroxidase, active site IPR002016 Haem peroxidase, plant_fungal_bacterial	darkgreen	0.960845
Solyc07g007750.2.1	Defensin protein IPR008177 Gamma Purothionin	darkgreen	0.960804
Solyc10g085430.1.1	Saposin (Fragment) IPR011001 Saposin-like	darkgreen	0.949815
Solyc08g083120.2.1	Ubiquitin IPR019956 Ubiquitin subgroup	darkgreen	0.932988
Solyc10g044520.1.1	Ferredoxin I IPR010241 Ferredoxin (2Fe-2S), plant	darkgreen	0.921931
Solyc08g075410.2.1	50S ribosomal protein L2 IPR005880 Ribosomal protein L2, bacterial-type	darkgreen	0.914642
Solyc08g080680.2.1	Elicitor-responsive protein 3 IPR018029 C2 membrane targeting protein	darkgreen	0.906828
Solyc02g094200.2.1	Nuclear transport factor 2 IPR018222 Nuclear transport factor 2, Eukaryote	darkgreen	0.901246
Solyc04g071900.2.1	Peroxidase IPR002016 Haem peroxidase, plant_fungal_bacterial	darkgreen	0.886691
Solyc08g062910.2.1	Elongation factor EF-2 IPR000795 Protein synthesis factor, GTP-binding	darkgreen	0.884383
Solyc01g008460.2.1	2Fe-2S ferredoxin IPR001041 Ferredoxin	darkgreen	0.877792
Solyc08g076880.2.1	Unknown Protein	darkgreen	0.867562
Solyc10g009280.2.1	Calcium-responsive transcription coactivator IPR007726 SSXT	darkgreen	0.843207
Solyc01g103770.2.1	Protein p8 MTCP-1 IPR009069 MTCP1	darkgreen	0.83977
Solyc08g074750.2.1	Zinc finger protein 706 IPR015023 Protein of unknown function DUF1909	darkgreen	0.838782
Solyc05g052470.2.1	Ferritin IPR001519 Ferritin, N-terminal	darkgreen	0.836958
Solyc01g097470.2.1	Neurogenic locus notch protein-like	darkgreen	0.836832
Solyc06g062940.2.1	RING-box protein IPR018957 Zinc finger, C3HC4 RING-type	darkgreen	0.832614	E3 ligase
Solyc03g121410.2.1	Serine_threonine protein phosphatase 2A 55 kDa regulatory subunit B beta isoform IPR000009 Protein phosphatase 2A, regulatory subunit PR55	darkgreen	0.825925	E3 ligase
Solyc11g013020.1.1	Unknown Protein	darkgreen	0.815421
Solyc11g056340.1.1	Photosystem Q(B) protein IPR000484 Photosynthetic reaction centre, L_M	darkgreen	0.815303
Solyc12g013710.1.1	Protochlorophyllide reductase IPR005979 Light-dependent protochlorophyllide reductase	darkgrey	0.986766
Solyc01g109790.2.1	Glucose-1-phosphate adenylyltransferase IPR011831 Glucose-1-phosphate adenylyltransferase IPR005836 ADP-glucose pyrophosphorylase, conserved site	darkgrey	0.981747
Solyc09g018010.2.1	Non-specific lipid-transfer protein IPR013770 Plant lipid transfer protein and hydrophobic protein, helical	darkgrey	0.978162
Solyc08g081220.1.1	Cytochrome P450	darkgrey	0.972637
Solyc08g067030.2.1	Os01g0611000 protein (Fragment) IPR006946 Protein of unknown function DUF642	darkgrey	0.959467
Solyc06g067910.2.1	Os01g0611000 protein (Fragment) IPR006946 Protein of unknown function DUF642	darkgrey	0.957983
Solyc04g007400.2.1	Tropinone reductase II IPR002347 Glucose_ribitol dehydrogenase	darkgrey	0.957449
Solyc12g006380.1.1	1-aminocyclopropane-1-carboxylate oxidase-like protein IPR005123 Oxoglutarate and iron-dependent oxygenase	darkgrey	0.956766
Solyc05g054090.2.1	Unknown Protein	darkgrey	0.955411
Solyc06g035580.2.1	Choline dehydrogenase IPR012132 Glucose-methanol-choline oxidoreductase	darkgrey	0.954312
Solyc12g056660.1.1	Mitochondrial carrier C12B10.09 IPR002067 Mitochondrial carrier protein	darkgrey	0.952265
Solyc12g009300.1.1	Sucrose synthase IPR012820 Sucrose synthase, plants and cyanobacteria IPR000368 Sucrose synthase	darkgrey	0.951387
Solyc11g007540.1.1	Cytochrome P450	darkgrey	0.94803
Solyc01g109180.2.1	Long-chain-fatty-acid-CoA ligase IPR000873 AMP-dependent synthetase and ligase	darkgrey	0.947005
Solyc01g079410.2.1	SMP-30_Gluconolaconase_LRE domain protein IPR011042 Six-bladed beta-propeller, TolB-like	darkgrey	0.94637
Solyc01g088250.2.1	IQ-domain 11 IPR000048 IQ calmodulin-binding region	darkgrey	0.945974
Solyc07g064160.2.1	Thiazole biosynthetic enzyme IPR002922 Thiamine biosynthesis Thi4 protein	darkgrey	0.94546
Solyc04g015740.2.1	DUF288 containing protein	darkgrey	0.942566
Solyc03g080180.2.1	O-methyltransferase IPR016461 O-methyltransferase, COMT, eukaryota	darkgrey	0.940864
Solyc09g008280.1.1	S-adenosylmethionine synthase IPR002133 S-adenosylmethionine synthetase	darkgrey	0.939638
Solyc05g007120.2.1	Receptor like kinase, RLK	darkgrey	0.938196	kinase
Solyc09g061380.2.1	NHL repeat IPR011042 Six-bladed beta-propeller, TolB-like	darkgrey	0.937602
Solyc01g094700.2.1	Glycerol-3-phosphate acyltransferase 4 IPR002123 Phospholipid_glycerol acyltransferase	darkgrey	0.936517
Solyc05g007490.2.1	Dehydration-responsive family protein IPR004159 Protein of unknown function DUF248, methyltransferase putative	darkgrey	0.93491
Solyc02g067380.2.1	Transcription factor style2.1 IPR001092 Basic helix-loop-helix dimerisation region bHLH	darkgrey	0.934868	TF
Solyc07g008900.2.1	Subtilisin-like serine protease IPR015500 Peptidase S8, subtilisin-related	darkgrey	0.93367
Solyc03g007920.2.1	Glutamine cyclotransferase-like IPR007788 Glutamine cyclotransferase	darkgrey	0.931983
Solyc06g083440.2.1	Cytochrome b5 reductase IPR001199 Cytochrome b5	darkgrey	0.931618
Solyc04g071650.2.1	Cellulose synthase IPR005150 Cellulose synthase	darkgrey	0.93119	E3 ligase
Solyc03g006870.2.1	Phosphoglucomutase IPR016055 Alpha-D-phosphohexomutase, alpha_beta_alpha I, II and III	darkgrey	0.930744
Solyc06g074260.2.1	Genomic DNA chromosome 5 P1 clone MWD9 IPR007608 Protein of unknown function DUF584	darkgrey	0.929315
Solyc01g087210.2.1	Cellulose synthase IPR005150 Cellulose synthase	darkgrey	0.926478
Solyc11g008280.1.1	Serine carboxypeptidase IPR001563 Peptidase S10, serine carboxypeptidase	darkgrey	0.925991
Solyc07g008240.2.1	Non-symbiotic hemoglobin protein IPR001032 Leghaemoglobin	darkgrey	0.924239
Solyc05g055400.2.1	Cytochrome P450	darkgrey	0.923535
Solyc10g075130.1.1	Unknown Protein IPR003612 Plant lipid transfer protein_seed storage_trypsin-alpha amylase inhibitor	darkgrey	0.923097
Solyc04g074770.2.1	Unknown Protein	darkgrey	0.922897
Solyc02g091890.1.1	MRNA complete cds clone RAFL24-22-E06	darkgrey	0.921888
Solyc09g075120.2.1	Bifunctional polymyxin resistance protein ArnA-binding domain	darkgrey	0.921468
Solyc08g082620.2.1	3-oxoacyl-(Acyl carrier protein) synthase II IPR017568 3-oxoacyl-(acyl-carrier-protein) synthase 2	darkgrey	0.921102
Solyc03g006970.1.1	Subtilisin-like protease IPR015500 Peptidase S8, subtilisin-related IPR000183 Orn_DAP_Arg decarboxylase 2 IPR000209 Peptidase S8 and S53, subtilisin, kexin, sedolisin	darkgrey	0.918588
Solyc08g061100.2.1	Cellulose synthase IPR005150 Cellulose synthase	darkgrey	0.916373
Solyc07g056140.2.1	Glucose-1-phosphate adenylyltransferase IPR011831 Glucose-1-phosphate adenylyltransferase	darkgrey	0.914503
Solyc01g065500.2.1	Phosphoribosylanthranilate transferase (Fragment) IPR013583 Phosphoribosyltransferase C-terminal, plant	darkgrey	0.903784
Solyc10g047240.1.1	Annexin IPR009118 Annexin, type plant	darkgrey	0.901422
Solyc08g029170.2.1	Beta-1 3-galactosyltransferase 6 IPR002659 Glycosyl transferase, family 31	darkgrey	0.896986
Solyc04g054740.2.1	Inositol-3-phosphate synthase IPR002587 Myo-inositol-1-phosphate synthase	darkgrey	0.895071
Solyc05g006220.2.1	IAA-amino acid hydrolase IPR017439 Peptidase M20D, mername-AA028_carboxypeptidase Ss1	darkgrey	0.885311
Solyc02g084720.2.1	Beta-galactosidase IPR019801 Glycoside hydrolase, family 35, conserved site IPR001944 Glycoside hydrolase, family 35 IPR000922 D-galactoside_L-rhamnose binding SUEL lectin	darkgrey	0.881193
Solyc04g072030.1.1	Interferon-induced GTP-binding protein Mx (Fragment) IPR015577 Interferon-induced Mx protein	darkgrey	0.869556
Solyc09g098540.2.1	Chitinase-like protein IPR000726 Glycoside hydrolase, family 19, catalytic	darkgrey	0.867198
Solyc08g083320.2.1	Granule-bound starch synthase IPR011835 Glycogen_starch synthases, ADP-glucose type	darkgrey	0.866628
Solyc05g005080.2.1	Endo-1 4-beta-glucanase IPR001701 Glycoside hydrolase, family 9	darkgrey	0.864657
Solyc07g066230.2.1	Receptor like kinase, RLK	darkgrey	0.854292	kinase
Solyc02g071700.2.1	GDSL esterase_lipase At1g29670 IPR001087 Lipase, GDSL	darkgrey	0.842155
Solyc02g087970.1.1	Zinc finger-homeodomain protein 1 (Fragment) IPR006456 ZF-HD homeobox protein Cys_His-rich dimerisation region	darkgrey	0.840026	TF
Solyc07g005180.2.1	Unknown Protein IPR010471 Protein of unknown function DUF1068	darkgrey	0.825514
Solyc08g066750.2.1	Major facilitator superfamily domain containing protein 5 IPR008509 Protein of unknown function DUF791	darkgrey	0.825253
Solyc10g084670.1.1	Eukaryotic translation initiation factor 3 subunit A IPR000717 Proteasome component region PCI	darkgrey	0.816622
Solyc02g093640.2.1	3-ketoacyl-CoA reductase 1 IPR002347 Glucose_ribitol dehydrogenase	darkolivegreen	0.988869
Solyc06g071200.2.1	Importin 13 IPR011989 Armadillo-like helical	darkolivegreen	0.987713
Solyc03g113370.2.1	Inactive ubiquitin carboxyl-terminal hydrolase 54 IPR006865 Protein of unknown function DUF629	darkolivegreen	0.968562
Solyc05g005720.2.1	Potassium transporter family protein IPR003855 K+ potassium transporter	darkolivegreen	0.968446
Solyc07g049220.2.1	Serine_threonine-protein phosphatase 2A 56 kDa regulatory subunit delta isoform IPR002554 Protein phosphatase 2A, regulatory B subunit, B56	darkolivegreen	0.959068
Solyc01g110120.2.1	V-type proton ATPase subunit a IPR002490 ATPase, V0_A0 complex, 116-kDa subunit	darkolivegreen	0.95204
Solyc11g072880.1.1	Calcium-transporting ATPase IPR005782 ATPase, P-type, calcium-transporting	darkolivegreen	0.949107
Solyc11g069090.1.1	ATP-binding cassette protein IPR003439 ABC transporter-like	darkolivegreen	0.94302
Solyc01g104000.2.1	Serine hydroxymethyltransferase IPR001085 Serine hydroxymethyltransferase	darkolivegreen	0.939053
Solyc08g067470.2.1	Monooxygenase FAD-binding IPR003042 Aromatic-ring hydroxylase-like	darkolivegreen	0.927897
Solyc03g116820.2.1	Phox domain-containing protein	darkolivegreen	0.90267
Solyc11g065920.1.1	Xanthine dehydrogenase_oxidase IPR016208 Aldehyde oxidase_xanthine dehydrogenase	darkolivegreen	0.895854
Solyc11g040130.1.1	SNARE associated Golgi protein IPR015414 SNARE associated Golgi protein	darkolivegreen	0.895473
Solyc00g052940.2.1	Nodulin-like protein IPR000620 Protein of unknown function DUF6, transmembrane	darkolivegreen	0.890746
Solyc01g056520.2.1	RAN binding protein 16-like IPR001494 Importin-beta, N-terminal	darkolivegreen	0.889461
Solyc08g014000.2.1	Lipoxygenase IPR001246 Lipoxygenase, plant	darkolivegreen	0.864818
Solyc02g088290.2.1	Guanine nucleotide exchange factor-like protein IPR000904 SEC7-like	darkolivegreen	0.864751
Solyc12g100000.1.1	U-box domain-containing protein 4 IPR011989 Armadillo-like helical	darkolivegreen	0.846773	E3 ligase
Solyc10g080630.1.1	DNA damage-binding protein 1 IPR004871 Cleavage and polyadenylation specificity factor, A subunit, C-terminal	darkolivegreen	0.828986
Solyc07g065980.2.1	Alkaline alpha galactosidase I IPR008811 Raffinose synthase	darkolivegreen	0.811331
Solyc01g106820.2.1	Peptidase M50 family	darkolivegreen	0.810716
Solyc01g099630.2.1	Xyloglucan endotransglucosylase_hydrolase 5 IPR016455 Xyloglucan endotransglucosylase_hydrolase IPR008263 Glycoside hydrolase, family 16, active site	darkorange	0.97402
Solyc01g006990.2.1	F-box family protein IPR001810 Cyclin-like F-box	darkorange	0.968807	E3 ligase
Solyc02g069690.1.1	FAD-binding domain-containing protein IPR006094 FAD linked oxidase, N-terminal	darkorange	0.961633
Solyc01g065780.1.1	NADH-quinone oxidoreductase subunit D	darkorange	0.957061
Solyc04g009570.2.1	Chromosome 15 contig 1 DNA sequence	darkorange	0.953984
Solyc12g015770.1.1	Cellulose synthase IPR005150 Cellulose synthase	darkorange	0.940218
Solyc01g107910.2.1	Caffeoyl CoA 3-O-methyltransferase IPR002935 O-methyltransferase, family 3	darkorange	0.934348
Solyc07g026810.2.1	Chaperone protein dnaJ IPR003095 Heat shock protein DnaJ	darkorange	0.929589
Solyc05g012110.2.1	6-phosphogluconolactonase IPR005900 6-phosphogluconolactonase	darkorange	0.925788
Solyc11g062320.1.1	Proteasome-associated protein ECM29 homolog (Fragment)	darkorange	0.925117
Solyc03g097980.2.1	Guanine nucleotide-binding protein alpha-1 subunit, alpha subunit	darkorange	0.924538
Solyc03g098790.1.1	Kunitz-type protease inhibitor IPR002160 Proteinase inhibitor I3, Kunitz legume	darkorange	0.92356
Solyc11g071620.1.1	Aldehyde oxidase IPR016208 Aldehyde oxidase_xanthine dehydrogenase	darkorange	0.921301
Solyc02g082900.2.1	Strictosidine synthase family protein IPR004141 Strictosidine synthase	darkorange	0.919104
Solyc06g065180.2.1	SLL1 protein	darkorange	0.91876
Solyc12g049420.1.1	Protein transport protein Sec22 IPR010908 Longin	darkorange	0.91799
Solyc06g069180.2.1	Phosphatase 2A regulatory A subunit IPR011989 Armadillo-like helical	darkorange	0.914261
Solyc04g009850.2.1	1-aminocyclopropane-1-carboxylate oxidase-like protein IPR005123 Oxoglutarate and iron-dependent oxygenase	darkorange	0.908444
Solyc05g006910.2.1	AMP deaminase IPR006329 AMP deaminase	darkorange	0.901609
Solyc12g021130.1.1	3-beta-hydroxysteroid dehydrogenase-like IPR002225 3-beta hydroxysteroid dehydrogenase_isomerase	darkorange	0.89869
Solyc08g021910.1.1	Chaperone protein dnaJ IPR016024 Armadillo-type fold	darkorange	0.888664
Solyc06g008090.2.1	Myosin XI-2 IPR001609 Myosin head, motor region	darkorange	0.884748
Solyc03g033320.2.1	Prolyl 4-hydroxylase alpha subunit-like protein IPR006620 Prolyl 4-hydroxylase, alpha subunit	darkorange	0.8583
Solyc09g089490.2.1	Proteinase inhibitor I IPR000864 Proteinase inhibitor I13, potato inhibitor I	darkorange	0.855892
Solyc10g075090.1.1	Non-specific lipid-transfer protein IPR013770 Plant lipid transfer protein and hydrophobic protein, helical	darkorange	0.849604
Solyc11g069170.1.1	Transmembrane protein 209 IPR019176 Cytochrome B561-related, N-terminal	darkorange	0.845424
Solyc03g020070.2.1	Proteinase inhibitor II IPR003465 Proteinase inhibitor I20, Pin2	darkorange	0.819912
Solyc07g009380.2.1	Xyloglucan endotransglucosylase_hydrolase 2 IPR016455 Xyloglucan endotransglucosylase_hydrolase IPR008263 Glycoside hydrolase, family 16, active site	darkorange2	0.92945
Solyc12g017250.1.1	photosystem II polypeptide IPR006814 Photosystem II protein PsbR	darkorange2	0.92619
Solyc07g005210.2.1	Outer membrane lipoprotein blc IPR002345 Lipocalin	darkorange2	0.901924
Solyc07g064900.2.1	Extracellular ligand-gated ion channel	darkslateblue	0.868187
Solyc09g007900.2.1	Phenylalanine ammonia-lyase IPR005922 Phenylalanine ammonia-lyase	floralwhite	0.961104
Solyc10g086180.1.1	Phenylalanine ammonia-lyase IPR005922 Phenylalanine ammonia-lyase	floralwhite	0.959491
Solyc06g036130.2.1	Multidrug resistance protein mdtK IPR002528 Multi antimicrobial extrusion protein MatE	floralwhite	0.959248
Solyc05g047530.2.1	Cytochrome P450	floralwhite	0.944436
Solyc09g007910.2.1	Phenylalanine ammonia-lyase IPR005922 Phenylalanine ammonia-lyase	floralwhite	0.935418
Solyc01g104660.2.1	Exocyst subunit Exo70-interacting protein Roh1 (Fragment) IPR008511 Protein of unknown function DUF793	floralwhite	0.929985
Solyc09g091510.2.1	Chalcone synthase IPR011141 Polyketide synthase, type III	floralwhite	0.921704
Solyc12g056810.1.1	Cytochrome P450	floralwhite	0.920199
Solyc05g053550.2.1	Chalcone synthase IPR011141 Polyketide synthase, type III	floralwhite	0.915564
Solyc03g063600.2.1	Guanylate kinase IPR017665 Guanylate kinase, sub-group	floralwhite	0.909675
Solyc03g117630.1.1	heat shock protein IPR013126 Heat shock protein 70	floralwhite	0.895993
Solyc08g079890.1.1	Subtilisin-like protease IPR015500 Peptidase S8, subtilisin-related	floralwhite	0.888831
Solyc08g007800.2.1	Transporter major facilitator family IPR016196 Major facilitator superfamily, general substrate transporter	floralwhite	0.881679
Solyc11g012700.1.1	Oligopeptide transporter 9 IPR004648 Tetrapeptide transporter, OPT1_isp4	floralwhite	0.869239
Solyc03g025810.2.1	Low-temperature-induced 65 kDa protein IPR012418 CAP160	floralwhite	0.816687
Solyc01g099190.2.1	Lipoxygenase IPR001246 Lipoxygenase, plant	grey60	0.996431
Solyc11g008720.1.1	Beta-glucosidase G4 IPR001360 Glycoside hydrolase, family 1	grey60	0.995972
Solyc03g122350.2.1	Cytochrome P450	grey60	0.99081
Solyc10g085880.1.1	UDP-glucosyltransferase family 1 protein IPR002213 UDP-glucuronosyl_UDP-glucosyltransferase	grey60	0.98972
Solyc03g117870.2.1	4-coumarate CoA ligase IPR000873 AMP-dependent synthetase and ligase	grey60	0.986418
Solyc03g095900.2.1	1-aminocyclopropane-1-carboxylate oxidase-like protein IPR005123 Oxoglutarate and iron-dependent oxygenase	grey60	0.979316
Solyc07g052960.1.1	GRAS family transcription factor IPR005202 GRAS transcription factor	grey60	0.974866	TF
Solyc11g013330.1.1	F2E2.8	grey60	0.973233
Solyc04g076950.2.1	Multidrug resistance protein mdtK IPR002528 Multi antimicrobial extrusion protein MatE	grey60	0.970864
Solyc01g008710.2.1	Mannan endo-1 4-beta-mannosidase IPR018087 Glycoside hydrolase, family 5, conserved site IPR013781 Glycoside hydrolase, subgroup, catalytic core	grey60	0.966001
Solyc02g085660.1.1	UDP-glucosyltransferase IPR002213 UDP-glucuronosyl_UDP-glucosyltransferase	grey60	0.963714
Solyc07g049530.2.1	1-aminocyclopropane-1-carboxylate oxidase IPR005123 Oxoglutarate and iron-dependent oxygenase	grey60	0.963502
Solyc09g098080.2.1	UDP-glucosyltransferase IPR002213 UDP-glucuronosyl_UDP-glucosyltransferase	grey60	0.962891
Solyc10g007110.2.1	Tyrosine aminotransferase IPR005958 Tyrosine_nicotianamine aminotransferase	grey60	0.958522
Solyc09g092480.1.1	UDP-glucosyltransferase family 1 protein IPR002213 UDP-glucuronosyl_UDP-glucosyltransferase	grey60	0.956629
Solyc11g013100.1.1	Unknown Protein	grey60	0.954805
Solyc09g089580.2.1	1-aminocyclopropane-1-carboxylate oxidase-like protein IPR005123 Oxoglutarate and iron-dependent oxygenase	grey60	0.95099
Solyc04g071150.2.1	Cytochrome P450	grey60	0.949706
Solyc06g051800.2.1	Expansin IPR007112 Expansin 45, endoglucanase-like IPR007117 Pollen allergen_expansin, C-terminal	grey60	0.949272
Solyc07g063350.2.1	COP1-Interacting ProteinI 7 (CIP7) (Fragment)	grey60	0.947563
Solyc06g008920.2.1	Acyl-CoA synthetase_AMP-acid ligase II IPR000873 AMP-dependent synthetase and ligase	grey60	0.943274
Solyc10g024420.1.1	ABC transporter C family member 9 IPR001140 ABC transporter, transmembrane region	grey60	0.936039
Solyc02g062390.2.1	Unknown Protein IPR000167 Dehydrin	grey60	0.93329
Solyc03g120590.2.1	Peptide transporter 1 IPR000109 TGF-beta receptor, type I_II extracellular region	grey60	0.930003
Solyc01g098910.2.1	Mitochondrial carrier protein IPR001993 Mitochondrial substrate carrier	grey60	0.92992
Solyc11g007470.1.1	UDP-glucuronosyltransferase 1-9 IPR002213 UDP-glucuronosyl_UDP-glucosyltransferase	grey60	0.923287
Solyc01g088400.2.1	CER1 IPR006694 Fatty acid hydroxylase	grey60	0.919253
Solyc11g005480.1.1	Citrate binding protein IPR014895 Alginate lyase 2	grey60	0.913249
Solyc02g062460.2.1	2-oxoglutarate-dependent dioxygenase IPR005123 Oxoglutarate and iron-dependent oxygenase	grey60	0.910881
Solyc07g049330.1.1	Glutathione S-transferase IPR004046 Glutathione S-transferase, C-terminal	grey60	0.908011
Solyc06g076320.1.1	DVL13 IPR012552 DVL	grey60	0.906568
Solyc10g083690.2.1	Cytochrome P450	grey60	0.90144
Solyc01g060020.2.1	Beta-glucanase IPR000490 Glycoside hydrolase, family 17	grey60	0.895703
Solyc02g091140.2.1	S-adenosyl-L-methionine carboxyl methyltransferase family protein IPR005299 SAM dependent carboxyl methyltransferase	grey60	0.893268
Solyc10g079860.1.1	Beta-1 3-glucanase IPR000490 Glycoside hydrolase, family 17	grey60	0.892984
Solyc01g106620.2.1	Pathogenesis-related protein 1a IPR018244 Allergen V5_Tpx-1 related, conserved site	grey60	0.879335
Solyc03g019950.2.1	Genomic DNA chromosome 5 P1 clone MAC12 IPR004328 BRO1	grey60	0.872258
Solyc11g022530.1.1	Transmembrane protein 205	grey60	0.871169
Solyc03g111730.2.1	Cathepsin B-like cysteine proteinase IPR013128 Peptidase C1A, papain	grey60	0.866157
Solyc11g008370.1.1	Mitochondrial glycerol-3-phosphate dehydrogenase	grey60	0.85907
Solyc07g005100.2.1	Chitinase-like protein IPR011583 Chitinase II	grey60	0.85665
Solyc10g055800.1.1	Chitinase IPR016283 Glycoside hydrolase, family 19	grey60	0.853017
Solyc06g060570.2.1	Ovarian cancer-associated gene 2 protein homolog IPR005645 Protein of unknown function DUF341	grey60	0.85054
Solyc10g080840.1.1	Cytochrome P450	grey60	0.847786
Solyc08g066690.2.1	Exostosin family protein IPR004263 Exostosin-like	grey60	0.842873
Solyc10g075150.1.1	Non-specific lipid-transfer protein IPR013770 Plant lipid transfer protein and hydrophobic protein, helical	grey60	0.841913
Solyc03g113500.2.1	Aminoacyl-tRNA synthetase	grey60	0.840545	TF
Solyc10g081170.1.1	Calmodulin-2 IPR011992 EF-Hand type	grey60	0.833613
Solyc07g006500.2.1	Alpha alpha-trehalose-phosphate synthase (UDP-forming) IPR001830 Glycosyl transferase, family 20	grey60	0.832731
Solyc07g006280.2.1	Senescence-associated protein IPR000301 Tetraspanin, subgroup	grey60	0.824315
Solyc02g087110.2.1	Alpha-dioxygenase IPR002007 Haem peroxidase, animal	grey60	0.815587
Solyc06g076410.2.1	Sterol 4-alpha-methyl-oxidase 2 IPR006694 Fatty acid hydroxylase	grey60	0.803287
Solyc01g080210.2.1	Ribonucleoside-diphosphate reductase small chain IPR000358 Ribonucleotide reductase	grey60	0.802552
Solyc06g009400.2.1	Nitrogen regulatory protein P-II IPR017918 Nitrogen regulatory protein PII, conserved site IPR002187 Nitrogen regulatory protein PII	ivory	0.966773
Solyc11g017250.1.1	Dihydrolipoyllysine-residue acetyltransferase component of pyruvate dehydrogenase complex IPR001078 2-oxoacid dehydrogenase acyltransferase, catalytic domain	ivory	0.934574
Solyc05g009030.2.1	3-isopropylmalate dehydrogenase IPR004429 Isopropylmalate dehydrogenase	ivory	0.930396
Solyc06g065270.2.1	Adenylate kinase IPR006259 Adenylate kinase, subfamily	ivory	0.927583
Solyc06g060890.2.1	Unknown Protein	ivory	0.916438
Solyc10g078740.1.1	Enoyl reductase	ivory	0.915915
Solyc11g020300.1.1	Translocon Tic40 IPR006636 Heat shock chaperonin-binding	ivory	0.90947
Solyc02g069010.2.1	Inositol monophosphatase family protein IPR000760 Inositol monophosphatase	ivory	0.909441
Solyc06g064810.2.1	Chromosome 06 contig 1 DNA sequence	ivory	0.909007
Solyc02g076760.2.1	N-(5_apos-phosphoribosyl)anthranilate isomerase IPR011060 Ribulose-phosphate binding barrel	ivory	0.894332
Solyc04g054990.2.1	Lipoxygenase homology domain-containing protein 1 IPR001024 Lipoxygenase, LH2	ivory	0.885519
Solyc09g056160.2.1	Genomic DNA chromosome 5 P1 clone MJE7	ivory	0.884564
Solyc09g025270.2.1	U-box domain-containing protein 3 IPR011989 Armadillo-like helical	ivory	0.874004	E3 ligase
Solyc02g079500.2.1	Peroxidase IPR019793 Peroxidases heam-ligand binding site IPR019794 Peroxidase, active site IPR002016 Haem peroxidase, plant_fungal_bacterial	ivory	0.873842
Solyc10g005930.1.1	Phosphoribosyl-AMP cyclohydrolase IPR002496 Phosphoribosyl-AMP cyclohydrolase	ivory	0.864056
Solyc06g007430.1.1	CBL-interacting protein kinase 11 IPR002290 Serine_threonine protein kinase	ivory	0.84395	kinase
Solyc09g011590.2.1	Glutathione S-transferase-like protein IPR004046 Glutathione S-transferase, C-terminal	ivory	0.842709
Solyc11g044540.1.1	Na+_H+ antiporter NhaD IPR018390 Na+_H+ antiporter NhaD-like	ivory	0.838006
Solyc01g006540.2.1	Lipoxygenase IPR001246 Lipoxygenase, plant	lightyellow	0.990476
Solyc00g060810.2.1	Major latex-like protein IPR000916 Bet v I allergen	lightyellow	0.989474
Solyc08g080640.1.1	Osmotin-like protein (Fragment) IPR017949 Thaumatin, conserved site IPR001938 Thaumatin, pathogenesis-related	lightyellow	0.986377
Solyc10g083650.1.1	Peroxiredoxin ahpC_TSA family IPR013740 Redoxin	lightyellow	0.985756
Solyc04g014480.2.1	class I heat shock protein 3 IPR002068 Heat shock protein Hsp20	lightyellow	0.983653
Solyc02g079750.2.1	Flavoprotein wrbA IPR010089 Flavoprotein WrbA	lightyellow	0.983203
Solyc01g094040.2.1	Plastocyanin-like domain containing protein expressed IPR003245 Plastocyanin-like	lightyellow	0.981834
Solyc06g034020.2.1	Peptide methionine sulfoxide reductase msrA IPR002569 Methionine sulphoxide reductase A	lightyellow	0.981575
Solyc08g080090.2.1	Senescence-inducible chloroplast stay-green protein 2	lightyellow	0.980471
Solyc08g080630.2.1	Chymotrypsin inhibitor-2 IPR000864 Proteinase inhibitor I13, potato inhibitor I	lightyellow	0.977769
Solyc10g080210.1.1	Polygalacturonase A IPR000743 Glycoside hydrolase, family 28	lightyellow	0.977633
Solyc11g007680.1.1	Chloroplast outer envelope protein (Omp24)	lightyellow	0.975688
Solyc01g098110.2.1	Hydrolase alpha_beta fold family protein IPR007130 Diacylglycerol acyltransferase	lightyellow	0.975052
Solyc01g008070.2.1	Alpha_beta superfamily hydrolase IPR010765 Protein of unknown function DUF1350	lightyellow	0.974886
Solyc10g085900.1.1	Tetratricopeptide TPR_2 repeat protein IPR011990 Tetratricopeptide-like helical	lightyellow	0.973643
Solyc08g078700.2.1	Heat shock protein 22 IPR002068 Heat shock protein Hsp20	lightyellow	0.972031
Solyc03g116110.2.1	Alpha_beta hydrolase fold protein	lightyellow	0.971794
Solyc10g081650.1.1	Carotenoid isomerase, chloroplastic	lightyellow	0.971588
Solyc07g062060.2.1	Peptide methionine sulfoxide reductase msrB IPR002579 Methionine sulphoxide reductase B	lightyellow	0.96591
Solyc08g062340.2.1	Class II small heat shock protein Le-HSP17.6 IPR002068 Heat shock protein Hsp20	lightyellow	0.96587
Solyc06g054510.2.1	Acyl carrier protein	lightyellow	0.964755
Solyc09g061440.2.1	Os04g0513000 protein (Fragment)	lightyellow	0.964618
Solyc03g097470.2.1	3-oxoacyl-	lightyellow	0.963645
Solyc02g081170.2.1	Plastid-lipid-associated protein, chloroplastic IPR006843 PAP fibrillin	lightyellow	0.962937
Solyc08g076450.2.1	3-beta hydroxysteroid dehydrogenase_isomerase family protein-binding domain	lightyellow	0.96081
Solyc02g077040.2.1	Cathepsin B-like cysteine proteinase 5 IPR013128 Peptidase C1A, papain	lightyellow	0.958373
Solyc02g093140.2.1	CBS domain-containing protein-like IPR000644 Cystathionine beta-synthase, core	lightyellow	0.956947
Solyc08g080650.1.1	Osmotin-like protein (Fragment) IPR001938 Thaumatin, pathogenesis-related	lightyellow	0.956249
Solyc06g059720.2.1	Stearoyl-acyl carrier protein desaturase IPR005067 Fatty acid desaturase, type 2	lightyellow	0.955414
Solyc06g084300.1.1	Unknown Protein	lightyellow	0.952211
Solyc09g091000.2.1	Major allergen Mal d 1 IPR000916 Bet v I allergen	lightyellow	0.947785
Solyc06g060260.2.1	Stromal ascorbate peroxidase 7	lightyellow	0.947013
Solyc03g034140.2.1	Flavoprotein wrbA IPR010089 Flavoprotein WrbA	lightyellow	0.94675
Solyc11g020040.1.1	Chaperone DnaK IPR012725 Chaperone DnaK	lightyellow	0.945502
Solyc10g085830.1.1	O-methyltransferase 1 IPR016461 O-methyltransferase, COMT, eukaryota	lightyellow	0.944075
Solyc01g008160.2.1	Tetratricopeptide repeat-containing protein IPR011990 Tetratricopeptide-like helical	lightyellow	0.943892
Solyc03g113930.1.1	class IV heat shock protein IPR002068 Heat shock protein Hsp20	lightyellow	0.943248
Solyc12g056780.1.1	Prostaglandin E synthase 3 IPR017447 CS	lightyellow	0.940315
Solyc02g064950.2.1	CBS domain-containing protein-like IPR000644 Cystathionine beta-synthase, core	lightyellow	0.940267
Solyc09g082570.2.1	Neurogenic locus notch protein-like	lightyellow	0.938519
Solyc08g079900.1.1	Subtilisin-like protease IPR015500 Peptidase S8, subtilisin-related	lightyellow	0.938346
Solyc09g010110.2.1	Chaperone protein dnaJ-like	lightyellow	0.93773
Solyc09g011470.2.1	Unknown Protein	lightyellow	0.936294
Solyc01g097810.2.1	Zeta-carotene desaturase	lightyellow	0.936123
Solyc01g087950.2.1	Serine carboxypeptidase 1 IPR001563 Peptidase S10, serine carboxypeptidase	lightyellow	0.932156
Solyc11g020330.1.1	class IV heat shock protein IPR002068 Heat shock protein Hsp20	lightyellow	0.93093
Solyc01g107700.2.1	Kynurenine formamidase IPR007325 Putative cyclase	lightyellow	0.930716
Solyc12g013690.1.1	Monooxygenase FAD-binding protein IPR003042 Aromatic-ring hydroxylase-like	lightyellow	0.929722
Solyc11g011210.1.1	Gibberellin regulated protein IPR003854 Gibberellin regulated protein	lightyellow	0.928368
Solyc12g099520.1.1	Universal stress protein IPR006016 UspA	lightyellow	0.927221
Solyc01g109300.2.1	4-hydroxy-3-methylbut-2-enyl diphosphate reductase IPR003451 LytB protein	lightyellow	0.927221
Solyc01g103710.2.1	Fe_S biogenesis protein nfuA IPR001075 NIF system FeS cluster assembly, NifU, C-terminal	lightyellow	0.925887
Solyc07g008360.1.1	p-coumarate CoA-ligase 2 IPR000873 AMP-dependent synthetase and ligase	lightyellow	0.925884
Solyc03g117430.2.1	Cobalamin synthesis protein P biosynthesis CobW-like	lightyellow	0.923628
Solyc01g068030.2.1	Cyclase_dehydrase IPR005031 Streptomyces cyclase_dehydrase	lightyellow	0.920742
Solyc01g079780.2.1	Uncharacterized GPI-anchored protein At5g19250	lightyellow	0.917361
Solyc02g080880.2.1	Aspartic proteinase IPR001461 Peptidase A1	lightyellow	0.916329
Solyc03g083910.2.1	Acid beta-fructofuranosidase IPR001362 Glycoside hydrolase, family 32	lightyellow	0.916306
Solyc06g076570.1.1	class I heat shock protein IPR002068 Heat shock protein Hsp20	lightyellow	0.915348
Solyc02g088610.2.1	ATP-dependent chaperone ClpB IPR017730 Chaperonin ClpB	lightyellow	0.914118
Solyc11g068430.1.1	Ferredoxin IPR010241 Ferredoxin (2Fe-2S), plant	lightyellow	0.910287
Solyc12g056600.2.1	Short chain alcohol dehydrogenase IPR002347 Glucose_ribitol dehydrogenase	lightyellow	0.907513
Solyc02g062500.2.1	2-oxoglutarate-dependent dioxygenase IPR005123 Oxoglutarate and iron-dependent oxygenase	lightyellow	0.907273
Solyc11g011990.1.1	Plastid terminal oxydase	lightyellow	0.904095
Solyc00g297330.1.1	Unknown Protein	lightyellow	0.903391
Solyc12g042830.1.1	class I heat shock protein IPR008978 HSP20-like chaperone	lightyellow	0.903069
Solyc01g107400.2.1	Indole-3-acetic acid-amido synthetase GH3.8	lightyellow	0.902688
Solyc02g067750.2.1	Carbonic anhydrase IPR001765 Carbonic anhydrase	lightyellow	0.902486
Solyc01g088090.2.1	Hydrolase alpha_beta fold family protein IPR000073 Alpha_beta hydrolase fold-1	lightyellow	0.90228
Solyc11g008680.1.1	Acyl- IPR005067 Fatty acid desaturase, type 2	lightyellow	0.901158
Solyc03g111550.2.1	GDSL esterase_lipase At3g48460 IPR001087 Lipase, GDSL	lightyellow	0.900484
Solyc01g079220.2.1	NifU like protein IPR001075 NIF system FeS cluster assembly, NifU, C-terminal	lightyellow	0.897088
Solyc09g076020.2.1	Imidazoleglycerol-phosphate dehydratase IPR000807 Imidazole glycerol-phosphate dehydratase	lightyellow	0.894919
Solyc01g108570.2.1	Gibberellin receptor GID1L2 IPR013094 Alpha_beta hydrolase fold-3	lightyellow	0.892069
Solyc02g078400.2.1	Allantoinase IPR017593 Allantoinase	lightyellow	0.891301
Solyc10g080670.1.1	Unknown Protein	lightyellow	0.889444
Solyc01g006290.2.1	Peroxidase IPR002016 Haem peroxidase, plant_fungal_bacterial	lightyellow	0.886408
Solyc01g066810.2.1	Universal stress protein IPR006016 UspA	lightyellow	0.882395
Solyc02g088270.2.1	Genomic DNA chromosome 5 P1 clone MUL8 IPR018971 Protein of unknown function DUF1997	lightyellow	0.882346
Solyc10g081240.1.1	Protein grpE IPR000740 GrpE nucleotide exchange factor	lightyellow	0.880944
Solyc10g084070.1.1	Unknown Protein	lightyellow	0.878725
Solyc04g056590.2.1	Aspartyl protease family protein IPR001461 Peptidase A1	lightyellow	0.878586
Solyc05g006230.1.1	Peroxidase IPR002016 Haem peroxidase, plant_fungal_bacterial	lightyellow	0.871629
Solyc11g071400.1.1	Lrr, resistance protein fragment	lightyellow	0.869273
Solyc01g102960.2.1	class IV heat shock protein IPR002068 Heat shock protein Hsp20	lightyellow	0.86709
Solyc05g011830.2.1	Unknown Protein	lightyellow	0.865726
Solyc05g055000.2.1	Cysteine desulfurase IPR010970 Cysteine desulfurase, SufS	lightyellow	0.863634
Solyc09g066150.1.1	Cytochrome P450	lightyellow	0.862116
Solyc10g081380.1.1	Unknown Protein IPR001305 Heat shock protein DnaJ, cysteine-rich region	lightyellow	0.859232
Solyc08g075730.2.1	Anamorsin homolog IPR007785 Protein of unknown function DUF689	lightyellow	0.858594
Solyc01g081060.2.1	Xyloglucan endotransglucosylase_hydrolase 14 IPR016455 Xyloglucan endotransglucosylase_hydrolase	lightyellow	0.857685
Solyc11g017270.1.1	Receptor like kinase, RLK	lightyellow	0.852853	kinase
Solyc02g091320.2.1	Unknown Protein	lightyellow	0.849886
Solyc09g007070.1.1	Succinate dehydrogenase assembly factor 1 homolog, mitochondrial IPR008011 Complex 1 LYR protein	lightyellow	0.849037
Solyc05g009430.2.1	Endonuclease IPR003154 S1_P1 nuclease	lightyellow	0.848368
Solyc12g019010.1.1	Ubiquinone_menaquinone biosynthesis methyltransferase UbiE IPR004033 UbiE_COQ5 methyltransferase	lightyellow	0.846733
Solyc02g080500.2.1	Uncharacterized GPI-anchored protein At1g61900	lightyellow	0.844552
Solyc09g011580.2.1	Glutathione S-transferase-like protein IPR004046 Glutathione S-transferase, C-terminal	lightyellow	0.843469
Solyc04g076050.2.1	Divalent cation tolerance protein CutA IPR004323 Divalent ion tolerance protein, CutA1	lightyellow	0.842576
Solyc01g102390.2.1	Germin-like protein IPR014710 RmlC-like jelly roll fold	lightyellow	0.826656
Solyc11g066290.1.1	Icc family phosphohydrolase IPR011230 Phosphoesterase At2g46880	lightyellow	0.822581
Solyc03g120260.2.1	Coatomer beta_apos subunit IPR020472 G-protein beta WD-40 repeat, region	lightyellow	0.822154	E3 ligase
Solyc09g061930.2.1	Receptor like kinase, RLK	lightyellow	0.813822	kinase
Solyc03g118810.1.1	Calmodulin	lightyellow	0.807719
Solyc09g064940.2.1	Phenazine biosynthesis protein PhzF family IPR003719 Phenazine biosynthesis PhzC_PhzF protein	lightyellow	0.806423
Solyc01g099040.2.1	GDSL esterase_lipase At5g03980 IPR001087 Lipase, GDSL	lightyellow	0.805539
Solyc09g015020.1.1	class I heat shock protein 3 IPR002068 Heat shock protein Hsp20	lightyellow	0.805487
Solyc04g071770.2.1	Ethylene responsive transcription factor 2a IPR001471 Pathogenesis-related transcriptional factor and ERF, DNA-binding	lightyellow	0.803429	TF
Solyc06g076560.1.1	class I heat shock protein IPR002068 Heat shock protein Hsp20	lightyellow	0.802824
Solyc02g071750.2.1	Cyclic phosphodiesterase IPR012386 2 , 3 cyclic phosphodiesterase, plant	lightyellow	0.802084
Solyc07g062850.2.1	Genomic DNA chromosome 3 BAC clone F4B12 IPR016024 Armadillo-type fold	orange	0.958124
Solyc07g064180.2.1	Pectinesterase IPR018040 Pectinesterase, active site IPR000070 Pectinesterase, catalytic	orange	0.95693
Solyc08g077290.1.1	DnaJ homolog subfamily C member 2 IPR015609 Molecular chaperone, heat shock protein, Hsp40, DnaJ	orange	0.93699
Solyc03g083330.2.1	Dipeptidyl peptidase IV-like protein IPR002469 Peptidase S9B, dipeptidylpeptidase IV N-terminal	orange	0.935283
Solyc06g019170.2.1	Gamma-glutamyl phosphate reductase IPR005766 Delta l-pyrroline-5-carboxylate synthetase	orange	0.91578
Solyc03g117480.2.1	Pyrophosphate-energized proton pump (Pyrophosphate-energized inorganic pyrophosphatase) (H(+)-PPase) IPR004131 Inorganic H+ pyrophosphatase	orange	0.906938
Solyc09g056360.2.1	Membrane protein IPR017214 Uncharacterised conserved protein UCP037471	orange	0.905668
Solyc10g079950.1.1	UDP-glucosyltransferase HvUGT5876 IPR002213 UDP-glucuronosyl_UDP-glucosyltransferase	orange	0.894739
Solyc02g078900.2.1	NADH dehydrogenase IPR013027 FAD-dependent pyridine nucleotide-disulphide oxidoreductase	orange	0.889383
Solyc06g074710.1.1	Hydroxycinnamoyl CoA shikimate_quinate hydroxycinnamoyltransferase-like protein (Fragment) IPR003480 Transferase	orange	0.881006
Solyc03g116740.2.1	Genomic DNA chromosome 3 P1 clone MSJ11	orange	0.851497
Solyc06g051930.2.1	Pyruvate kinase family protein IPR001697 Pyruvate kinase	orange	0.847861
Solyc04g083150.1.1	cytochrome P450	orange	0.843448
Solyc01g088760.2.1	Cytochrome P450	orange	0.827001
Solyc02g069950.2.1	Ribosomal RNA assembly protein mis3	orange	0.825575
Solyc01g015260.1.1	Unknown Protein	orange	0.807869
Solyc09g011810.2.1	Fructose-1 6-bisphosphatase class 1 IPR000146 Fructose-1,6-bisphosphatase	royalblue	0.981028
Solyc01g005520.2.1	Tetratricopeptide TPR_2 repeat protein IPR001478 PDZ_DHR_GLGF	royalblue	0.980738
Solyc08g079180.2.1	Elongation factor G IPR004540 Translation elongation factor EFG_EF2	royalblue	0.978259
Solyc02g070540.2.1	Os01g0611000 protein (Fragment) IPR006946 Protein of unknown function DUF642	royalblue	0.973796
Solyc11g051170.1.1	ATP synthase subunit alpha chloroplastic IPR017458 ATPase, F1 complex, alpha subunit, C-terminal	royalblue	0.968247
Solyc11g027880.1.1	Phosphatidylinositol transfer protein SFH5 IPR001251 Cellular retinaldehyde-binding_triple function, C-terminal	royalblue	0.963413
Solyc10g086150.1.1	Single-stranded DNA binding protein IPR000504 RNA recognition motif, RNP-1	royalblue	0.962267
Solyc12g014570.1.1	Glycerophosphoryl diester phosphodiesterase family protein IPR017946 PLC-like phosphodiesterase, TIM beta_alpha-barrel domain	royalblue	0.960736
Solyc02g071490.2.1	1-aminocyclopropane-1-carboxylate oxidase 1 IPR005123 Oxoglutarate and iron-dependent oxygenase	royalblue	0.955582
Solyc09g010020.2.1	1-aminocyclopropane-1-carboxylate oxidase-like protein IPR005123 Oxoglutarate and iron-dependent oxygenase	royalblue	0.954977
Solyc06g007760.2.1	Ycf54 protein IPR019616 Protein of unknown function DUF2488	royalblue	0.953164
Solyc03g095990.1.1	Unknown Protein	royalblue	0.951039
Solyc07g045440.1.1	Fasciclin-like arabinogalactan protein 19 IPR000782 FAS1 domain	royalblue	0.950039
Solyc06g073960.2.1	Serine_threonine-protein phosphatase IPR012391 Serine_threonine protein phosphatase, BSU1	royalblue	0.948361	phosphatase
Solyc04g014510.2.1	Glutamine synthetase IPR008146 Glutamine synthetase, catalytic region	royalblue	0.946227
Solyc07g062480.1.1	S-locus glycoprotein (Fragment) lectin	royalblue	0.94167
Solyc01g110360.2.1	Fructose-bisphosphate aldolase IPR000741 Fructose-bisphosphate aldolase, class-I	royalblue	0.940553
Solyc01g007560.2.1	DNA-directed RNA polymerase subunit alpha IPR011773 DNA-directed RNA polymerase, alpha subunit	royalblue	0.9346
Solyc00g024150.2.1	Pterin-4-alpha-carbinolamine dehydratase IPR001533 Transcriptional coactivator_pterin dehydratase	royalblue	0.924311
Solyc12g056240.1.1	Glutathione peroxidase IPR000889 Glutathione peroxidase	royalblue	0.919318
Solyc03g078370.1.1	Receptor-like protein kinase IPR002290 Serine_threonine protein kinase	royalblue	0.914525	kinase
Solyc02g044030.1.1	60 kDa chaperonin IPR001844 Chaperonin Cpn60	royalblue	0.901528
Solyc11g012670.1.1	Pentatricopeptide repeat-containing protein IPR002625 Smr protein_MutS2 C-terminal	royalblue	0.888073
Solyc02g094390.2.1	Palmitoyltransferase-like protein IPR001594 Zinc finger, DHHC-type	royalblue	0.885386
Solyc11g072380.1.1	Vicilin-like protein (Fragment) IPR011051 Cupin, RmlC-type	royalblue	0.884239
Solyc01g111320.2.1	Thaumatin-like protein IPR001938 Thaumatin, pathogenesis-related	royalblue	0.863811
Solyc01g094530.2.1	Acyl-CoA thioesterase IPR003703 Acyl-CoA thioesterase	royalblue	0.855752
Solyc03g114560.2.1	Strictosidine synthase family protein IPR004141 Strictosidine synthase	royalblue	0.851742
Solyc01g089870.2.1	Pentatricopeptide repeat-containing protein IPR002885 Pentatricopeptide repeat	royalblue	0.842399
Solyc05g012710.2.1	Plastid division regulator MinE IPR005527 Septum formation topological specificity factor MinE	salmon	0.992677
Solyc08g077890.2.1	ATP-dependent Clp protease proteolytic subunit IPR001907 Peptidase S14, ClpP	salmon	0.98829
Solyc09g005620.2.1	Glutaredoxin IPR004480 Glutaredoxin-related protein	salmon	0.987192
Solyc09g008920.2.1	Geranylgeranyl pyrophosphate synthase IPR000092 Polyprenyl synthetase	salmon	0.98692
Solyc03g007540.2.1	Unknown Protein	salmon	0.98523
Solyc10g049710.1.1	ATP-dependent Clp protease proteolytic subunit IPR001907 Peptidase S14, ClpP	salmon	0.984815
Solyc11g007850.1.1	Plastid DNA-binding protein (Fragment)	salmon	0.983247
Solyc12g037970.1.1	Peptidyl-tRNA hydrolase family protein IPR001328 Peptidyl-tRNA hydrolase	salmon	0.981645
Solyc10g083350.1.1	Soul heme-binding family protein IPR006917 SOUL haem-binding protein	salmon	0.981308
Solyc05g008450.2.1	Oxidoreductase FAD_NAD(P)-binding domain protein-binding	salmon	0.979963
Solyc01g107860.2.1	CBS domain-containing protein-like IPR000644 Cystathionine beta-synthase, core	salmon	0.978209
Solyc02g091280.2.1	ATP-dependent Clp protease proteolytic subunit IPR001907 Peptidase S14, ClpP	salmon	0.976952
Solyc12g007310.1.1	Lactoylglutathione lyase IPR004361 Glyoxalase I	salmon	0.976475
Solyc03g116790.2.1	Chaperone protein dnaJ IPR012724 Chaperone DnaJ	salmon	0.975043
Solyc08g083010.2.1	Homology to unknown gene (Fragment)	salmon	0.974289
Solyc09g007190.2.1	C1orf93 homolog IPR012335 Thioredoxin fold	salmon	0.97332
Solyc03g063240.2.1	Pyridoxamine 5_apos-phosphate oxidase-related FMN-binding protein IPR012349 FMN-binding split barrel	salmon	0.972825
Solyc08g075750.2.1	ATP-dependent Clp protease proteolytic subunit IPR001907 Peptidase S14, ClpP	salmon	0.972249
Solyc03g059310.2.1	WD-40 repeat family protein IPR020472 G-protein beta WD-40 repeat, region	salmon	0.971206	E3 ligase
Solyc01g079090.2.1	Protoporphyrinogen oxidase IPR004572 Protoporphyrinogen oxidase	salmon	0.969958
Solyc01g099690.2.1	ATP-dependent Clp protease proteolytic subunit IPR001907 Peptidase S14, ClpP	salmon	0.969626
Solyc01g058190.2.1	30S ribosomal protein S6 IPR000529 Ribosomal protein S6	salmon	0.969055
Solyc08g006160.2.1	Plastid fibrillin 3 (Fragment) IPR006843 PAP fibrillin	salmon	0.969016
Solyc01g100520.2.1	ATP-dependent Clp protease proteolytic subunit IPR018215 Peptidase S14, ClpP, active site	salmon	0.968846
Solyc06g048540.2.1	FeS assembly ATPase SufC IPR010230 ATPase SufC, SUF system FeS cluster assembly	salmon	0.968795
Solyc05g056270.2.1	Isocitrate lyase IPR000918 Isocitrate lyase and phosphorylmutase	salmon	0.966121
Solyc12g015830.1.1	BolA like protein IPR002634 BolA-like protein	salmon	0.964868
Solyc09g091830.2.1	Peptidoglycan binding domain containing protein IPR002477 Peptidoglycan binding-like	salmon	0.963746
Solyc10g051310.1.1	ATP-dependent Clp protease proteolytic subunit IPR018215 Peptidase S14, ClpP, active site	salmon	0.962383
Solyc12g099190.1.1	Invertase inhibitor IPR006501 Pectinesterase inhibitor	salmon	0.961888
Solyc12g015910.1.1	Cysteine desulfuration protein SufE IPR002634 BolA-like protein	salmon	0.961378
Solyc09g025260.2.1	SAP-like protein BP-73 IPR001757 ATPase, P-type, K_Mg_Cd_Cu_Zn_Na_Ca_Na_H-transporter	salmon	0.958432
Solyc02g085700.1.1	Geranylgeranyl pyrophosphate synthase IPR000092 Polyprenyl synthetase	salmon	0.957906
Solyc10g083490.1.1	Cell division protein ftsZ IPR000158 Cell division protein FtsZ, N-terminal	salmon	0.957121
Solyc01g104060.2.1	Aminomethyltransferase IPR006222 Glycine cleavage T-protein, N-terminal	salmon	0.9559
Solyc12g009470.1.1	Heme oxygenase 1, plant	salmon	0.955477
Solyc11g008990.1.1	Phage shock protein A PspA IPR007157 PspA_IM30	salmon	0.955329
Solyc01g100650.2.1	NHL repeat containing 2 IPR011042 Six-bladed beta-propeller, TolB-like	salmon	0.954991
Solyc11g010480.1.1	Threonine endopeptidase	salmon	0.954749
Solyc05g056290.2.1	Acetyl-CoA carboxylase biotin carboxyl carrier protein IPR000089 Biotin_lipoyl attachment IPR001882 Biotin-binding site	salmon	0.954462
Solyc09g015650.2.1	Non-green plastid inner envelope membrane protein IPR005349 Uncharacterised protein family UPF0136, Transmembrane	salmon	0.952438
Solyc02g083590.2.1	Dehydroquinate synthase IPR016037 3-dehydroquinate synthase AroB, subgroup	salmon	0.951735
Solyc07g005550.2.1	Unknown Protein	salmon	0.95132
Solyc02g083280.2.1	Thiosulfate sulfurtransferase_rhodanese-like domain-containing protein 1 IPR001763 Rhodanese-like	salmon	0.950055
Solyc03g093690.2.1	Peptide methionine sulfoxide reductase msrA IPR002569 Methionine sulphoxide reductase A	salmon	0.949331
Solyc09g009430.2.1	Cell division protein ftsZ IPR000158 Cell division protein FtsZ, N-terminal	salmon	0.948761
Solyc02g072260.2.1	H2B histone-fold-like protein (Fragment) IPR011112 Rho termination factor, N-terminal	salmon	0.948674
Solyc08g006780.2.1	Complex interacting protein 9 IPR004401 Uncharacterised protein family UPF0133	salmon	0.948523
Solyc01g097460.2.1	Ribose-5-phosphate isomerase IPR004788 Ribose 5-phosphate isomerase	salmon	0.94604
Solyc06g007350.2.1	Phosphatase PTC7 homolog IPR001932 Protein phosphatase 2C-related	salmon	0.945013	phosphatase
Solyc02g070770.2.1	NAD-dependent epimerase_dehydratase-binding domain	salmon	0.94481
Solyc09g010930.2.1	NAD-dependent epimerase_dehydratase-binding domain	salmon	0.943924
Solyc07g066320.2.1	Protein recA IPR013765 RecA	salmon	0.942892
Solyc02g079770.2.1	DAG protein	salmon	0.94256
Solyc11g011250.1.1	Chloride intracellular channel 6 IPR017933 Glutathione S-transferase_chloride channel, C-terminal	salmon	0.941425
Solyc09g091070.1.1	Malate dehydrogenase IPR010097 Malate dehydrogenase, NAD-dependent, eukaryotes and gamma proteobacteria	salmon	0.940149
Solyc05g010670.2.1	Chaperone protein htpG IPR001404 Heat shock protein Hsp90	salmon	0.938398
Solyc01g067730.2.1	Acyl carrier protein	salmon	0.938247
Solyc03g007110.2.1	ATP-dependent Clp protease ATP-binding subunit ClpC IPR004176 Clp, N-terminal	salmon	0.936105
Solyc12g099800.1.1	Rhodanese-like domain containing protein IPR001763 Rhodanese-like	salmon	0.935945
Solyc08g076470.2.1	Glycerol-3-phosphate acyltransferase IPR016222 Glycerol-3-phosphate O-acyltransferase	salmon	0.934854
Solyc01g103450.2.1	Chaperone DnaK IPR012725 Chaperone DnaK	salmon	0.934738
Solyc04g015480.2.1	cDNA clone 006-204-H08 full insert sequence	salmon	0.933145
Solyc11g042620.1.1	Nuclear transport factor 2 (NTF2)-like protein IPR009959 Protein of unknown function DUF1486	salmon	0.928381
Solyc11g069790.1.1	chaperonin IPR001844 Chaperonin Cpn60	salmon	0.927855
Solyc03g111840.2.1	Polyadenylate-binding protein 1-like IPR000504 RNA recognition motif, RNP-1	salmon	0.925801
Solyc09g015360.2.1	Co-chaperone protein DnaJ IPR001623 Heat shock protein DnaJ, N-terminal	salmon	0.925746
Solyc01g088610.2.1	chaperonin IPR001476 Chaperonin Cpn10	salmon	0.924604
Solyc12g042060.1.1	ATP-dependent clp protease ATP-binding subunit IPR013093 ATPase associated with various cellular activities, AAA-2	salmon	0.923652
Solyc08g079660.2.1	ATP-dependent Clp protease ATP-binding subunit ClpC IPR004176 Clp, N-terminal	salmon	0.920686
Solyc01g105060.2.1	(3R)-hydroxymyristoyl- dehydratase FabZ	salmon	0.918805
Solyc02g049070.2.1	Genomic DNA chromosome 5 P1 clone MAH20	salmon	0.91838
Solyc08g006720.2.1	Glutathione peroxidase IPR000889 Glutathione peroxidase	salmon	0.916851
Solyc12g009250.1.1	chaperonin IPR001476 Chaperonin Cpn10	salmon	0.916161
Solyc08g076090.2.1	At1g32160_F3C3_6 IPR008479 Protein of unknown function DUF760	salmon	0.91587
Solyc03g063110.2.1	Stearoyl-acyl carrier protein desaturase IPR005067 Fatty acid desaturase, type 2	salmon	0.915488
Solyc08g015620.2.1	Cysteine sulfinate desulfinase_cysteine desulfurase and related enzymes	salmon	0.915283
Solyc04g072400.2.1	Endoribonuclease E-like protein	salmon	0.913932
Solyc02g072160.2.1	NADH ubiquinone oxidoreductase complex I intermediate-associated protein 30 IPR013857 NADH:ubiquinone oxidoreductase intermediate-associated protein 30	salmon	0.912214
Solyc12g098350.1.1	Translation initiation factor 1 IPR006196 S1, IF1 type	salmon	0.911247
Solyc02g070390.2.1	PTAC12	salmon	0.909728
Solyc03g123760.2.1	Phytoene desaturase	salmon	0.909077
Solyc06g051410.2.1	N-(5_apos-phosphoribosyl)anthranilate isomerase IPR011060 Ribulose-phosphate binding barrel	salmon	0.908929
Solyc01g067890.2.1	1-deoxy-D-xylulose 5-phosphate synthase 1 IPR005474 Transketolase, N-terminal IPR005475 Transketolase, central region IPR005477 Deoxyxylulose-5-phosphate synthase	salmon	0.905748
Solyc07g066460.2.1	Iojap like protein IPR004394 Iojap-related protein	salmon	0.905746
Solyc01g105340.2.1	Chaperone protein dnaJ IPR012724 Chaperone DnaJ	salmon	0.904718
Solyc07g061800.2.1	Heme-binding protein 2 IPR006917 SOUL haem-binding protein	salmon	0.904436
Solyc07g042250.2.1	chaperonin IPR017416 Chaperonin 21, chloroplast IPR018369 Chaperonin Cpn10, conserved site	salmon	0.903423
Solyc11g066440.1.1	Pheophorbide a oxygenase (Fragment) IPR013626 Pheophorbide a oxygenase	salmon	0.903058
Solyc01g009010.2.1	4-diphosphocytidyl-2-C-methyl-D-erythritol kinase IPR004424 4-diphosphocytidyl-2C-methyl-D-erythritol kinase	salmon	0.902653
Solyc07g043570.2.1	Aldo_keto reductase family protein IPR020471 Aldo_keto reductase subgroup	salmon	0.899677
Solyc07g064950.2.1	Trigger factor-like protein IPR005215 Trigger factor	salmon	0.898849
Solyc01g006450.2.1	Enoyl reductase	salmon	0.89776
Solyc08g079620.2.1	ATP-dependent Clp protease proteolytic subunit IPR001907 Peptidase S14, ClpP	salmon	0.895001
Solyc10g005110.2.1	Coproporphyrinogen III oxidase aerobic IPR001260 Coproporphyrinogen III oxidase	salmon	0.894524
Solyc01g028810.2.1	chaperonin IPR001844 Chaperonin Cpn60	salmon	0.893313
Solyc03g117890.2.1	Unknown protein DS12 from 2D-PAGE of leaf, chloroplastic	salmon	0.893129
Solyc02g087190.1.1	Peroxidase 65 IPR002016 Haem peroxidase, plant_fungal_bacterial	salmon	0.891483
Solyc04g025290.2.1	Peptide chain release factor 2 IPR004374 Peptide chain release factor 2	salmon	0.890529
Solyc09g075180.2.1	Cryptochrome DASH family IPR006050 DNA photolyase, N-terminal	salmon	0.888751
Solyc01g067530.2.1	GTPase obg IPR014100 GTP-binding protein Obg_CgtA	salmon	0.887992
Solyc00g164680.1.1	ABC transporter G family member 11 IPR013525 ABC-2 type transporter	salmon	0.88253
Solyc01g088470.2.1	50S ribosomal protein L18 family IPR005484 Ribosomal protein L18_L5	salmon	0.881294
Solyc09g090330.2.1	Harpin binding protein 1 IPR006843 PAP fibrillin	salmon	0.876525
Solyc03g053020.2.1	Methyltransferase type 11	salmon	0.868776
Solyc07g061990.2.1	Solanesyl diphosphate synthase IPR014120 Solanesyl diphosphate synthase	salmon	0.852701
Solyc01g095010.2.1	Diacylglycerol kinase catalytic region IPR001206 Diacylglycerol kinase, catalytic region	salmon	0.83535
Solyc07g005830.2.1	Translation initiation factor IF-3 IPR001288 Translation initiation factor 3	salmon	0.824287
Solyc04g014790.1.1	Cysteine proteinase inhibitor IPR000010 Proteinase inhibitor I25, cystatin	salmon	0.817529
Solyc03g007870.2.1	Heavy metal-associated domain containing protein expressed IPR006121 Heavy metal transport_detoxification protein	salmon	0.811316
Solyc05g013480.2.1	ATP-dependent protease Clp ATPase subunit IPR019734 Tetratricopeptide repeat	salmon	0.809722
Solyc01g091530.2.1	Fasciclin-like arabinogalactan protein 13 IPR000782 FAS1 domain	white	0.965797
Solyc03g111700.2.1	Inactivated Zn-dependent hydrolase of the beta-lactamase fold	white	0.964878
Solyc08g079840.1.1	Subtilisin-like protease IPR015500 Peptidase S8, subtilisin-related	white	0.956267
Solyc04g053080.2.1	OTU domain-containing protein 6B IPR003323 Ovarian tumour, otubain	white	0.941269
Solyc03g115890.2.1	Expansin IPR007112 Expansin 45, endoglucanase-like IPR007117 Pollen allergen_expansin, C-terminal	white	0.935449
Solyc07g053540.1.1	Fasciclin-like arabinogalactan protein 4 IPR000782 FAS1 domain	white	0.929183
Solyc05g010180.2.1	Carotenoid isomerase-like	white	0.928698
Solyc03g096080.2.1	Yippee zinc-binding-like protein IPR004910 Yippee-like protein	white	0.927708
Solyc07g065900.2.1	Fructose-bisphosphate aldolase IPR000741 Fructose-bisphosphate aldolase, class-I	white	0.925681
Solyc01g095450.2.1	GDSL esterase_lipase At4g01130 IPR001087 Lipase, GDSL	white	0.922732
Solyc07g052690.2.1	Beta-amylase IPR013781 Glycoside hydrolase, subgroup, catalytic core	white	0.920506
Solyc01g087970.2.1	Serine carboxypeptidase 1 IPR001563 Peptidase S10, serine carboxypeptidase	white	0.919964
Solyc04g077860.2.1	Hydrolase alpha_beta fold family protein expressed IPR000073 Alpha_beta hydrolase fold-1	white	0.918769
Solyc01g009430.2.1	Os02g0448600 protein (Fragment)	white	0.908796
Solyc01g007620.2.1	30S ribosomal protein S19 chloroplastic IPR002222 Ribosomal protein S19_S15	white	0.906598
Solyc06g068880.2.1	Serine carboxypeptidase 1 IPR001563 Peptidase S10, serine carboxypeptidase	white	0.904156
Solyc03g120420.2.1	Unknown Protein	white	0.894631
Solyc02g083410.2.1	Receptor-like kinase IPR002290 Serine_threonine protein kinase	white	0.894086	kinase
Solyc06g035920.2.1	Remorin 1 IPR005516 Remorin, C-terminal region	white	0.89388
Solyc09g064850.2.1	Glutathione peroxidase IPR000889 Glutathione peroxidase	white	0.890987
Solyc02g086080.2.1	Alpha_beta hydrolase fold IPR000073 Alpha_beta hydrolase fold-1	white	0.889138
Solyc07g054820.2.1	Protein thf1	white	0.886313
Solyc02g088390.2.1	Blue copper-like protein IPR003245 Plastocyanin-like	white	0.885789
Solyc09g010000.2.1	1-aminocyclopropane-1-carboxylate oxidase-like protein IPR005123 Oxoglutarate and iron-dependent oxygenase	white	0.884898
Solyc06g054070.2.1	Non-specific lipid-transfer protein IPR003612 Plant lipid transfer protein_seed storage_trypsin-alpha amylase inhibitor	white	0.882573
Solyc07g063740.2.1	Ferredoxin-like	white	0.879615
Solyc10g005960.1.1	Fasciclin-like arabinogalactan protein 10 IPR000782 FAS1 domain	white	0.87911
Solyc07g053360.2.1	Seed biotin-containing protein SBP65 IPR004238 Late embryogenesis abundant protein	white	0.877383
Solyc06g005770.1.1	Non-specific lipid-transfer protein IPR013770 Plant lipid transfer protein and hydrophobic protein, helical	white	0.874547
Solyc11g017000.1.1	Os01g0873900 protein (Fragment) IPR007700 Protein of unknown function DUF668	white	0.873912
Solyc03g025840.2.1	Cytochrome b561 IPR004877 Cytochrome b561, eukaryote	white	0.87385
Solyc04g078340.2.1	Cytochrome P450	white	0.873114
Solyc08g078670.2.1	Aspartyl protease IPR001461 Peptidase A1	white	0.872474
Solyc04g050470.2.1	Genomic DNA chromosome 5 P1 clone MNJ8	white	0.872427
Solyc10g062300.1.1	Unknown Protein	white	0.871549
Solyc03g044100.2.1	Peroxidase 5 IPR002016 Haem peroxidase, plant_fungal_bacterial	white	0.870289
Solyc01g112000.2.1	Expansin-like protein IPR007112 Expansin 45, endoglucanase-like IPR007117 Pollen allergen_expansin, C-terminal	white	0.867852
Solyc05g056000.2.1	Lipase-like protein	white	0.867293
Solyc03g025850.2.1	Remorin 1 IPR005516 Remorin, C-terminal region	white	0.859839
Solyc10g074440.1.1	Endochitinase (Chitinase) IPR016283 Glycoside hydrolase, family 19	white	0.858033
Solyc11g069430.1.1	Aquaporin 1 IPR012269 Aquaporin	white	0.856844
Solyc12g094720.1.1	PsbP domain-containing protein 3, chloroplastic IPR016123 Mog1_PsbP, alpha_beta_alpha sandwich	white	0.851235
Solyc03g045070.1.1	Ammonium transporter IPR018047 Ammonium transporter, conserved site IPR001905 Ammonium transporter	white	0.846273
Solyc12g014310.1.1	Pathogenesis-related protein-like protein	white	0.844474
Solyc01g104380.2.1	Blue copper protein IPR003245 Plastocyanin-like	white	0.841908
Solyc06g083750.2.1	Cysteine-rich repeat secretory protein 3 IPR002902 Protein of unknown function DUF26	white	0.839796
Solyc12g056220.1.1	Aquaporin IPR012269 Aquaporin	white	0.838036
Solyc10g018590.1.1	Os04g0551700 protein (Fragment) IPR006843 PAP fibrillin	white	0.837444
Solyc10g008650.1.1	Malonyl CoA anthocyanin 5-O-glucoside-6_apos_apos_apos-O-malonyltransferase	white	0.829643
Solyc06g065540.2.1	Phosphatidylinositol-4-phosphate 5-kinase family protein IPR016034 Phosphatidylinositol-4-phosphate 5-kinase, core, subgroup	white	0.815549
Solyc03g113490.2.1	Hedgehog-interacting protein 1 (Fragment) IPR011041 Soluble quinoprotein glucose_sorbosone dehydrogenase	white	0.814303
Solyc07g049180.2.1	Receptor-like protein kinase At5g59670 IPR002290 Serine_threonine protein kinase	white	0.811192	kinase
Solyc09g008200.2.1	Heavy metal-associated domain containing protein expressed IPR006121 Heavy metal transport_detoxification protein	yellowgreen	0.963236
Solyc08g065610.2.1	Vacuolar processing enzyme-1b IPR001096 Peptidase C13, legumain	yellowgreen	0.928117
Solyc03g044790.2.1	Alpha-hydroxynitrile lyase IPR000073 Alpha_beta hydrolase fold-1	yellowgreen	0.910779
Solyc01g108030.2.1	Methylcrotonoyl-CoA carboxylase beta subunit IPR000022 Carboxyl transferase	yellowgreen	0.904459
Solyc12g094380.1.1	DSBA oxidoreductase IPR012336 Thioredoxin-like fold	yellowgreen	0.889752
Solyc01g095170.2.1	Harpin-induced protein IPR010847 Harpin-induced 1	yellowgreen	0.886375
Solyc04g057890.2.1	Ganglioside-induced differentiation-associated protein 1 IPR004045 Glutathione S-transferase, N-terminal	yellowgreen	0.873247
Solyc09g076030.2.1	Chromosome 04 contig 1 DNA sequence	yellowgreen	0.842231
