# Supplementary material for: Proteome and Phosphoproteome of Tomato Fruit Identify REDUCED CHLOROPLAST COVERAGE 1a as A Ripening Regulator
Source: Genomics Proteomics Bioinformatics. 2025 Jun 9;23(6):qzaf050. doi: 10.1093/gpbjnl/qzaf050 (PMC13220761; doi:10.1093/gpbjnl/qzaf050)
Supplement: qzaf050_Supplementary_Data [file qzaf050_supplementary_data.zip › Table_S9.xlsx]

## Sheet: Co-IP
Table S9 Identification of REC1a-interacting proteins via co-IP and LC-MS/MS analysis
Note: LFQ, label-free quantification
Protein	Name	Description	Protein probability	Top peptide probability	CK-1 total spectral count	CK-2 total spectral count	REC1a-1 total spectral count	REC1a-2 total spectral count	CK-1 max LFQ intensity	CK-2 max LFQ intensity	REC1a-1 max LFQ intensity	REC1a-2 max LFQ intensity	Fold
Solyc01g066690.2.1		Translation initiation factor 2 gamma subunit IPR015256 Initiation factor eIF2 gamma, C-termina	1	0.999	0	0	16	0	0	0	38848580	9708945	#DIV/0!
Solyc01g066860.2.1		Unknown Protei	1	0.999	0	0	5	0	0	0	14714615	10790636	#DIV/0!
Solyc01g079610.2.1		DNAJ chaperone IPR003095 Heat shock protein Dna	1	0.999	0	0	4	0	0	0	0	0	#DIV/0!
Solyc01g086750.2.1		Protein TIF31 homolog IPR011990 Tetratricopeptide-like helica	1	0.999	0	0	16	1	0	0	59432308	9525812	#DIV/0!
Solyc01g094370.2.1		Remorin 2 IPR005516 Remorin, C-terminal regio	1	0.999	0	0	18	0	0	0	169126688	19752884	#DIV/0!
Solyc01g095900.2.1	REC1a	Protein TIF31 homolog IPR011990 Tetratricopeptide-like helica	1	0.999	0	0	148	169	0	0	3348743420	3623385860	#DIV/0!
Solyc01g095970.2.1		Dynamin 2 IPR001401 Dynamin, GTPase regio	1	0.999	0	1	32	4	0	0	0	0	#DIV/0!
Solyc01g097520.2.1		Annexin 11 IPR009118 Annexin, type plan	1	0.999	0	0	5	0	0	0	0	0	#DIV/0!
Solyc03g095840.2.1	eIF2α	Eukaryotic translation initiation factor 2 alpha subunit family protein expressed IPR011488 Eukaryotic translation initiation factor 2, alpha subuni	1	0.999	0	0	10	0	0	0	71519848	11840454	#DIV/0!
Solyc01g098180.2.1		Translation initiation factor eIF-2B subunit epsilon IPR003307 eIF4-gamma_eIF5_eIF2-epsilo	1	0.999	0	0	16	0	0	0	0	0	#DIV/0!
Solyc01g100320.2.1		Thioredoxin_protein disulfide isomerase IPR005788 Disulphide isomeras	1	0.999	0	0	5	0	0	0	51654096	9880310	#DIV/0!
Solyc01g100570.2.1		Nucleolar protein IPR002687 Pre-mRNA processing ribonucleoprotein, binding regio	1	0.999	0	0	12	0	0	0	0	0	#DIV/0!
Solyc01g102410.2.1		Glutaminyl-tRNA synthetase IPR004526 Glutamyl-tRNA synthetase, class Ic, archaeal_eukaryotic cytosoli	1	0.999	0	0	15	1	0	0	50593352	9135637	#DIV/0!
Solyc11g005600.1.1	eIF2Bβ	Translation initiation factor 2B IPR000649 Initiation factor 2B relate	1	0.999	0	0	10	3	0	0	100429880	35611120	#DIV/0!
Solyc01g102510.2.1		Genomic DNA chromosome 5 P1 clone MXC17 IPR017986 WD40 repeat, regio	1	0.999	0	0	35	1	0	0	114715464	17697076	#DIV/0!
Solyc01g104590.2.1		Ribosomal protein L3 IPR019926 Ribosomal protein L3, conserved site IPR000597 Ribosomal protein L	1	0.999	1	0	9	1	0	0	18627346	7.66908e+06	#DIV/0!
Solyc01g108250.2.1		Vacuolar import and degradation protein VID27 IPR013863 Vacuolar import and degradation, Vid27-relate	1	0.999	0	0	7	0	0	0	0	0	#DIV/0!
Solyc01g110120.2.1		V-type proton ATPase subunit a IPR002490 ATPase, V0_A0 complex, 116-kDa subuni	1	0.999	0	0	7	0	0	0	0	0	#DIV/0!
Solyc01g111760.2.1		V-type ATP synthase beta chain IPR005723 ATPase, V1 complex, subunit	1	0.999	0	0	9	0	0	0	0	0	#DIV/0!
Solyc02g070260.2.1		Protein phosphatase 1 regulatory subunit 7 IPR001611 Leucine-rich repea	1	0.999	0	0	8	0	0	0	0	0	#DIV/0!
Solyc02g078640.2.1		Microtubule associated protein IPR011989 Armadillo-like helica	1	0.999	0	0	3	0	0	0	0	0	#DIV/0!
Solyc02g081810.2.1		tRNA pseudouridine synthase B IPR004802 Pseudouridine synthase, putativ	1	0.999	0	0	7	0	0	0	0	0	#DIV/0!
Solyc02g082000.2.1		30S ribosomal protein S19 IPR005713 Ribosomal protein S15, eukaryotic_archaea	1	0.999	0	0	4	0	0	0	0	0	#DIV/0!
Solyc02g082540.2.1		Actin cytoskeleton-regulatory complex protein pan	1	0.999	0	0	10	0	0	0	23490798	3.46738e+06	#DIV/0!
Solyc02g083810.2.1		Ferredoxin--NADP reductase IPR012146 Ferredoxin--NADP reductas	1	0.999	0	0	9	0	0	0	0	0	#DIV/0!
Solyc02g087880.2.1		Tubulin alpha-7 chain IPR002452 Alpha tubuli	1	0.999	0	0	5	0	0	0	52427900	73347056	#DIV/0!
Solyc02g089810.2.1		Translation initiation factor eIF-2B delta subunit IPR000649 Initiation factor 2B relate	1	0.999	0	0	10	0	0	0	0	0	#DIV/0!
Solyc02g093630.2.1		Uncharacterized membrane protein At3g2739	1	0.999	0	0	3	0	0	0	0	0	#DIV/0!
Solyc03g025270.2.1		rRNA 2_apos-O-methyltransferase fibrillarin IPR000692 Fibrillari	1	0.999	0	0	3	1	0	0	0	0	#DIV/0!
Solyc03g034430.1.1		Eukaryotic translation initiation factor 5 IPR002735 Translation initiation factor IF2_IF	1	0.999	0	0	9	0	0	0	36032608	10021277	#DIV/0!
Solyc03g058350.2.1		Translation initiation factor IPR015760 Translation initiation factor 2 relate	1	0.999	0	0	23	0	0	0	0	0	#DIV/0!
Solyc03g058380.2.1		Translation initiation factor IPR015760 Translation initiation factor 2 relate	1	0.999	0	0	20	0	0	0	0	0	#DIV/0!
Solyc03g058390.1.1		Unknown Protei	1	0.999	0	0	4	0	0	0	0	0	#DIV/0!
Solyc03g082920.2.1		Heat shock protein IPR013126 Heat shock protein 7	1	0.999	2	0	15	4	0	0	0	0	#DIV/0!
Solyc03g095850.1.1		Peptide-N4-(N-acetyl-beta-glucosaminyl)asparagine amidase	1	0.999	0	0	7	0	0	0	0	0	#DIV/0!
Solyc03g097190.2.1		Cingulin-lik	1	0.999	0	0	9	0	0	0	0	0	#DIV/0!
Solyc03g097490.2.1		Dek protein IPR014876 DEK, C-termina	1	0.999	0	0	7	0	0	0	0	0	#DIV/0!
Solyc03g111390.2.1		Kelch domain-containing protein 4 IPR015915 Kelch-type beta propelle	1	0.999	0	0	4	0	0	0	0	0	#DIV/0!
Solyc03g113400.2.1		H-ATPase IPR006534 ATPase, P-type, plasma-membrane proton-efflu	1	0.999	0	0	10	0	0	0	0	0	#DIV/0!
Solyc03g116590.2.1		Embryo-specific 3 IPR010417 Embryo-specific	1	0.999	0	0	4	0	0	0	0	0	#DIV/0!
Solyc03g120350.2.1		N-alpha-acetyltransferase 16, NatA auxiliary subunit IPR011990 Tetratricopeptide-like helica	1	0.999	0	0	19	0	0	0	0	0	#DIV/0!
Solyc03g120490.2.1		Genomic DNA chromosome 3 P1 clone MYA	1	0.999	0	0	2	0	0	0	0	0	#DIV/0!
Solyc03g121600.2.1		Choline dehydrogenase IPR012132 Glucose-methanol-choline oxidoreductas	1	0.999	0	0	4	0	0	0	0	0	#DIV/0!
Solyc04g005450.2.1		Purple acid phosphatase IPR015914 Purple acid phosphatase, N-termina	1	0.999	0	0	5	0	0	0	0	0	#DIV/0!
Solyc04g014480.2.1		class I heat shock protein 3 IPR002068 Heat shock protein Hsp2	1	0.999	0	0	6	1	0	0	91016976	23784122	#DIV/0!
Solyc04g014670.2.1		Short-chain dehydrogenase_reductase SDR IPR002347 Glucose_ribitol dehydrogenas	1	0.999	0	0	3	0	0	0	0	0	#DIV/0!
Solyc04g015620.2.1		Os01g0611000 protein (Fragment) IPR006946 Protein of unknown function DUF64	1	0.999	0	0	5	0	0	0	0	0	#DIV/0!
Solyc04g049330.2.1		V-type proton ATPase subunit G 1-ATPase G subuni	1	0.999	0	0	4	0	0	0	11526248	5865228	#DIV/0!
Solyc04g051830.2.1		Developmentally regulated GTP binding protein 1 IPR004095 TG	1	0.999	0	0	4	0	0	0	0	0	#DIV/0!
Solyc04g071900.2.1		Peroxidase IPR002016 Haem peroxidase, plant_fungal_bacteria	1	0.999	0	1	9	0	0	0	81062968	10173523	#DIV/0!
Solyc04g080190.2.1		Pore protein of (OEP24	1	0.999	0	0	2	0	0	0	0	0	#DIV/0!
Solyc04g080360.2.1		Dehydration-responsive family protein IPR004159 Protein of unknown function DUF248, methyltransferase putativ	1	0.999	0	0	5	0	0	0	0	0	#DIV/0!
Solyc04g081490.2.1		Tubulin beta-1 chain IPR002453 Beta tubuli	1	0.999	0	1	5	3	0	0	20266580	27248176	#DIV/0!
Solyc04g082560.2.1		Actin cytoskeleton-regulatory complex protein PAN1 IPR011992 EF-Hand typ	1	0.999	0	0	11	0	0	0	0	0	#DIV/0!
Solyc05g005080.2.1		Endo-1 4-beta-glucanase IPR001701 Glycoside hydrolase, family	1	0.999	0	0	4	0	0	0	0	0	#DIV/0!
Solyc05g008290.2.1		Bilirubin oxidase IPR008972 Cupredoxi	1	0.999	0	0	5	0	0	0	0	0	#DIV/0!
Solyc05g008780.2.1		Proton pump interactor	1	0.999	0	0	14	0	0	0	57435888	7.55265e+06	#DIV/0!
Solyc05g012340.2.1		Erlin-2 IPR001107 Band 7 protei	1	0.999	0	0	10	1	0	0	76135000	13853134	#DIV/0!
Solyc05g025740.2.1		SH3 domain-containing protein IPR001452 Src homology-3 domai	1	0.999	0	0	23	0	0	0	67876608	13478686	#DIV/0!
Solyc05g025750.2.1		SH3 domain-containing protei	1	0.999	0	0	5	0	0	0	29069590	6542209	#DIV/0!
Solyc05g026540.2.1		Transmembrane protein 21	1	0.999	0	0	10	0	0	0	70269720	7796053	#DIV/0!
Solyc05g050630.2.1		Protein TIF31 homolog IPR011990 Tetratricopeptide-like helica	1	0.999	0	0	28	27	0	0	31807460	105745760	#DIV/0!
Solyc05g054090.2.1		Unknown Protei	1	0.999	0	0	3	0	0	0	0	0	#DIV/0!
Solyc05g054370.2.1		Acyl-CoA dehydrogenase IPR009100 Acyl-CoA dehydrogenase_oxidase, middle and N-termina	1	0.999	0	0	14	0	0	0	81817512	12985873	#DIV/0!
Solyc06g048610.2.1		Methionyl-tRNA synthetase-like protein IPR002547 tRNA-binding regio	1	0.999	0	0	7	0	0	0	0	0	#DIV/0!
Solyc06g050980.2.1		Ferritin IPR001519 Ferritin, N-termina	1	0.999	0	0	12	0	0	0	0	0	#DIV/0!
Solyc06g051020.2.1		Peptide-N4-(N-acetyl-beta-glucosaminyl)asparagine amidase	1	0.999	0	0	5	0	0	0	58161220	10799943	#DIV/0!
Solyc06g065710.2.1		Sister chromatid cohesion protein PDS5 homolog B-B IPR016024 Armadillo-type fol	1	0.999	0	0	8	0	0	0	0	0	#DIV/0!
Solyc06g068320.2.1		Prolyl-tRNA synthetase IPR004499 Prolyl-tRNA synthetase, class IIa, prokaryotic-typ	1	0.999	0	0	12	0	0	0	0	0	#DIV/0!
Solyc06g082090.2.1		Methionine aminopeptidase IPR004545 Proliferation-associated protein	1	0.999	0	0	7	0	0	0	0	0	#DIV/0!
Solyc06g082580.2.1		Eukaryotic translation initiation factor 2 beta subunit-like IPR002735 Translation initiation factor IF2_IF	1	0.999	0	0	8	1	0	0	114472408	16404618	#DIV/0!
Solyc07g008610.1.1		ATP-binding cassette protein IPR003439 ABC transporter-lik	1	0.999	0	0	12	0	0	0	0	0	#DIV/0!
Solyc07g014700.2.1		Dolichyl-diphosphooligosaccharide--protein glycosyltransferase subunit 2 IPR008814 Ribophorin I	1	0.999	0	0	9	0	0	0	0	0	#DIV/0!
Solyc07g049450.2.1		Thioredoxin_protein disulfide isomerase IPR005788 Disulphide isomeras	1	0.999	0	0	14	1	0	0	117320224	23978694	#DIV/0!
Solyc07g063100.2.1		Proton pump interactor	1	0.999	0	0	28	2	0	0	261842768	43523856	#DIV/0!
Solyc08g005800.2.1		Pectinacetylesterase like protein (Fragment) IPR004963 Pectinacetylesteras	1	0.999	0	0	4	1	0	0	30376292	9552800	#DIV/0!
Solyc08g029190.2.1		At1g62390-like protein (Fragment) IPR011990 Tetratricopeptide-like helica	1	0.999	0	0	10	0	0	0	55205280	31880128	#DIV/0!
Solyc08g062910.2.1		Elongation factor EF-2 IPR000795 Protein synthesis factor, GTP-bindin	1	0.999	0	0	2	0	0	0	0	0	#DIV/0!
Solyc08g067370.1.1		Unknown Protei	1	0.999	0	0	2	0	0	0	17201322	15006191	#DIV/0!
Solyc08g074290.2.1		BRI1-KD interacting protein 129 (Fragment	1	0.999	0	0	11	0	0	0	0	0	#DIV/0!
Solyc08g074410.2.1		Tryptophanyl-tRNA synthetase IPR002306 Tryptophanyl-tRNA synthetase, class I	1	0.999	0	0	4	0	0	0	0	0	#DIV/0!
Solyc09g007250.2.1		60S ribosomal protein L4_L1 IPR002136 Ribosomal protein L4_L1	1	0.999	0	0	3	1	0	0	8457433	9902587	#DIV/0!
Solyc09g007540.2.1		Valyl-tRNA synthetase IPR002303 Valyl-tRNA synthetase, class I	1	0.999	0	0	6	0	0	0	0	0	#DIV/0!
Solyc09g011420.2.1		50S ribosomal protein L7Ae IPR004038 Ribosomal protein L7Ae_L30e_S12e_Gadd4	1	0.999	0	0	3	0	0	0	0	0	#DIV/0!
Solyc09g083080.2.1		Nucleolar protein 5 IPR002687 Pre-mRNA processing ribonucleoprotein, binding regio	1	0.999	0	0	4	0	0	0	0	0	#DIV/0!
Solyc09g084450.2.1		Chymotrypsin inhibitor-2 IPR000864 Proteinase inhibitor I13, potato inhibitor	1	0.999	0	0	5	1	0	0	79433112	79309832	#DIV/0!
Solyc09g092330.1.1		NAD dependent epimerase_dehydratase family protein expressed-binding domai	1	0.999	0	0	10	0	0	0	0	0	#DIV/0!
Solyc10g005920.2.1		Enhancer of mRNA-decapping protein 4 IPR017986 WD40 repeat, regio	1	0.999	0	0	25	2	0	0	86486856	13175835	#DIV/0!
Solyc10g008140.2.1		Prohibitin 1-like protein IPR000163 Prohibiti	1	0.999	0	0	13	0	0	0	46389380	11419736	#DIV/0!
Solyc10g078790.1.1		AT5G57460 protein (Fragment	1	0.999	0	0	21	0	0	0	76268776	12300441	#DIV/0!
Solyc10g081030.1.1		Nascent polypeptide-associated complex alpha subunit-like protein IPR016641 Nascent polypeptide-associated complex, alpha subuni	1	0.999	0	0	3	0	0	0	0	0	#DIV/0!
Solyc11g010190.1.1		Prohibitin IPR000163 Prohibiti	1	0.999	0	0	5	0	0	0	0	0	#DIV/0!
Solyc11g012140.1.1		Isoleucyl-tRNA synthetase IPR002300 Aminoacyl-tRNA synthetase, class Ia IPR002301 Isoleucyl-tRNA synthetase, class Ia IPR018353 Isoleucyl-tRNA synthetas	1	0.999	0	0	18	1	0	0	0	0	#DIV/0!
Solyc11g062440.1.1		Laccase IPR017760 L-ascorbate oxidase, plant	1	0.999	0	0	2	0	0	0	0	0	#DIV/0!
Solyc11g066060.1.1		heat shock protein IPR013126 Heat shock protein 7	1	0.999	1	1	16	7	0	0	0	0	#DIV/0!
Solyc11g066870.1.1		Genomic DNA chromosome 5 P1 clone MDJ22 IPR003409 MORN moti	1	0.999	0	0	7	0	0	0	43386872	7936752	#DIV/0!
Solyc11g068640.1.1		Os11g0175900 protein (Fragment) IPR016024 Armadillo-type fol	1	0.999	0	0	34	2	0	0	152575056	23476020	#DIV/0!
Solyc11g072090.1.1		Translation initiation factor eIF-2B gamma subunit IPR011004 Trimeric LpxA-lik	1	0.999	0	0	12	2	0	0	104179176	13823799	#DIV/0!
Solyc11g072490.1.1		Interactor of constitutive active ROPs	1	0.999	0	0	2	0	0	0	0	0	#DIV/0!
Solyc12g038340.1.1		Translation initiation factor eIF-2B delta subunit IPR000649 Initiation factor 2B relate	1	0.999	0	0	6	0	0	0	0	0	#DIV/0!
Solyc12g049580.1.1		Methylthioribose-1-phosphate isomerase IPR000649 Initiation factor 2B relate	1	0.999	0	0	9	0	0	0	67552776	10396236	#DIV/0!
Solyc07g063340.2.1		COSII_At1g13380 (Fragment) IPR009606 Protein of unknown function DUF121	0.9999	0.999	0	0	2	0	0	0	0	0	#DIV/0!
Solyc11g006460.1.1		DNAJ chaperone IPR003095 Heat shock protein Dna	0.9999	0.999	0	0	6	0	0	0	0	0	#DIV/0!
Solyc03g097900.2.1		40S ribosomal protein S1 IPR001593 Ribosomal protein S3A	0.9998	0.999	0	0	4	0	0	0	0	0	#DIV/0!
Solyc03g111670.2.1		Receptor like kinase, RL	0.9998	0.999	0	0	1	0	0	0	0	0	#DIV/0!
Solyc07g008370.2.1		60S ribosomal protein L7 IPR005998 Ribosomal protein L7, eukaryoti	0.9998	0.999	0	0	3	1	0	0	13664953	9763660	#DIV/0!
Solyc07g047850.2.1		Chlorophyll a-b binding protein 4, chloroplastic IPR001344 Chlorophyll A-B binding protei	0.9993	0.999	1	1	4	1	0	0	0	0	#DIV/0!
Solyc05g007100.2.1		DNA-binding protein p24 IPR013742 Plant transcription facto	0.9917	0.999	0	0	1	0	0	0	0	0	#DIV/0!
Solyc03g120710.2.1		Harpin-induced protein IPR010847 Harpin-induced	0.9916	0.999	0	0	1	0	0	0	0	0	#DIV/0!
Solyc12g006980.1.1		Leucine-rich repeat receptor-like protein kinase PEPR2 IPR001611 Leucine-rich repea	0.9916	0.999	0	0	1	0	0	0	0	0	#DIV/0!
Solyc06g074820.2.1		Aquaporin-like protein IPR012269 Aquapori	0.9915	0.999	0	0	1	0	0	0	0	0	#DIV/0!
Solyc07g063010.2.1		Fatty acid oxidation complex subunit alpha IPR006176 3-hydroxyacyl-CoA dehydrogenase, NAD bindin	0.9915	0.999	0	0	1	0	0	0	0	0	#DIV/0!
Solyc07g006220.1.1		UDP-D-glucuronate 4-epimerase 1-binding domai	0.9914	0.999	0	0	1	0	0	0	0	0	#DIV/0!
Solyc01g111420.2.1		LOC734162 protein (Fragment) IPR002143 Ribosomal protein L	0.9913	0.999	0	0	1	0	0	0	0	0	#DIV/0!
Solyc07g041970.2.1		Subtilisin-like protease IPR015500 Peptidase S8, subtilisin-relate	0.9913	0.999	0	0	1	0	0	0	0	0	#DIV/0!
Solyc01g090770.2.1		Unknown Protein IPR016803 Uncharacterised conserved protein UCP02228	1	0.9989	0	0	2	0	0	0	0	0	#DIV/0!
Solyc03g083520.2.1		Calmodulin IPR011992 EF-Hand typ	1	0.9989	0	0	4	0	0	0	0	0	#DIV/0!
Solyc03g118510.2.1		Receptor like kinase, RL	1	0.9989	0	0	5	0	0	0	0	0	#DIV/0!
Solyc04g063290.2.1		30S ribosomal protein S5 IPR005711 Ribosomal protein S5, eukaryotic_archaea	1	0.9989	0	0	4	1	0	0	9674651	9145926	#DIV/0!
Solyc04g082880.2.1		Diphosphate--fructose-6-phosphate 1-phosphotransferase IPR011183 Pyrophosphate-dependent phosphofructokinase Pfp	1	0.9989	0	0	3	3	0	0	8.16386e+06	18872976	#DIV/0!
Solyc05g005510.2.1		DNA-binding related protein (Fragment) IPR012340 Nucleic acid-binding, OB-fol	1	0.9989	0	0	2	0	0	0	0	0	#DIV/0!
Solyc05g005560.2.1		BURP domain-containing protein (Fragment) IPR004873 BUR	1	0.9989	0	0	2	0	0	0	0	0	#DIV/0!
Solyc05g009470.2.1		Alpha-glucosidase IPR000322 Glycoside hydrolase, family 3	1	0.9989	0	0	3	0	0	0	0	0	#DIV/0!
Solyc05g056130.2.1		Dolichyl-diphosphooligosaccharide--protein glycosyltransferase subunit 1 IPR007676 Ribophorin	1	0.9989	0	0	6	0	0	0	0	0	#DIV/0!
Solyc07g039200.2.1		Guanine nucleotide-binding protein subunit beta IPR017986 WD40 repeat, regio	1	0.9989	0	0	5	0	0	0	19116342	34922704	#DIV/0!
Solyc07g045440.1.1		Fasciclin-like arabinogalactan protein 19 IPR000782 FAS1 domai	1	0.9989	0	0	3	0	0	0	0	0	#DIV/0!
Solyc08g067030.2.1		Os01g0611000 protein (Fragment) IPR006946 Protein of unknown function DUF64	1	0.9989	0	0	3	0	0	0	0	0	#DIV/0!
Solyc08g074550.2.1		Threonyl-tRNA synthetase IPR002320 Threonyl-tRNA synthetase, class II	1	0.9989	0	0	8	0	0	0	0	0	#DIV/0!
Solyc09g025210.2.1		Legumin 11S-globulin IPR014710 RmlC-like jelly roll fol	1	0.9989	0	0	6	0	0	0	0	0	#DIV/0!
Solyc09g061430.2.1		Nucleolar GTP-binding protein 2 IPR014813 GNL3L_Grn1 putative GTPas	1	0.9989	0	0	3	0	0	0	19561192	5786499	#DIV/0!
Solyc11g065620.1.1		Sulfite reductase IPR011787 Sulphite reductase, ferredoxin dependen	1	0.9989	0	0	2	0	0	0	0	0	#DIV/0!
Solyc12g008360.1.1		Oligosaccharyl transferase STT3 subunit family protein IPR003674 Oligosaccharyl transferase, STT3 subuni	1	0.9989	0	0	3	0	0	0	0	0	#DIV/0!
Solyc12g099470.1.1		Translation initiation factor 2 gamma subunit IPR015256 Initiation factor eIF2 gamma, C-termina	1	0.9989	0	0	14	0	0	0	0	0	#DIV/0!
Solyc09g084440.2.1		Proteinase inhibitor I IPR000864 Proteinase inhibitor I13, potato inhibitor	0.9999	0.9989	0	0	2	0	0	0	0	0	#DIV/0!
Solyc01g103450.2.1		Chaperone DnaK IPR012725 Chaperone Dna	0.9997	0.9989	0	0	2	0	0	0	6.97043e+06	9977175	#DIV/0!
Solyc02g087800.2.1		Aldose-1-epimerase-like protein IPR015443 Aldose-1-epimeras	0.9992	0.9989	0	0	3	0	0	0	0	0	#DIV/0!
Solyc04g074410.1.1		Os06g0220000 protein (Fragment) IPR006766 Phosphate-induced protein 1 conserved regio	0.991	0.9989	0	0	1	0	0	0	0	0	#DIV/0!
Solyc02g081160.2.1		Diphosphate-fructose-6-phosphate 1-phosphotransferase IPR011183 Pyrophosphate-dependent phosphofructokinase Pfp	0.9909	0.9989	0	0	1	0	0	0	0	0	#DIV/0!
Solyc03g117940.2.1		U2 small nuclear ribonucleoprotein A_apo	0.9909	0.9989	0	0	1	0	0	0	0	0	#DIV/0!
Solyc01g009550.1.1		Hypothetical chloroplast RF	0.9904	0.9989	0	0	1	0	0	0	0	0	#DIV/0!
Solyc05g050810.2.1		Chaperone dnaJ 3 IPR003095 Heat shock protein Dna	0	0.9989	0	0	3	0	0	0	0	0	#DIV/0!
Solyc01g109410.2.1		Dolichyl-diphosphooligosaccharide--protein glycosyltransferase subunit IPR005013 Dolichyl-diphosphooligosaccharide-protein glycosyltransferase 48kDa subuni	1	0.9988	0	0	3	0	0	0	0	0	#DIV/0!
Solyc02g020910.2.1		Myosin-like protein IPR001609 Myosin head, motor regio	1	0.9988	0	0	4	0	0	0	0	0	#DIV/0!
Solyc02g078540.2.1		Unknown Protein IPR000996 Clathrin light chai	1	0.9988	0	0	4	0	0	0	0	0	#DIV/0!
Solyc03g052980.2.1		ATP dependent RNA helicase IPR011545 DNA_RNA helicase, DEAD_DEAH box type, N-termina	1	0.9988	0	0	3	0	0	0	0	0	#DIV/0!
Solyc06g066790.2.1		N-alpha-acetyltransferase 16, NatA auxiliary subunit IPR011990 Tetratricopeptide-like helica	1	0.9988	0	0	3	0	0	0	0	0	#DIV/0!
Solyc07g065090.1.1		Polygalacturonase inhibitor protein IPR013210 Leucine-rich repeat, N-termina	1	0.9988	0	0	4	1	0	0	31209896	18349768	#DIV/0!
Solyc09g005720.2.1		60S ribosomal protein L23a IPR001014 Ribosomal protein L23_L25, conserved sit	1	0.9988	0	0	3	1	0	0	54584128	36039956	#DIV/0!
Solyc09g013100.2.1		RNA binding protei	1	0.9988	0	0	5	0	0	0	0	0	#DIV/0!
Solyc10g081530.1.1		V-type proton ATPase subunit d 1 IPR016727 ATPase, V0 complex, subunit	1	0.9988	0	0	3	0	0	0	0	0	#DIV/0!
Solyc11g062270.1.1		Signal recognition particle protein (SRP72) IPR013699 Signal recognition particle, SRP72 subunit, RNA-bindin	1	0.9988	0	0	5	0	0	0	0	0	#DIV/0!
Solyc08g006930.2.1		Photosystem I reaction center subunit X psaK IPR017493 Photosystem I reaction center, PsaK, plan	0.9901	0.9988	0	0	1	0	0	0	0	0	#DIV/0!
Solyc01g096580.2.1		30S ribosomal protein S10 IPR005729 Ribosomal protein S10, eukaryotic_archaea	0.9899	0.9988	0	0	1	1	0	0	27871064	27241780	#DIV/0!
Solyc04g008680.2.1		Cell division cycle and apoptosis regulator protein 1 IPR011992 EF-Hand typ	0.9898	0.9988	0	0	1	0	0	0	0	0	#DIV/0!
Solyc02g086730.1.1		50S ribosomal protein L12-C IPR015608 Ribosomal protein L12, chloroplas	1	0.9987	0	0	2	1	0	0	11472709	17877464	#DIV/0!
Solyc07g041150.2.1		Myosin XI IPR001609 Myosin head, motor regio	1	0.9987	0	0	3	0	0	0	0	0	#DIV/0!
Solyc07g049720.2.1		DNA topoisomerase I IPR013499 DNA topoisomerase I, C-terminal, eukaryotic-typ	1	0.9987	0	0	4	0	0	0	0	0	#DIV/0!
Solyc08g075870.2.1		Dehydration-responsive family protein-like IPR004159 Protein of unknown function DUF248, methyltransferase putativ	1	0.9987	0	0	7	0	0	0	69963520	20390530	#DIV/0!
Solyc10g008950.2.1		Guanylate-binding protein 10 IPR015894 Guanylate-binding protein, N-termina	0.9998	0.9987	0	0	3	0	0	0	0	0	#DIV/0!
Solyc01g008850.2.1		CBL-interacting protein kinase 18 IPR002290 Serine_threonine protein kinas	0.9896	0.9987	0	0	1	0	0	0	0	0	#DIV/0!
Solyc01g102970.2.1		RNA-binding protein IPR012677 Nucleotide-binding, alpha-beta plai	0.9891	0.9987	0	0	1	0	0	0	25288822	4278774	#DIV/0!
Solyc00g007120.2.1		Calcium-binding EF hand family protein IPR011992 EF-Hand typ	1	0.9986	0	0	2	0	0	0	0	0	#DIV/0!
Solyc03g098280.2.1		ARGONAUTE 1 IPR003165 Stem cell self-renewal protein Piw	1	0.9986	0	0	10	0	0	0	0	0	#DIV/0!
Solyc04g026100.1.1		30S ribosomal protein S9 IPR000754 Ribosomal protein S	1	0.9986	0	0	2	0	0	0	0	0	#DIV/0!
Solyc05g005800.2.1		Threonyl-tRNA synthetase IPR002320 Threonyl-tRNA synthetase, class II	1	0.9986	0	0	8	0	0	0	0	0	#DIV/0!
Solyc07g007390.2.1		At1g62390-like protein (Fragment) IPR011990 Tetratricopeptide-like helica	1	0.9986	0	0	5	0	0	0	0	0	#DIV/0!
Solyc11g022590.1.1		Kunitz trypsin inhibitor 4 (Fragment) IPR002160 Proteinase inhibitor I3, Kunitz legum	0.9998	0.9986	0	0	1	2	0	0	15644880	23609280	#DIV/0!
Solyc01g099670.2.1		40S ribosomal protein S10-like IPR005326 Plectin_S10, N-termina	0.9884	0.9986	0	0	1	0	0	0	4821923	3.68148e+06	#DIV/0!
Solyc03g044000.1.1		Ribosomal protein L26 IPR005756 Ribosomal protein L26, eukaryotic_archaea	0.988	0.9986	0	0	1	0	0	0	7312633	2.81193e+06	#DIV/0!
Solyc01g065580.2.1		Pumilio domain-containing protein KIAA0020 IPR011989 Armadillo-like helica	1	0.9985	0	0	3	0	0	0	0	0	#DIV/0!
Solyc03g058920.2.1		Porin_voltage-dependent anion-selective channel protein IPR001925 Porin, eukaryotic typ	1	0.9985	0	0	2	0	0	0	5.71714e+06	11716619	#DIV/0!
Solyc03g097020.2.1		26s protease regulatory subunit IPR003959 ATPase, AAA-type, cor	1	0.9985	0	0	8	0	0	0	0	0	#DIV/0!
Solyc06g073310.2.1		Ribosomal L9-like protein IPR000702 Ribosomal protein L	1	0.9985	0	0	3	0	0	0	0	0	#DIV/0!
Solyc04g009770.2.1		DNAJ chaperone IPR003095 Heat shock protein Dna	0	0.9985	0	0	1	0	0	0	0	0	#DIV/0!
Solyc04g082630.2.1		Glyceraldehyde-3-phosphate dehydrogenase B IPR000173 Glyceraldehyde 3-phosphate dehydrogenas	1	0.9984	0	0	3	0	0	0	0	0	#DIV/0!
Solyc06g084230.2.1		40S ribosomal protein S24 IPR001976 Ribosomal protein S24	1	0.9984	0	0	2	1	0	0	20989200	11093194	#DIV/0!
Solyc10g007310.1.1		Light-dependent short hypocotyls 1 IPR006936 Protein of unknown function DUF64	0.9999	0.9984	0	0	2	0	0	0	0	0	#DIV/0!
Solyc06g063390.2.1		Wound-induced basic protein IPR012643 Wound-inducible basi	0.9863	0.9984	0	0	1	0	0	0	0	0	#DIV/0!
Solyc03g116500.2.1		Polygalacturonase IPR000743 Glycoside hydrolase, family 2	1	0.9983	0	0	2	0	0	0	0	0	#DIV/0!
Solyc11g005150.1.1		Leucine-rich repeat family protein IPR006706 Extensin-like regio	1	0.9983	0	0	3	0	0	0	0	0	#DIV/0!
Solyc02g071580.2.1		Subtilisin-like protease IPR015500 Peptidase S8, subtilisin-relate	0.9858	0.9983	0	0	1	0	0	0	0	0	#DIV/0!
Solyc03g005580.2.1		Legumin 11S-globulin IPR014710 RmlC-like jelly roll fol	1	0.9982	0	0	2	0	0	0	0	0	#DIV/0!
Solyc07g062130.2.1		Dtdp-glucose 4 6-dehydratase-binding domai	0.9992	0.9982	0	0	1	0	0	0	0	0	#DIV/0!
Solyc03g025800.2.1		Os03g0111400 protein (Fragment) IPR006121 Heavy metal transport_detoxification protei	0.9851	0.9982	0	0	1	0	0	0	0	0	#DIV/0!
Solyc12g021230.1.1		DNA gyrase subunit B IPR011557 DNA gyrase, subunit	0.9851	0.9982	0	0	1	0	0	0	0	0	#DIV/0!
Solyc05g041910.2.1		Membrane protein IPR017214 Uncharacterised conserved protein UCP03747	0.9848	0.9982	0	0	2	0	0	0	0	0	#DIV/0!
Solyc02g069590.2.1		Coatomer protein epsilon subunit family protein IPR006822 Coatomer, epsilon subuni	1	0.9981	0	0	2	1	0	0	6753205	15357436	#DIV/0!
Solyc02g081980.2.1		Ectonucleoside triphosphate diphosphohydrolase 6 IPR000407 Nucleoside phosphatase GDA1_CD3	1	0.9981	0	0	5	0	0	0	25811832	5.32021e+06	#DIV/0!
Solyc06g068080.2.1		Zeta2-COP IPR011012 Longin-lik	1	0.9981	0	0	3	0	0	0	31528960	5.78596e+06	#DIV/0!
Solyc02g030170.2.1		FAD linked oxidase domain protein IPR006094 FAD linked oxidase, N-termina	0.9845	0.9981	0	0	1	0	0	0	11426752	6.02524e+06	#DIV/0!
Solyc08g066880.2.1		5_apos-methylthioadenosine_S-adenosylhomocysteine nucleosidase IPR018017 Nucleoside phosphorylase, family	0.9844	0.9981	0	0	1	0	0	0	0	0	#DIV/0!
Solyc11g012820.1.1		Replication factor C subunit 2 IPR013748 Replication factor	0.9844	0.9981	0	0	1	0	0	0	0	0	#DIV/0!
Solyc03g031790.1.1		Magnesium transporter protein 1 IPR006844 OST3_OST	0.9839	0.9981	0	0	1	0	0	0	0	0	#DIV/0!
Solyc02g011990.1.1		Photosystem Q(B) protein IPR000484 Photosynthetic reaction centre, L_	0.9832	0.998	0	0	1	0	0	0	8751895	9859553	#DIV/0!
Solyc07g041310.2.1		Ribosomal protein IPR005703 Ribosomal protein S3, eukaryotic_archaea	0.999	0.9979	0	0	2	1	0	0	10779129	15265395	#DIV/0!
Solyc11g021260.1.1		Hypothetical chloroplast RF	0.9822	0.9979	0	0	1	0	0	0	0	0	#DIV/0!
Solyc03g096000.2.1		Clathrin heavy chain IPR016341 Clathrin, heavy chai	1	0.9978	1	0	9	0	0	0	0	0	#DIV/0!
Solyc05g013690.2.1		GDSL esterase_lipase At3g26430 IPR001087 Lipase, GDS	1	0.9978	0	0	3	0	0	0	0	0	#DIV/0!
Solyc06g073300.1.1		60S ribosomal protein L27 IPR001141 Ribosomal protein L27	1	0.9978	0	0	2	0	0	0	0	0	#DIV/0!
Solyc02g079060.2.1		Eukaryotic translation initiation factor 3 subunit J IPR013906 Translation initiation factor eIF3 subuni	0.982	0.9978	0	0	1	0	0	0	0	0	#DIV/0!
Solyc06g060420.2.1		YbaK_prolyl-tRNA synthetase IPR007214 YbaK_aminoacyl-tRNA synthetase associated regio	0.9817	0.9978	0	0	1	0	0	0	9359803	2.96381e+06	#DIV/0!
Solyc05g053810.2.1		Serine hydroxymethyltransferase IPR001085 Serine hydroxymethyltransferas	1	0.9977	0	0	3	1	0	0	29845388	27921584	#DIV/0!
Solyc07g005940.2.1		Vacuolar ATPase subunit H protein IPR004908 ATPase, V1 complex, subunit	1	0.9977	0	0	3	0	0	0	0	0	#DIV/0!
Solyc08g079250.2.1		Lipid transfer protein IPR003612 Plant lipid transfer protein_seed storage_trypsin-alpha amylase inhibito	0.9812	0.9977	0	0	1	0	0	0	0	0	#DIV/0!
Solyc07g064880.2.1		Small ubiquitin-related modifier IPR000626 Ubiquiti	0.981	0.9977	0	0	1	0	0	0	0	0	#DIV/0!
Solyc01g009100.2.1		Ribosomal protein L30 IPR000231 Ribosomal protein L30	0.9808	0.9977	0	0	1	0	0	0	0	0	#DIV/0!
Solyc02g079000.2.1		Cell division protease ftsH homolog 4 IPR003959 ATPase, AAA-type, cor	0.9808	0.9977	0	0	1	0	0	0	0	0	#DIV/0!
Solyc05g008750.2.1		Splicing factor arginine_serine-rich 1	0.9808	0.9977	0	0	2	0	0	0	0	0	#DIV/0!
Solyc01g111660.2.1		Aquaporin-like protein IPR012269 Aquapori	0.9795	0.9975	0	0	1	0	0	0	0	0	#DIV/0!
Solyc04g011440.2.1		heat shock protein IPR013126 Heat shock protein 7	0.9994	0.9974	1	1	11	6	0	0	10308005	5.62176e+06	#DIV/0!
Solyc03g123800.1.1		Mitogen-activated protein kinase kinase IPR002290 Serine_threonine protein kinas	0.9789	0.9974	0	0	1	0	0	0	0	0	#DIV/0!
Solyc05g009530.2.1		Dihydrolipoyllysine-residue acetyltransferase component of pyruvate dehydrogenase complex IPR001078 2-oxoacid dehydrogenase acyltransferase, catalytic domai	0.9785	0.9974	0	0	1	0	0	0	0	0	#DIV/0!
Solyc05g018490.2.1		Early fruit mRN	0.9782	0.9974	0	0	1	0	0	0	0	0	#DIV/0!
Solyc02g092000.2.1		Unknown Protei	1	0.9973	0	0	3	0	0	0	0	0	#DIV/0!
Solyc03g113220.2.1		SPFH domain_band 7 family protein IPR001107 Band 7 protei	0.9995	0.9973	0	0	3	0	0	0	0	0	#DIV/0!
Solyc07g005880.2.1		DNA REPLICATION FACTOR C SUBUNIT IPR012178 DNA replication factor C, large subuni	1	0.9972	0	0	5	0	0	0	0	0	#DIV/0!
Solyc05g013950.1.1		Dehydroascorbate reductase (Fragment) IPR010987 Glutathione S-transferase, C-terminal-lik	0.9769	0.9972	0	0	1	0	0	0	0	0	#DIV/0!
Solyc04g081030.2.1		Protein LTV1 homolog IPR007307 Low temperature viability protei	0.9765	0.9972	0	0	1	0	0	0	0	0	#DIV/0!
Solyc01g073690.2.1		V-type ATP synthase subunit D IPR002699 ATPase, V1_A1 complex, subunit	1	0.997	0	0	2	0	0	0	0	0	#DIV/0!
Solyc08g005490.2.1		Dehydration-responsive protein-like IPR004159 Protein of unknown function DUF248, methyltransferase putativ	1	0.997	0	0	7	0	0	0	40056840	7725109	#DIV/0!
Solyc04g007550.2.1		ATP synthase subunit beta IPR005722 ATPase, F1 complex, beta subuni	0.9999	0.997	1	0	3	1	0	0	0	0	#DIV/0!
Solyc02g063050.2.1		Os05g0100900 protein (Fragment	0.9993	0.997	0	0	1	0	0	0	0	0	#DIV/0!
Solyc12g013890.1.1		Genomic DNA chromosome 5 TAC clone K19P1	0.9753	0.997	0	0	1	0	0	0	0	0	#DIV/0!
Solyc08g081320.2.1		AP-1 complex subunit beta-1 IPR016342 Adaptor protein complex, beta subuni	0.9749	0.997	0	0	1	0	0	0	0	0	#DIV/0!
Solyc09g014520.2.1		Chlorophyll a-b binding protein 6A, chloroplastic IPR001344 Chlorophyll A-B binding protei	1	0.9969	0	0	2	0	0	0	12584191	7.85104e+06	#DIV/0!
Solyc08g075090.2.1		60S ribosomal protein L7 IPR005998 Ribosomal protein L7, eukaryoti	0.9999	0.9969	0	0	4	1	0	0	18472720	10084208	#DIV/0!
Solyc01g095490.2.1		Ubiquitin-conjugating enzyme E2 8 IPR000608 Ubiquitin-conjugating enzyme, E	0.9748	0.9969	0	0	1	0	0	0	0	0	#DIV/0!
Solyc05g017760.2.1		Acetyl-CoA C-acetyltransferase IPR002155 Thiolas	0.9748	0.9969	0	0	1	0	0	0	5126213	7297726	#DIV/0!
Solyc08g008050.2.1		Aquaporin IPR012269 Aquapori	0.9967	0.9968	0	0	2	0	0	0	0	0	#DIV/0!
Solyc02g064670.1.1		Ribosomal protein L26-like 1 IPR005756 Ribosomal protein L26, eukaryotic_archaea	0.9734	0.9968	0	0	1	0	0	0	0	0	#DIV/0!
Solyc06g011280.2.1		Elongation factor 1-gamma IPR001662 Translation elongation factor EF1B, gamma chain, conserve	0.9734	0.9968	0	0	1	0	0	0	0	0	#DIV/0!
Solyc06g074650.2.1		AP-2 complex subunit alpha IPR017104 Adaptor protein complex AP-2, alpha subuni	0.9733	0.9968	0	0	1	0	0	0	0	0	#DIV/0!
Solyc05g056230.2.1		Calreticulin 2 calcium-binding protein IPR009169 Calreticuli	1	0.9967	0	0	3	0	0	0	0	0	#DIV/0!
Solyc09g072560.2.1		Legumin 11S-globulin IPR014710 RmlC-like jelly roll fol	1	0.9967	0	0	3	0	0	0	0	0	#DIV/0!
Solyc05g052470.2.1		Ferritin IPR001519 Ferritin, N-termina	0.9993	0.9967	0	0	5	0	0	0	0	0	#DIV/0!
Solyc03g112360.1.1		60S ribosomal protein L27A IPR001196 Ribosomal protein L1	0.9983	0.9967	0	0	2	0	0	0	0	0	#DIV/0!
Solyc06g071050.2.1		Spfh domain _ band 7 family protein IPR001107 Band 7 protei	0.9976	0.9967	0	0	3	0	0	0	0	0	#DIV/0!
Solyc10g081980.1.1		Harpin-induced protein-like (Fragment) IPR010847 Harpin-induced	0.9732	0.9967	0	0	1	0	0	0	0	0	#DIV/0!
Solyc09g082780.2.1		Asparagine synthetase	0.9713	0.9965	0	0	1	0	0	0	0	0	#DIV/0!
Solyc04g078380.1.1		MFP1 attachment factor	0.9712	0.9965	0	0	1	0	0	0	0	0	#DIV/0!
Solyc02g020940.2.1		Glyceraldehyde-3-phosphate dehydrogenase IPR000173 Glyceraldehyde 3-phosphate dehydrogenas	1	0.9964	0	0	3	2	0	0	24066308	39005048	#DIV/0!
Solyc02g088660.2.1		AT3g29310_MUO10_1 IPR000048 IQ calmodulin-binding regio	1	0.9964	0	0	3	0	0	0	0	0	#DIV/0!
Solyc03g111810.2.1		Sieve element-occluding protein	1	0.9964	0	0	2	0	0	0	0	0	#DIV/0!
Solyc09g007350.2.1		30S ribosomal protein S12 IPR005680 Ribosomal protein S23, eukaryotic_archaea	0.97	0.9963	0	0	1	0	0	0	0	0	#DIV/0!
Solyc08g006040.2.1		40S ribosomal protein S6 IPR014401 Ribosomal protein S6, eukaryoti	0.9973	0.9962	0	0	3	0	0	0	0	0	#DIV/0!
Solyc05g056050.2.1		Chlorophyll a-b binding protein 6A, chloroplastic IPR001344 Chlorophyll A-B binding protei	0.9685	0.9962	0	0	1	0	0	0	0	0	#DIV/0!
Solyc01g028810.2.1		chaperonin IPR001844 Chaperonin Cpn6	0.9678	0.9961	0	0	1	0	0	0	0	0	#DIV/0!
Solyc06g060150.2.1		Replication factor C subunit 3 IPR013748 Replication factor	1	0.9959	0	0	2	0	0	0	0	0	#DIV/0!
Solyc03g123630.2.1		Pectinesterase IPR000070 Pectinesterase, catalyti	1	0.9958	0	0	2	0	0	0	0	0	#DIV/0!
Solyc01g081540.2.1		Myosin XI-F IPR001609 Myosin head, motor regio	1	0.9957	0	0	3	0	0	0	0	0	#DIV/0!
Solyc08g078160.2.1		Oleosin IPR000136 Oleosi	0.9652	0.9957	0	0	1	0	0	0	0	0	#DIV/0!
Solyc01g111400.2.1		Subtilisin-like protease IPR015500 Peptidase S8, subtilisin-relate	0.9649	0.9957	0	0	1	0	0	0	0	0	#DIV/0!
Solyc04g026020.2.1		Sieve element-occluding protein	0.9626	0.9954	0	0	1	0	0	0	0	0	#DIV/0!
Solyc06g071870.2.1		60S ribosomal protein L17 IPR005721 Ribosomal protein L22_L17, eukaryotic_archaea	0.9626	0.9954	0	0	1	0	0	0	0	0	#DIV/0!
Solyc03g097950.2.1		50S ribosomal protein L29 IPR001854 Ribosomal protein L2	0.9588	0.9949	0	0	1	0	0	0	0	0	#DIV/0!
Solyc04g008810.2.1		40S ribosomal protein S26 IPR000892 Ribosomal protein S26	0.9578	0.9948	0	0	1	0	0	0	0	0	#DIV/0!
Solyc03g082940.2.1		Importin subunit beta IPR011989 Armadillo-like helica	0.9574	0.9947	0	0	1	0	0	0	0	0	#DIV/0!
Solyc09g009210.2.1		cDNA clone J033118E13 full insert sequence IPR007033 Protein of unknown function DUF66	0.9569	0.9947	0	0	1	0	0	0	62880016	10250831	#DIV/0!
Solyc09g091470.2.1		3-ketoacyl CoA thiolase 2 IPR002155 Thiolas	0.9563	0.9946	0	0	1	0	0	0	0	0	#DIV/0!
Solyc03g080050.2.1		Band 7 stomatin family protein IPR001972 Stomati	0.9555	0.9945	0	0	1	0	0	0	0	0	#DIV/0!
Solyc01g007340.2.1		Acetyl-coenzyme A carboxylase carboxyl transferase subunit beta IPR000438 Acetyl-CoA carboxylase carboxyl transferase, beta subuni	0.955	0.9944	0	0	1	0	0	0	0	0	#DIV/0!
Solyc09g007230.2.1		Zinc finger CCCH domain-containing protein 15 IPR000571 Zinc finger, CCCH-typ	1	0.9943	0	0	3	0	0	0	0	0	#DIV/0!
Solyc01g005620.2.1		Mitochondrial 2-oxoglutarate_malate carrier protein IPR001993 Mitochondrial substrate carrie	1	0.9942	0	0	3	0	0	0	0	0	#DIV/0!
Solyc02g062700.2.1		26S protease regulatory subunit 6A IPR003959 ATPase, AAA-type, cor	0.9958	0.9942	0	0	4	0	0	0	0	0	#DIV/0!
Solyc01g108490.2.1		Serine carboxypeptidase 1 IPR001563 Peptidase S10, serine carboxypeptidas	0.9533	0.9942	0	0	1	0	0	0	0	0	#DIV/0!
Solyc05g012070.2.1		Alpha-1 4-glucan-protein synthase IPR004901 Alpha-1,4-glucan-protein synthase, UDP-formin	1	0.9941	0	0	3	1	0	0	8100861	17542524	#DIV/0!
Solyc01g008950.2.1		Calmodulin 5_6_7_8-like protein IPR011992 EF-Hand typ	0.9995	0.9941	0	0	2	0	0	0	0	0	#DIV/0!
Solyc01g087540.2.1		Os01g0611000 protein (Fragment) IPR006946 Protein of unknown function DUF64	0.952	0.994	0	0	1	0	0	0	0	0	#DIV/0!
Solyc10g007600.2.1		L-lactate dehydrogenase IPR012133 Alpha-hydroxy acid dehydrogenase, FMN-dependen	0.9503	0.9938	0	0	1	0	0	0	0	0	#DIV/0!
Solyc06g007670.2.1		60S ribosomal protein L5-1 IPR005485 Ribosomal protein L5, eukaryoti	0.9996	0.9936	0	0	3	1	0	0	17266498	18711184	#DIV/0!
Solyc02g080670.2.1		Laccase-22 IPR001117 Multicopper oxidase, type	0.9479	0.9935	0	0	1	0	0	0	0	0	#DIV/0!
Solyc04g058060.1.1		30S ribosomal protein S8P IPR004314 Protein of unknown function DUF239, plan	0.946	0.9933	0	0	1	1	0	0	9901822	7.69024e+06	#DIV/0!
Solyc01g067390.2.1		Chromodomain-helicase-DNA-binding protein 2 IPR000330 SNF2-relate	0.9456	0.9932	0	0	1	0	0	0	0	0	#DIV/0!
Solyc02g077240.2.1		Pyruvate decarboxylase IPR012110 Pyruvate decarboxylase_indolepyruvate decarboxylas	0.9452	0.9932	0	0	1	0	0	0	3.11069e+06	2628241	#DIV/0!
Solyc10g081570.1.1		KE	0.9988	0.9931	0	0	2	0	0	0	0	0	#DIV/0!
Solyc01g094690.2.1		Aquaporin IPR012269 Aquapori	0.9451	0.9931	0	0	1	0	0	0	0	0	#DIV/0!
Solyc09g015020.1.1		class I heat shock protein 3 IPR002068 Heat shock protein Hsp2	0.9998	0.9929	0	0	2	1	0	0	15473708	7.96641e+06	#DIV/0!
Solyc09g098280.2.1		Eukaryotic translation initiation factor 3 subunit 3 IPR000555 Mov34_MPN_PAD-	0.9422	0.9928	0	0	1	0	0	0	0	0	#DIV/0!
Solyc09g005310.2.1		LIMR family protein At5g01460 IPR006876 LMBR1-like conserved regio	0.9415	0.9927	0	0	1	0	0	0	0	0	#DIV/0!
Solyc01g060470.2.1		Importin alpha-1b subunit IPR011989 Armadillo-like helica	0.9401	0.9925	0	0	1	0	0	0	0	0	#DIV/0!
Solyc01g096250.2.1		Unknown Protei	0.9391	0.9923	0	0	1	0	0	0	0	0	#DIV/0!
Solyc03g111200.2.1		Adenylate kinase IPR006259 Adenylate kinase, subfamil	0.9391	0.9923	0	0	1	0	0	0	0	0	#DIV/0!
Solyc05g055160.2.1		DNAJ chaperone IPR003095 Heat shock protein Dna	0.9996	0.9922	0	0	6	0	0	0	0	0	#DIV/0!
Solyc09g075290.2.1		Ribosomal protein L18 IPR000039 Ribosomal protein L18	0.9919	0.9922	0	0	2	0	0	0	0	0	#DIV/0!
Solyc02g069150.2.1		Vesicle-associated membrane protein 7B IPR001388 Synaptobrevi	0.9378	0.9922	0	0	1	0	0	0	0	0	#DIV/0!
Solyc09g007940.2.1		Adenosine kinase IPR001805 Adenosine kinas	0.9362	0.992	0	0	1	0	0	0	0	0	#DIV/0!
Solyc01g059880.2.1		ATP citrate lyase a-subunit IPR016141 Citrate synthase-like, cor	1	0.9919	6	0	0	0	0	0	0	0	#DIV/0!
Solyc04g006970.2.1		Phosphoenolpyruvate carboxylase IPR015813 Pyruvate_Phosphoenolpyruvate kinase, catalytic cor	0.936	0.9919	0	0	1	0	0	0	0	0	#DIV/0!
Solyc06g074260.2.1		Genomic DNA chromosome 5 P1 clone MWD9 IPR007608 Protein of unknown function DUF58	0.9358	0.9919	0	0	1	0	0	0	0	0	#DIV/0!
Solyc02g031950.2.1		Pathogenesis-related protein-like protei	0.9987	0.9918	0	0	2	0	0	0	5788279	5.91415e+06	#DIV/0!
Solyc01g007590.2.1		50S ribosomal protein L14 chloroplastic IPR005745 Ribosomal protein L14, bacterial-typ	0.9348	0.9918	0	0	1	0	0	0	0	0	#DIV/0!
Solyc09g065550.2.1		Kinase interacting family protein IPR011684 KIP1-lik	0.9329	0.9915	0	0	1	0	0	0	0	0	#DIV/0!
Solyc11g013260.1.1		Prohibitin IPR000163 Prohibiti	0.9321	0.9914	0	0	1	0	0	0	0	0	#DIV/0!
Solyc06g083870.2.1		Structural maintenance of chromosomes 1 protein IPR003395 RecF_RecN_SMC protein, N-termina	0.9308	0.9912	0	0	1	0	0	0	0	0	#DIV/0!
Solyc06g071720.1.1		60S ribosomal protein L27A IPR001196 Ribosomal protein L1	0.9902	0.9906	0	0	2	0	0	0	0	0	#DIV/0!
Solyc02g064700.2.1		Protein serine_threonine kinase IPR002290 Serine_threonine protein kinas	0.9999	0.9904	0	0	2	0	0	0	0	0	#DIV/0!
Solyc03g080160.2.1		Nascent polypeptide-associated complex alpha subunit-like protein IPR016641 Nascent polypeptide-associated complex, alpha subuni	0.9249	0.9904	0	0	1	0	0	0	0	0	#DIV/0!
Solyc06g069470.2.1		Glycerophosphoryl diester phosphodiesterase family protein expressed IPR004129 Glycerophosphoryl diester phosphodiesteras	0.9229	0.9902	0	0	1	0	0	0	0	0	#DIV/0!
Solyc09g008800.2.1		60S ribosomal protein L24 IPR000988 Ribosomal protein L24	0.921	0.9899	0	0	1	0	0	0	0	0	#DIV/0!
Solyc12g099240.1.1		Huntingtin interacting protein	0.9201	0.9898	0	0	1	0	0	0	0	0	#DIV/0!
Solyc04g082200.2.1		Dehydrin IPR000167 Dehydri	0.9992	0.9897	0	0	2	0	0	0	5.12981e+06	6.16308e+06	#DIV/0!
Solyc03g121360.1.1		Charged multivesicular body protein 1b IPR005024 Snf	0.9999	0.9896	0	0	2	0	0	0	0	0	#DIV/0!
Solyc02g082230.2.1		Serine_threonine-protein phosphatase-tetraphosphatas	0.916	0.9892	0	0	1	0	0	0	0	0	#DIV/0!
Solyc04g082140.2.1		Laccase-22 IPR001117 Multicopper oxidase, type	0.915	0.9891	0	0	1	0	0	0	0	0	#DIV/0!
Solyc02g070640.2.1		60S ribosomal protein L18a IPR002670 Ribosomal protein L18a	0.9096	0.9883	0	0	1	0	0	0	9674704	8742689	#DIV/0!
Solyc12g099000.1.1		S-adenosylmethionine synthase IPR002133 S-adenosylmethionine synthetas	1	0.9882	0	0	4	1	0	0	7.32214e+06	9320702	#DIV/0!
Solyc05g018810.2.1		Nucleosome assembly protein 1-like protein	0.9065	0.9879	0	0	1	0	0	0	0	0	#DIV/0!
Solyc11g012110.1.1		60S ribosomal protein L6 IPR000915 Ribosomal protein L6	0.9937	0.9876	0	0	2	0	0	0	3.83083e+06	3.74929e+06	#DIV/0!
Solyc10g086460.1.1		Actin IPR004000 Actin_actin-lik	0.99	0.987	8	4	15	9	0	0	0	0	#DIV/0!
Solyc03g120230.2.1		MAR-binding filament-like protein 1 IPR009053 Prefoldi	0.8959	0.9864	0	0	1	0	0	0	0	0	#DIV/0!
Solyc01g105060.2.1		(3R)-hydroxymyristoyl- dehydratase Fab	0.8947	0.9862	0	0	1	0	0	0	0	0	#DIV/0!
Solyc00g082150.2.1		Kinesin light chain IPR011990 Tetratricopeptide-like helica	0.8923	0.9859	0	0	1	0	0	0	0	0	#DIV/0!
Solyc06g082360.2.1		U2 small nuclear ribonucleoprotein B IPR012677 Nucleotide-binding, alpha-beta plai	0.8914	0.9857	0	0	1	0	0	0	0	0	#DIV/0!
Solyc05g014000.2.1		Pectate lyase IPR002022 Pectate lyase_Amb allerge	0.9963	0.9856	0	0	1	0	0	0	0	0	#DIV/0!
Solyc06g072490.2.1		40S ribosomal protein S1 IPR001593 Ribosomal protein S3A	0.9894	0.9854	0	0	3	0	0	0	13899300	8147909	#DIV/0!
Solyc07g063890.2.1		50S ribosomal protein L2 IPR002171 Ribosomal protein L	0.9985	0.9853	0	0	2	0	0	0	0	0	#DIV/0!
Solyc12g011280.1.1		Chlorophyll a-b binding protein 8, chloroplastic IPR001344 Chlorophyll A-B binding protei	1	0.9852	0	0	2	1	0	0	14836647	16484718	#DIV/0!
Solyc04g016380.2.1		Ribosome biogenesis protein BRX1 IPR007109 Brix domai	0.8857	0.9849	0	0	1	0	0	0	0	0	#DIV/0!
Solyc01g009520.2.1		Ribosomal protein IPR002143 Ribosomal protein L	0.8852	0.9848	0	0	1	0	0	0	0	0	#DIV/0!
Solyc06g071790.2.1		Elongation factor Tu IPR004541 Translation elongation factor EFTu_EF1A, bacterial and organell	0.885	0.9848	0	0	1	0	0	0	0	0	#DIV/0!
Solyc12g096540.1.1		40S ribosomal protein S10-like IPR005326 Plectin_S10, N-termina	0.8843	0.9847	0	0	1	0	0	0	3.64223e+06	6708098	#DIV/0!
Solyc05g010110.1.1		Unknown Protei	0.8824	0.9844	0	0	1	0	0	0	0	0	#DIV/0!
Solyc08g068370.2.1		Class E vacuolar protein-sorting machinery protein HSE1 IPR018205 VHS subgrou	0.9997	0.9841	0	0	2	0	0	0	0	0	#DIV/0!
Solyc01g104020.2.1		Embryo-specific 3 IPR010417 Embryo-specific	0.9999	0.9839	0	0	2	0	0	0	0	0	#DIV/0!
Solyc06g061150.2.1		AP-2 complex subunit mu IPR015629 Clathrin coat associated protein AP-5	0.8793	0.9839	0	0	1	0	0	0	0	0	#DIV/0!
Solyc01g102800.2.1		Histidyl-tRNA synthetase IPR015807 Histidyl-tRNA synthetase, class IIa, subgrou	0.8777	0.9837	0	0	1	0	0	0	0	0	#DIV/0!
Solyc02g069260.2.1		ARGONAUTE 1 IPR003165 Stem cell self-renewal protein Piw	1	0.9826	0	0	3	0	0	0	0	0	#DIV/0!
Solyc03g044140.2.1		Protein kinase 2 IPR002290 Serine_threonine protein kinas	0.8703	0.9826	0	0	1	0	0	0	0	0	#DIV/0!
Solyc02g088260.2.1		Latex abundant protein	0.8688	0.9824	0	0	1	0	0	0	0	0	#DIV/0!
Solyc09g082950.1.1		C2 domain-containing protein-like IPR018029 C2 membrane targeting protei	0.8627	0.9814	0	0	1	0	0	0	0	0	#DIV/0!
Solyc08g067090.2.1		Peptidyl-prolyl cis-trans isomerase IPR002130 Peptidyl-prolyl cis-trans isomerase, cyclophilin-typ	0.997	0.9812	0	0	2	0	0	0	0	0	#DIV/0!
Solyc00g145170.1.1		Proteinase inhibitor II IPR003465 Proteinase inhibitor I20, Pin	0.8567	0.9805	0	0	1	0	0	0	4532204	11596353	#DIV/0!
Solyc09g013080.2.1		Acetyl-coenzyme A carboxylase carboxyl transferase subunit alpha IPR001095 Acetyl-CoA carboxylase, alpha subuni	0.8551	0.9803	0	0	1	0	0	0	0	0	#DIV/0!
Solyc01g011040.2.1		LRR receptor-like serine_threonine-protein kinase, RL	0.8544	0.9801	0	0	1	0	0	0	0	0	#DIV/0!
Solyc09g084490.2.1		Proteinase inhibitor I IPR000864 Proteinase inhibitor I13, potato inhibitor	0.8488	0.9793	0	0	1	0	0	0	0	0	#DIV/0!
Solyc03g117020.2.1		Stromal cell-derived factor 2 IPR003608 MI	0.844	0.9785	0	0	1	0	0	0	0	0	#DIV/0!
Solyc04g071650.2.1		Cellulose synthase IPR005150 Cellulose synthas	0.9997	0.9778	0	0	2	0	0	0	0	0	#DIV/0!
Solyc01g020220.1.1		Replication factor C subunit 5 IPR019483 DNA polymerase III, clamp-loader complex, subunit E, C-termina	0.8378	0.9775	0	0	1	0	0	0	0	0	#DIV/0!
Solyc02g086240.2.1		50S ribosomal protein L5 IPR002132 Ribosomal protein L	0.8342	0.9769	0	0	1	0	0	0	0	0	#DIV/0!
Solyc02g087870.2.1		Uncharacterized ABC transporter ATP-binding protein_permease C9B6.09c IPR001140 ABC transporter, transmembrane regio	0.831	0.9764	0	0	1	0	0	0	0	0	#DIV/0!
Solyc02g087720.1.1		At3g28720-like protein (Fragment	0.8269	0.9757	0	0	1	0	0	0	0	0	#DIV/0!
Solyc08g008530.1.1		Aldolase IPR005000 HpcH_HpaI aldolas	0.8262	0.9756	0	0	1	0	0	0	0	0	#DIV/0!
Solyc06g074980.2.1		26S protease regulatory subunit 6B homolog IPR005938 ATPase, AAA-type, CDC4	0.8245	0.9753	0	0	1	0	0	0	0	0	#DIV/0!
Solyc01g089970.2.1		Nucleoside diphosphate kinase IPR001564 Nucleoside diphosphate kinase, cor	0.8237	0.9752	1	0	0	0	0	0	0	0	#DIV/0!
Solyc08g081910.2.1		V-type proton ATPase subunit E IPR002842 ATPase, V1_A1 complex, subunit	0.9995	0.9748	0	0	2	0	0	0	15640516	8.30991e+06	#DIV/0!
Solyc11g071680.1.1		Serine_threonine protein kinase IPR002290 Serine_threonine protein kinas	0.8207	0.9747	0	0	1	0	0	0	0	0	#DIV/0!
Solyc10g084210.1.1		Syntaxin-71 IPR000727 Target SNARE coiled-coil regio	0.9925	0.9745	0	0	1	0	0	0	0	0	#DIV/0!
Solyc01g006090.2.1		rRNA processing protein Ebp2 IPR008610 Eukaryotic rRNA processin	0.814	0.9736	0	0	1	0	0	0	0	0	#DIV/0!
Solyc06g008170.2.1		50S ribosomal protein L14 IPR000218 Ribosomal protein L14b_L23	0.8128	0.9733	1	1	1	0	0	0	0	0	#DIV/0!
Solyc06g073780.2.1		Structural maintenance of chromosomes protein 3 IPR003395 RecF_RecN_SMC protein, N-termina	1	0.9718	0	0	3	0	0	0	0	0	#DIV/0!
Solyc02g070570.2.1		30S ribosomal protein S11 IPR018102 Ribosomal S11, conserved sit	0.7996	0.9711	1	0	0	0	0	0	0	0	#DIV/0!
Solyc05g056310.2.1		T-complex protein 1 subunit gamma IPR012719 T-complex protein 1, gamma subuni	0.7933	0.97	0	0	1	0	0	0	0	0	#DIV/0!
Solyc06g063370.2.1		Chlorophyll a-b binding protein 1A, chloroplastic IPR001344 Chlorophyll A-B binding protei	0.7889	0.9692	0	0	1	0	0	0	6489003	7.86941e+06	#DIV/0!
Solyc09g064370.2.1		Alcohol dehydrogenaseglutathione dehydrogenas	0.9946	0.9686	0	0	1	0	0	0	0	0	#DIV/0!
Solyc03g025590.2.1		Tripeptidyl peptidase II IPR015500 Peptidase S8, subtilisin-relate	0.7798	0.9675	0	0	1	0	0	0	0	0	#DIV/0!
Solyc05g056110.2.1		mRNA-decapping enzyme 2 IPR007722 Dcp2, box	0.7713	0.9659	0	0	1	0	0	0	0	0	#DIV/0!
Solyc10g083570.1.1		Fructose-bisphosphate aldolase IPR000741 Fructose-bisphosphate aldolase, class-	0.9747	0.9653	2	0	4	3	0	0	3.60574e+06	10137819	#DIV/0!
Solyc11g017070.1.1		Eukaryotic translation initiation factor 3 subunit 2 IPR020472 G-protein beta WD-40 repeat, regio	0.7527	0.9624	0	0	1	0	0	0	0	0	#DIV/0!
Solyc00g009020.2.1		Mitochondrial ATP synthas	0.7469	0.9613	0	0	1	0	0	0	0	0	#DIV/0!
Solyc01g067740.2.1		Superoxide dismutase IPR001424 Superoxide dismutase, copper_zinc bindin	0.743	0.9605	0	0	1	0	0	0	0	0	#DIV/0!
Solyc05g055210.1.1		Eukaryotic peptide chain release factor subunit 1-3-like IPR004403 Peptide chain release factor eRF_aRF subunit	0.7391	0.9597	0	0	1	0	0	0	0	0	#DIV/0!
Solyc08g081730.2.1		Reticulon family protein IPR003388 Reticulo	0.7383	0.9596	0	0	1	0	0	0	0	0	#DIV/0!
Solyc06g009210.2.1		Ribosomal protein L19 IPR000196 Ribosomal protein L19_L19	0.9972	0.9563	0	0	2	0	0	0	0	0	#DIV/0!
Solyc04g010070.2.1		Protein phosphatase 2A regulatory subunit B_apos-like protein IPR011992 EF-Hand typ	0.7209	0.956	0	0	1	0	0	0	0	0	#DIV/0!
Solyc04g072030.1.1		Interferon-induced GTP-binding protein Mx (Fragment) IPR015577 Interferon-induced Mx protei	0.7151	0.9548	0	0	1	0	0	0	0	0	#DIV/0!
Solyc01g106050.2.1		Dynamin-2 IPR000375 Dynamin central regio	0.714	0.9545	0	0	1	0	0	0	0	0	#DIV/0!
Solyc01g108340.2.1		Peptidyl-prolyl cis-trans isomerase D IPR002130 Peptidyl-prolyl cis-trans isomerase, cyclophilin-typ	0.7117	0.9541	0	0	1	0	0	0	0	0	#DIV/0!
Solyc02g062810.2.1		Signal recognition particle 6	0.9933	0.9535	0	0	2	0	0	0	0	0	#DIV/0!
Solyc03g112650.2.1		Soul heme-binding family protein IPR006917 SOUL haem-binding protei	0.7082	0.9533	0	0	1	0	0	0	0	0	#DIV/0!
Solyc08g013670.2.1		Photosystem I reaction center subunit IPR008796 Photosystem I reaction centre subunit	0.9866	0.9522	0	0	1	1	0	0	2.59235e+06	8426818	#DIV/0!
Solyc03g117510.2.1		Formamidopyrimidine-DNA glycosylase IPR000191 DNA glycosylase_AP lyas	0.693	0.95	0	0	1	0	0	0	0	0	#DIV/0!
Solyc07g052350.2.1		3-isopropylmalate dehydratase large subunit IPR006249 Aconitase_iron regulatory protein	0.6847	0.9481	0	0	1	0	0	0	0	0	#DIV/0!
Solyc08g078770.1.1		AT5g47580_MNJ7_1	0.6695	0.9446	0	1	0	0	0	0	0	0	#DIV/0!
Solyc02g082140.2.1		Unknown Protein IPR008166 Protein of unknown function DUF2	0.9892	0.944	0	0	1	0	0	0	0	0	#DIV/0!
Solyc01g087900.2.1		N-alpha-acetyltransferase 20, NatB catalytic subunit IPR000182 GCN5-related N-acetyltransferas	0.6553	0.9411	0	0	1	0	0	0	0	0	#DIV/0!
Solyc04g007060.2.1		Cc-nbs-lrr, resistance protei	0.6421	0.9379	0	0	1	0	0	0	59191496	116367144	#DIV/0!
Solyc02g077600.2.1		Guanylate-binding protein 10 IPR015894 Guanylate-binding protein, N-termina	0.9533	0.9366	0	0	3	0	0	0	0	0	#DIV/0!
Solyc02g084600.2.1		LRR receptor-like serine_threonine-protein kinase, RL	0.637	0.9365	0	0	1	0	0	0	0	0	#DIV/0!
Solyc01g007640.2.1		Ycf2 IPR008543 Chloroplast Ycf	0.6369	0.9365	0	0	1	0	0	0	0	0	#DIV/0!
Solyc08g076200.2.1		ATP dependent RNA helicase IPR011545 DNA_RNA helicase, DEAD_DEAH box type, N-termina	0.6332	0.9356	0	0	1	0	0	0	0	0	#DIV/0!
Solyc06g073790.2.1		40S ribosomal protein S11 IPR000266 Ribosomal protein S1	0.6316	0.9351	0	0	1	0	0	0	8.11782e+06	10975506	#DIV/0!
Solyc01g095070.2.1		Heavy metal-associated domain containing protein expressed IPR006121 Heavy metal transport_detoxification protei	0.6304	0.9348	0	0	1	0	0	0	0	0	#DIV/0!
Solyc07g052750.1.1		Storekeeper protei	0.6278	0.9342	0	0	1	0	0	0	0	0	#DIV/0!
Solyc01g010540.2.1		Ribosomal protein IPR002942 RNA-binding S4 IPR018079 Ribosomal protein S4, conserved site IPR001912 Ribosomal protein S	0.6105	0.9295	0	0	1	0	0	0	6784949	7.74017e+06	#DIV/0!
Solyc12g094620.1.1		Catalase IPR018028 Catalase related subgrou	0.6102	0.9294	0	0	1	0	0	0	0	0	#DIV/0!
Solyc11g008740.1.1		Double-strand-break repair protein rad21 IPR006910 Rad21_Rec8 like protein, N-termina	0.608	0.9288	1	0	3	1	0	0	0	0	#DIV/0!
Solyc01g096850.2.1		Protein FAR1-RELATED SEQUENCE 3 IPR018289 MULE transposase, conserved domai	0.6048	0.9279	0	0	3	0	0	0	0	0	#DIV/0!
Solyc08g067890.2.1		PAFD103 protein (Fragment	0.6023	0.9272	0	0	1	0	0	0	0	0	#DIV/0!
Solyc00g138060.2.1		2-oxoglutarate-dependent dioxygenase IPR005123 Oxoglutarate and iron-dependent oxygenas	0.5817	0.9212	0	0	0	1	0	0	0	0	#DIV/0!
Solyc04g009260.1.1		Cc-nbs-lrr, resistance protei	0.5806	0.9209	0	0	1	0	0	0	0	0	#DIV/0!
Solyc01g111320.2.1		Thaumatin-like protein IPR001938 Thaumatin, pathogenesis-relate	0.5802	0.9208	0	0	1	0	0	0	0	0	#DIV/0!
Solyc01g008540.2.1		Cinnamoyl CoA reductase-like protein-binding domai	0.5703	0.9178	0	0	1	0	0	0	0	0	#DIV/0!
Solyc03g096850.2.1		Genomic DNA chromosome 5 P1 clone MKP11 IPR001478 PDZ_DHR_GLG	0.5641	0.9158	0	0	1	0	0	0	0	0	#DIV/0!
Solyc05g055640.2.1		60S ribosomal protein L38 IPR002675 Ribosomal protein L38	0.56	0.9146	0	0	1	1	0	0	15794317	16290195	#DIV/0!
Solyc03g117430.2.1		Cobalamin synthesis protein P biosynthesis CobW-lik	0.5572	0.9137	0	0	1	0	0	0	0	0	#DIV/0!
Solyc01g008720.1.1		Mannan endo-1 4-beta-mannosidase IPR001547 Glycoside hydrolase, family	0.9703	0.9134	0	0	0	1	0	0	0	0	#DIV/0!
Solyc12g099260.1.1		ATP citrate lyase a-subunit IPR016141 Citrate synthase-like, cor	0.9795	0.9124	6	0	0	0	0	0	0	0	#DIV/0!
Solyc01g105340.2.1		Chaperone protein dnaJ IPR012724 Chaperone Dna	0.5527	0.9122	0	0	1	0	0	0	0	0	#DIV/0!
Solyc04g077060.2.1		KH domain-containing protein IPR018111 K Homology, type 1, subgrou	0.5452	0.9098	0	0	1	0	0	0	0	0	#DIV/0!
Solyc03g079930.2.1		Mitochondrial glycoprotein family protein IPR003428 Mitochondrial glycoprotei	0.5409	0.9083	0	0	1	0	0	0	0	0	#DIV/0!
Solyc04g054980.2.1		Lipoxygenase homology domain-containing protein 1 IPR001024 Lipoxygenase, LH	0.534	0.906	0	0	0	1	0	0	0	0	#DIV/0!
Solyc01g101040.2.1		ATP-citrate lyase A-3 IPR016102 Succinyl-CoA synthetase-lik	0.5335	0.9058	0	0	1	0	0	0	0	0	#DIV/0!
Solyc07g064970.2.1		Microtubule-associated protein MAP65-1a IPR007145 MAP65_ASE	0.5242	0.9026	0	0	1	0	0	0	0	0	#DIV/0!
Solyc12g042920.1.1		Cytochrome c1 IPR002326 Cytochrome c	0.5233	0.9023	0	0	0	1	0	0	0	0	#DIV/0!
Solyc01g097890.2.1		Os03g0370250 protein (Fragment) IPR007592 Protein of unknown function DUF57	0.9562	0.9001	0	0	1	0	0	0	0	0	#DIV/0!
Solyc05g050120.2.1		Malic enzyme IPR012302 Malic enzyme, NAD-bindin	0.5163	0.8998	0	0	1	0	0	0	0	0	#DIV/0!
Solyc11g071720.1.1		Acetyl esterase IPR013094 Alpha_beta hydrolase fold-	0.9604	0.8987	0	0	1	0	0	0	0	0	#DIV/0!
Solyc11g013030.1.1		Exoribonuclease R IPR001900 Ribonuclease II and	0.5098	0.8974	0	0	0	1	0	0	0	0	#DIV/0!
Solyc08g082530.2.1		Cell division protease ftsH homolog IPR003959 ATPase, AAA-type, cor	0.5016	0.8943	0	0	1	0	0	0	0	0	#DIV/0!
Solyc06g065980.2.1		Nucleic acid binding protein IPR014560 Uncharacterised conserved protein UCP030333, DNA_RNA-binding Alba-relate	0.4994	0.8935	0	0	1	0	0	0	9449863	17710568	#DIV/0!
Solyc05g054640.2.1		2-oxoglutarate dehydrogenase E1 component IPR011603 2-oxoglutarate dehydrogenase, E1 componen	0.9799	0.8933	0	0	2	0	0	0	0	0	#DIV/0!
Solyc05g052520.2.1		Protein phosphatase 2C IPR015655 Protein phosphatase 2	0.4989	0.8933	0	0	1	0	0	0	0	0	#DIV/0!
Solyc05g050600.2.1		Dynamin 2 IPR001401 Dynamin, GTPase regio	1	0.999	0	1	39	7	0	8.09227e+06	321857216	60323000	47.2278
Solyc10g062160.1.1		Dynamin like protein IPR001401 Dynamin, GTPase regio	1	0.9988	2	1	12	5	13095090	0	280351456	74013768	27.0609
Solyc03g083970.2.1		IQ calmodulin-binding motif family protei	1	0.999	2	0	19	3	17218890	14462119	534366848	101656416	20.0759
Solyc04g071890.2.1		Peroxidase 4 IPR002016 Haem peroxidase, plant_fungal_bacteria	1	0.999	0	1	17	3	0	10872520	190111328	26422044	19.9157
Solyc01g010750.2.1		Stress responsive protein IPR008997 Ricin B-related lecti	1	0.999	0	0	20	3	0	8876773	150748976	22359342	19.5013
Solyc01g088510.2.1		Dynamin like protein IPR000375 Dynamin central regio	1	0.999	1	1	28	6	18506714	0	284657568	50900660	18.1317
Solyc11g069430.1.1		Aquaporin 1 IPR012269 Aquapori	1	0.999	0	0	5	1	0	4.16281e+06	53031816	14957222	16.3325
Solyc02g090570.2.1		Transducin family protein IPR017986 WD40 repeat, regio	1	0.999	1	0	42	4	10630672	0	150014448	22584700	16.236
Solyc06g071910.2.1		3-oxoacyl-reductase reductas	1	0.999	0	0	7	0	0	16493123	219923040	36943236	15.5741
Solyc11g039650.1.1		Dynamin-2A IPR001401 Dynamin, GTPase regio	1	0.999	2	1	60	7	22605804	8979252	399745472	83431456	15.2976
Solyc03g025850.2.1		Remorin 1 IPR005516 Remorin, C-terminal regio	1	0.999	4	1	19	5	111841936	42628448	1823260930	291019680	13.6873
Solyc06g035920.2.1		Remorin 1 IPR005516 Remorin, C-terminal regio	1	0.999	1	0	10	0	18265642	0	204861392	31314438	12.9301
Solyc07g065490.2.1		Dek protein IPR014876 DEK, C-termina	1	0.999	0	0	14	1	10693376	0	98281768	14474726	10.5445
Solyc12g055800.1.1		V-type ATP synthase alpha chain IPR005725 ATPase, V1 complex, subunit	1	0.999	0	0	17	1	0	7966051	62383492	20023312	10.3447
Solyc02g087770.2.1		Aldose-1-epimerase-like protein IPR015443 Aldose-1-epimeras	1	0.999	0	0	5	0	0	3.26092e+06	28622768	0	8.77752
Solyc06g005160.2.1		Ascorbate peroxidase IPR019793 Peroxidases heam-ligand binding site IPR019794 Peroxidase, active site IPR002016 Haem peroxidase, plant_fungal_bacteria	1	0.999	0	1	7	4	0	13991766	55147840	67543032	8.76879
Solyc01g096040.2.1		Aspartic proteinase nepenthesin I IPR001461 Peptidase A	1	0.999	0	1	14	0	0	7.91668e+06	54631516	12581966	8.49011
Solyc01g096450.2.1		Aspartic proteinase nepenthesin-1 IPR001461 Peptidase A	0.9999	0.9972	0	1	2	2	0	11598521	66848852	18731046	7.37852
Solyc06g074000.1.1		Aspartic proteinase nepenthesin-2 IPR001461 Peptidase A	1	0.9988	0	0	4	0	0	7.30379e+06	45132320	8178243	7.29902
Solyc08g074480.1.1		Cortical cell-delineating protein IPR013770 Plant lipid transfer protein and hydrophobic protein, helica	0.9979	0.994	0	1	1	1	0	18212252	105768576	25469620	7.20604
Solyc02g069460.2.1		Photosystem I reaction center subunit III IPR003666 Photosystem I reaction centre protein PsaF, subunit II	1	0.999	0	0	8	3	30310314	0	162134304	53899252	7.12739
Solyc12g056220.1.1		Aquaporin IPR012269 Aquapori	1	0.999	1	1	5	1	20059892	12138215	171327552	47550092	6.79784
Solyc06g069010.2.1		Guanine nucleotide-binding protein beta subunit-like protein IPR020472 G-protein beta WD-40 repeat, regio	1	0.9987	0	0	2	1	0	4.95104e+06	13964262	15240542	5.89872
Solyc06g083580.2.1		Pectate lyase 1-27 IPR002022 Pectate lyase_Amb allerge	1	0.999	0	0	4	1	7263511	0	27593646	14508293	5.79636
Solyc10g080940.1.1		Tubulin beta chain IPR002453 Beta tubuli	1	0.999	0	1	9	6	0	31783268	77419416	95511064	5.44093
Solyc04g054990.2.1		Lipoxygenase homology domain-containing protein 1 IPR001024 Lipoxygenase, LH	0.8581	0.9807	0	1	1	1	0	10789304	33010592	24962986	5.37325
Solyc06g076570.1.1		class I heat shock protein IPR002068 Heat shock protein Hsp2	1	0.999	0	0	3	1	0	3.39861e+06	10466162	7.58943e+06	5.31264
Solyc10g086580.1.1		Ribulose-1 5-bisphosphate carboxylase_oxygenase activase 1 IPR003959 ATPase, AAA-type, cor	1	0.999	0	0	3	1	0	4.03185e+06	9999163	10823313	5.16449
Solyc02g070320.2.1		40S ribosomal protein S4-like protein IPR000876 Ribosomal protein S4	1	0.999	1	1	5	1	0	8.28811e+06	18853916	22510012	4.99075
Solyc11g062130.1.1		Mitochondrial ADP_ATP carrier proteins IPR002113 Adenine nucleotide translocator	1	0.999	2	1	14	7	31712354	43905688	227942592	129586216	4.72809
Solyc01g104680.2.1		GTP-binding nuclear protein Ran-A1 IPR018210 GTP-binding nuclear protein, Ran, conserved site IPR002041 Ran GTPas	1	0.9989	0	0	1	2	0	18850320	37677080	51338376	4.72223
Solyc08g075700.2.1		60S ribosomal protein L13 IPR001380 Ribosomal protein L13	1	0.9987	0	0	3	1	8510987	0	19056194	20134920	4.60477
Solyc06g005060.2.1		Elongation factor 1-alpha IPR004539 Translation elongation factor EF1A, eukaryotic and archaeal IPR000795 Protein synthesis factor, GTP-bindin	1	0.999	3	3	16	5	97817000	104929528	621362240	304915520	4.56865
Solyc12g095990.1.1		ATP-dependent RNA helicase eIF4A IPR011545 DNA_RNA helicase, DEAD_DEAH box type, N-termina	1	0.9964	1	0	5	0	12946195	0	14107700	44025620	4.49038
Solyc08g077240.2.1		Dehydration-responsive family protein IPR004159 Protein of unknown function DUF248, methyltransferase putativ	1	0.999	0	0	8	0	7.14617e+06	0	31875040	0	4.46043
Solyc03g121330.2.1		60S ribosomal protein L28 IPR002672 Ribosomal protein L28	0.9868	0.9984	1	0	1	1	14721154	0	29742984	30370500	4.08348
Solyc09g090980.2.1		Major allergen Mal d 1 IPR000916 Bet v I allerge	1	0.999	0	1	4	2	0	21016972	43871780	40514252	4.01514
Solyc12g015880.1.1		Heat shock protein 90 IPR019805 Heat shock protein Hsp90, conserved site IPR018249 EF-HAND 2 IPR001404 Heat shock protein Hsp9	0.9905	0.9989	0	0	3	1	0	4985287	0	19092324	3.82973
Solyc01g091220.2.1		40S ribosomal protein S13 IPR000589 Ribosomal protein S1	1	0.999	0	1	3	1	0	16738892	30825294	32720950	3.79632
Solyc09g092380.2.1		Adenosylhomocysteinase IPR000043 S-adenosyl-L-homocysteine hydrolas	1	0.9986	0	0	3	0	0	10298252	19219656	19790146	3.788
Solyc01g099900.2.1		Ribosomal protein L18 IPR000039 Ribosomal protein L18	1	0.9988	0	1	4	1	0	18116800	36965444	30155438	3.7049
Solyc10g080500.1.1		Actin IPR004000 Actin_actin-lik	1	0.9989	9	4	15	10	78470072	0	81544536	193488096	3.50494
Solyc07g062530.2.1		Phosphoenolpyruvate carboxylase 2 IPR015813 Pyruvate_Phosphoenolpyruvate kinase, catalytic core IPR001449 Phosphoenolpyruvate carboxylas	1	0.999	0	0	6	1	14246364	0	24930948	23797866	3.42044
Solyc02g014310.2.1		Polyadenylate-binding protein IPR012677 Nucleotide-binding, alpha-beta plai	1	0.999	0	0	5	0	0	7.56569e+06	17698166	7450702	3.32407
Solyc05g054810.2.1		60S ribosomal protein L35 IPR001854 Ribosomal protein L2	1	0.9988	0	0	3	1	0	7095455	11810846	11374178	3.26759
Solyc11g011380.1.1		Glutamine synthetase IPR008146 Glutamine synthetase, catalytic regio	1	0.999	0	0	2	2	0	6.93446e+06	9692305	11698766	3.08475
Solyc05g054580.2.1		60S acidic ribosomal protein P0 IPR001790 Ribosomal protein L1	1	0.9989	0	0	4	0	8400786	0	11898212	12336325	2.88479
Solyc06g084020.2.1		Histone H1 IPR005818 Histone H1_H	1	0.9981	0	0	6	0	0	20331982	48994752	8.32125e+06	2.81901
Solyc11g056680.1.1		LRR receptor-like serine_threonine-protein kinase, RL	1	0.999	0	1	4	2	20802122	16345779	72483456	30703290	2.77773
Solyc01g099770.2.1		Translationally-controlled tumor protein homolog IPR001983 Translationally controlled tumour-associated TCT	0.9995	0.9927	0	1	1	1	0	9330619	0	25612938	2.74504
Solyc04g071610.2.1		Water-stress inducible protein 3 (Fragment) IPR003496 ABA_WDS induced protei	1	0.999	2	2	3	2	33651660	32400728	64138360	114983040	2.71181
Solyc09g066100.2.1		Histone H1 IPR005818 Histone H1_H	1	0.999	0	1	7	3	11374915	27464000	76065520	27643220	2.67023
Solyc06g059740.2.1		Alcohol dehydrogenase 2 IPR002085 Alcohol dehydrogenase superfamily, zinc-containin	1	0.9971	0	1	4	1	18205682	21338570	54214800	50787940	2.65532
Solyc01g073640.2.1		Uncharacterized oxidoreductase Mb1385 IPR002347 Glucose_ribitol dehydrogenas	1	0.999	3	0	4	2	24900592	0	28303912	36930892	2.61981
Solyc01g010360.2.1		14-3-3-like protein GF14 epsilon IPR000308 14-3-3 protei	0.9898	0.9988	1	0	1	1	16280336	0	21172378	19892138	2.52234
Solyc11g072190.1.1		Elongation factor beta-1 IPR014038 Translation elongation factor EF1B, beta and delta chains, guanine nucleotide exchang	1	0.9955	0	0	2	0	12245995	0	11792140	18430676	2.46798
Solyc03g005760.1.1		Chlorophyll a-b binding protein 3C-like IPR001344 Chlorophyll A-B binding protei	1	0.999	1	1	6	2	43135932	22905824	72406896	86948480	2.41295
Solyc08g082820.2.1		Heat shock protein IPR013126 Heat shock protein 7	1	0.999	2	0	17	4	49230220	27532034	119423864	65736424	2.41213
Solyc02g091490.2.1		Fructokinase 3 IPR011611 Carbohydrate_purine kinas	0.9449	0.9931	0	0	1	0	0	6805535	6.40258e+06	9768874	2.37622
Solyc09g010630.2.1		heat shock protein IPR013126 Heat shock protein 7	1	0.999	1	1	16	7	33713444	21981268	74554400	57321332	2.36783
Solyc12g098940.1.1		Ubiquitin IPR019956 Ubiquitin subgrou	1	0.999	3	1	4	2	43151588	25478154	83775080	77075784	2.34375
Solyc01g111170.2.1		Peptidyl-prolyl cis-trans isomerase IPR002130 Peptidyl-prolyl cis-trans isomerase, cyclophilin-typ	1	0.999	1	1	4	1	24812378	16275853	49337668	45819856	2.31593
Solyc05g052510.2.1		Clathrin heavy chain IPR016341 Clathrin, heavy chai	1	0.999	1	0	9	0	8724255	7.7111e+06	24168040	13216709	2.27465
Solyc04g072830.2.1		Helicase sen	0.5439	0.9093	0	0	1	0	0	7.04289e+06	3.57597e+06	11979923	2.20874
Solyc07g007750.2.1		Defensin protein IPR008177 Gamma Purothioni	1	0.999	1	0	2	2	32059160	0	18649832	51257912	2.18059
Solyc06g074430.2.1		60s acidic ribosomal protein-like protein IPR001813 Ribosomal protein 60	0.956	0.9946	1	0	1	0	24709882	0	20957780	32516414	2.16408
Solyc01g099520.2.1		Rapid alkalinization factor 2 IPR008801 Rapid ALkalinization Facto	0.9466	0.9933	0	0	1	0	0	5.57969e+06	11973924	0	2.14598
Solyc07g049140.2.1		Metallocarboxypeptidase inhibitor IPR009632 Putative metallocarboxypeptidase inhibito	0.9791	0.9975	1	1	1	1	73147856	67884184	178479552	123163048	2.13882
Solyc04g007770.2.1		Major latex-like protein IPR000916 Bet v I allerge	1	0.9972	0	0	3	1	18111882	11434010	29947398	33100624	2.1339
Solyc02g087930.2.1		60S ribosomal protein L34 IPR008195 Ribosomal protein L34	0.9852	0.9982	0	1	1	1	11674412	6.62343e+06	21501640	17107952	2.11006
Solyc09g008280.1.1		S-adenosylmethionine synthase IPR002133 S-adenosylmethionine synthetas	1	0.999	0	0	6	1	26230112	16259593	42927732	44453656	2.05653
Solyc11g012320.1.1		Unknown Protei	0.9916	0.999	0	0	1	0	20425656	0	26097368	15051481	2.01457
Solyc01g109660.2.1		Glycine-rich RNA-binding protein IPR015465 RNA recognition motif, glycine rich protei	0.9475	0.9935	0	0	1	1	13482281	0	8473438	18614240	2.00913
Solyc09g011300.2.1		Uracil phosphoribosyltransferase IPR005765 Uracil phosphoribosyl transferas	0.7593	0.9637	0	1	0	1	0	15417701	0	30405632	1.97212
Solyc07g064170.2.1		Pectinesterase IPR018040 Pectinesterase, active site IPR000070 Pectinesterase, catalyti	1	0.999	1	1	4	1	18427802	14877069	35269596	29397612	1.94167
Solyc11g005330.1.1		Actin IPR004000 Actin_actin-lik	1	0.999	8	5	18	10	280750400	392503232	483326528	808615740	1.91895
Solyc04g008460.2.1		Ribosomal protein L15 IPR000439 Ribosomal protein L15	1	0.9989	0	1	3	1	8820144	5.14369e+06	13749599	11504913	1.80857
Solyc01g007320.2.1		ATP synthase subunit beta chloroplastic IPR005722 ATPase, F1 complex, beta subuni	1	0.9989	1	1	6	4	36384468	36293928	49216764	82177160	1.80788
Solyc12g009300.1.1		Sucrose synthase IPR012820 Sucrose synthase, plants and cyanobacteria IPR000368 Sucrose synthas	1	0.999	1	1	11	5	21263324	13097874	32029482	28715366	1.76783
Solyc02g088100.2.1		Expansin IPR007112 Expansin 45, endoglucanase-like IPR007117 Pollen allergen_expansin, C-termina	0.8935	0.986	1	0	1	0	18819260	0	17002996	15781315	1.74206
Solyc06g075180.1.1		Ribosomal protein L12 IPR000911 Ribosomal protein L1	1	0.9989	2	2	3	2	24162324	18861986	32703614	41858420	1.73302
Solyc06g069090.2.1		40S ribosomal protein S7-like protein IPR000554 Ribosomal protein S7	1	0.9982	0	0	6	3	11842962	8460745	17526358	17540822	1.72713
Solyc12g096300.1.1		40S ribosomal protein S6 IPR014401 Ribosomal protein S6, eukaryoti	0.9998	0.999	0	0	3	1	15862373	0	15242779	11355875	1.67684
Solyc12g005080.1.1		Dihydrolipoyllysine-residue succinyltransferase component of 2-oxoglutarate dehydrogenase complex IPR006255 Dihydrolipoamide succinyltransferas	1	0.9952	2	0	4	2	14383180	4.71185e+06	13979988	16812916	1.61261
Solyc03g111830.2.1		Protein-L-isoaspartate O-methyltransferase O-methyltransferas	1	0.9989	2	0	2	2	43191828	21635656	23844464	78861024	1.58429
Solyc12g044740.1.1		Ubiquitin carboxyl-terminal hydrolase IPR001394 Peptidase C19, ubiquitin carboxyl-terminal hydrolase	0.6784	0.9466	1	1	1	1	25184154	23316150	17626440	55334316	1.50434
Solyc09g009260.2.1		Fructose-bisphosphate aldolase IPR000741 Fructose-bisphosphate aldolase, class-	1	0.999	2	0	6	3	38873864	0	21491244	36959228	1.50359
Solyc07g044860.2.1		Oxygen-evolving enhancer protein 2, chloroplastic IPR002683 Photosystem II oxygen evolving complex protein Psb	0.9133	0.9888	0	0	1	0	8.29281e+06	0	4352504	7.45992e+06	1.42442
Solyc02g065470.1.1		Pathogenesis-related protein IPR001283 Allergen V5_Tpx-1 relate	1	0.999	4	2	5	4	106758296	60434484	61200740	173576496	1.40423
Solyc07g065170.2.1		40S ribosomal protein S8 IPR001047 Ribosomal protein S8	0.9882	0.9986	0	0	1	0	11308404	3.77029e+06	11313472	9769878	1.39822
Solyc01g007330.2.1		Ribulose bisphosphate carboxylase large chain IPR000685 Ribulose bisphosphate carboxylase, large subunit, C-termina	1	0.9988	3	1	9	3	34593916	21612914	34281392	41612316	1.35026
Solyc09g009020.2.1		Enolase IPR000941 Enolas	1	0.999	2	0	8	1	28304490	0	18243062	19872106	1.34661
Solyc10g078620.1.1		Ribosomal protein S5 IPR005716 Ribosomal protein S7, eukaryotic_archaea	1	0.9984	1	1	2	1	18830068	12686761	15774553	25976908	1.32474
Solyc11g039980.1.1		ATP synthase subunit alpha IPR018118 ATPase, F1_A1 complex, alpha_beta subunit, N-termina	1	0.9986	2	1	2	2	18654024	7575716	13963775	20627930	1.3188
Solyc11g007920.1.1		Histone H2B IPR000558 Histone H2	1	0.9976	1	2	4	3	27593066	460750496	497874144	145466736	1.31739
Solyc09g091590.2.1		Ribonuclease P protein subunit p25 IPR002775 Alba, DNA_RNA-binding protei	0.991	0.9989	0	0	1	0	8427749	0	4079961	6807142	1.29182
Solyc10g079520.1.1		CM0545.450.nc protein IPR004158 Protein of unknown function DUF247, plan	0.8425	0.9783	3	0	2	1	2922753020	1827396990	3497205500	2604518660	1.28453
Solyc01g007500.2.1		Photosystem II CP47 chlorophyll apoprotein IPR017486 Photosystem II, Psb	1	0.9983	1	0	4	0	108192392	0	136333984	0	1.26011
Solyc10g005510.2.1		Glyceraldehyde-3-phosphate dehydrogenase IPR000173 Glyceraldehyde 3-phosphate dehydrogenas	0.9935	0.9436	1	0	4	2	26085226	6749492	7467780	33885456	1.25944
Solyc07g065950.2.1		Enhancer of mRNA-decapping protein 4 IPR017986 WD40 repeat, regio	1	0.999	0	0	33	0	30282270	356170112	289467744	193002288	1.24846
Solyc04g074580.1.1		Histone H3 IPR000164 Histone H	0.9974	0.9881	1	1	1	2	32058126	143211328	118621952	97120432	1.23092
Solyc03g120270.2.1		Coatomer beta_apos subunit IPR016453 Coatomer, beta subuni	1	0.9983	2	2	3	0	15280778	9367339	11550823	18666852	1.22596
Solyc03g078290.2.1		40S ribosomal protein S18 IPR001892 Ribosomal protein S1	1	0.9969	1	1	2	0	23087850	10337682	20898588	19896788	1.22049
Solyc11g013370.1.1		E3 ubiquitin-protein ligase bre1 IPR018957 Zinc finger, C3HC4 RING-typ	0.5886	0.9233	1	1	1	1	103127512	46749476	42596584	135989104	1.19155
Solyc07g064200.2.1		COBRA-like protein IPR006918 Glycosyl-phosphatidyl inositol-anchored, plan	0.5407	0.9083	3	0	4	0	671185980	3773134340	2452818940	2578453500	1.13207
Solyc01g104920.2.1		26S protease regulatory subunit 8 homolog IPR003959 ATPase, AAA-type, cor	1	0.9978	3	0	2	1	15897121	6906738	5101797	20227530	1.11075
Solyc01g099410.2.1		Histone H2A IPR002119 Histone H2	1	0.9983	1	1	4	2	138690384	540275710	506473504	245515904	1.10755
Solyc04g011390.1.1		Histone H4 IPR001951 Histone H	1	0.9986	2	4	7	3	46068520	292412896	228032160	139786208	1.08667
Solyc10g081510.1.1		5-methyltetrahydropteroyltriglutamate--homocysteine methyltransferase IPR006276 5-methyltetrahydropteroyltriglutamate--homocysteine S-methyltransferas	1	0.9975	0	1	4	0	0	6.84933e+06	7.14351e+06	0	1.04295
Solyc06g084090.2.1		Histone H2A IPR002119 Histone H2	0.6241	0.8865	2	1	2	2	34806332	19898638	19489944	36468112	1.02291
Solyc04g080980.2.1		Coatomer alpha subunit-like protein IPR016391 Coatomer, alpha subuni	1	0.9987	1	1	6	0	17017874	7.57989e+06	11064527	13897169	1.0148
Solyc11g011960.1.1		UTP-glucose 1 phosphate uridylyltransferase IPR016267 UTP--glucose-1-phosphate uridylyltransferase, subgrou	0.9922	0.9199	0	0	2	1	13969410	0	3.99274e+06	9826994	0.989285
Solyc01g008000.2.1		ADP-ribosylation factor IPR006688 ADP-ribosylation facto	1	0.997	1	2	3	2	19278268	11885828	9673458	20645074	0.972867
Solyc05g014470.2.1		Glyceraldehyde 3-phosphate dehydrogenase IPR000173 Glyceraldehyde 3-phosphate dehydrogenas	1	0.999	3	2	7	6	71665896	24274712	35682116	56071696	0.956361
Solyc03g082720.2.1		Yippee zinc-binding-like protein IPR004910 Yippee-like protei	1	0.9989	3	1	4	3	28032864	30460262	19118402	36777032	0.95559
Solyc07g066600.2.1		Phosphoglycerate kinase IPR001576 Phosphoglycerate kinas	1	0.9963	2	0	1	0	12015981	11555600	8422589	13532128	0.931406
Solyc03g098220.2.1		Serine palmitoyltransferase IPR004839 Aminotransferase, class I and I	0.4992	0.8935	1	0	1	1	50792960	18072394	14749238	49294696	0.929988
Solyc11g073250.1.1		Histone H2A IPR002119 Histone H2	0.721	0.9225	1	1	2	1	0	35028276	20312528	11564565	0.910039
Solyc09g090140.2.1		Malate dehydrogenase IPR011274 Malate dehydrogenase, NAD-dependent, cytosoli	1	0.9944	0	1	1	1	7188553	5121425	0	9169160	0.744856
Solyc01g073970.2.1		Histone H3 IPR000164 Histone H	0.9715	0.9686	1	2	1	2	14849426	107293160	66560948	23166840	0.734615
Solyc12g009930.1.1		UDP-glucuronosyltransferase 1-6 IPR002213 UDP-glucuronosyl_UDP-glucosyltransferas	0.6888	0.949	0	1	1	0	0	7.3866e+06	5401740	0	0.731289
Solyc11g017250.1.1		Dihydrolipoyllysine-residue acetyltransferase component of pyruvate dehydrogenase complex IPR001078 2-oxoacid dehydrogenase acyltransferase, catalytic domai	0.9467	0.9934	1	1	0	0	18552650	7684897	0	16767638	0.63907
Solyc01g099630.2.1		Xyloglucan endotransglucosylase_hydrolase 5 IPR016455 Xyloglucan endotransglucosylase_hydrolase IPR008263 Glycoside hydrolase, family 16, active sit	1	0.9989	0	1	2	0	0	18788220	11730074	0	0.624331
Solyc09g055850.2.1		Unknown Protein IPR018800 Mitotic checkpoint protein PRCC, C-termina	0.999	0.947	1	3	24	8	60239159000	35485643000	20306665500	24294322200	0.465929
Solyc10g080210.1.1		Polygalacturonase A IPR000743 Glycoside hydrolase, family 2	0.8902	0.9856	0	1	1	0	13106959	12018762	7153730	0	0.284717
Solyc03g121920.2.1		Mitochondrial carrier-like protein IPR002067 Mitochondrial carrier protei	0.8206	0.9747	1	0	1	0	21910822	0	1.88893e+06	0	0.0862099
Solyc08g083320.2.1		Granule-bound starch synthase IPR011835 Glycogen_starch synthases, ADP-glucose typ	1	0.9947	3	1	0	0	37558652	15400836	0	0	0
Solyc02g063150.2.1		Ribulose bisphosphate carboxylase small chain IPR000894 Ribulose bisphosphate carboxylase, small chai	0.7672	0.9652	1	1	0	0	22016190	21231654	0	0	0
